# Supplementary material for: High Throughput Identification of the Potential Antioxidant Peptides in Ophiocordyceps sinensis
Source: Molecules. 2022 Jan 10;27(2):438. doi: 10.3390/molecules27020438 (PMC8780859; doi:10.3390/molecules27020438)
Supplement: Supplementary file 1 [file molecules-27-00438-s001.zip]

Archive with 11 entries (11 files):
- Table S1. The assembled result of three biological replicates in each sample from three growth stages in the cultivated O. sinensis and the wild specimens by using String Tie.txt
- Table S11.The pAOPs identified in proteome data in our O. sinensis.xls
- Table S2. Differentially expressed genes between stages in O. sinensis.xls
- Table S3. The information of all identified ORF and smORF.xlsx
- Table S4. The length distribution of all smORF.xls
- Table S5. The information of all identified AOPs.xls
- Table S6. The length distribution of all pAOPs.xls
- Table S7.  The result of top hit GO analysis of the AOPs.xlsx
- Table S8. Differentially expressed AOPs between stages in O. sinensis.xls
- Table S9. Primers used for quantitative RT-PCR.pdf
- TableS10. A number of spectra, peptide and protein identified by using ITraq approach from the growth stages  in the cultivated O. sinensis and the wild specimens.xlsx
