# Supplementary material for: High Throughput Identification of the Potential Antioxidant Peptides in Ophiocordyceps sinensis
Source: Molecules. 2022 Jan 10;27(2):438. doi: 10.3390/molecules27020438 (PMC8780859; doi:10.3390/molecules27020438)
Supplement: Supplementary file 1 [file molecules-27-00438-s001.zip › Table S1. The assembled result of three biological replicates in each sample from three growth stages in the cultivated O. sinensis and the wild specimens by using String Tie.txt]

>MSTRG.1.1 JAAVMX010000001.1. 197559-197785
GTGACATTAATTAACAGCCTTCCTGTTCGAGACCCCTTGAAGAAAGGGGCTCGGGGCAGC
TGGCTGCaaggcaggtgcatcggcgtaGGCGCAGCTCACGTACCgcccgtagaggcggcg
catcGGGGCAATGCGACGATGGCATCTACGTCTTAGGTCAACGTCCACTGGGTTATTCCT
GCCTacggttgccgaggcctatgGCGCGCTGGGTCACGTGGTCGAGG
>MSTRG.2.1 JAAVMX010000001.1. 341163-341862
gttttagtttaactacctactaagtgacctatacctcttctagtagtgcccttagtgctc
tagcctcgactgcccctgcttgcttagacttagccagccggtctagtataagtgacccta
agtgctcctctgcttactattccgcccctatagcttttaaggataaataacgccctctat
tagtctttgactattagagacttagtccggttagactgtcttctatcttctaaccgttct
atcacacgataaaagctcttaccttttgcttagccgcggagtATGTTTTTTAAAGACTAT
TGCTTGATCTTtgtttaatctttgcttagtctttgTTTTACCTCTTAATCTTCTTTCTGA
TCTTTCcgatctattagatcttagatcttgttttagtctttatagattcgaagaaccctt
tttagaaaaaacactaaaaacaactacttctttaagaatgtcttcttctacttctttaac
ctctcgcccggcagctcgcccggtagctcgtccggctgtagctacggctgctgcttctac
tacgcctacgggcccggctccggcttacaccgccgccccgggaccgccgccgcctccggg
cccggccgggtacgccccggtcccggccccggttccggacttccgccacccccggcagtt
cggggaaattgttaaaaacccgaagccggctgtttacacc
>MSTRG.3.1 JAAVMX010000001.1. 389805-390071
GAGTCTCGCAGCGCACTCGtccgataccttaacgaaggATATCACCACACGAAGCGCATA
TAGACTTCCTTTAAGACCGTTACGCCCGAAGCCCGGCTAACGACCACACTCTTTTTGTTC
CGAGATTTAGCAGAACGCCCACAGCTCCGCGCAATAACAACAGCACGGCAATAAcagcag
cctcgcgagcctagacctCCGCCAATCTCACCTTCTTATTTGTATCCATTCTTTGTATCC
ATTAGACCCTGTTTAGCCTAATACGCG
>IOZ07G0003.t1 JAAVMX010000001.1+ 456254-457270,457339-458141,458192-458270
ATGCCTCTCTCAGCCAAGAGACCCCCTCGCGGTCGTCGCGACACGCGCAAAGACAGAATT
GCCCAGGCCAACGCAGATATTGAGGAACCGTCGCCCAGTCGCCCGACAAAGCGGCGGAAG
AGGGCTCGCTCCCCCGACCCTGCTACGTCGGCCTCGCACGACTTCGACGACTCTCCCCGG
ACCGATGACGACCACATCGTCTCGCAAATCACACAGCAGCTCAAGAGCCAGCCCGTCCAG
GCCGCAAGAGACCATGCCAACGCCATCCACGAGGCCAACGGTGACGGTGTCAAGGCCTAT
GCAAAGGTGGCTGCGCAGGACTGGACCTTTTACATCAAAAAGCTCTCCGTCGGCATCGGC
CGCGCTCCCGACATGTCTCATGCCGACGACGACAACGGCGACCAGGCCCACGTCCATATC
GACCTCGGCCCCAGCAAGATGGTTTCGCGTGACCACGCTTCCATCTCCTTCGACCCCAAG
GACGAGAAGTGGCTGCTCCAGGTCAAGGGCCGCAACGGCGCAAAGGTTGATGGGCAGGCC
CTCAAGCCCCATGCGTCACGCCCTCTCACCAGCGGCCAAGTCATTGAGATTGGAAATGTT
GAAATGGTATTCGTTCTGCCTTCGGAAATCAGCGCGCTTCACGTCCATCCCACGTTCCTG
AAGCGGTGCGGACTGAGCTCCGATTCATTGCAGCCGCCTGCACCCCGTCGGCAGCCTTCC
CTTGCCCCTGCGCCCCCCGAGTACAAACGACCCGGCACCCCGCCCTGTGTTCATCGTCGG
CCAACAAATGCCACGTCTCCTACTGCTGCCAGCACCCCTGCCATCATGGTGGGCCCCAAT
AGCGTCGACCTGAGCCTCGACGACAACCAGCACATCAAACCCCAGTACAGCTACGCCCAG
ATGATCACTCAGGCCGTCACAAACGCCCCCGAGGAGAAGCTGAACCTGAATGGCATCTAC
ACATTCATCATGAACAGCTACTCGTATTACCGCCACCAACACGCCGCAGGCTGGCAGAAC
TCGATCCGACATAATCTTTCCCTCAACAAGTCCTTCGACAAGGTGGCACGATCGACCGAC
GAACCCGGAAAGGGCATGAAATGGCAGATTGTCCCCGAGGCTAGGGAGGACATGATTCGG
AACGCGTACAAGCTTGGTCGCGGCGGTCACCGAGGCTCTTCGGCGCCATCATCACCCAAC
CAGCTCAACTACATCACTCACGGGCCTCGAGACATGGCGACGAGAGACCCTCCTTCGACC
CGGAAGCGTGCCTCGCCCATCGCGTCACCGTCTTCTCGACCACCTCTCCAGGTCGCCCAG
TCGACACCTGAGCGAGCCGGCGAACGAAGGGGGGAAAGGACTGCTGCCATGACCACAGAC
GGCAGCCCACTGCCCCGTCATAGGGAAGACTCTGCGGTGGGGGCCTCCAACTCGTCCTTG
GCTTCTTTCAACCCCCAATCCCCCATCCTCACCTCATCCTACCTGCAAGAGGACGGCACA
TCCTTTGTGACGCCTGCGCCGCCCAGGATTCACCCGAAGCTGGCGCCTCCAAGCACGGCG
CAGAGACCTAGTCAACACATGCCGACCAGCTCGCCCGCGCCCTTTTGGAAATACGCAGAG
GTTGGCAGCACGCCTCTGCAGGCCTCGGCTCAGTACGAACTGAGCCCGTGCAAAGTCGCG
GGCGGCATGCCAAGCAGCAGCCCGCCCGGCGCCAGTAAATCACCTCCCAGCAGCCCCTCG
AGACCGCAGAAGTCTGGGGCCTCGCAGGATCGAGTCCACACGGAGGAGCCGGACGAAGAA
CAGGGCTTCGACCTGACCAAGGGCTTCCAAAGCATAGGCTCCTACCACGCGCCGGTGGGC
AGAGGTTTGTGCGTGGCCAGCGCGCTCAATGGCAACTGA
>MSTRG.5.1 JAAVMX010000001.1- 457989-458133,458188-458715
GTGCAAAGTCGCGGGCGGCATGCCAAGCAGCAGCCCGCCCGGCGCCAGTAAATCACCTCC
CAGCAGCCCCTCGAGACCGCAGAAGTCTGGGGCCTCGCAGGATCGAGTCCACACGGAGGA
GCCGGACGAAGAACAGGGCTTCGACTCAGGGGCTTCCAAAGCATAGGCTCCTACCACGCG
CCGGTGGGCAGAGGTTTGTGCGTGGCCAGCGCGCTCAATGGCAACTGAAATTAATGACAG
TGCGAACCTCCATGATTATTACCACGGGAATCTCAATGAATCTGAAATAGAACCGAGCTT
TTGCTAAATGGGCTGATTTAAAATTATGAATGGGACGTGGGAAAAGGCGCATCGTCATGG
TGTCGGAGCCTGGGTAGGTAGATTTCGTTACGAGCAGGGGCCTAGATCAAACGCCTCTCG
CCTCACAATCAGCTTGATTTCACGCGCGGGCAACCTCTCCGAATCAGAATGCTTCGTTAT
GGCAGCTCGTTGGCACCAGACAATTGGCAGACATGAGTAAAGATTTTTTTGacgcatcgg
agcggcgcccACAAGGCCGGTCAGATGTGGGTCGGTACCTGAGCAGGCCACCGTGTCCAC
TttgccgcctatttaagcaggcgcgcaagacagctagccccgtGCCCACCAGACTAGAAC
AATAGACTttttc
>MSTRG.6.1 JAAVMX010000001.1- 216180-216865,216921-216990,217040-217125,217178-217207,217262-217424,217495-217498,217610-217765,217814-217896,217950-217992,218043-218098,218152-218191,218252-218321,218381-218418,218481-218524,218581-218720,218775-218840,218893-218896,218953-218961,219046-219164,219226-219614
GCTTTTTCTAGCTAGTATAACTACGGACCGATAAAATAACTACCGACGGTATAATTAAAG
GACTTTTAAAGGATAAGCATTTACAGTTTATACGTTAATTAGGGATGCGTAAGTCCCTCT
AGAGGAGGGCAACATAAGTCAAGAGGCAAATAAGCCTAGAGAGATAAAGGAAAGGGCGGA
TTAAAAGGCGAGGCAATTAGAGGGCAAAAGGGGACAAGGGCTCGGGAGCTCGGCTGAGGG
GAGGTGTTGCAATTATGGCACGGACCACCCTTGCCATTAGTCAGCCTCGCCGCGCAGAGT
TTTAGCCCTCTGCGCGCCGCACAGcttttagctctttcttaatccaTCAGAGCTTTCTCA
ACAATTTAGACCCAACTAAGGGACCTGTTGCATTTCGCCTCCATTACGAGGCTGTTGAAA
CTTGGCCGCATCCCCCCACCCGGTTGGTCCCCCCACCCGGTTGGTGGGATGACGCAGTTA
ACCGTTAACCGTGACGGACGAATATGAACCGCACGACACGTCGCCTGCATTGCTCAAACA
TCAATGCCTGTAACAGATTCACGCTGTCGCCAACGCATATGTTATGTCCCGGCCCAAGAA
GAATAACACGCAGCATTCTTCCCTCGAGGAAGAGACCAAGTCCTTACGGCTCCCACAAGC
CGAGCGAGCCGTGCTAATGATCGATATCCTCCCACATCCGCCCCTGAACTGACTGCAACT
CCTCCGTTGTGAGTCGTTTCCCGGCAGTAAAGTAGCCAGCGGTGATCTTGGCGTCAATCT
CTACCCTTGAGTCTGCTGGAATCAGCTCTTCAGGTAATTCAACTCTCTCATGTATGGGAA
TGCCCTGGCCCACGATGGCGTCGTATTTCATGTTGCTCATGCTCAGCATCCTGTCAATCT
TCTTGATGCCAAGCCAGTGCAGAATGTCTGGCATCAAGGCCTGGAAGCGCATGTCTTTGA
CCCCGGCGATATTTTCTGTCCGCGTGAAGTACTCGGAGGCTCGGTCAGCGCCACGCTTTC
GGGCGTTATAGACCAGGTACTTTGTTACTTCTCCAAGAGCTCTTCCCTCTTTTCTGAAAT
AGATGACGACGCCGCTTCCCCCGTTCTGTGCTTCCTTGACGGCCTCCTCGATGCCGAAGA
TTAGATACGGTCGACAAGTGCAAATATCGGAGCCGAATACGTCACTCCCATTACACTCGT
CATGGATTCGTAGCGACAACCGCACAGATTCGTCTGACATCTTGGCGGGGTCTCCGAAAC
AATAAACAGTCAGGCCACCAATTGGGGGGAGGAACACTTTGATGTCCCCTCGAGTAATGA
GTTCCGGGTAGCTGCCGCCCGTGTGCTCAAATAAAGACCGACGAAGAGTTCCCTCGTCGA
TGCCGAATCTTTCGGCAACGCCGGGCAGATGCCACACCGGCTCAACGGCGAATTTGGTTA
CGGCCAGCTCGCCGAACTCGTTTATACAAACCTTGCCGTCCGGCGATACTCGGCCATTCT
TGACACTGTCCTCCAGTTCTGCTAGCTTCATATGAGCCTTGGTGACGGCGATTGTCGGTC
GTAGATCGATGTTTCCTCGCTGCATCATGTCTTTGAAGATCCAGGGGGGCAGATGGCCCC
AGGGATCCATGGCCACGATCTTGCCACGGTCACCCCACTGAGGGAATGGCCCAATCTGGA
CAGCTGGCTCCGTGTTTGTGAAGTCGGGTCTATGGTCAGCGTCCAGCTCCTTGCTGGCAA
CGGCGAGAGCGTAGTAAATGGAATACGAGCCGCCATGGGCTCCAATAGCATTCCGGCGGC
GTATGGTGGATGGCGACCTCGAAACGACAACGGGGCCTCGCTGTTGAGGGTCGGGGTTGC
CCCAATCAATGGGTACAGGGTCGATTCCAATCTGCTTGGGATAGGTGGTGAGCACGATGC
GGGACGTGAAACCAGGCTTGGAGACACCCGACGACATGCTTGCAGCCTGGGCCTGCTGCG
ACGCCGGAGTCACCCGCAGCTGATCTTGTTCCGAGCCATGCGAGGCTAACTTGTCAAGGG
CTTCCGGGATGAAGCCATCTTTAATGGAAGCTGACTGCGAGGTAGATGTGCCAGCTCCGG
AATTAAGTCTGTCGGAAATGGACTCGATCACCGTTACGAGGCGCAATTGACCTTGCTGTA
CCTCACGGAGCGCGCGAAGGACCTCGGGATTGGGCGTAGACTGGTCCATGGCGAAGACGA
TAGTAGCTTGTAAAGCAGTGCGGGAGGGCAAGACGTGGATTGTGCCGAAGCACCCGCCTA
CTTAAGTACCTTCgcg
>IOZ07G0001.t1 JAAVMX010000001.1- 216853-216865,216921-216990,217040-217125,217178-217207,217262-217316,217382-217424,217610-217765,217814-217896,217950-217992,218043-218098,218152-218191,218252-218321,218381-218418,218481-218524,218581-218720,218775-218840,218893-218896,218953-218961,219046-219164,219226-219343,219485-219527
CTAATGATCGATATCCTCCCACATCCGCCCCTGAACTGACTGCAACTCCTCCGTTGTGAG
TCGTTTCCCGGCAGTAAAGTAGCCAGCGGTGATCTTGGCGTCAATCTCTACCCTTGAGTC
TGCTGGAATCAGCTCTTCAGGTAATTCAACTCTCTCATGTATGGGAATGCCCTGGCCCAC
GATGGCGTCGTATTTCATGTTGCTCATGCTCAGCATCCTGTCAATCTTCTTGATGCCAAG
CCAGTGCAGAATGTTCGGAGGCTCGGTCAGCGCCACGCTTTCGGGCGTTATAGACCACTT
TGTTACTTCTCCAAGAGCTCTTCCCTCTTTTCTGAAATAGATGACGACGCCGCTTCCCCC
GTTCTGTGCTTCCTTGACGGCCTCCTCGATGCCGAAGATTAGATACGGTCGACAAGTGCA
AATATCGGAGCCGAATACGTCACTCCCATTACACTCGTCATGGATTCGTAGCGACAACCG
CACAGATTCGTCTGACATCTTGGCGGGGTCTCCGAAACAATAAACAGTCAGGCCACCAAT
TGGGGGGAGGAACACTTTGATGTCCCCTCGAGTAATGAGTTCCGGGTAGCTGCCGCCCGT
GTGCTCAAATAAAGACCGACGAAGAGTTCCCTCGTCGATGCCGAATCTTTCGGCAACGCC
GGGCAGATGCCACACCGGCTCAACGGCGAATTTGGTTACGGCCAGCTCGCCGAACTCGTT
TATACAAACCTTGCCGTCCGGCGATACTCGGCCATTCTTGACACTGTCCTCCAGTTCTGC
TAGCTTCATATGAGCCTTGGTGACGGCGATTGTCGGTCGTAGATCGATGTTTCCTCGCTG
CATCATGTCTTTGAAGATCCAGGGGGGCAGATGGCCCCAGGGATCCATGGCCACGATCTT
GCCACGGTCACCCCACTGAGGGAATGGCCCAATCTGGACAGCTGGCTCCGTGTTTGTGAA
GTCGGGTCTATGGTCAGCGTCCAGCTCCTTGCTGGCAACGGCGAGAGCGTAGTAAATGGA
ATACGAGCCGCCATGGGCTCCAATAGCATTCCGGCGGCGTATGGTGGATGGCGACCTCGA
AACGACAACGGGGCCTCGCTGTTGAGGGTCGGGGTTGCCCCAATCAATGGGTACAGGGTC
GATTCCAATCTGCTTGGGATAGGTGGTGAGCACGATGCGGGACGTGAAACCAGGCTTGGA
GACACCCGACGACATGCTTGCAGCCTGGGCCTGCTGCGACGCCGGAGTCACCCGCAGCTG
ATCTTGTTCCGAGCCATGCGAGGGGAGCGCGCGAAGGACCTCGGGATTGGGCGTAGACTG
GTCCAT
>IOZ07G0001.t2 JAAVMX010000001.1- 216853-216865,216921-216990,217040-217125,217178-217207,217262-217424,217495-217498,217610-217765,217814-217896,217950-217992,218043-218098,218152-218191,218252-218321,218381-218418,218481-218524,218581-218720,218775-218840,218893-218896,218953-218961,219046-219164,219226-219343,219485-219527
CTAATGATCGATATCCTCCCACATCCGCCCCTGAACTGACTGCAACTCCTCCGTTGTGAG
TCGTTTCCCGGCAGTAAAGTAGCCAGCGGTGATCTTGGCGTCAATCTCTACCCTTGAGTC
TGCTGGAATCAGCTCTTCAGGTAATTCAACTCTCTCATGTATGGGAATGCCCTGGCCCAC
GATGGCGTCGTATTTCATGTTGCTCATGCTCAGCATCCTGTCAATCTTCTTGATGCCAAG
CCAGTGCAGAATGTCTGGCATCAAGGCCTGGAAGCGCATGTCTTTGACCCCGGCGATATT
TTCTGTCCGCGTGAAGTACTCGGAGGCTCGGTCAGCGCCACGCTTTCGGGCGTTATAGAC
CAGGTACTTTGTTACTTCTCCAAGAGCTCTTCCCTCTTTTCTGAAATAGATGACGACGCC
GCTTCCCCCGTTCTGTGCTTCCTTGACGGCCTCCTCGATGCCGAAGATTAGATACGGTCG
ACAAGTGCAAATATCGGAGCCGAATACGTCACTCCCATTACACTCGTCATGGATTCGTAG
CGACAACCGCACAGATTCGTCTGACATCTTGGCGGGGTCTCCGAAACAATAAACAGTCAG
GCCACCAATTGGGGGGAGGAACACTTTGATGTCCCCTCGAGTAATGAGTTCCGGGTAGCT
GCCGCCCGTGTGCTCAAATAAAGACCGACGAAGAGTTCCCTCGTCGATGCCGAATCTTTC
GGCAACGCCGGGCAGATGCCACACCGGCTCAACGGCGAATTTGGTTACGGCCAGCTCGCC
GAACTCGTTTATACAAACCTTGCCGTCCGGCGATACTCGGCCATTCTTGACACTGTCCTC
CAGTTCTGCTAGCTTCATATGAGCCTTGGTGACGGCGATTGTCGGTCGTAGATCGATGTT
TCCTCGCTGCATCATGTCTTTGAAGATCCAGGGGGGCAGATGGCCCCAGGGATCCATGGC
CACGATCTTGCCACGGTCACCCCACTGAGGGAATGGCCCAATCTGGACAGCTGGCTCCGT
GTTTGTGAAGTCGGGTCTATGGTCAGCGTCCAGCTCCTTGCTGGCAACGGCGAGAGCGTA
GTAAATGGAATACGAGCCGCCATGGGCTCCAATAGCATTCCGGCGGCGTATGGTGGATGG
CGACCTCGAAACGACAACGGGGCCTCGCTGTTGAGGGTCGGGGTTGCCCCAATCAATGGG
TACAGGGTCGATTCCAATCTGCTTGGGATAGGTGGTGAGCACGATGCGGGACGTGAAACC
AGGCTTGGAGACACCCGACGACATGCTTGCAGCCTGGGCCTGCTGCGACGCCGGAGTCAC
CCGCAGCTGATCTTGTTCCGAGCCATGCGAGGGGAGCGCGCGAAGGACCTCGGGATTGGG
CGTAGACTGGTCCAT
>MSTRG.7.1 JAAVMX010000001.1+ 333140-333399,333472-334019,334081-334318,334381-334582
TCCCTTTACGTaatccctttacccgcggatctGACACCTTGGCGTCATTCTCGTCTCTTC
TGCTCTAACCCGCCCTTCGCCTGCCGGACCGCCGCCTGCTTGTTGGCCTCTCCCTCACAG
CCGGGAGCACCTCGCCCTCTGAGCTGCTTGGTGCTTATCATGAGGGCGCAGTCCAAGCCA
GATATTCCGCCCTGGGGCCGCGCTGCTGCTGGGGCCGCCGGAGCCGTGTTGGCCAACGCT
CTCGTGTATCCGCTCGACATCGTCAAGACGCGCCTCCAAGTTCAGGTTCGCCCAAACAAG
TCGGCACCAGCCGTGGACGATGAGCCACATTACGCCTCGACATGGGATGCGATTAAGCGG
ATCGTGGCCGACGACGGCGTCAAAGGTCTTTACATGGGCATGAATGGATCTCTCATGGGC
GTCGCCTCCACCAACTTCGCCTACTTCTATTGGTATACCTTGGCGAGGTCTTTTTACGTT
AAGTCGTCCAGCCTGCCGCCTCCTTCGCCATCGACTGCCGTGGAGCTATCGCTCGGCGCC
GTCGCGGGTGCACTAGCCCAGCTTTTCACCATTCCTGTGGCCGTCGTCACAACTCGACAA
CAGACTGCCATATGCACTGAGCGCAAAAGCCTCGTGGCGACTGCTCGTGAGGTGGTTGAC
GGGCCCGACGGCGCCACGGGCCTGTGGAGGGGTCTGAAAGCCAGCTTGGTTCTTGTCGTG
AATCCTGCCATCACGTACGGGGCCTATGAGCGCCTGGGGGCCACTTTCTTTCCAGGCGAA
GCAAAGCTAAAGCCTTGGCAAGCCTTTTTGCTTGGGGCCTTGTCGAAGGCCTTGGCCACT
ATTGTCACACAACCATTGATCGTGGCCAAGGTCGGCCTGCAATCCAAGCCACCGCGCATA
AGGAACGGAAAGCCTTTTAAGAGCTTTATTGAAGTGATGAAATTCATCGTGGGACATGAA
GGTCTATTAGGCTTGTTTAAGGGAATTGGTCCTCAGATCTTTAAGGGATTATTAGTGCAG
GGCATCCTTATGATGACGAAAGAAAGAGTCGAGCTCCTTCTAATTCTTTTCCTACGGTAC
CTCTTAGCGACTAGGAGAGCGTAGCTTTATAGACTAGCTAGCTAGTATTATAGAGATCCT
AGGGGTTATATATTAAGAAGAGTCTTACCCGTTAGCCCTCTTTATgctaacttaattagc
tccgcattaagttaggaAGAATACGCTTAGACACTTAGTAAACGTTTA
>IOZ07G0002.t1 JAAVMX010000001.1+ 333299-333399,333472-334019,334081-334142,334315-334318,334381-334397
ATGAGGGCGCAGTCCAAGCCAGATATTCCGCCCTGGGGCCGCGCTGCTGCTGGGGCCGCC
GGAGCCGTGTTGGCCAACGCTCTCGTGTATCCGCTCGACATCGTCAAGACGCGCCTCCAA
GTTCAGGTTCGCCCAAACAAGTCGGCACCAGCCGTGGACGATGAGCCACATTACGCCTCG
ACATGGGATGCGATTAAGCGGATCGTGGCCGACGACGGCGTCAAAGGTCTTTACATGGGC
ATGAATGGATCTCTCATGGGCGTCGCCTCCACCAACTTCGCCTACTTCTATTGGTATACC
TTGGCGAGGTCTTTTTACGTTAAGTCGTCCAGCCTGCCGCCTCCTTCGCCATCGACTGCC
GTGGAGCTATCGCTCGGCGCCGTCGCGGGTGCACTAGCCCAGCTTTTCACCATTCCTGTG
GCCGTCGTCACAACTCGACAACAGACTGCCATATGCACTGAGCGCAAAAGCCTCGTGGCG
ACTGCTCGTGAGGTGGTTGACGGGCCCGACGGCGCCACGGGCCTGTGGAGGGGTCTGAAA
GCCAGCTTGGTTCTTGTCGTGAATCCTGCCATCACGTACGGGGCCTATGAGCGCCTGGGG
GCCACTTTCTTTCCAGGCGAAGCAAAGCTAAAGCCTTGGCAAGCCTTTTTGCTTGGGGCC
TTGTCGAAGGCCTTGGCCACTATTGTCACACAACCATTGATCGTGGCCAAGAAAGAGTCG
AGCTCCTTCTAA
>MSTRG.8.1 JAAVMX010000001.1- 467065-468904
GCGGCCGTGAGGGCGCTGCAGCGGCTGtaatgccgctaaaagcagtatattgaTAATAAT
GCTTATGTTCCTTAACGAGGGGAagcctcgagaccttatttaaggggcttcttagccgaa
tttcccgtccgtgatcccgcacgtgatcctgCATGTGATCCCTttttacccgcggatcta
acacaccccttCAGCTTCGATCGCAATGCGAGGGAAGCTGGACTAAAGAGCtcaaatagc
ttaaatccggggtCTTTGCCAATGAATCCATCAATCGGGGCGGATTAATGCGTTCTTCCG
GGTCCTCCTTGCGACCGACTATACTTCGTAATAGTAATTgcaactcggcattttatgcct
ttacgctgcCGTGTGCGCCTTTAGCGGCAACAACACGCCTTATTCCTCCTGTATTGGTCG
ATTGGTCGATTGGTCGATCGCTTCGGACGGTTTGTGTGTGATTTATTGGAGTGTGCGGGC
GGACGAGGGCTTGTGTGGCCGAGGCTGGTGTTCCCGAGGGCTCGTGTGTATGGCCGAGGG
TTATGTTCCCGAGGGCTCGTGTGTGTGGCCGAGGGTAGTGTGTGGCCGAGGGCTTTGTGT
TGCCGAGGGCTCGTGTGTGTGGCCGAGGGTTGTGTATGGCCGAGGGCTTTGTGTTGCCGA
GGGCTCTATATTGCCGAGGGCTTGGATGAAGTCGAGGCTCGTGTGGCCGTGGGCTCGTGT
GGCCGAGGCTCGTGGATGAAGTCGAGGCTTTGTGTGGCCGTGGGTTTCGTGGATAAATGT
AGGCGAGGGAGTTTTCCGACGCCGCGAGTGCTActcgctacgacgagggactctgccgct
cgccgtgagagctatttgctcgagTAAGTAAGTGTGTAcgagggagagggactctaccgc
tcgctgcgacgagggactctgccgcttgctgcgacgagggactctgcctctcgccgtaag
agctgcttgctcgagagctgcttgctcgagtgAGTAAGTATGTACGAGGGAAAGGGACTT
TTCcttctttccgccgccgcgagctattagctcgtcgagagctattagctcgtgcgTTAG
ATAAATATGcggacgaaagagtcttcttctcttccgccgCTGCGATTACTGCTGCTGCTG
CGACGAGAGACTTTGCCGCTCGCCGTGACGAGGGACTTTGCCTTTCTCTCGCCGCCGCGA
GAGCGTGTTTTTActacgacgacgaaagagtcttctcttccgccgccgcgactgCTGTGt
gctgcgacgagagagtcttcttcCCGCCTCCGCGATGTgtatactacgacgagagtcttc
ctcccgccgcgatGTTGTCTTTgccgcgacgacgaaagagtcttctcttcCTCTCGCCGC
CGCGTTGTTTGTGCTGCGACGAGAGTcttcttcctcccgccgccgcgaaatGTGTTTGCC
GCGACGTCGAAAGAGTCCTTTCTtctctcttccgccgccgcgagctatttgctcgtcgag
agctattagctcgtgtgAGTGTACGCGACGAGGGAGTCtgcctcccgccgccgcgatgtG
TTTGtcgtaacgacgaaagagtcttcttctcttccgccgccgcgagctatttgCTCGTGA
TTTAAATGAGTgcgcggacgagggagtcttcctcccgccgccgcgatgtgtgtgctgcga
cgagagtcttcctcccgccgcgagCATTTGTTTGCTATAACGACGAGAGTcttcttcctc
ccgccgccgcgttGTTTttgctacgacgagagagtctttcttcctcccgccgccgcgagt
tTATTCTGCTAAATAAATAGCAGGTAGATATGTTTCCCGA
>MSTRG.8.2 JAAVMX010000001.1- 467131-467568,467658-468904
GTTCCTTAACGAGGGGAagcctcgagaccttatttaaggggcttcttagccgaatttccc
gtccgtgatcccgcacgtgatcctgCATGTGATCCCTttttacccgcggatctaacacac
cccttCAGCTTCGATCGCAATGCGAGGGAAGCTGGACTAAAGAGCtcaaatagcttaaat
ccggggtCTTTGCCAATGAATCCATCAATCGGGGCGGATTAATGCGTTCTTCCGGGTCCT
CCTTGCGACCGACTATACTTCGTAATAGTAATTgcaactcggcattttatgcctttacgc
tgcCGTGTGCGCCTTTAGCGGCAACAACACGCCTTATTCCTCCTGTATTGGTCGATTGGT
CGATTGGTCGATCGCTTCGGACGGTTTGTGTGTGATTTATTGGAGTGTGCGGGCGGACGA
GGGCTTGTGTGGCCGAGGTTTGTGTTGCCGAGGGCTCGTGTGTGTGGCCGAGGGTTGTGT
ATGGCCGAGGGCTTTGTGTTGCCGAGGGCTCTATATTGCCGAGGGCTTGGATGAAGTCGA
GGCTCGTGTGGCCGTGGGCTCGTGTGGCCGAGGCTCGTGGATGAAGTCGAGGCTTTGTGT
GGCCGTGGGTTTCGTGGATAAATGTAGGCGAGGGAGTTTTCCGACGCCGCGAGTGCTAct
cgctacgacgagggactctgccgctcgccgtgagagctatttgctcgagTAAGTAAGTGT
GTAcgagggagagggactctaccgctcgctgcgacgagggactctgccgcttgctgcgac
gagggactctgcctctcgccgtaagagctgcttgctcgagagctgcttgctcgagtgAGT
AAGTATGTACGAGGGAAAGGGACTTTTCcttctttccgccgccgcgagctattagctcgt
cgagagctattagctcgtgcgTTAGATAAATATGcggacgaaagagtcttcttctcttcc
gccgCTGCGATTACTGCTGCTGCTGCGACGAGAGACTTTGCCGCTCGCCGTGACGAGGGA
CTTTGCCTTTCTCTCGCCGCCGCGAGAGCGTGTTTTTActacgacgacgaaagagtcttc
tcttccgccgccgcgactgCTGTGtgctgcgacgagagagtcttcttcCCGCCTCCGCGA
TGTgtatactacgacgagagtcttcctcccgccgcgatGTTGTCTTTgccgcgacgacga
aagagtcttctcttcCTCTCGCCGCCGCGTTGTTTGTGCTGCGACGAGAGTcttcttcct
cccgccgccgcgaaatGTGTTTGCCGCGACGTCGAAAGAGTCCTTTCTtctctcttccgc
cgccgcgagctatttgctcgtcgagagctattagctcgtgtgAGTGTACGCGACGAGGGA
GTCtgcctcccgccgccgcgatgtGTTTGtcgtaacgacgaaagagtcttcttctcttcc
gccgccgcgagctatttgCTCGTGATTTAAATGAGTgcgcggacgagggagtcttcctcc
cgccgccgcgatgtgtgtgctgcgacgagagtcttcctcccgccgcgagCATTTGTTTGC
TATAACGACGAGAGTcttcttcctcccgccgccgcgttGTTTttgctacgacgagagagt
ctttcttcctcccgccgccgcgagttTATTCTGCTAAATAAATAGCAGGTAGATATGTTT
CCCGA
>MSTRG.9.1 JAAVMX010000001.1+ 467076-468894
GGCGCTGCAGCGGCTGtaatgccgctaaaagcagtatattgaTAATAATGCTTATGTTCC
TTAACGAGGGGAagcctcgagaccttatttaaggggcttcttagccgaatttcccgtccg
tgatcccgcacgtgatcctgCATGTGATCCCTttttacccgcggatctaacacacccctt
CAGCTTCGATCGCAATGCGAGGGAAGCTGGACTAAAGAGCtcaaatagcttaaatccggg
gtCTTTGCCAATGAATCCATCAATCGGGGCGGATTAATGCGTTCTTCCGGGTCCTCCTTG
CGACCGACTATACTTCGTAATAGTAATTgcaactcggcattttatgcctttacgctgcCG
TGTGCGCCTTTAGCGGCAACAACACGCCTTATTCCTCCTGTATTGGTCGATTGGTCGATT
GGTCGATCGCTTCGGACGGTTTGTGTGTGATTTATTGGAGTGTGCGGGCGGACGAGGGCT
TGTGTGGCCGAGGCTGGTGTTCCCGAGGGCTCGTGTGTATGGCCGAGGGTTATGTTCCCG
AGGGCTCGTGTGTGTGGCCGAGGGTAGTGTGTGGCCGAGGGCTTTGTGTTGCCGAGGGCT
CGTGTGTGTGGCCGAGGGTTGTGTATGGCCGAGGGCTTTGTGTTGCCGAGGGCTCTATAT
TGCCGAGGGCTTGGATGAAGTCGAGGCTCGTGTGGCCGTGGGCTCGTGTGGCCGAGGCTC
GTGGATGAAGTCGAGGCTTTGTGTGGCCGTGGGTTTCGTGGATAAATGTAGGCGAGGGAG
TTTTCCGACGCCGCGAGTGCTActcgctacgacgagggactctgccgctcgccgtgagag
ctatttgctcgagTAAGTAAGTGTGTAcgagggagagggactctaccgctcgctgcgacg
agggactctgccgcttgctgcgacgagggactctgcctctcgccgtaagagctgcttgct
cgagagctgcttgctcgagtgAGTAAGTATGTACGAGGGAAAGGGACTTTTCcttctttc
cgccgccgcgagctattagctcgtcgagagctattagctcgtgcgTTAGATAAATATGcg
gacgaaagagtcttcttctcttccgccgCTGCGATTACTGCTGCTGCTGCGACGAGAGAC
TTTGCCGCTCGCCGTGACGAGGGACTTTGCCTTTCTCTCGCCGCCGCGAGAGCGTGTTTT
TActacgacgacgaaagagtcttctcttccgccgccgcgactgCTGTGtgctgcgacgag
agagtcttcttcCCGCCTCCGCGATGTgtatactacgacgagagtcttcctcccgccgcg
atGTTGTCTTTgccgcgacgacgaaagagtcttctcttcCTCTCGCCGCCGCGTTGTTTG
TGCTGCGACGAGAGTcttcttcctcccgccgccgcgaaatGTGTTTGCCGCGACGTCGAA
AGAGTCCTTTCTtctctcttccgccgccgcgagctatttgctcgtcgagagctattagct
cgtgtgAGTGTACGCGACGAGGGAGTCtgcctcccgccgccgcgatgtGTTTGtcgtaac
gacgaaagagtcttcttctcttccgccgccgcgagctatttgCTCGTGATTTAAATGAGT
gcgcggacgagggagtcttcctcccgccgccgcgatgtgtgtgctgcgacgagagtcttc
ctcccgccgcgagCATTTGTTTGCTATAACGACGAGAGTcttcttcctcccgccgccgcg
ttGTTTttgctacgacgagagagtctttcttcctcccgccgccgcgagttTATTCTGCTA
AATAAATAGCAGGTAGATA
>MSTRG.10.1 JAAVMX010000001.1+ 785508-785804,785923-786630,786701-787767
aacgccgccccgtacgcactaaagccgtCATGCATTCCTGCGTGCAATAGTTTTCTAGct
gtctaaaggttttctgcctaacttaatgcggagctaattaagttggcatCTAACAGTCAA
CGGGTATTACTCacgccgccccgtacgcaCTAAAGCTGTTATGCATTCCTGCATACAACA
AACCCGGTTATAGCGCGTATGACGGTCACCTAGCCACTGACaggaaccccgcccggcgcg
cgaaggtccGGAATGTAAATATGTAACGCACGGCACACACGCCTAACGAGTAGATAGGGA
TACGGAGTTGCCTGTGTTTGTATAACAAAGTGCCCGGACGAACACACGAGTGCTTTTTTA
CTAGCACCCTATGCAGTCCACGAGGTAGGTATTTATCGAGTCTCGCAAGTCGCCTACAAC
CGAGCCAAGCTACCTCGAGGTACATCGGGGACCGGTCAGATCTCGGAGGCCCCCATTCCC
CGTCCCCATCTCTTTCGTACAGCCACTGTACATCTTCTTCTCCTCTCCCGCACAATCCTC
ACGCTCTCACCCTCCACTCTAATTCACTCGTTCCCTCCTTCAACCTCGCTCCGGGCCCGA
CGCCCGACTCCCTCAAGGGCCCCCGCCGTTCCGTCCGGACTCGCCTGTCCTGTATTTGCC
TCCTTTTAATGTTTTGAGACTTTGGCGGCCGCAGTCAAATTGAGCGCCTCGCCCATCGCC
TCCTGTTGTACCAGACTGAGCCAGCGGTAGCGATTGACCGCCTCCGCAGCCGACAACTCC
TCTTATTTCCCCACGGACGGCCAATAACACTTTCGAGAGCTACTGCCAACGGCGGTGCCA
TCTCGAGTTCTGCCGTCACTATGCGTCCCGCCCGGTCGCTTGCTCCGCTGGCCGTTTGCC
TCTCTTCCATGGTCGTCCCTGCCGCTGCCCTGGCATGGCACAACTATCATTGGCTTCCCG
AGATCCGTGACCTGGTTGCTCGTCAGGAGTCAGGTTCGAGCTCATCTGCGTCGAGTCCCT
CGGTCTCAGCTTCTCAATCACGCAGCGCCACCCCAGGCAGCGCTGTCAGCGCGGATAATA
CACCATCCCGGACAAATGCCGGGCAGAACACGGCCGAGCCCACGGCCACCGGCAAGTCCA
GTGGCACTGGCAAGTCCAGTGGCACTGGCAAGTCCAGCGGCCCCGGCAAGTCCAGCGGCA
CCGGGACCAAGGACAGCGACAGCGAGGCCACGCAGACGGAATTCCCTCCTGACGCGCCCC
CAGGTGGTCTTAGTATGATCAGCCCGGCGACCAGCATCGAGCCTACTCCCCTCTACAAGA
TCAGGGACCACGTGACGTGGAGCTGGAACTACACCTCCCTGCTCGGCACCCCCACCGCCG
TCGATGTTCTCGTCAGCTGCTCTGTCGCGTCCGAGATGTGGACCCTGACATCCAACATGA
CCTTTGAGACGTCCGTCGAGTATGTTTGGGACTCCAGCAAGGAAGCCGACTTCGTCGAGA
AGCCCCTCCCGGAGCAACTATGCACATTCATAGTCAAGGACTCGGAAGCGGCGATATCGG
CAGCTCCATCGCCCGGCCAGTTGGGCACGTACAAGGGCCTCACTTTTGGTTTATACGCGG
GGAAGCCTGCCACGGCGTTCGCGGACTGGAAGTGCACTGGATGCAGCGGCGCCTCCTCGC
TCTTCGACAGTCAAGCCCTTGGTCTGGCGGTGAGCATGAGCGTCATCACATTCCTGAGCT
TCACATGGTTTGTCGCCGGCCTTGAGCTGCGGTGATTGGTTATTACGCGCGCGCGCGCTC
TCTCTCTGTCTGTCTACATCTTCCAACGTACATCCTATCGTTGATTTTACTTGCACATGG
GGATTTTCCAGGCCACCAGATATCGGTGGAATAATATATATGGGTTTTGCGCACAGGCGT
TGGCAGTGGCAATAAATGTCCCTTTGCCTGTTGCGGCGACGGAATGGGATATTCATGGCG
ACGGGCAGTCTACTCAGGGCTCGGTGGTGTTATGGGTTGTGGGTTGGAAACTCGAGCAGC
AAAGGCTCTTTATTGAAGTTGAACACATTGAC
>IOZ07G0004.t1 JAAVMX010000001.1+ 786486-786630,786701-787470
ATGCGTCCCGCCCGGTCGCTTGCTCCGCTGGCCGTTTGCCTCTCTTCCATGGTCGTCCCT
GCCGCTGCCCTGGCATGGCACAACTATCATTGGCTTCCCGAGATCCGTGACCTGGTTGCT
CGTCAGGAGTCAGGTTCGAGCTCATCTGCGTCGAGTCCCTCGGTCTCAGCTTCTCAATCA
CGCAGCGCCACCCCAGGCAGCGCTGTCAGCGCGGATAATACACCATCCCGGACAAATGCC
GGGCAGAACACGGCCGAGCCCACGGCCACCGGCAAGTCCAGTGGCACTGGCAAGTCCAGT
GGCACTGGCAAGTCCAGCGGCCCCGGCAAGTCCAGCGGCACCGGGACCAAGGACAGCGAC
AGCGAGGCCACGCAGACGGAATTCCCTCCTGACGCGCCCCCAGGTGGTCTTAGTATGATC
AGCCCGGCGACCAGCATCGAGCCTACTCCCCTCTACAAGATCAGGGACCACGTGACGTGG
AGCTGGAACTACACCTCCCTGCTCGGCACCCCCACCGCCGTCGATGTTCTCGTCAGCTGC
TCTGTCGCGTCCGAGATGTGGACCCTGACATCCAACATGACCTTTGAGACGTCCGTCGAG
TATGTTTGGGACTCCAGCAAGGAAGCCGACTTCGTCGAGAAGCCCCTCCCGGAGCAACTA
TGCACATTCATAGTCAAGGACTCGGAAGCGGCGATATCGGCAGCTCCATCGCCCGGCCAG
TTGGGCACGTACAAGGGCCTCACTTTTGGTTTATACGCGGGGAAGCCTGCCACGGCGTTC
GCGGACTGGAAGTGCACTGGATGCAGCGGCGCCTCCTCGCTCTTCGACAGTCAAGCCCTT
GGTCTGGCGGTGAGCATGAGCGTCATCACATTCCTGAGCTTCACATGGTTTGTCGCCGGC
CTTGAGCTGCGGTGA
>MSTRG.11.1 JAAVMX010000001.1+ 516382-517305
ctatgtcccgccaccaaaatctagtgccggtacatggcaattaagagagccgcgcaaatc
gtgcgaagaacaccaccgacacgcagtagggcacgcagcaaagggcacgcagccgggcac
aaagcatacatcaaggagccgcacacgcacgcagcagagggcacgcagcagagcacgcag
caaagggcacgcagcagagcacgcagcaaagggcacgcagccgggcacgaagcatacatc
aaggagccgcacacgcacgcagcagagggcacgcagcagagcacgcagcaaagggcacgc
agcagagcacgcagcaaagggcacgcagccgggcacgaagcatacatcaaggagccgcac
acgcacgcagcagagggcacgcagcagagcacgcagcagagggcacgcagcagagcacgc
agcaaagggcacgcagccgggcacgaagcatacatcaaggagccgcacacacagcagagg
gcacgcagcagggcacgcagcaaggcacgcagcagagggcgcgcagccgggagccgggca
taaagcatacatcaaggagccgcacacacagcagagggcacgcagcagagggcacgcagc
ggAAGGcacctgctatagctattgaattaactaaattaaggctatacacgatttgcgcgg
ccctctcaattgccatatacctatacggaaaatttagtggcgggacataggcgcgcgggg
tacgtatagaaagagtggggatttaggtatcttactatgcaaatagcaatttcgtgctat
gcaaatagcaatactctttagataaagggtttatttaggctagctcttcttaagccgccg
ctttagtgctattTGTATAGAAACCCGGAGGTAGACTACGattctatatagactactaaG
CACTTAAagcaataatacgaccgg
>MSTRG.12.1 JAAVMX010000001.1+ 496555-498218
CGgcacgcaccccgcgcgcccatgtcccgccaccaaaatctagtgtaggtacatggcaac
caagagagccgcgcaaatcgtgcgaagaacaacaacacgcagccgggcacgcagcaggct
aatacagcaggccacgcagccgggcacgaagcatacatcaacaaggagccgcgcacgcag
cagagggcacgcagcagggcacgcagcagggcacgcagcagagggcacgcagcaaggcac
gcagcaaggcacgcagcagggcacgcagcagagaacgcagcagggcacgacgcatacatc
aacaaggagccgcgcacgcagcagagggcacgcagcagagggcacgcagccgggagccgg
gcacgaagcatacatcgagaagccgccgagccgcacacacagcagagggcacgcagcaag
gcacgcagcagggcacgcagcagggcacgcagcagggcacgcagcagggcacgcagcagg
gcacgcagcagggcacgcagcaaggcacgcagcagggcacgcagcagagaacgcagcaga
gggcacgcatcagagcacgcagccgggcacgaaacatacatcaaggagccgcgcacgcag
cagagggcacgcagcagagggcacgcagcagagggcacgcagcagggcgcgcgcgctgct
atggCTATTGAATTAACTAAAATAACTAAATtgaggctatatacgatttgcgcggccctc
tcaattgccatgtacctctacggaaattcagtggcgggacatgggcgcgcggggtgcgcg
ccgaaattgTGGAGACAATCCTGATTTACtgtacaaatagcaattctctactatacaaat
agcaatactctatggcaattaagagagccgcgcaaatcgtgcgaagaacgaaGAACACTA
CCccgagggcacgcagccgggagccgggcacgaagcatacattaaggagccgcacacaca
gcagagggcacgcaacagggcacgcagcagggcacgaagcatacattaaggagccgcaca
cgcagcagagggcacgcagctaggccacgcagcagagctcgcagccgggcacgaagcata
catcaacaaggagccgcgcacgcagcagagggcacgcagcagggcacgacgcatacatca
aggagccgcacacacagcagagggcacgcagcaggccacgcagcagagcacgcagcaggg
cacgcagcaaggcacgcagtagggcacgcagtagggcacgcagcaaggcacgcagtaggg
cacgcagcagggcacgcagcagggcacgacgcatacatcaaagagccgcacacacagcag
agggcataaagcatacattaaggagccgcacatatagcagagggcacgcagcaaaaggca
cgcagtagggcacgcagcagagggcacgcagccgggagccgggcacgcagcatatatcaa
ggagccgcacacatagtagagggcacgcagtagggcatacagccgggcacgcagtagggc
acgcagtagggcacgcgcCTATGGCTGttgaattaactaaattaaggctatacacgattt
gcgcggccctctcaattgccatgtacctctacccaattttagtggcgggacctaggcgcg
cggggtcgcggcGAAAAAGCGGGGCTTGGAGGTAGGTatttatc
>MSTRG.13.1 JAAVMX010000001.1- 496587-498205
ccaaaatctagtgtaggtacatggcaaccaagagagccgcgcaaatcgtgcgaagaacaa
caacacgcagccgggcacgcagcaggctaatacagcaggccacgcagccgggcacgaagc
atacatcaacaaggagccgcgcacgcagcagagggcacgcagcagggcacgcagcagggc
acgcagcagagggcacgcagcaaggcacgcagcaaggcacgcagcagggcacgcagcaga
gaacgcagcagggcacgacgcatacatcaacaaggagccgcgcacgcagcagagggcacg
cagcagagggcacgcagccgggagccgggcacgaagcatacatcgagaagccgccgagcc
gcacacacagcagagggcacgcagcaaggcacgcagcagggcacgcagcagggcacgcag
cagggcacgcagcagggcacgcagcagggcacgcagcagggcacgcagcaaggcacgcag
cagggcacgcagcagagaacgcagcagagggcacgcatcagagcacgcagccgggcacga
aacatacatcaaggagccgcgcacgcagcagagggcacgcagcagagggcacgcagcaga
gggcacgcagcagggcgcgcgcgctgctatggCTATTGAATTAACTAAAATAACTAAATt
gaggctatatacgatttgcgcggccctctcaattgccatgtacctctacggaaattcagt
ggcgggacatgggcgcgcggggtgcgcgccgaaattgTGGAGACAATCCTGATTTACtgt
acaaatagcaattctctactatacaaatagcaatactctatggcaattaagagagccgcg
caaatcgtgcgaagaacgaaGAACACTACCccgagggcacgcagccgggagccgggcacg
aagcatacattaaggagccgcacacacagcagagggcacgcaacagggcacgcagcaggg
cacgaagcatacattaaggagccgcacacgcagcagagggcacgcagctaggccacgcag
cagagctcgcagccgggcacgaagcatacatcaacaaggagccgcgcacgcagcagaggg
cacgcagcagggcacgacgcatacatcaaggagccgcacacacagcagagggcacgcagc
aggccacgcagcagagcacgcagcagggcacgcagcaaggcacgcagtagggcacgcagt
agggcacgcagcaaggcacgcagtagggcacgcagcagggcacgcagcagggcacgacgc
atacatcaaagagccgcacacacagcagagggcataaagcatacattaaggagccgcaca
tatagcagagggcacgcagcaaaaggcacgcagtagggcacgcagcagagggcacgcagc
cgggagccgggcacgcagcatatatcaaggagccgcacacatagtagagggcacgcagta
gggcatacagccgggcacgcagtagggcacgcagtagggcacgcgcCTATGGCTGttgaa
ttaactaaattaaggctatacacgatttgcgcggccctctcaattgccatgtacctctac
ccaattttagtggcgggacctaggcgcgcggggtcgcggcGAAAAAGCGGGGCTTGGAG
>MSTRG.14.1 JAAVMX010000001.1- 739391-739882
ctcgattttagtctttacctagattcccttaagcaatacctaaaacgtccgctagaaaaa
actcgtatactttccttttttgcgaagttaggtcccgatctttagcacttaatctccctt
tatttagcgtctatttaggataacactcgtaaggagatagtctaactcgcttaacgcttc
taagatgctttaggaaataagaagcgcctcgtaaagctaactaacgactagtcgacctta
acttaatgtaatagaacggttagaagacagaagatagtctaaccggactaagtctctaat
agttaaagactaatagagggcgttattcatccttaaaagctgtaggggcggaatagtaag
cagaggagcactcggggttacttatactagaccggctagctaagtctaagcaagcagggg
tagtcgaggctagagcactaagggcactactagaagaggtgtaggtcacttagtaggcag
ttgaactaaaac
>IOZ07G0005.t1 JAAVMX010000001.1- 787894-788743,788811-789382
CTACACCATGCGCAGCGTAAAGCCGGCCCCCTTCTCCTCTCTGTCGCGGCCCTGGAATAT
GCCACTCAGGTCCACCTCACCGAGGGCGGCGGCGCGACCTCTGACGGGCGCGTGGGGCTC
GTGGCGCTTCCTGCGCTCCTGGCCGGCCTTGCTGGGAAATGTGGGAAAGAGGTTCTCGGG
CTTAGGCTTGGGGTCCTGGCGAAAGTATTCGTGCTGGAGCATCTTGGCGGCCGTGGGGCG
GCGGTCCGGGTCGAGGGCGAGCAAGCTGTTGAGCAGACCCGCGCCGGCCGTCGTCAGATT
GGGGAAGCGGGCGCGGATGACGGAGCCCGTCGTCAGGGGCGTCTTGGGCAGCTTGAGGCT
GCCGACATTGGGTAGGCGGCGGAATTTGGGCCACGACTCTTCGGTAGGGACGCCGCACAG
CTCAAAGATTCTTGACATTTGGTCCACCTCGTTGGAGCCCTGCAGCAGAGGCTCGCGTGT
CATGAGCTCGCCAAAGATGCAACCGACGCTCCACATGTCGACGGCGGCGCCATAGGAGCG
GGTGCCGAGGAGCAGCTCCGGGGCACGGTACCACAGGGTGACGACGAGCTGGGTGAGCCT
TGGAGGCGGGGGGTCGCCGACGTAGCGGGCCATGCCAAAGTCGGCAATCTTGAGCTGGCC
GCGGTTGTTGAGGAGCAGGTTGGACGTCTTGAGATCGCGGTGGAGGATCCAGTTGGCATG
GAGGTAGGCCACGCCCTGCGTCAGCTGGAGCAGCAGGCGTTTGATCTCGGAGGCGAGAAA
GGGTTCGGGCATGTCGTCGAGGATACCCTTGAGGTCGTGTTCGACGAATTCGAGAACGAG
GAAGATGGAGTTGTCGAGCTTGGAGAGGTCGTCGCCGACAACAACCTCTTTCAAGCTGAC
TATATTGGGGTGCCTGCAGTCCTGCAGGATGTGAATCTCCCGCAGACCCGTCACGGGCAG
GCCGCTCCGGTCCTGGAGCTCGAGCTTCAGGCGCTTGAGGGCGACGACTTGGCCCGTGGC
CTTGTCGGACCCGCGGGCAACCCAGCCATAGGTGCCCTCCTCGATGTCGTTGAGCTTATC
GTAATTGTCGACGCAGCGGCTCTTAGTCCAGCTGCCGGCCTCGAGCCTCGGAAGTCTCGC
CTGCATTTCGTGCGAGTCGCCCAAGGGCGTGAGCTTGCGTCGCTTCGAGGGCCTGGCGCC
GCCATCACCTCCTCCTCCTCCATCTTCTTGTCCCGCGACTGCGCCGTCAGCGCCGTGCGA
GGCTGCGGGGGTCGCTTCCTGTGGCTGCTGCTGCTGTGCATTGAGCTGGCGAGCGCGTTG
CGCCCTTTTCAGTCGCTTGTTTTCTCTCTCGCTATTGCGCTGTGCCTCGAGCTCTGCGTC
TTCCTCGGTGTCGGCCCATCTTGACGCGCCCTTGCCGGCCAT
>IOZ07G0009.t1 JAAVMX010000001.1- 964572-965108
TTACCCGACTTCACAGGACGCATTCCAATTCAAGCCGACACGGTAGAGGCCATCGTTTCG
CCAGTGTACCCAGGTTGCCGTCATGAGACAGCCAAGCCGGCCGGGATGAGGAACAGGAAA
AACACACTCGACCGGGCACAGACACGCAAGGAGCATCCGTACAGGAGGGGGGGCATTTCG
AAAGGCAGGCGACCCCTCCATCCAGTCATCATTGTCTTGCACCGCGGCAACATGGGACAA
GGACACAGGCAGAGACGAGCCACTCGAGAGCTCGCCGTAGCCACCGTGCTCCTTCGCTGC
GAGCCATCTCATGACGTCGCCCGTTCGTCCGGCCCCTGACGCTCTCCAGACGCCGCGTCC
AAGCCAGCACAGGACCCTTGGTCGTTCCGGGCTGCTGCAGAGTGACCCCCAAATATTTCT
CGCTGCTGCCGCCGCCAAGAGGGACAGCCATTGTGCCTTGACCTGGGCCGTCTGGCTGGC
TTGGTTTGTCCTTTTCCCTTCCAAGTAGGGCGAGCGAGCGCTGCCCTGGGGCGCCAT
>MSTRG.17.1 JAAVMX010000001.1- 1036320-1037396,1037456-1037657,1037730-1038042
ACCCTAGCCGGACTGTGTCTTGTACCCTAACCGGACTGTGTTTAGTCCCGATTCGGCAGG
ACTAAGGGGCAGGCTGTAGGAACACAGGGTATATAAATTTTGCCGAGCGCAACAGCAAGA
CCAATGTACTGCTAGATCGGGCAGACTAGCCTAGCGGCCAGCGCAGCCCAGCGTTTCTTA
AACGAATGTGCattaattaaagatattagaatAGCTAGAAAGGCGCGAAATAAGGCTTAT
CTTGCGGTGTTATAGCTCCCGCTCCCGGAACCTAGCCCTGCTACTATAGTAGCGGCACTC
TATTAGGTTGACCTTGTGCTTCGCCGCCTATACGATTTGGCTGCGTGGTCGGGATCCGAG
CAAACGACGTAGAGGCGGGTGCCTAAGGTAGCGGCTGAAGGAAAGAACGAGGTCTCTCAC
GATAACCTCGCTAGGGCCCGCTAGGGCCGCCTGCTAGCGGCTCCCACTGCTCCTAACGTG
AGGGCAGGCGCCGCGGCGCTGTGTTTGATCGGAAGCTATGTAGCTGCGTGCGTGTGGGCG
GTAGCATAGGTTGTTGGAAGATCGCGGCCGGCTGCCCAAGCTGCTGCTAAAGCTGCTGCT
GCTGTTGTTGCGGCAGCCCAAGCTGCTATTGTTGcggcagcctaagctgctaTTGTTGCG
GCAGCCCAAGCTGCTGTTGTTGCGGCAGCCCAAGCTGCTGTTGTTGcggcagcctaagct
gctaTTGCTGTGCcggcagcctaagctgctGCTGCTGTGCCGGCAGCCCAAGCTGCTGTT
GCTATGCCGGCAGCCCAAGCTGCTGCTGCTGTGCcggcagcctaagctgctaTTGCTGTG
CcggcagcctaagctgctGTTGTTATGCCGGCAGCCCAAGCTGCTGTTATAAGGGTGTCG
CGGTGAGGAAATCGTGTTGCGGTGTTCTTATAGTGTTATGCGGCATTGACTGCTACGAAG
AGACTAGCCTAGTCGTATGGACGACGTGAGGTACGTAGAGTACATTGTGAATTTATGGGG
AAATTAAAGTCCCTGCCGTCCATTGGCTGACGGTCTGGTCCTAGGGCCAAAAGGGGAATA
CACACAAACACACACATGCACGGCCTATGCAGCCACCCGTTTGGTAGCGTCAATCGGTGC
CGCTCTAGAGCCGGTACGAACCGTCGGGCCTTGCCCAAAATAGAAGCCGAAGCGAGGGCC
GCTGACACCGCCAGATTCCGACTCCTCGAGCAGCCTCTTTTCTGGCCACGTCCCGGCGTT
CCGCATGGAGTCTTGAGCTAGAACTTTGTCTTTTCGCGAAAAAGGGGCGacgacggcgac
gacgacgcATGATCGACAAGCTTGGTTTGCGGCGACGGGGATGAGGGTGCACGTTTCTTA
ATTCACAGAGCTGAGTTCGGCAGATGGGCAAGGACTAACTAGGCAACAAGACGACGAGAG
TCCAGAAGCAGCAAAGGGCGTTTGTATGGAGGAAAAGCAGGACAAGCAAAAGACAACAAT
AATCAGTCATCACGGAGGTGCCTCCACTCCCTTTAGGCTTAGTACAGCCGAACTGCGCGC
GCCGGAAAAGAGGGGTCGTTCTGTGCGAGTAG
>IOZ07G0010.t1 JAAVMX010000001.1+ 986092-986152,986363-986413,986678-987300
ATGCTGTTATGCAACTGGAAATACAGGGCCTACAGCGGGCTGCGCCAGTATCTTGATGGG
CCAAAGCTTCCCCCCCCCCTGTCTCTTGTCCTCTCCACGCCTCTCGTCTCAGTTTGTTGG
ACTCAGCGGTCAAGCCAAGAGCGTCTCGTCCCGTCGGCGCCCCGTCGCGCACCTGGGGAG
GGGGGAAGAACGGACATGAAGCAGATCTACCTCGTCTACATTGTCGTCCTCCGAGGACAG
AAGCGCGACACGAGCGACGAGCGCCACGCCGGCCTCCTCTTCGCGCCGCTGGAAAACGGC
CTCTACTACTACTTCCACCTGGCCGACGGCACCGACGGCTATGTCTTTGAGGTGAAGAAG
GGCTTCGACCCCCGCGACAGCCGAGGCGCCCTGCCCAGCGTCCGCGTCGGCAAGACGGCA
CCTCTCACGCCCGAGCAGCTCCTCGACGCCATGAAGTCGGCCCCCGTCAAGACAAAGGAG
GACGAGTTTAGCGACCGCCACTGGGTCCACGAGGCCCTGACCGTCATGGTCGATGCCGGC
TACATCACCCAGCAGGCCTACGACTGGGGCTTCGAAAACATGCTCCAGACGCTGCTCGAC
GGGTCCGCCGACGAGGTGCCCGACCTGGACTGGTGGAAGGGGAGGGCCGGAAGAGACGCC
ATGACCTGTCACGAGGCCATGGACGATGCGAGCGCCCTACGGCCCGAGCACAGGCCTTTG
CGACGACAGGGCTGA
>MSTRG.19.1 JAAVMX010000001.1- 1043924-1044718
CGCAGATAGAGTTAttgagtattactatttggcccagtgtaaatctctatttggccCAGT
GACATTTTTTTTGTAGCCTACGTACACCCCGGAAAACGtctaacccccccgcgcctagcc
gcgcctatacaaATACAGTGCGCATATATGGCAGGCTGcagactaataattcttcacgta
cgaagtacgaatatccgtctacggctcgctccctgctgcgtgctctgctgcgtgccctgc
tgcgtgccctgctgcgtgccctgctgcgtgccctctgctgtgtgtgcggctccttggtgt
atgcttcgtgcccggctgcgtggcctgctgcgtgctctgctgcgtgccctgctgcgtgcc
ctgctgcgtgccctctgctgtgtgtgcggctccttgatgtatgcttcgtgcccggctgcg
tggcctgctgcgtgctctgctgcgtgccctgctgcgtgccctgctgcgtgccctctgctg
tgtgtgcggctccttgatgtatgcttcgtgcccggctgcgtggcctgctgcgtgccctct
gctgtgtgtgcggctcggcggcttctcgatgtatgcttcgtgcccggctcccggctgcgt
gccttgctgcgtgccttgctgcgtgcgcTGGTGCGCTAGAGCGAtgcgatgcgatttgac
gatgcgatttgacgatgcgatttgacgatgcgatttattaacgatgcgatgcgaagaatt
agcctacaGCCTGCCAGGCATACGCACTGTAATTAAGTGGGCGCGGCTGGCCGTGGGGGG
TATGGGCGTTTTTCG
>MSTRG.20.1 JAAVMX010000001.1+ 990703-992024,992127-994024
CGAGCAGCGGTTGGACCGCTTGGTCAAGGCTGCACCGCATGGCGGACAACTCTATTCCAC
TTCTTCCATGCATGTTCCTTTGCCTGCGTCCCCTCCGCTGCACCGCCATCCCCATGCGTT
GTTTCTTTCCCCTTTGGACCAAGGGGCCCCATCCCTGGGCGGTCCCGACGTCGCCCTTGG
CTCCGGGCTTGGTTGGCCCTGCGAGCCTCCTCGGGCTCCCTGGCCTCTTCCAGAATGGTA
CATGCCTCCTCCTCCGGCCCTTGGCAGCCGGATCGTCACGTTCCACGCCATGGTGACTGT
TGTGCGACGACTTCATGTGAGGGTGGTGCGTCCGTTTATCGGTTACGTAGACGCCGGACA
GAGTCTGACATGACGGAGGAATCGTCGTGCTTCACTGCCGCGTCCGTGTCTCTTTACCTA
CATATATGGGCGCCTGTGCTGCAGACATGATGCTGGTTCCCCCCGAATAAGCCGCGACTC
CTTGTAAGCATCAAGGACAAGGAGATGTGGCCGGTGGTGGCCCCTCCTGCCGGCTCTCCT
CGGCCCTTGGGATCACTCATGCAAGTCGATGAGCATAGGTACATGTTGTTGCAGTTGCCA
CAACTCCTCCCTCCTCCTCCCAACACTTTTTGTACCACCGTGCTGCGTTTGCTCACCCCG
TCATCCGCCAGGCTAGCTTGGTCGATGCTTGGCAGCATGAGAGGCGCCAGGCACCCTCTT
TTGCTCGACGCCAACTCGCCCGCCTCGTCCAAGGGGCCCTGCGTCCTGCGCCCGATGCGG
GCCAAGGGCCATTAGGCGGCacggggggggggggcgtGTTGGATGCCCACTGAGTCTCCG
TGTGTCCGAACCAGCCGGGCGGTTAGTTACATGCTGCGTTGGACGGCCGTGTTACACAAG
CTTGCTCGTTATAGCATGATGCCGTTTGGACAAACAATGTCCCCGGATGGGGCTCAGCAT
GGGAGCTTATTGCAACTTCGACGGTATGTGGCCATCGAGCCCTCCGTCTGTTCTCGAAGG
GCTTTGTTTAAGGGGCGTTGGTACTCTCCTTGGACTGGCAGCTCCGGGGTGGATTGGGCA
TCTGCGGCCTGAACCAGCACATTCACATGCGCCTCCCTTGTTCGGCCAGGGATACTTGTC
GTATATTCAAGTCCTGCCTACAAGAGTCGACTCTTGAAGACACACAAAGTCTTTCATTTC
GTCGACGTTACGGGCGACTCGACGCAGCCCATCAAGCGTCAGGCTCACGGGACTGCTCTT
TGAAAAACTGGGTATACGCCAAGGAGACTTGAGAAGCTGCTTCACGCAAACACTCTGTTA
TGTTTCAACCTAGGGCAGTGTTCAACCTTGGAAGGAAAGACATCACCCTTTACGCGCTGG
TGTGCACGTCAAGACGTCTTGGACTTGCGCGGCTCGAATCTGGGAAAAGTCTTAAGAGGA
AGCCTCAAGCAATCAGGGACAACCAGATCCTCACGATCCATCGACTCGGAGATACATGAC
ATGGATTGAGCTCAACCGCTTAAGCAGAAGTCCGGACTCTCGCCATCTCTGTCGTCTTGT
TGTCTGATATCTGGGCCTTGGTCGTATCACCTGCCCAGGCTGCCATCATGACGAAAGCTG
TATAAAGCGTCGGCCCGAATTACCTCGACGTGGCCTCGAGCTAAGATGGAGAAGAGCATC
AAGACGTAAACGTCCCTTGTCCTTCTCTCAAGCCCAATGTATTTTTTTCATGCCCGACTA
CCGATGAGTTGGAGCAAGAGAACCGCGGGCACTTGCACGCCAAGAGTGGACTGTCCGTCA
GGTCTTCGTCTCTACGTGATCCTCACATCAAGGGCCGATGTTCATGAGAGCGATACGGGT
GGACCCAACACAAGCTCGTCGTACATCGCCGGGTTGGCTACAAAGACCATTGCCTATTGG
GAACAATATTTTTGCGCTATTGCGCACACAAAGTCGATTAGTCGAGTCTGCCACGGTGTC
CCTCAACTGATATCAACGTTTCATCCGGCCCGCGGAACGACGTGCGCGAACACGGCCAAA
GATCCTGGAAAAGAGGCGTAGGATGTCTTATAAGAGCGACGGCAAGCGGAATGGAGCTGT
TGGGCATTTTTAATCCTCACCTCAAAATCCTGGTCCGTCCATGTCTCTTATCTTTCGTTG
GGCGGCCGCGCCCATCATGGCCGTTTGGGTTAGCGAGGGCGTTTGCGGGGGCCAGTCGAC
GACTCCTCTGTCCAACAGGGAGAGGTGCTTGGTGCAAGGCCGAGGCCAGCAGCGGTCGCC
GCGGACCGCTAAAGGGCATTGTGTCGAACCGCTGGCATGTGGGAGACAGACGGGCCGCGA
ACATGGGCGAATCGAACAAGAGGCCGCGGAGACGGGGCAGAGTGGGTGTGGGTGTGGGCG
TCATCTATGTCAATCTGTCTTGCCAACCAGGAAGGACGAGATGGTTGTGTGTCTCGTCTT
TCTTTCCATGTCTTTGTCTGCGTCACGCTGAGGTCTAGAGGGGGCCACTGGTGGTTGCCG
CTCCGTCGCTGACGATCTGCATCTGAGGCCCTCCATGTCTACTTTATACTTTGCAAAAAG
CCATGGAACCGGACTGGTGCAACAATGGATCCTGTTGTCGGTGGATTTGTTGCCGCGTGA
GTGTGTCTGCTGCGGGTTCAGTTCAGCCGCCGCCGAGCAGCTTCAAACTGCCCGATCCAG
AGTCGTGCAGCGTGGGCGAGAAATGGGAGATCAAAAAAGCAAAAGCTCTGGCCTGATGTC
GTGGCGGGCCGTCAGTTGACCCGAGAGACCCGCGGATCTGTTGGGGCGGGTACCGTGTGA
AGACACGGTGCCAGCACTCGATTGTTTCACATGTACACTGTGCACTGACAAGGCCATCCG
TCGAGGGATTAAAAAGCAATACTTGCCGCCCATGCTGCATGCTGGATCGTCTGGCCTGTT
CCCGCTGTCTTCAAATGTCTGGGCCGCCAGCAAGTGGTGATCAGGAGGGATATCAATGTA
ACATGCGCTTAGTCATCGTGATGAAGTTGGGACTGCTCGCAATCACAAGCCTTCACGTCT
GCTGCCATGAGCCAGCCAGTCGTGCTGCTGAGAGCGAATAGAAAGCCTCATGACCAAACG
TCAAACGCGGCAGCATCATACGCTGCCGGTAAAGTGCTGCTGCAAGCACCAGGGCGTTGG
CAGCCGTCAATTGGCGTCTTATTACGGTCGTGAGCTTTCT
>MSTRG.20.2 JAAVMX010000001.1+ 990994-992043,992127-994024
GGTGACTGTTGTGCGACGACTTCATGTGAGGGTGGTGCGTCCGTTTATCGGTTACGTAGA
CGCCGGACAGAGTCTGACATGACGGAGGAATCGTCGTGCTTCACTGCCGCGTCCGTGTCT
CTTTACCTACATATATGGGCGCCTGTGCTGCAGACATGATGCTGGTTCCCCCCGAATAAG
CCGCGACTCCTTGTAAGCATCAAGGACAAGGAGATGTGGCCGGTGGTGGCCCCTCCTGCC
GGCTCTCCTCGGCCCTTGGGATCACTCATGCAAGTCGATGAGCATAGGTACATGTTGTTG
CAGTTGCCACAACTCCTCCCTCCTCCTCCCAACACTTTTTGTACCACCGTGCTGCGTTTG
CTCACCCCGTCATCCGCCAGGCTAGCTTGGTCGATGCTTGGCAGCATGAGAGGCGCCAGG
CACCCTCTTTTGCTCGACGCCAACTCGCCCGCCTCGTCCAAGGGGCCCTGCGTCCTGCGC
CCGATGCGGGCCAAGGGCCATTAGGCGGCacggggggggggggcgtGTTGGATGCCCACT
GAGTCTCCGTGTGTCCGAACCAGCCGGGCGGTTAGTTACATGCTGCGTTGGACGGCCGTG
TTACACAAGCTTGCTCGTTATAGCATGATGCCGTTTGGACAAACAATGTCCCCGGATGGG
GCTCAGCATGGGAGCTTATTGCAACTTCGACGGTATGTGGCCATCGAGCCCTCCGTCTGT
TCTCGAAGGGCTTTGTTTAAGGGGCGTTGGTACTCTCCTTGGACTGGCAGCTCCGGGGTG
GATTGGGCATCTGCGGCCTGAACCAGCACATTCACATGCGCCTCCCTTGTTCGGCCAGGG
ATACTTGTCGTATATTCAAGTCCTGCCTACAAGAGTCGACTCTTGAAGACACACAAAGTC
TTTCATTTCGTCGACGTTACGGGCGACTCGACGCAGCCCATCAAGCGTCAGGCTCACGGG
ACTGCTCTTTGAAAAACTGGGTATACGCCAAGGAGACTTGAGAAGCTGCTTCACGCAAAC
ACTCTGTTATGGTGAGTCACTTTGACAACGTTTCAACCTAGGGCAGTGTTCAACCTTGGA
AGGAAAGACATCACCCTTTACGCGCTGGTGTGCACGTCAAGACGTCTTGGACTTGCGCGG
CTCGAATCTGGGAAAAGTCTTAAGAGGAAGCCTCAAGCAATCAGGGACAACCAGATCCTC
ACGATCCATCGACTCGGAGATACATGACATGGATTGAGCTCAACCGCTTAAGCAGAAGTC
CGGACTCTCGCCATCTCTGTCGTCTTGTTGTCTGATATCTGGGCCTTGGTCGTATCACCT
GCCCAGGCTGCCATCATGACGAAAGCTGTATAAAGCGTCGGCCCGAATTACCTCGACGTG
GCCTCGAGCTAAGATGGAGAAGAGCATCAAGACGTAAACGTCCCTTGTCCTTCTCTCAAG
CCCAATGTATTTTTTTCATGCCCGACTACCGATGAGTTGGAGCAAGAGAACCGCGGGCAC
TTGCACGCCAAGAGTGGACTGTCCGTCAGGTCTTCGTCTCTACGTGATCCTCACATCAAG
GGCCGATGTTCATGAGAGCGATACGGGTGGACCCAACACAAGCTCGTCGTACATCGCCGG
GTTGGCTACAAAGACCATTGCCTATTGGGAACAATATTTTTGCGCTATTGCGCACACAAA
GTCGATTAGTCGAGTCTGCCACGGTGTCCCTCAACTGATATCAACGTTTCATCCGGCCCG
CGGAACGACGTGCGCGAACACGGCCAAAGATCCTGGAAAAGAGGCGTAGGATGTCTTATA
AGAGCGACGGCAAGCGGAATGGAGCTGTTGGGCATTTTTAATCCTCACCTCAAAATCCTG
GTCCGTCCATGTCTCTTATCTTTCGTTGGGCGGCCGCGCCCATCATGGCCGTTTGGGTTA
GCGAGGGCGTTTGCGGGGGCCAGTCGACGACTCCTCTGTCCAACAGGGAGAGGTGCTTGG
TGCAAGGCCGAGGCCAGCAGCGGTCGCCGCGGACCGCTAAAGGGCATTGTGTCGAACCGC
TGGCATGTGGGAGACAGACGGGCCGCGAACATGGGCGAATCGAACAAGAGGCCGCGGAGA
CGGGGCAGAGTGGGTGTGGGTGTGGGCGTCATCTATGTCAATCTGTCTTGCCAACCAGGA
AGGACGAGATGGTTGTGTGTCTCGTCTTTCTTTCCATGTCTTTGTCTGCGTCACGCTGAG
GTCTAGAGGGGGCCACTGGTGGTTGCCGCTCCGTCGCTGACGATCTGCATCTGAGGCCCT
CCATGTCTACTTTATACTTTGCAAAAAGCCATGGAACCGGACTGGTGCAACAATGGATCC
TGTTGTCGGTGGATTTGTTGCCGCGTGAGTGTGTCTGCTGCGGGTTCAGTTCAGCCGCCG
CCGAGCAGCTTCAAACTGCCCGATCCAGAGTCGTGCAGCGTGGGCGAGAAATGGGAGATC
AAAAAAGCAAAAGCTCTGGCCTGATGTCGTGGCGGGCCGTCAGTTGACCCGAGAGACCCG
CGGATCTGTTGGGGCGGGTACCGTGTGAAGACACGGTGCCAGCACTCGATTGTTTCACAT
GTACACTGTGCACTGACAAGGCCATCCGTCGAGGGATTAAAAAGCAATACTTGCCGCCCA
TGCTGCATGCTGGATCGTCTGGCCTGTTCCCGCTGTCTTCAAATGTCTGGGCCGCCAGCA
AGTGGTGATCAGGAGGGATATCAATGTAACATGCGCTTAGTCATCGTGATGAAGTTGGGA
CTGCTCGCAATCACAAGCCTTCACGTCTGCTGCCATGAGCCAGCCAGTCGTGCTGCTGAG
AGCGAATAGAAAGCCTCATGACCAAACGTCAAACGCGGCAGCATCATACGCTGCCGGTAA
AGTGCTGCTGCAAGCACCAGGGCGTTGGCAGCCGTCAATTGGCGTCTTATTACGGTCGTG
AGCTTTCT
>MSTRG.20.3 JAAVMX010000001.1+ 991104-991280,991374-992024,992127-994024
GTCCGTGTCTCTTTACCTACATATATGGGCGCCTGTGCTGCAGACATGATGCTGGTTCCC
CCCGAATAAGCCGCGACTCCTTGTAAGCATCAAGGACAAGGAGATGTGGCCGGTGGTGGC
CCCTCCTGCCGGCTCTCCTCGGCCCTTGGGATCACTCATGCAAGTCGATGAGCATAGGCT
AGCTTGGTCGATGCTTGGCAGCATGAGAGGCGCCAGGCACCCTCTTTTGCTCGACGCCAA
CTCGCCCGCCTCGTCCAAGGGGCCCTGCGTCCTGCGCCCGATGCGGGCCAAGGGCCATTA
GGCGGCacggggggggggggcgtGTTGGATGCCCACTGAGTCTCCGTGTGTCCGAACCAG
CCGGGCGGTTAGTTACATGCTGCGTTGGACGGCCGTGTTACACAAGCTTGCTCGTTATAG
CATGATGCCGTTTGGACAAACAATGTCCCCGGATGGGGCTCAGCATGGGAGCTTATTGCA
ACTTCGACGGTATGTGGCCATCGAGCCCTCCGTCTGTTCTCGAAGGGCTTTGTTTAAGGG
GCGTTGGTACTCTCCTTGGACTGGCAGCTCCGGGGTGGATTGGGCATCTGCGGCCTGAAC
CAGCACATTCACATGCGCCTCCCTTGTTCGGCCAGGGATACTTGTCGTATATTCAAGTCC
TGCCTACAAGAGTCGACTCTTGAAGACACACAAAGTCTTTCATTTCGTCGACGTTACGGG
CGACTCGACGCAGCCCATCAAGCGTCAGGCTCACGGGACTGCTCTTTGAAAAACTGGGTA
TACGCCAAGGAGACTTGAGAAGCTGCTTCACGCAAACACTCTGTTATGTTTCAACCTAGG
GCAGTGTTCAACCTTGGAAGGAAAGACATCACCCTTTACGCGCTGGTGTGCACGTCAAGA
CGTCTTGGACTTGCGCGGCTCGAATCTGGGAAAAGTCTTAAGAGGAAGCCTCAAGCAATC
AGGGACAACCAGATCCTCACGATCCATCGACTCGGAGATACATGACATGGATTGAGCTCA
ACCGCTTAAGCAGAAGTCCGGACTCTCGCCATCTCTGTCGTCTTGTTGTCTGATATCTGG
GCCTTGGTCGTATCACCTGCCCAGGCTGCCATCATGACGAAAGCTGTATAAAGCGTCGGC
CCGAATTACCTCGACGTGGCCTCGAGCTAAGATGGAGAAGAGCATCAAGACGTAAACGTC
CCTTGTCCTTCTCTCAAGCCCAATGTATTTTTTTCATGCCCGACTACCGATGAGTTGGAG
CAAGAGAACCGCGGGCACTTGCACGCCAAGAGTGGACTGTCCGTCAGGTCTTCGTCTCTA
CGTGATCCTCACATCAAGGGCCGATGTTCATGAGAGCGATACGGGTGGACCCAACACAAG
CTCGTCGTACATCGCCGGGTTGGCTACAAAGACCATTGCCTATTGGGAACAATATTTTTG
CGCTATTGCGCACACAAAGTCGATTAGTCGAGTCTGCCACGGTGTCCCTCAACTGATATC
AACGTTTCATCCGGCCCGCGGAACGACGTGCGCGAACACGGCCAAAGATCCTGGAAAAGA
GGCGTAGGATGTCTTATAAGAGCGACGGCAAGCGGAATGGAGCTGTTGGGCATTTTTAAT
CCTCACCTCAAAATCCTGGTCCGTCCATGTCTCTTATCTTTCGTTGGGCGGCCGCGCCCA
TCATGGCCGTTTGGGTTAGCGAGGGCGTTTGCGGGGGCCAGTCGACGACTCCTCTGTCCA
ACAGGGAGAGGTGCTTGGTGCAAGGCCGAGGCCAGCAGCGGTCGCCGCGGACCGCTAAAG
GGCATTGTGTCGAACCGCTGGCATGTGGGAGACAGACGGGCCGCGAACATGGGCGAATCG
AACAAGAGGCCGCGGAGACGGGGCAGAGTGGGTGTGGGTGTGGGCGTCATCTATGTCAAT
CTGTCTTGCCAACCAGGAAGGACGAGATGGTTGTGTGTCTCGTCTTTCTTTCCATGTCTT
TGTCTGCGTCACGCTGAGGTCTAGAGGGGGCCACTGGTGGTTGCCGCTCCGTCGCTGACG
ATCTGCATCTGAGGCCCTCCATGTCTACTTTATACTTTGCAAAAAGCCATGGAACCGGAC
TGGTGCAACAATGGATCCTGTTGTCGGTGGATTTGTTGCCGCGTGAGTGTGTCTGCTGCG
GGTTCAGTTCAGCCGCCGCCGAGCAGCTTCAAACTGCCCGATCCAGAGTCGTGCAGCGTG
GGCGAGAAATGGGAGATCAAAAAAGCAAAAGCTCTGGCCTGATGTCGTGGCGGGCCGTCA
GTTGACCCGAGAGACCCGCGGATCTGTTGGGGCGGGTACCGTGTGAAGACACGGTGCCAG
CACTCGATTGTTTCACATGTACACTGTGCACTGACAAGGCCATCCGTCGAGGGATTAAAA
AGCAATACTTGCCGCCCATGCTGCATGCTGGATCGTCTGGCCTGTTCCCGCTGTCTTCAA
ATGTCTGGGCCGCCAGCAAGTGGTGATCAGGAGGGATATCAATGTAACATGCGCTTAGTC
ATCGTGATGAAGTTGGGACTGCTCGCAATCACAAGCCTTCACGTCTGCTGCCATGAGCCA
GCCAGTCGTGCTGCTGAGAGCGAATAGAAAGCCTCATGACCAAACGTCAAACGCGGCAGC
ATCATACGCTGCCGGTAAAGTGCTGCTGCAAGCACCAGGGCGTTGGCAGCCGTCAATTGG
CGTCTTATTACGGTCGTGAGCTTTCT
>IOZ07G0013.t1 JAAVMX010000001.1- 1058440-1058872,1058953-1059536
TCACGTCGCGGCATCCTCGTCCTCGCTGACCTCCTCTCCGGCCTCGAGCGCCTCCTGTCT
CCTCTTCGCCGCCCGCTCCCGCTTCCGTTCCAATAGCTTCTTGAGTCTCTTGGCCGTGTT
GAAGACTCCGTTCGTCCCTGCTCCGCACGCCGCACACGTCGGGTCGCGCCTAAACCTCTT
GAGGGCGCACGATTCGCAAAAATAATGTCCACATCTCGTCACTATCGGCTCCTTGTATGC
CTCCCTGCAGATGATGCACACAAAGGGTATGCTCTCGAGTAtcgcctcgtcgtcgtcgtc
tgCTGCTTGCTTATTTCGATTCGCGCTGGCCACGACGGTGCCCCCCAGGTTCCTTTTGCC
TTTGGTCACGTTATCCCACTCCTTGTCGAGCTGCCAGCCTTGCTTGTAGTCTTCTCTGCT
ATGTAGAAACTTGCAATTGTCGCCGAAACCACAGTATCCCGTCTGCTTGTAGTCCTTGCA
GACATCAGGAGCAAAATCCGTGACGGTAATGGTCCGGATGTTGGTCGGAGCCTTGATGGG
CCCTACGGTCCGTTGCGGCGCATCTGGGTTCTTTTGTATAAAGGAAGTCTGATTCGCCAG
CCCCTTATATGTTCCGTCGGGCTGTGCGTCCGTTGGAAGCGATCGTGTTGAGCCGAGTAG
GCTCTTCTTCGAGAGTGCGCCTTTGGAGTCCTCGTCGTACCAGTTGCTCTGCTTAGTGGC
GTCGTTGGCGCTGGTTATAGGGACGTCCCGATCGGCGGTAAAGATGGTCGACGCCAGATG
CTTCTCGCCGCCGGCGCCGTGCCTCGACGTGGCCGTGACTATGGCGGAGGCCCTTTTGCG
TCGCTTCACGCGCCGACCTGTCTCGTCCTCGGACGACGAGTAGTCGCTGTCGCTGCCGGC
CGGTGGCGGCGTGGCTGGCCTCTTCCTCAAGTTGGCCTTGCCCTTGGCGCCCCTTCTCTT
GAAGAGGGCGACAGGTTTGCTTTCGCCCTGCGGTTCACCGATGCCGGTTGCCTCCAT
>MSTRG.22.1 JAAVMX010000001.1+ 946616-947425,947625-947703,947785-948251,948312-948496,948546-949729,949801-950481,950542-950717,950787-950910,950969-952228,952291-952326,952548-952703,952782-953144,953219-956211
CAGAAATTGAGAGCAATGCAAAATACAAAAATACCATGCGCCGCGATAGAAAAGAGGGCG
ACATCAAAGACAAGCCATCGGCCAAGGAACGTGATGGCAGGCAGGTATATGCACGTCACC
TGCTACGTATCGCGTTACAGAGGAGGAGCCGAGGTTTTTTTTAGGGGTCGAATGACGTTG
GGCCTCGTCCACGACTGTTGTGAGCACGTGTTGTATTTTTCCTTGGCTGCTGCGCGCCCT
GTTGTTGGGGTCGCCATACGAAGTACAGTCTCTCGCATTGCCCCAGCTCAGCACTTACGT
AGGTATATAAGCCAGTCTAGTGGAAAAACAAGCTCCCAATCCGGGGCGCAACGACGACAC
ACGAAAAAAGTCCCGTCCCCTCCAACCTCAGCCATTGTGTTTCGCGCTGCCCACTCTCTG
GCTTGCCTCGCACGCCCACTCCCGCGTTCCGGCCCAAACGCCCGGCCATTATCGTCGTCT
TCACCTTCTTCTCCCTCATTTATTCTCTTCGTCCTTACTACCCCCCCCCTTGTTTGCTGC
CTCGGCCTGGCACCTCATCCGGTCCACGCGCCGCCCACCGCCCACCGTATCGTCGGCACC
CTTCGAGCCCTCGACCGCTAGATGCCCCGCCATCCGATACCCCTTATTTGAACGCCATCA
ACTGGGCCTCTTCGCTGCTGCTGCCCGTCGACGACGACATCTCTATCCTCTCTGCCAGTC
ATGGACTCCGCCGCTGTCAGGGGCCTGCTCGCCGCGAGCTTGGAGCCGGATGCGGATAAC
CGGCGGAGGGCTGAGATTCAGCTGAAGCAGGTCGAAGAGCATTCTGGCTTCATGGACTGC
CTTTTCCAGATTCTGCAGACCGAGTCCGAAGCTAGCGTCCGGCTATCGACCGTCATCTAC
ATCAAAAATCGAGTCAATCGCGCCTGGTACCTGTCCGATTCATTTTCCAACGAAACCTTG
ATACCCGAAGATGAAAAGGCTCGCATCCGAGACATGCTGGTGCCGATTCTGGCCTCGTCG
GAAGGCCCCGTACAACAACAGCTTGTCCCTGTCCTCCAGCGCATCCTGCAAAGCGATTTT
CCCGCTCGGTGGCCGCGATTCATCGACTTCACCATGGAGTTGCTCAACACAAATAGCCCC
AGCTCTGCCCATGCAGGCCTCCAGTGTCTGCTTGCCCTGTGTCGAGCCTTCCGCTATAAG
TCAACGGAGAACCAGGACAGGCTGCACTTCGACTCCATCGTCGAGACGAGCTTCCCCCGC
CTCATGGCCATCTGCAACGAGCTGGTCAACCAAGAGAGCGACGAGGCTGGCGAGATGCTG
CACCTGGCTCTCAAGGCTTACAAGCACGCTACCTGGCTTGAGCTTTCCCCCTATTTGCAA
CAGCGCGAGGTCAACATTGCCTGGTGCACCGTCTTCCTCCAGACCGTCTCCAAGACGGCC
CCCGCGAGCTCTATGCAGGGAGATCAATTCGACCGCGAAAAGCACCACTGGTGGAAGGCC
AAGAAGTGGGCCTACTTCAACCTCAACCGCCTCTTCATCAGACACGGTAACCCCTCGAGC
CCGGGCAAGGGTGACGAGGCCGCACAGTTTGCCAAGGACTTCATCACCAACATCGCGCCC
GAGATCCTGAAACACTACCTCCAGGAGATCGAGAAGTGGGTTGCCAAGACGTCGTGGCTC
AGCCGGCCTTGCCTTTCCTACACGCTCGTCTTTCTCGACGAGTCGGTCCGGCCCAAGGAG
ATGTGGACGCACCTCAAGGCACACTTGACCAATCTCGTTACCCACTTCGTCTTTCCGGTG
CTCTGCCTGACCCCCGACGACGTCGAGCAGTTCGAGGAGGAGCCCGAGGAGTACCTCCAC
CGCAAACTCAACTACTTCGAGGAGGCGTCGGCCCCGGATGTTGCCGCCACCAACTTTCTT
GTCAACCTCACAAAGAACCGCCGGAAAGAGACGTTTGAGATTCTCAAGTTCGTCAATGCC
GTGGTGAATGAGTACGAGCAGTCATCGGATCACAAGAAGAACCACGTGGCCAAGGAGGGC
GCGCTGAGGATGATTGGCACCCTCGCACCCGTCATCCTCAGTAAGAAGAGCCCCATTGCC
GACCAGGTCGAATACTTCCTGGTGCGATACGTGTTTCCAGACTTCACCAGCCCCCAGGGG
TTTCTTCGTGCGCGGGCCTGCGACACCATCGAAAAGTTCGAGCAGCTCAACTTCCAGGAC
CAGAACAACCTGCTGACCATCTACCGCCACATCCTGGACTGCATGGCCGACCCGGCGCTC
CCCGTGCGGGTCACGGCTGCTCTCGCGCTGCAACCCCTCATCAGGCACGACGTGATCCGG
ACAAGCATGCAGCAGAGCATCCCGACCATTATGCAGCAGCTGCTCAAGCTTGCAAACGAG
GCCGACATTGATGCTCTGGCCAACGTCATGGAGGACTTTGTCGAGGTCTTTGCCACCGAG
CTCACGCCCTTTGCCGTTGCCCTCTGCGAGCAACTGCGCGACACCTACCTCCGCATTGTG
CGCGAGCTTCTCGAGAAGGAGAGCAAGGCCGGCGATGACGGCGACGGGTACCCCGAGTAC
GACGACAAGAGCATCACTGCCCTGGGCGTCTTGCAAACCATTGGGACACTCATTCTCACC
CTCGAGAGCACCCCCGATGTCTTGCTCCACATCGAGGCGGTGCTGATGCCGGTGATTAGA
ATCACGCTGGAAAACAAGCTCTACGATCTGTACAACGAAGTCTTTGAGATCATCGACAGC
TGTACTTTTGCTGCCAAGGGTATCTCGCCAAACATGTGGCAGGCGTTTGAGCTGATCCAC
ACCACCTTCAAGGCCGGCGCCGAGTATTACTTGGAAGACATGCTGCCCGCTCTCGACAAC
TTTGTTCAGTACGGCGTCCCGCAGCTTTGCCAGAAGCCGGAATACGTTCAGGCCCTCTAC
TCGATGGTGGCCGACATGTTCACCGAGAACGTCCAACAGGGCGGCGTGGAGCGCATCTGC
GCGTGCAAGCTGGCCGAGGCCATGATGCTGAGCCTCCGAGGACACATTGATAGCTGCGTC
GAGGGCTTCATCGTCATGGCCATGGGCATCCTGGCTGCCCAAGACGTCAAGATCAAGAGC
TACAAGATTCACCTCATGGAAATGGCCATCAATGCCATATACTACAACCCCATGCTGACG
CTGCTGGTGTTGGAGAACAAGGGATGGACGAACCGCTTCTTCAGCCTATGGTTCGGAAGC
ATGACGTCCTTTAGCCGGGTCCACGACAAGAAGCTGTGCATTGTGGCCATCTCGGCGCTC
TTGGGCGTGAACCACGAGCGGGTTCCCGCCAGCGTTTCTGTCGGGTGGCCGCGGCTGCTC
CAGGGCATCACCGAATTGTTCAGGACGCTGCCCAACGCCATGAGAAATCGTGAAGACGCG
CTGCGGGACGATTTCCAACTCGACTCGACGTACGACTACGGCGAGGATGACGAGTGGGAT
GAGGAAGATGCCAACTGGAACGGAGAGGAAGAAGTCACTCAGGGGGAGACGGCCGAAGTC
AAGGACGAGAGCAAGGCGTACCTGGAGTTCTTGAATGACGAGGCCTCAAAGTTCAGCCGT
CCCGTTGACGACGGCGACGAGGACGAATTGGGAGAGGACAGCGTCCTGCTCGAATCGCCC
TTGGACAAAATTGAGCCCTATCAGCTATTCAAGGCCGTTTTGATGACGATGCAACAGGAG
CAGCCCCAATTTTATGCCAACCTGGCTGGCCACCTGTCGGCAGAGGATCAAAGCATGGTC
CATGTCATCATGACAAAGGCGGACGAAATCGCTGCACAAAACGCACAACTCCTGGCGCAG
CAACAGGTCCAAATGCCGCCCAACGCCGCGCCTGCCTGCTAGATGCAGTCGCCCAACCGT
GGCATACTCGCTCGAATTCTGAGGCATCGGGACAGGAGGCTTCTTCTTGAAAAAGCaata
cggtataggctttgAGATGTTATTACGGGGGGCCGCGTGGGGACGGACTGGTGAAGCGAG
GAGCTTGGTGCACGCTCGATAGAAGAGTACGGGATGTAGCGATGAGCTGCCACGATGACG
GACCGGCGGGAGGATTGCGATTCGATGACACTATCAGCGCCAGGCAGAGGACGACAAAGG
GCAGCACCCTGGAGGGACCGAGTCGGGCCCGGATGACAACCGAGTCTATAGTAGTTCAAC
TGTGTTCTTGGGGGTATCTTTGGCCGCAGCGCTTTGACGGCCGAGGGACCAGGCGGCCAC
GTAGGTAAGTAGATGTGAGGAGATGTGGAAGGTAGAAAGAAGCATGGTCAATGGCCGAGA
GGAGGACATGAAGAGAAAACGTATTCGTAGAGGCAAAAAAGTGCAAAAAAAATAAGAAGG
AAAGAAGTAGGCGAAACTGTACTTCGTACCAAAAGACACGACAAGCCAGCGGTCGCTCCC
GGCCGTGAACGAGAAGCAGCTGATTGGCTCGCTCCCTCTCCCTTGAGTCAATGACCTCGG
CAGGAACCCTCGAGGGCGCCCCGCCCCCCATTTGTATGTAGTAtctacgaagtacgaagt
acgagttACGAATACGTAGATACTACATACCGGTAGGGTTCCGTACGAATACGAAGGACA
TGTAAGCGAGATATCCCCGCGTGCGGTCCAACGTCCGACGTCGGTTCGCCCTCGCTCCTT
TCCTGCCAAATCGATATCGGCACCAGCAACGAGTACTTTAAGCTCGACGTCCGGCCCGGT
CGCCTCCGACTGTTTCCAAACTCTGCGAAGCGTCTCTTCGGTGCAGGCGAGCTCCGTGTC
GGTTGGACTTGGAGCCGGGGCACAAGAGCGTCGCAAGACACGGGCGACGGCAACCCCACG
TTTGGTTGATTCTCTCGCGACGGCATACGACGCCCGAGACCCCTCTTCGGCCCCGGGCGA
ATCAGTCTCCCTTTGCCCAGCATGACGACCAGGTTCCGTGTTGAATATGCGCTCAAGACG
CACAGGCGAGACCAATTCATCGAGTGGGTCAAAGCCTTGCTGGCCGTTCCCTTTGTGCTC
TACTCGCAGCCGACGGGCGTGCTGGGCGATGACACCAACGTTGCCAAGATGGCCGAGGAG
GCGCACCGGCGCTATGCCGAGATTATGCGGGACGTGGAGATGATGATAGACGATCACATA
TCGCGTCAAAAGCACAGCCACGCCCGGGGTCAGAGCCAGGACGGCGTCGGCAGCAGGACT
CTGCCGCCGCCGCAGCACCATATCCCCTCCAAGCTGGGCATGCTGGTGCCGACGGCGGGC
CCCTTCTTCACCCGCCTGCCACTCGAGGCGGCCTTCAAGTACCAGGACCGCAAGCGGTAC
ATTTCGTCGCGGCGCTACGTGGCGCCGTCATTCAACGACGTGCGCCTCATCCTCAACTCG
GCCCAGATCATGGCGGTGACGGGCGGCGCGCTGCGGCTGGCGACGTTTGACGGAGACGTG
ACGCTGTACGACGACGGGGAGAGCCTGAAGCCGTCGAGCCCGCTCATCCCTCGCATCCTG
GATCTGCTCCGCAAAAACATCAAGGTCGGCATCGTGACGGCGGCCGGGTACACGACGGCG
GACCGCTACTACGCGCGGCTGCACGGGCTCCTCGACGCCATTGCGGCGGCGACGGACCTC
GACGACGCGCAGAAGCAGAGCCTCGTCATCATGGGGGGCGAGGCAAACTACCTGTTCGCC
ATGGACCTGTCGTCGGAGTACCGGCTGGCGCCGGTGGCGCGGACCGAGTGGCTGACGCCC
GAGATGGCGGCGTGGTCGGCGGCGGACATTGCGGATCTGCTCGACGTAGCCGAGTCTGCG
CTGCGCGACTGCGTGCGGACGATGCGACTGCCGGCCGAGGTGGTGCGCAAGGACCGGGCA
GTGGGCATCGTGCCGTCGCCGCCGTCGGTGCGCATGGCGCGCGAGTCGCTCGAGGAGACG
GTGCTGGTGGTGCAGCGGATCCTGGAGCTGTCGAGCCTGGGGACGCCGGCCGGGTCCGGG
CGCAAGGGCGGGGTGCCGTTTTGCGCCTTCAATGGCGGGCGCGACGTCTTTGTCGACATT
GGCGACAAGAGCTGGGGCGTGACGGTGTGCCAGCAGTGGTTTGGGCGCGGCGGCGGCGCC
ATCCGCGGCGAGAACACGCTGCACGTGGGCGACCAGTTCCTCAGCGCCGGCTCAAACGAC
TTCAAGGCCCGCAGCGTCGGCACGACGGCGTGGATCGCGAGTCCGGACGAGACGGTGGAG
CTGCTCGACGAGCTGGCCGACTTGATGCAGAAGAAGCTGTCGTAGGGTGGGGAGTTGCAA
CGTATGACTTTTGACTTGATGGGTACATGTATGTATGTTGATGGTGACTGAACATGACTT
GCTCTCGGTGACTGAACATGACTTGCTCTTGGTGACTGATGACTTGCTCTCGGGGCGCCT
GTTGCAGAGCAAGTCTTGACGCCCCGTCAATGGCATCGACTCACGATGGCTTCGAGTCTC
GGCCCCGTAGGAGTCTGCTCTGTGAGTCTGCTCCATGGCTCATGCCGCTCGCTTGTTTGT
CTACTCTCGACATGTCCCGTCTCCCCGTCTCCCCCCCTTGGAGCCTCCCCTGTCAAAGGT
CCCCTCTTAAAGGTGCCGAATCATGGCTTCCCAGCTAAAGGGGGCAACTCGCGCAGCGCA
CAGTATCAACCCGTCACGGCGCAAGGTATCTTGCCACGACGGGAGGGAGCAAGCAGCACa
cgcccccccccccccctattCTCCTCGTGCGTGGCGTGTCCAGACATGGTCATGATGGCG
ATAATCATCATGGCCTGCATGGCACCTCCTAACCCCACTCCCCTCGCGCCCGCCCGTCAC
CGCACCGAGATCTCTCCACGGGTGATGGGCGAAGACAGGCACGCGGGGGGACCACCATGA
CCGGTTCCCCCCCCTCGCTCGGCACCGCGTATCCGAGCGGGCGGGCGGacgggcgggggc
gggggcggCGTCGGCAGCGGCGGCGGGGGGTCGAGGGAGGGAGGGAGGAAAGGGGAGGGG
AGGCGTTCGGCGCCGGGGCGGTCTGCCGTCTTCGGTCCATGCTTGCCAGCTCGGCGctgg
gggggggggggggggcagAGGAAACATGGGACGAGGCGACGGAAGCGGCGGTCAACCCCA
CGAGCCGCGCCCAAGGGGGCGGCACGCTCATGCGTCATGGCCGCAAAGCGCCCGTCGTAA
CGTAGGCGGCTATCCGGCAACTCGACCCCTTTCCCCCCCACTCGCGCCTCGGCAGCATGA
CACCGGTTTCGTCGCCGTTCTAGAAGAGCGGCGTGTCGTCGGTGACGAGGAAGAAGAGTG
TTTTTTTTTCTTATTCTTGGACGACGGCCTGCCGACTTAGCCGAGGCTAAGAGGCGGCTG
GCTGACGGGGGATTGATTGCATGGATGGGGGGGCTGTTGCTGGTGATGCGACGCACGCAC
GATCGATGCGCGGCTGTGGCGCCTCGTGTGCAATGCGCCTTTCCTTCTTTTTTTGCCTGT
TGCTGCCGCTGCGTCGTTTTCCTGCCCTTGCCGTTGACGACGTCGAGACGCCGATCATGG
GAAAATGTCATGCCGGGAGCCGCCGTCGAGACAAGGAAGGCGTCGACGCCGCACGTGCTT
GTGCGCCACGCCACGCCTCGCCTCTAACCAGTCGACCGGATATCGGCCCTTGACTCAACA
TGCAGGGACAAGGGACAGACATGACTTGCTCCCAGCACGCGACATGCATCCTCCAGCTCC
GCCACTTGCTGCTACCAAGTTACGGATACGAATCGCGTCGTCTTTCTCCCACTTGGTCAT
CTTCTCCCCCCTCCGCCGCCATGCTGCCATCAGATGGCAAGCGTCATGGCAAGCGTCAAG
ACGCAACTCGGCCGCTCACATCCACACGTCAAGACACATGCAACGACAGACTGACAAAAC
GCTAAAAGACAAGACCTCACCCGGCATTGCAGTCTCACACAATGAATCAAGCGCAGGGTC
ATCGCAACACTGATTTACGTGCTGTCAAGAGGCTAGCTAGTCTTCGCTGTAACCTCCACT
CTCTCTTTTCAACCCTCCTCCCGCCAACGACTCCTTTCTTCTTTCCTCCCTTGCCGTCTC
TCGTTACGCCAGATCTAACGCGTGGACTGTATTCCCACCTTGCAATCATGTCCGAAGCTT
CCCAGTAAAATCCCAACGCCAGGCCCCGTCTCTATCCAAGCACAGTGTTCCCCTCGGCAA
ATGGGTAAAGAGAAGTAAAAGGGGGGCGGCCGGCGTCGCCCTAAATGTGCGTGTACAGGC
CATATGTAAAAAGTTGCACCAGACAAGGAGCCCCGTCCTCGATATAAAATAGTGTGCAAA
GAAGCGAATAAGAAGACAGGTCCAAGCCCCAGACGCCAGACTGAGCCGCAATGCCGCCGA
GACCTCATCAACCCCGTGACGTGTCCGGTACCGAAAAGAGACCACGAGTCCGTGGCCGGG
TGTCACGTCCAAGACAAAGGGAAATTTCAACACGTCAACCCTCGCAGTCTTCAG
>IOZ07G0006.t1 JAAVMX010000001.1+ 947336-947425,947625-947703,947785-948251,948312-948496,948546-949729,949801-950481,950542-950717,950787-950910,950969-951144
ATGGACTCCGCCGCTGTCAGGGGCCTGCTCGCCGCGAGCTTGGAGCCGGATGCGGATAAC
CGGCGGAGGGCTGAGATTCAGCTGAAGCAGGTCGAAGAGCATTCTGGCTTCATGGACTGC
CTTTTCCAGATTCTGCAGACCGAGTCCGAAGCTAGCGTCCGGCTATCGACCGTCATCTAC
ATCAAAAATCGAGTCAATCGCGCCTGGTACCTGTCCGATTCATTTTCCAACGAAACCTTG
ATACCCGAAGATGAAAAGGCTCGCATCCGAGACATGCTGGTGCCGATTCTGGCCTCGTCG
GAAGGCCCCGTACAACAACAGCTTGTCCCTGTCCTCCAGCGCATCCTGCAAAGCGATTTT
CCCGCTCGGTGGCCGCGATTCATCGACTTCACCATGGAGTTGCTCAACACAAATAGCCCC
AGCTCTGCCCATGCAGGCCTCCAGTGTCTGCTTGCCCTGTGTCGAGCCTTCCGCTATAAG
TCAACGGAGAACCAGGACAGGCTGCACTTCGACTCCATCGTCGAGACGAGCTTCCCCCGC
CTCATGGCCATCTGCAACGAGCTGGTCAACCAAGAGAGCGACGAGGCTGGCGAGATGCTG
CACCTGGCTCTCAAGGCTTACAAGCACGCTACCTGGCTTGAGCTTTCCCCCTATTTGCAA
CAGCGCGAGGTCAACATTGCCTGGTGCACCGTCTTCCTCCAGACCGTCTCCAAGACGGCC
CCCGCGAGCTCTATGCAGGGAGATCAATTCGACCGCGAAAAGCACCACTGGTGGAAGGCC
AAGAAGTGGGCCTACTTCAACCTCAACCGCCTCTTCATCAGACACGGTAACCCCTCGAGC
CCGGGCAAGGGTGACGAGGCCGCACAGTTTGCCAAGGACTTCATCACCAACATCGCGCCC
GAGATCCTGAAACACTACCTCCAGGAGATCGAGAAGTGGGTTGCCAAGACGTCGTGGCTC
AGCCGGCCTTGCCTTTCCTACACGCTCGTCTTTCTCGACGAGTCGGTCCGGCCCAAGGAG
ATGTGGACGCACCTCAAGGCACACTTGACCAATCTCGTTACCCACTTCGTCTTTCCGGTG
CTCTGCCTGACCCCCGACGACGTCGAGCAGTTCGAGGAGGAGCCCGAGGAGTACCTCCAC
CGCAAACTCAACTACTTCGAGGAGGCGTCGGCCCCGGATGTTGCCGCCACCAACTTTCTT
GTCAACCTCACAAAGAACCGCCGGAAAGAGACGTTTGAGATTCTCAAGTTCGTCAATGCC
GTGGTGAATGAGTACGAGCAGTCATCGGATCACAAGAAGAACCACGTGGCCAAGGAGGGC
GCGCTGAGGATGATTGGCACCCTCGCACCCGTCATCCTCAGTAAGAAGAGCCCCATTGCC
GACCAGGTCGAATACTTCCTGGTGCGATACGTGTTTCCAGACTTCACCAGCCCCCAGGGG
TTTCTTCGTGCGCGGGCCTGCGACACCATCGAAAAGTTCGAGCAGCTCAACTTCCAGGAC
CAGAACAACCTGCTGACCATCTACCGCCACATCCTGGACTGCATGGCCGACCCGGCGCTC
CCCGTGCGGGTCACGGCTGCTCTCGCGCTGCAACCCCTCATCAGGCACGACGTGATCCGG
ACAAGCATGCAGCAGAGCATCCCGACCATTATGCAGCAGCTGCTCAAGCTTGCAAACGAG
GCCGACATTGATGCTCTGGCCAACGTCATGGAGGACTTTGTCGAGGTCTTTGCCACCGAG
CTCACGCCCTTTGCCGTTGCCCTCTGCGAGCAACTGCGCGACACCTACCTCCGCATTGTG
CGCGAGCTTCTCGAGAAGGAGAGCAAGGCCGGCGATGACGGCGACGGGTACCCCGAGTAC
GACGACAAGAGCATCACTGCCCTGGGCGTCTTGCAAACCATTGGGACACTCATTCTCACC
CTCGAGAGCACCCCCGATGTCTTGCTCCACATCGAGGCGGTGCTGATGCCGGTGATTAGA
ATCACGCTGGAAAACAAGCTCTACGATCTGTACAACGAAGTCTTTGAGATCATCGACAGC
TGTACTTTTGCTGCCAAGGGTATCTCGCCAAACATGTGGCAGGCGTTTGAGCTGATCCAC
ACCACCTTCAAGGCCGGCGCCGAGTATTACTTGGAAGACATGCTGCCCGCTCTCGACAAC
TTTGTTCAGTACGGCGTCCCGCAGCTTTGCCAGAAGCCGGAATACGTTCAGGCCCTCTAC
TCGATGGTGGCCGACATGTTCACCGAGAACGTCCAACAGGGCGGCGTGGAGCGCATCTGC
GCGTGCAAGCTGGCCGAGGCCATGATGCTGAGCCTCCGAGGACACATTGATAGCTGCGTC
GAGGGCTTCATCGTCATGGCCATGGGCATCCTGGCTGCCCAAGACGTCAAGATCAAGAGC
TACAAGATTCACCTCATGGAAATGGCCATCAATGCCATATACTACAACCCCATGCTGACG
CTGCTGGTGTTGGAGAACAAGGGATGGACGAACCGCTTCTTCAGCCTATGGTTCGGAAGC
ATGACGTCCTTTAGCCGGGTCCACGACAAGAAGCTGTGCATTGTGGCCATCTCGGCGCTC
TTGGGCGTGAACCACGAGCGGGTTCCCGCCAGCGTTTCTGTCGGGTGGCCGCGGCTGCTC
CAGGGCATCACCGAATTGTTCAGGACGCTGCCCAACGCCATGAGAAATCGTGAAGACGCG
CTGCGGGACGATTTCCAACTCGACTCGACGTACGACTACGGCGAGGATGACGAGTGGGAT
GAGGAAGATGCCAACTGGAACGGAGAGGAAGAAGTCACTCAGGGGGAGACGGCCGAAGTC
AAGGACGAGAGCAAGGCGTACCTGGAGTTCTTGAATGACGAGGCCTCAAAGTTCAGCCGT
CCCGTTGACGACGGCGACGAGGACGAATTGGGAGAGGACAGCGTCCTGCTCGAATCGCCC
TTGGACAAAATTGAGCCCTATCAGCTATTCAAGGCCGTTTTGATGACGATGCAACAGGAG
CAGCCCCAATTTTATGCCAACCTGGCTGGCCACCTGTCGGCAGAGGATCAAAGCATGGTC
CATGTCATCATGACAAAGGCGGACGAAATCGCTGCACAAAACGCACAACTCCTGGCGCAG
CAACAGGTCCAAATGCCGCCCAACGCCGCGCCTGCCTGCTAG
>IOZ07G0007.t1 JAAVMX010000001.1+ 952204-952228,952291-952326,952548-952703,952782-953144,953219-953982
ATGACGACCAGGTTCCGTGTTGAATATGCGCTCAAGACGCACAGGCGAGACCAATTCATC
GAGTGGGTCAAAGCCTTGCTGGCCGTTCCCTTTGTGCTCTACTCGCAGCCGACGGGCGTG
CTGGGCGATGACACCAACGTTGCCAAGATGGCCGAGGAGGCGCACCGGCGCTATGCCGAG
ATTATGCGGGACGTGGAGATGATGATAGACGATCACATATCGCGTCAAAAGCACAGCCAC
GCCCGGGGTCAGAGCCAGGACGGCGTCGGCAGCAGGACTCTGCCGCCGCCGCAGCACCAT
ATCCCCTCCAAGCTGGGCATGCTGGTGCCGACGGCGGGCCCCTTCTTCACCCGCCTGCCA
CTCGAGGCGGCCTTCAAGTACCAGGACCGCAAGCGGTACATTTCGTCGCGGCGCTACGTG
GCGCCGTCATTCAACGACGTGCGCCTCATCCTCAACTCGGCCCAGATCATGGCGGTGACG
GGCGGCGCGCTGCGGCTGGCGACGTTTGACGGAGACGTGACGCTGTACGACGACGGGGAG
AGCCTGAAGCCGTCGAGCCCGCTCATCCCTCGCATCCTGGATCTGCTCCGCAAAAACATC
AAGGTCGGCATCGTGACGGCGGCCGGGTACACGACGGCGGACCGCTACTACGCGCGGCTG
CACGGGCTCCTCGACGCCATTGCGGCGGCGACGGACCTCGACGACGCGCAGAAGCAGAGC
CTCGTCATCATGGGGGGCGAGGCAAACTACCTGTTCGCCATGGACCTGTCGTCGGAGTAC
CGGCTGGCGCCGGTGGCGCGGACCGAGTGGCTGACGCCCGAGATGGCGGCGTGGTCGGCG
GCGGACATTGCGGATCTGCTCGACGTAGCCGAGTCTGCGCTGCGCGACTGCGTGCGGACG
ATGCGACTGCCGGCCGAGGTGGTGCGCAAGGACCGGGCAGTGGGCATCGTGCCGTCGCCG
CCGTCGGTGCGCATGGCGCGCGAGTCGCTCGAGGAGACGGTGCTGGTGGTGCAGCGGATC
CTGGAGCTGTCGAGCCTGGGGACGCCGGCCGGGTCCGGGCGCAAGGGCGGGGTGCCGTTT
TGCGCCTTCAATGGCGGGCGCGACGTCTTTGTCGACATTGGCGACAAGAGCTGGGGCGTG
ACGGTGTGCCAGCAGTGGTTTGGGCGCGGCGGCGGCGCCATCCGCGGCGAGAACACGCTG
CACGTGGGCGACCAGTTCCTCAGCGCCGGCTCAAACGACTTCAAGGCCCGCAGCGTCGGC
ACGACGGCGTGGATCGCGAGTCCGGACGAGACGGTGGAGCTGCTCGACGAGCTGGCCGAC
TTGATGCAGAAGAAGCTGTCGTAG
>MSTRG.23.1 JAAVMX010000001.1- 953984-958306,958471-959941
GTGGGGAGTTGCAACGTATGACTTTTGACTTGATGGGTACATGTATGTATGTTGATGGTG
ACTGAACATGACTTGCTCTCGGTGACTGAACATGACTTGCTCTTGGTGACTGATGACTTG
CTCTCGGGGCGCCTGTTGCAGAGCAAGTCTTGACGCCCCGTCAATGGCATCGACTCACGA
TGGCTTCGAGTCTCGGCCCCGTAGGAGTCTGCTCTGTGAGTCTGCTCCATGGCTCATGCC
GCTCGCTTGTTTGTCTACTCTCGACATGTCCCGTCTCCCCGTCTCCCCCCCTTGGAGCCT
CCCCTGTCAAAGGTCCCCTCTTAAAGGTGCCGAATCATGGCTTCCCAGCTAAAGGGGGCA
ACTCGCGCAGCGCACAGTATCAACCCGTCACGGCGCAAGGTATCTTGCCACGACGGGAGG
GAGCAAGCAGCACacgcccccccccccccctattCTCCTCGTGCGTGGCGTGTCCAGACA
TGGTCATGATGGCGATAATCATCATGGCCTGCATGGCACCTCCTAACCCCACTCCCCTCG
CGCCCGCCCGTCACCGCACCGAGATCTCTCCACGGGTGATGGGCGAAGACAGGCACGCGG
GGGGACCACCATGACCGGTTCCCCCCCCTCGCTCGGCACCGCGTATCCGAGCGGGCGGGC
GGacgggcgggggcgggggcggCGTCGGCAGCGGCGGCGGGGGGTCGAGGGAGGGAGGGA
GGAAAGGGGAGGGGAGGCGTTCGGCGCCGGGGCGGTCTGCCGTCTTCGGTCCATGCTTGC
CAGCTCGGCGctgggggggggggggggggcagAGGAAACATGGGACGAGGCGACGGAAGC
GGCGGTCAACCCCACGAGCCGCGCCCAAGGGGGCGGCACGCTCATGCGTCATGGCCGCAA
AGCGCCCGTCGTAACGTAGGCGGCTATCCGGCAACTCGACCCCTTTCCCCCCCACTCGCG
CCTCGGCAGCATGACACCGGTTTCGTCGCCGTTCTAGAAGAGCGGCGTGTCGTCGGTGAC
GAGGAAGAAGAGTGTTTTTTTTTCTTATTCTTGGACGACGGCCTGCCGACTTAGCCGAGG
CTAAGAGGCGGCTGGCTGACGGGGGATTGATTGCATGGATGGGGGGGCTGTTGCTGGTGA
TGCGACGCACGCACGATCGATGCGCGGCTGTGGCGCCTCGTGTGCAATGCGCCTTTCCTT
CTTTTTTTGCCTGTTGCTGCCGCTGCGTCGTTTTCCTGCCCTTGCCGTTGACGACGTCGA
GACGCCGATCATGGGAAAATGTCATGCCGGGAGCCGCCGTCGAGACAAGGAAGGCGTCGA
CGCCGCACGTGCTTGTGCGCCACGCCACGCCTCGCCTCTAACCAGTCGACCGGATATCGG
CCCTTGACTCAACATGCAGGGACAAGGGACAGACATGACTTGCTCCCAGCACGCGACATG
CATCCTCCAGCTCCGCCACTTGCTGCTACCAAGTTACGGATACGAATCGCGTCGTCTTTC
TCCCACTTGGTCATCTTCTCCCCCCTCCGCCGCCATGCTGCCATCAGATGGCAAGCGTCA
TGGCAAGCGTCAAGACGCAACTCGGCCGCTCACATCCACACGTCAAGACACATGCAACGA
CAGACTGACAAAACGCTAAAAGACAAGACCTCACCCGGCATTGCAGTCTCACACAATGAA
TCAAGCGCAGGGTCATCGCAACACTGATTTACGTGCTGTCAAGAGGCTAGCTAGTCTTCG
CTGTAACCTCCACTCTCTCTTTTCAACCCTCCTCCCGCCAACGACTCCTTTCTTCTTTCC
TCCCTTGCCGTCTCTCGTTACGCCAGATCTAACGCGTGGACTGTATTCCCACCTTGCAAT
CATGTCCGAAGCTTCCCAGTAAAATCCCAACGCCAGGCCCCGTCTCTATCCAAGCACAGT
GTTCCCCTCGGCAAATGGGTAAAGAGAAGTAAAAGGGGGGCGGCCGGCGTCGCCCTAAAT
GTGCGTGTACAGGCCATATGTAAAAAGTTGCACCAGACAAGGAGCCCCGTCCTCGATATA
AAATAGTGTGCAAAGAAGCGAATAAGAAGACAGGTCCAAGCCCCAGACGCCAGACTGAGC
CGCAATGCCGCCGAGACCTCATCAACCCCGTGACGTGTCCGGTACCGAAAAGAGACCACG
AGTCCGTGGCCGGGTGTCACGTCCAAGACAAAGGGAAATTTCAACACGTCAACCCTCGCA
GTCTTCAGTAGCCGGCCTGTCCCGGCATCTTGCCCAGCGAGTGGGAGCCCGAGCTCTTGG
GCGGAAGGTGGTTGTGGCAGAAAATCTTCTTGGCCCCGGGCATCCTGTAGTAGTCCTTCT
TGGAGGCGTCAATCATCTGCGCCCGGTCGTCATAAGACTCCACCTGGCAGCACTCGACAT
TCCTCATCCACCGGTTGTTGAGCACCTCTTCAACCGAGATGCGCCGATCCGGGTTCGGAT
TGAGCATCTGCAGGAGCAGGCGTCGCAGGGCCGGCGGGTTGACGCCCACGTCCAGGGCCA
GGCACTTGGGGTAGTCGGCGTCGGTGATGCAGGCGTCGCACTCGGGGTGCTGCTTGTTCC
ACTTGGCCCAGCCCATCACCAGCTTGTCGTAGTGCAGGTTGCCGGGCTCGGCCCGCGACC
AGACGGCACCGCCAAACGTGAGGTACATCATGACAATGGCCGAGCTCCACACGTCGAGGG
CGCGGGCATCGTACTGGTTCCTCTTCGCCAGCACCTCGGGGGCAATGTAGGGCTCGCTGC
CGCAGATACCGGGCGAGCAGAGGCGAATGGCGCCCATGTTTTGCCCGCACTGGCCGCCCG
CCTCGCGCAGTCCGGGGTGCGTGCCGGAAAACACCTCGGAGACGCCAAAGTCGGTAATCT
TGAGCTTGCTGTCCTTTGTCAGGAGCAGGTTCTCGAGCTTGATGTCGCGGTGGGCGATGC
CGTGGGCGTGCAGGTAGCCGACGCCCTGCATGAGTTGCTTGAAGAGGCAGAGGCGGTCCT
TTTTCTTGTCCTCGCCCTTGAGGTGGCCCTTTTGCACCAGCCCAAACAAGTCGCCCTCGG
AGCAGTACTCCATGACGTGGTTCCAGCGGCTGTGGTCGGTGCAGAGCCGGATCGTCTCGA
CAATGTTGGGGTGGTGGAGGCTCTTGCCGATGCTGAACTCGGACTTGATCTTCTTTTCGT
ACTCGGCCTGGCTTTCGCGGTGCGACTTGCCCCGAAACTCCTTGACCGCGTACAGCTCGC
CAGGGCAGCCCCTGCGCACCATGAGCGTCACCCGCGACGCGGCTCCCTTGCCGAGGTGCT
TGCCGTGGCGGCCAAGAATCTTGTGCTGGTACTCAAACTCGGACAGCAGCTCGGCCACGT
CGATGGTGAAGTCGTCGGGGAGGCTCAGGCTCATGCGGCGGGCCTTGACACCCGTGCCGA
CGTCGGGCGGCAGAGGCCAGGGCAGGCGCTCGAGGGGATACGTCGTGCCCTCCTCGCCGT
CGCTCTGATGCTCCTGGGCGGGCGTGTGAGGGCGTTCGCCGGTATCAAAGCTGCTGGCGC
GCCGGACGGCCGTGTTCGGTCTGCCCCTGCCCACGACAAAGTTGACGGCGCGGCCGCGGA
AAGTCAAGCCAGTGGTGGCGCGACCCTTATTCTTGAATTCGTCTGAGCTGGAAAGCGACT
CGCCGCCCATGGCGGAGCGCTGCGTGGGTATCATCTCGAGCGAGGAGCCCGGCGAGGGAG
GGGAGCTTGACAGGGTCGACTTGGCGGACCCGATGGAGAAGACGCGGTCGCTCCTGGGGG
CCGGGCCGTTGGTCGAGTCACCGCTCGACTGTCTCGTGTTTGCCGTCGCCAGGGCTGGGT
GGTCGGCAATGACAAACTCCCTCTCCTTGTCGGACGAGTTGGAGCGGCGAAAGAGGTTGG
ACACGGTCCGCTTGAAGCTGCTGGCGGAGCCCCGGGTACTTCGACGCGACTGGGGAGTGT
GGGGGGCGACAATATCCCTCGCAGCAGTCGGGGCCGGGGGAGCGGAAACGGGCGGGACCA
AAGGAGGAAGCCGCTTGGGCGTGGCAGGACGAGGATTCGAGACGAGCGACGGGGCGTTGT
AGTCGTGGTGGGTGTGCAAGGTGGTCAAGTCCTGCGAGTAGCGGTAGCCACTCACACTAA
CGGGAGTGACGGGCTCGACGACCGAGTCGCAGCCGGAGTCCTCGGCGCTCTCCTCGGGGA
TGATGTCGGAGGGAAATTGGCGGGGCGAGGACGAGTAGCTGGTCGCGTACGAGAGAGGAG
GAAGCGGCGGCGCTCTAGAGGGGACCTCAATGGGTGTCGCGGAGCTGATTCTGGAAGTAG
CGGGGCTGATTGGTCAACGTGATTGTGGTgatggtggtggtggtggCAGGAGCGAGGGGA
TGACGGGACAAGGGGCGAGAGGGAAGCGGAAGACGAGGGGGGGACGACGGGCAAAGGAAG
GGCTTCTTCCATGGAAGGGTGGATGGAACATGCATCCATCACACACACTCGTTGCAGTTG
CGGGCCACTCACCACTCTTGTTCATGAGCCGCGGGGCCAAAAGGCTCGGCGATGCTGCAG
GAGGTGCAAGCGCCATTGCGAACAGATGATTGTTGATGCAGTTAAGTGGCAGACGGCAGG
CGATGATGCCCACCACTCACTAGCAGCACGTTGCTATCAGCTGGATTCCAGGTCTCGAGG
CGCCTGCGCTTTGCCTGCCGGAGGGCGCCGGCGGACGGGTTTCGGAGCCTGCCAACGAGG
GCGGCGCGGGCGTTCCAGTAAGGGGGTCGGTCCCCTGAAGGCTGGGTGGGGTCCGGGGAG
TAATGGGTAACGGTACCCGGGTACAGGTACCTGTGGCCACGACGTAAGTGGCTCACGGGG
CAAAGAAAAATAAAAAAAGAGGCCGGATTCCGACAGCCAACCACGGTGAGGAATCGCACA
CGGCTTTTGTTGGTTGGCCGGTGGCGGCTATTGCTTGACGGACGACGACAAAGAGGTGAC
GACGGTGGAGCGTTTTGTGCTGCGAATCAAGGTCCCAAGGTCCACGAGGTCCACGAGGTC
CGAGGTCCGAGGTCCAAGGTCCACGAGGTGCTGTGCTTTCCGAGTGCGTCGTGTTTGGGC
AGCCGAGTCTCGGTCGACGTCGCCCGGGCCAACGGATTTGCAGGTGCAGCGAGCAAACAG
CTGTGACGTCGTCGCACAATGTCCCTGACCCGAGGTGGAATAGAGGTCGGTGGTGTGTGG
GCGGTGAGCGTGCGCGTGCGGCGGTGTGTGTTTGCGTGTTGTGAGTGCGTGTGCGAGAGT
GATGATGGACGATGGCAGAGGAGCTGGTCAAGGTTCGACGTGCGACGGGTCGACGACGCG
TGTGGAAACGAGGAAAGAAACCAGGCTCGAGAGGTGGGCGGGAGGAGGCATTAATATGTA
GGGTCGGCAGTATTATTAGTGTCGGCAGTAATCAACACAGAGTCGGAAGTAAAGTGAAAG
CAGGTGCGCCACGAGGTCTGCAAGAGTGAGTTTCCGCCTGCGTTTGATAAGCGAACTTGG
TTTGGTCTGGTGGAAGGGCGGCGGCTTCTAATCTTGCGCGCTTTAGGCTTCGACGAGGTG
GGCGAGGAGCAAGTCGAGGGAAAGGAGACCAGGCGGGAGGGGGAAAGGGTATCAGAGGCT
GCTCTACTTATCAATTGCCACCAAGTGGAAAAAGGCTTGTTTCTCGCGGCTCCCTGCAAA
TGCGTGGACGGTACGGTACCGGCCAGAATACCACGTCTTGGACGCATGTGCGAGTACGTA
CCTATCCCATTCTGATAATTAAAGGAACAAAAAC
>MSTRG.23.2 JAAVMX010000001.1- 954285-958306,958660-960778,960837-962813
CCCTGTCAAAGGTCCCCTCTTAAAGGTGCCGAATCATGGCTTCCCAGCTAAAGGGGGCAA
CTCGCGCAGCGCACAGTATCAACCCGTCACGGCGCAAGGTATCTTGCCACGACGGGAGGG
AGCAAGCAGCACacgcccccccccccccctattCTCCTCGTGCGTGGCGTGTCCAGACAT
GGTCATGATGGCGATAATCATCATGGCCTGCATGGCACCTCCTAACCCCACTCCCCTCGC
GCCCGCCCGTCACCGCACCGAGATCTCTCCACGGGTGATGGGCGAAGACAGGCACGCGGG
GGGACCACCATGACCGGTTCCCCCCCCTCGCTCGGCACCGCGTATCCGAGCGGGCGGGCG
GacgggcgggggcgggggcggCGTCGGCAGCGGCGGCGGGGGGTCGAGGGAGGGAGGGAG
GAAAGGGGAGGGGAGGCGTTCGGCGCCGGGGCGGTCTGCCGTCTTCGGTCCATGCTTGCC
AGCTCGGCGctgggggggggggggggggcagAGGAAACATGGGACGAGGCGACGGAAGCG
GCGGTCAACCCCACGAGCCGCGCCCAAGGGGGCGGCACGCTCATGCGTCATGGCCGCAAA
GCGCCCGTCGTAACGTAGGCGGCTATCCGGCAACTCGACCCCTTTCCCCCCCACTCGCGC
CTCGGCAGCATGACACCGGTTTCGTCGCCGTTCTAGAAGAGCGGCGTGTCGTCGGTGACG
AGGAAGAAGAGTGTTTTTTTTTCTTATTCTTGGACGACGGCCTGCCGACTTAGCCGAGGC
TAAGAGGCGGCTGGCTGACGGGGGATTGATTGCATGGATGGGGGGGCTGTTGCTGGTGAT
GCGACGCACGCACGATCGATGCGCGGCTGTGGCGCCTCGTGTGCAATGCGCCTTTCCTTC
TTTTTTTGCCTGTTGCTGCCGCTGCGTCGTTTTCCTGCCCTTGCCGTTGACGACGTCGAG
ACGCCGATCATGGGAAAATGTCATGCCGGGAGCCGCCGTCGAGACAAGGAAGGCGTCGAC
GCCGCACGTGCTTGTGCGCCACGCCACGCCTCGCCTCTAACCAGTCGACCGGATATCGGC
CCTTGACTCAACATGCAGGGACAAGGGACAGACATGACTTGCTCCCAGCACGCGACATGC
ATCCTCCAGCTCCGCCACTTGCTGCTACCAAGTTACGGATACGAATCGCGTCGTCTTTCT
CCCACTTGGTCATCTTCTCCCCCCTCCGCCGCCATGCTGCCATCAGATGGCAAGCGTCAT
GGCAAGCGTCAAGACGCAACTCGGCCGCTCACATCCACACGTCAAGACACATGCAACGAC
AGACTGACAAAACGCTAAAAGACAAGACCTCACCCGGCATTGCAGTCTCACACAATGAAT
CAAGCGCAGGGTCATCGCAACACTGATTTACGTGCTGTCAAGAGGCTAGCTAGTCTTCGC
TGTAACCTCCACTCTCTCTTTTCAACCCTCCTCCCGCCAACGACTCCTTTCTTCTTTCCT
CCCTTGCCGTCTCTCGTTACGCCAGATCTAACGCGTGGACTGTATTCCCACCTTGCAATC
ATGTCCGAAGCTTCCCAGTAAAATCCCAACGCCAGGCCCCGTCTCTATCCAAGCACAGTG
TTCCCCTCGGCAAATGGGTAAAGAGAAGTAAAAGGGGGGCGGCCGGCGTCGCCCTAAATG
TGCGTGTACAGGCCATATGTAAAAAGTTGCACCAGACAAGGAGCCCCGTCCTCGATATAA
AATAGTGTGCAAAGAAGCGAATAAGAAGACAGGTCCAAGCCCCAGACGCCAGACTGAGCC
GCAATGCCGCCGAGACCTCATCAACCCCGTGACGTGTCCGGTACCGAAAAGAGACCACGA
GTCCGTGGCCGGGTGTCACGTCCAAGACAAAGGGAAATTTCAACACGTCAACCCTCGCAG
TCTTCAGTAGCCGGCCTGTCCCGGCATCTTGCCCAGCGAGTGGGAGCCCGAGCTCTTGGG
CGGAAGGTGGTTGTGGCAGAAAATCTTCTTGGCCCCGGGCATCCTGTAGTAGTCCTTCTT
GGAGGCGTCAATCATCTGCGCCCGGTCGTCATAAGACTCCACCTGGCAGCACTCGACATT
CCTCATCCACCGGTTGTTGAGCACCTCTTCAACCGAGATGCGCCGATCCGGGTTCGGATT
GAGCATCTGCAGGAGCAGGCGTCGCAGGGCCGGCGGGTTGACGCCCACGTCCAGGGCCAG
GCACTTGGGGTAGTCGGCGTCGGTGATGCAGGCGTCGCACTCGGGGTGCTGCTTGTTCCA
CTTGGCCCAGCCCATCACCAGCTTGTCGTAGTGCAGGTTGCCGGGCTCGGCCCGCGACCA
GACGGCACCGCCAAACGTGAGGTACATCATGACAATGGCCGAGCTCCACACGTCGAGGGC
GCGGGCATCGTACTGGTTCCTCTTCGCCAGCACCTCGGGGGCAATGTAGGGCTCGCTGCC
GCAGATACCGGGCGAGCAGAGGCGAATGGCGCCCATGTTTTGCCCGCACTGGCCGCCCGC
CTCGCGCAGTCCGGGGTGCGTGCCGGAAAACACCTCGGAGACGCCAAAGTCGGTAATCTT
GAGCTTGCTGTCCTTTGTCAGGAGCAGGTTCTCGAGCTTGATGTCGCGGTGGGCGATGCC
GTGGGCGTGCAGGTAGCCGACGCCCTGCATGAGTTGCTTGAAGAGGCAGAGGCGGTCCTT
TTTCTTGTCCTCGCCCTTGAGGTGGCCCTTTTGCACCAGCCCAAACAAGTCGCCCTCGGA
GCAGTACTCCATGACGTGGTTCCAGCGGCTGTGGTCGGTGCAGAGCCGGATCGTCTCGAC
AATGTTGGGGTGGTGGAGGCTCTTGCCGATGCTGAACTCGGACTTGATCTTCTTTTCGTA
CTCGGCCTGGCTTTCGCGGTGCGACTTGCCCCGAAACTCCTTGACCGCGTACAGCTCGCC
AGGGCAGCCCCTGCGCACCATGAGCGTCACCCGCGACGCGGCTCCCTTGCCGAGGTGCTT
GCCGTGGCGGCCAAGAATCTTGTGCTGGTACTCAAACTCGGACAGCAGCTCGGCCACGTC
GATGGTGAAGTCGTCGGGGAGGCTCAGGCTCATGCGGCGGGCCTTGACACCCGTGCCGAC
GTCGGGCGGCAGAGGCCAGGGCAGGCGCTCGAGGGGATACGTCGTGCCCTCCTCGCCGTC
GCTCTGATGCTCCTGGGCGGGCGTGTGAGGGCGTTCGCCGGTATCAAAGCTGCTGGCGCG
CCGGACGGCCGTGTTCGGTCTGCCCCTGCCCACGACAAAGTTGACGGCGCGGCCGCGGAA
AGTCAAGCCAGTGGTGGCGCGACCCTTATTCTTGAATTCGTCTGAGCTGGAAAGCGACTC
GCCGCCCATGGCGGAGCGCTGCGTGGGTATCATCTCGAGCGAGGAGCCCGGCGAGGGAGG
GGAGCTTGACAGGGTCGACTTGGCGGACCCGATGGAGAAGACGCGGTCGCTCCTGGGGGC
CGGGCCGTTGGTCGAGTCACCGCTCGACTGTCTCGTGTTTGCCGTCGCCAGGGCTGGGTG
GTCGGCAATGACAAACTCCCTCTCCTTGTCGGACGAGTTGGAGCGGCGAAAGAGGTTGGA
CACGGTCCGCTTGAAGCTGCTGGCGGAGCCCCGGGTACTTCGACGCGACTGGGGAGTGTG
GGGGGCGACAATATCCCTCGCAGCAGTCGGGGCCGGGGGAGCGGAAACGGGCGGGACCAA
AGGAGGAAGCCGCTTGGGCGTGGCAGGACGAGGATTCGAGACGAGCGACGGGGCGTTGTA
GTCGTGGTGGGTGTGCAAGGTGGTCAAGTCCTGCGAGTAGCGGTAGCCACTCACACTAAC
GGGAGTGACGGGCTCGACGACCGAGTCGCAGCCGGAGTCCTCGGCGCTCTCCTCGGGGAT
GATGTCGGAGGGAAATTGGCGGGGCGAGGACGAGTAGCTGGTCGCGTACGAGAGAGGAGG
AAGCGGCGGCGCTCTAGAGGGGACCTCAATGGGTGTCGCGGAGCTGATTCTGGAAGTAGC
GGCACTCTTGTTCATGAGCCGCGGGGCCAAAAGGCTCGGCGATGCTGCAGGAGGTGCAAG
CGCCATTGCGAACAGATGATTGTTGATGCAGTTAAGTGGCAGACGGCAGGCGATGATGCC
CACCACTCACTAGCAGCACGTTGCTATCAGCTGGATTCCAGGTCTCGAGGCGCCTGCGCT
TTGCCTGCCGGAGGGCGCCGGCGGACGGGTTTCGGAGCCTGCCAACGAGGGCGGCGCGGG
CGTTCCAGTAAGGGGGTCGGTCCCCTGAAGGCTGGGTGGGGTCCGGGGAGTAATGGGTAA
CGGTACCCGGGTACAGGTACCTGTGGCCACGACGTAAGTGGCTCACGGGGCAAAGAAAAA
TAAAAAAAGAGGCCGGATTCCGACAGCCAACCACGGTGAGGAATCGCACACGGCTTTTGT
TGGTTGGCCGGTGGCGGCTATTGCTTGACGGACGACGACAAAGAGGTGACGACGGTGGAG
CGTTTTGTGCTGCGAATCAAGGTCCCAAGGTCCACGAGGTCCACGAGGTCCGAGGTCCGA
GGTCCAAGGTCCACGAGGTGCTGTGCTTTCCGAGTGCGTCGTGTTTGGGCAGCCGAGTCT
CGGTCGACGTCGCCCGGGCCAACGGATTTGCAGGTGCAGCGAGCAAACAGCTGTGACGTC
GTCGCACAATGTCCCTGACCCGAGGTGGAATAGAGGTCGGTGGTGTGTGGGCGGTGAGCG
TGCGCGTGCGGCGGTGTGTGTTTGCGTGTTGTGAGTGCGTGTGCGAGAGTGATGATGGAC
GATGGCAGAGGAGCTGGTCAAGGTTCGACGTGCGACGGGTCGACGACGCGTGTGGAAACG
AGGAAAGAAACCAGGCTCGAGAGGTGGGCGGGAGGAGGCATTAATATGTAGGGTCGGCAG
TATTATTAGTGTCGGCAGTAATCAACACAGAGTCGGAAGTAAAGTGAAAGCAGGTGCGCC
ACGAGGTCTGCAAGAGTGAGTTTCCGCCTGCGTTTGATAAGCGAACTTGGTTTGGTCTGG
TGGAAGGGCGGCGGCTTCTAATCTTGCGCGCTTTAGGCTTCGACGAGGTGGGCGAGGAGC
AAGTCGAGGGAAAGGAGACCAGGCGGGAGGGGGAAAGGGTATCAGAGGCTGCTCTACTTA
TCAATTGCCACCAAGTGGAAAAAGGCTTGTTTCTCGCGGCTCCCTGCAAATGCGTGGACG
GTACGGTACCGGCCAGAATACCACGTCTTGGACGCATGTGCGAGTACGTACCTATCCCAT
TCTGATAATTAAAGGAACAAAAACCCTCGTCTGCTTTTCTTCTCCGCTTCTTCTCTTGGG
GGGATTGGGGGCTTGGGGATAGAGAGCGCCAAAGAGGGTTTGTGGAGGGGGGGGCGTGTG
GGGATGAGGAAGCTCTTTGATAGGTAGGTAGTACTTGACGTGGGTGGCTGTCGCGCACTG
TGCTGCATATTCGGGACGTCTCTTTTCCCTCCATACCAGGCACTGGTAGCGGTAACCTGG
TGCCTACAGCCCCTCACAGGGCCAAAGAGCAAAGGCGGGCTGGGCTCCCCTTGTCCCAAT
CTTGGGCCTCTTGGCAGCAGGAGAGGCGCCTGAGACCTACCCAGTCAGATGCCTCGGCAC
TGCAACTCGCACATTGGGTGCCTTGGGCCCTTTGTAGGTATTCGTATAGTACCTACCTAC
TCCTGGGCGGAACATGGCGGTGCTTCAGGTTCGTTCTTCACCGACCCTGTCTCGCCCCTT
GGGACACAAAGACTAAAAATAATAAAGAAGGGGAAGAAAATACCTCGAGAGGGGGGCTTA
AATGCCCTTGCGTCGAAAGGCCTCCCCCAAAAGATCAGCGGGCTGGAGGGCACGTTGCCC
CCCATTCCCAACGTTTGACCCCATCATCCAACAAGACGGATATGTGTACTTGCACAGAAT
GTTTGCAATGACACGCGCATCGAGGCTCGCTCTTTTTTCGGCATCATTCATTTTGCCCAC
AACGCCCTCGTGTCCCACCAATGGAAAGCATCCGTATTCTGTATGTACCTATCCGTACTT
GGTACGAAGTACGGGGTATGTAGTACATGTCATGTACGAGGCCGCAAGTGCTCCGCATCG
CCGGGTCTTCCCAGCGGGCGCTTTAAAGCTCATGCGTCATTGATGGCTCCATTGCCCGCA
AGTATCGTGTCAATGTCGGGGTAAGAGCGTGGCTCGCTTCCAGGATTGTGAAGTTACTCT
CCCTGTCTGGGGCAAAGGCTGATAAATACATACATACTACCTCGAATCGCCCCCCGTGGG
GAGATGGAGAGAGAGAGCGGGGGTGCCGAGGCGGATTGCGTGCCTTGACCATCGACGACG
TTTTCCCGGTTCTTTTGCCTGAGACTCGTCGCCTGTGCTTCATTTCAAGAAAAGGGTCTT
GCTTGGCATGTATCACCACCATTGCGCTGCACGCACACACGCAGCTGACGTCGATGCACA
AACGCAGCAGCGGCGGCGGCGGTGGGTGGTGGCGCGCCCAACAGCGGGCCCATGAGCATG
AGGGCGCTGCGCGGTGACGGCGATGGACGACGACGACCACGGATGGCCGCGTTGATGCCG
TCGTCTTGTCCACCGAGGCCCGGAGAGCCGTCGCCGTCCGGAGCTgcctcgccctcgcct
ccGGAGGCTTGCAGCTGCCGTGGCTGGTTGCCCCGCCTCGTCCCGTCTCCTTTTCGGCTC
ATGGCTTGGCCGTCGCTTGGTCATGGCTCACGATGGGGTCAGGACAGACGGCAACAGACA
GACAGACCAGagacacacacacacacacacactcCCCGCATCAGAGGGCACCAGTTGCTC
TCGACTGGTCCGCGCCCCGAGGGACCTACCTAATCCAGTAACCTCCACATCATCCAAACT
GGCCCCGAGATGCAGTACCCGTCGAGCTAGTCCCGGGCCGGGTGAGGACTGCAGAGGGTA
TTCTTGCGCCGGGGATGCTTGACAAGTTCAAGGTCGAGAGTCGAGACGGCAACTCTTCCC
TTTTGTTCCCCAAGCATCCCGGGCTGTCGAGTCGTGTGAGATGGCCGGAGATGGCGTCGC
TTTCCTGGTAGAGAGACGGCGTGCGACCAAGACTGCAACAAGACGCAGCCAACGTGGTGT
TTTGCCGTCGCGTTTCCAACATGGTGGGCTTCCTGTGACGTTTCTTCTGGCCCGCCCCGA
CCAGCTGTTGGACGCTCAGGTCGCATGCAGCAGACCAGCAGCAACGGCTCTTGCGTCTAG
GCGGGTGCTTAAGCGCGCTCGCCGGCTCCCATGATGCGGCAAGTGGACGGTTTAATTGGG
CCAGGCCGGCACAGTCGGCACCGTCGAATATGTGTCGGTCCCCTACCCTGTGCCCATGAT
TCGTGCACCGGCGGCTACTGCATGCGTCTGCCTCGGCTCGAGAACGGCTTGGCCCCAAGA
ACCGGGACTTTTTAACCGCGTCGTTTCCACCCACCTCGTCGTCTCGGCCTCTTTCGCGGT
GCTCTGTGATCGGGGCTCTCTCTGATCGGGGCCGCACGTGCGCTACTAGACTCACATCTA
GACTCACATCTAGGATGCATGCATGATGTATGTACGAATACTGAGGGAATTATAAAGGCG
GATTCAACCGGGTGAGCAGGCTTACCAAGCACAATCGTCACTCCCATTTCCGTCTTCGCA
TCGGCGGCTGCTTCGACCGGACCGCCTCCCGAGGCTCCGCCTGCCCCGGTCCCTTGGCGC
GACGAATGGAATGCGTGACAGGCCCGGACCCGATCGGAGTCGCATCGTCCCGGGCGGGAG
AAGCCACGACGCGGCCCACGGACAGTGACACGGCAGATGACAACATGCTCTCTCGACACG
GTGTGCACTGAGAAAGAGCCATTGCGTTGTGTACTTGCGTTGTGTACGAAGTACCCTCCG
CTACTCTCCGCATCTGCCACGGGCGAGACGAGGCGCTAGGCCCAACCTCGTCCGCCTCTT
AATTTTAAGCTTTTATTTATCCTCTGAGATTGACTTTGCACAAGGTCTTGCCCGGACACG
CCCGAAAAGGCGAATAGAGGGGTTGTTTCACACGGCCAGAGGGTTGGCGTGGCGTCCCAT
CTCGGGATTCCTTTTCTT
>IOZ07G0008.t1 JAAVMX010000001.1- 956208-958306,958660-958723
TCAGTAGCCGGCCTGTCCCGGCATCTTGCCCAGCGAGTGGGAGCCCGAGCTCTTGGGCGG
AAGGTGGTTGTGGCAGAAAATCTTCTTGGCCCCGGGCATCCTGTAGTAGTCCTTCTTGGA
GGCGTCAATCATCTGCGCCCGGTCGTCATAAGACTCCACCTGGCAGCACTCGACATTCCT
CATCCACCGGTTGTTGAGCACCTCTTCAACCGAGATGCGCCGATCCGGGTTCGGATTGAG
CATCTGCAGGAGCAGGCGTCGCAGGGCCGGCGGGTTGACGCCCACGTCCAGGGCCAGGCA
CTTGGGGTAGTCGGCGTCGGTGATGCAGGCGTCGCACTCGGGGTGCTGCTTGTTCCACTT
GGCCCAGCCCATCACCAGCTTGTCGTAGTGCAGGTTGCCGGGCTCGGCCCGCGACCAGAC
GGCACCGCCAAACGTGAGGTACATCATGACAATGGCCGAGCTCCACACGTCGAGGGCGCG
GGCATCGTACTGGTTCCTCTTCGCCAGCACCTCGGGGGCAATGTAGGGCTCGCTGCCGCA
GATACCGGGCGAGCAGAGGCGAATGGCGCCCATGTTTTGCCCGCACTGGCCGCCCGCCTC
GCGCAGTCCGGGGTGCGTGCCGGAAAACACCTCGGAGACGCCAAAGTCGGTAATCTTGAG
CTTGCTGTCCTTTGTCAGGAGCAGGTTCTCGAGCTTGATGTCGCGGTGGGCGATGCCGTG
GGCGTGCAGGTAGCCGACGCCCTGCATGAGTTGCTTGAAGAGGCAGAGGCGGTCCTTTTT
CTTGTCCTCGCCCTTGAGGTGGCCCTTTTGCACCAGCCCAAACAAGTCGCCCTCGGAGCA
GTACTCCATGACGTGGTTCCAGCGGCTGTGGTCGGTGCAGAGCCGGATCGTCTCGACAAT
GTTGGGGTGGTGGAGGCTCTTGCCGATGCTGAACTCGGACTTGATCTTCTTTTCGTACTC
GGCCTGGCTTTCGCGGTGCGACTTGCCCCGAAACTCCTTGACCGCGTACAGCTCGCCAGG
GCAGCCCCTGCGCACCATGAGCGTCACCCGCGACGCGGCTCCCTTGCCGAGGTGCTTGCC
GTGGCGGCCAAGAATCTTGTGCTGGTACTCAAACTCGGACAGCAGCTCGGCCACGTCGAT
GGTGAAGTCGTCGGGGAGGCTCAGGCTCATGCGGCGGGCCTTGACACCCGTGCCGACGTC
GGGCGGCAGAGGCCAGGGCAGGCGCTCGAGGGGATACGTCGTGCCCTCCTCGCCGTCGCT
CTGATGCTCCTGGGCGGGCGTGTGAGGGCGTTCGCCGGTATCAAAGCTGCTGGCGCGCCG
GACGGCCGTGTTCGGTCTGCCCCTGCCCACGACAAAGTTGACGGCGCGGCCGCGGAAAGT
CAAGCCAGTGGTGGCGCGACCCTTATTCTTGAATTCGTCTGAGCTGGAAAGCGACTCGCC
GCCCATGGCGGAGCGCTGCGTGGGTATCATCTCGAGCGAGGAGCCCGGCGAGGGAGGGGA
GCTTGACAGGGTCGACTTGGCGGACCCGATGGAGAAGACGCGGTCGCTCCTGGGGGCCGG
GCCGTTGGTCGAGTCACCGCTCGACTGTCTCGTGTTTGCCGTCGCCAGGGCTGGGTGGTC
GGCAATGACAAACTCCCTCTCCTTGTCGGACGAGTTGGAGCGGCGAAAGAGGTTGGACAC
GGTCCGCTTGAAGCTGCTGGCGGAGCCCCGGGTACTTCGACGCGACTGGGGAGTGTGGGG
GGCGACAATATCCCTCGCAGCAGTCGGGGCCGGGGGAGCGGAAACGGGCGGGACCAAAGG
AGGAAGCCGCTTGGGCGTGGCAGGACGAGGATTCGAGACGAGCGACGGGGCGTTGTAGTC
GTGGTGGGTGTGCAAGGTGGTCAAGTCCTGCGAGTAGCGGTAGCCACTCACACTAACGGG
AGTGACGGGCTCGACGACCGAGTCGCAGCCGGAGTCCTCGGCGCTCTCCTCGGGGATGAT
GTCGGAGGGAAATTGGCGGGGCGAGGACGAGTAGCTGGTCGCGTACGAGAGAGGAGGAAG
CGGCGGCGCTCTAGAGGGGACCTCAATGGGTGTCGCGGAGCTGATTCTGGAAGTAGCGGC
ACTCTTGTTCATGAGCCGCGGGGCCAAAAGGCTCGGCGATGCTGCAGGAGGTGCAAGCGC
CAT
>MSTRG.24.1 JAAVMX010000001.1+ 958722-959166,959206-959792
ATTGCGAACAGATGATTGTTGATGCAGTTAAGTGGCAGACGGCAGGCGATGATGCCCACC
ACTCACTAGCAGCACGTTGCTATCAGCTGGATTCCAGGTCTCGAGGCGCCTGCGCTTTGC
CTGCCGGAGGGCGCCGGCGGACGGGTTTCGGAGCCTGCCAACGAGGGCGGCGCGGGCGTT
CCAGTAAGGGGGTCGGTCCCCTGAAGGCTGGGTGGGGTCCGGGGAGTAATGGGTAACGGT
ACCCGGGTACAGGTACCTGTGGCCACGACGTAAGTGGCTCACGGGGCAAAGAAAAATAAA
AAAAGAGGCCGGATTCCGACAGCCAACCACGGTGAGGAATCGCACACGGCTTTTGTTGGT
TGGCCGGTGGCGGCTATTGCTTGACGGACGACGACAAAGAGGTGACGACGGTGGAGCGTT
TTGTGCTGCGAATCAAGGTCCCAAGGTCCACGAGGTGCTGTGCTTTCCGAGTGCGTCGTG
TTTGGGCAGCCGAGTCTCGGTCGACGTCGCCCGGGCCAACGGATTTGCAGGTGCAGCGAG
CAAACAGCTGTGACGTCGTCGCACAATGTCCCTGACCCGAGGTGGAATAGAGGTCGGTGG
TGTGTGGGCGGTGAGCGTGCGCGTGCGGCGGTGTGTGTTTGCGTGTTGTGAGTGCGTGTG
CGAGAGTGATGATGGACGATGGCAGAGGAGCTGGTCAAGGTTCGACGTGCGACGGGTCGA
CGACGCGTGTGGAAACGAGGAAAGAAACCAGGCTCGAGAGGTGGGCGGGAGGAGGCATTA
ATATGTAGGGTCGGCAGTATTATTAGTGTCGGCAGTAATCAACACAGAGTCGGAAGTAAA
GTGAAAGCAGGTGCGCCACGAGGTCTGCAAGAGTGAGTTTCCGCCTGCGTTTGATAAGCG
AACTTGGTTTGGTCTGGTGGAAGGGCGGCGGCTTCTAATCTTGCGCGCTTTAGGCTTCGA
CGAGGTGGGCGAGGAGCAAGTCGAGGGAAAGGAGACCAGGCGGGAGGGGGAAAGGGTATC
AGAGGCTGCTCT
>MSTRG.24.2 JAAVMX010000001.1+ 958723-959838
TTGCGAACAGATGATTGTTGATGCAGTTAAGTGGCAGACGGCAGGCGATGATGCCCACCA
CTCACTAGCAGCACGTTGCTATCAGCTGGATTCCAGGTCTCGAGGCGCCTGCGCTTTGCC
TGCCGGAGGGCGCCGGCGGACGGGTTTCGGAGCCTGCCAACGAGGGCGGCGCGGGCGTTC
CAGTAAGGGGGTCGGTCCCCTGAAGGCTGGGTGGGGTCCGGGGAGTAATGGGTAACGGTA
CCCGGGTACAGGTACCTGTGGCCACGACGTAAGTGGCTCACGGGGCAAAGAAAAATAAAA
AAAGAGGCCGGATTCCGACAGCCAACCACGGTGAGGAATCGCACACGGCTTTTGTTGGTT
GGCCGGTGGCGGCTATTGCTTGACGGACGACGACAAAGAGGTGACGACGGTGGAGCGTTT
TGTGCTGCGAATCAAGGTCCCAAGGTCCACGAGGTCCACGAGGTCCGAGGTCCGAGGTCC
AAGGTCCACGAGGTGCTGTGCTTTCCGAGTGCGTCGTGTTTGGGCAGCCGAGTCTCGGTC
GACGTCGCCCGGGCCAACGGATTTGCAGGTGCAGCGAGCAAACAGCTGTGACGTCGTCGC
ACAATGTCCCTGACCCGAGGTGGAATAGAGGTCGGTGGTGTGTGGGCGGTGAGCGTGCGC
GTGCGGCGGTGTGTGTTTGCGTGTTGTGAGTGCGTGTGCGAGAGTGATGATGGACGATGG
CAGAGGAGCTGGTCAAGGTTCGACGTGCGACGGGTCGACGACGCGTGTGGAAACGAGGAA
AGAAACCAGGCTCGAGAGGTGGGCGGGAGGAGGCATTAATATGTAGGGTCGGCAGTATTA
TTAGTGTCGGCAGTAATCAACACAGAGTCGGAAGTAAAGTGAAAGCAGGTGCGCCACGAG
GTCTGCAAGAGTGAGTTTCCGCCTGCGTTTGATAAGCGAACTTGGTTTGGTCTGGTGGAA
GGGCGGCGGCTTCTAATCTTGCGCGCTTTAGGCTTCGACGAGGTGGGCGAGGAGCAAGTC
GAGGGAAAGGAGACCAGGCGGGAGGGGGAAAGGGTATCAGAGGCTGCTCTACTTATCAAT
TGCCACCAAGTGGAAAAAGGCTTGTTTCTCGCGGCT
>MSTRG.24.3 JAAVMX010000001.1+ 958723-959175,959206-959838
TTGCGAACAGATGATTGTTGATGCAGTTAAGTGGCAGACGGCAGGCGATGATGCCCACCA
CTCACTAGCAGCACGTTGCTATCAGCTGGATTCCAGGTCTCGAGGCGCCTGCGCTTTGCC
TGCCGGAGGGCGCCGGCGGACGGGTTTCGGAGCCTGCCAACGAGGGCGGCGCGGGCGTTC
CAGTAAGGGGGTCGGTCCCCTGAAGGCTGGGTGGGGTCCGGGGAGTAATGGGTAACGGTA
CCCGGGTACAGGTACCTGTGGCCACGACGTAAGTGGCTCACGGGGCAAAGAAAAATAAAA
AAAGAGGCCGGATTCCGACAGCCAACCACGGTGAGGAATCGCACACGGCTTTTGTTGGTT
GGCCGGTGGCGGCTATTGCTTGACGGACGACGACAAAGAGGTGACGACGGTGGAGCGTTT
TGTGCTGCGAATCAAGGTCCCAAGGTCCACGAGGTCCACGAGGTGCTGTGCTTTCCGAGT
GCGTCGTGTTTGGGCAGCCGAGTCTCGGTCGACGTCGCCCGGGCCAACGGATTTGCAGGT
GCAGCGAGCAAACAGCTGTGACGTCGTCGCACAATGTCCCTGACCCGAGGTGGAATAGAG
GTCGGTGGTGTGTGGGCGGTGAGCGTGCGCGTGCGGCGGTGTGTGTTTGCGTGTTGTGAG
TGCGTGTGCGAGAGTGATGATGGACGATGGCAGAGGAGCTGGTCAAGGTTCGACGTGCGA
CGGGTCGACGACGCGTGTGGAAACGAGGAAAGAAACCAGGCTCGAGAGGTGGGCGGGAGG
AGGCATTAATATGTAGGGTCGGCAGTATTATTAGTGTCGGCAGTAATCAACACAGAGTCG
GAAGTAAAGTGAAAGCAGGTGCGCCACGAGGTCTGCAAGAGTGAGTTTCCGCCTGCGTTT
GATAAGCGAACTTGGTTTGGTCTGGTGGAAGGGCGGCGGCTTCTAATCTTGCGCGCTTTA
GGCTTCGACGAGGTGGGCGAGGAGCAAGTCGAGGGAAAGGAGACCAGGCGGGAGGGGGAA
AGGGTATCAGAGGCTGCTCTACTTATCAATTGCCACCAAGTGGAAAAAGGCTTGTTTCTC
GCGGCT
>MSTRG.25.1 JAAVMX010000001.1+ 960538-961122,961179-963560
CCATCATCCAACAAGACGGATATGTGTACTTGCACAGAATGTTTGCAATGACACGCGCAT
CGAGGCTCGCTCTTTTTTCGGCATCATTCATTTTGCCCACAACGCCCTCGTGTCCCACCA
ATGGAAAGCATCCGTATTCTGTATGTACCTATCCGTACTTGGTACGAAGTACGGGGTATG
TAGTACATGTCATGTACGAGGCCGCAAGTGCTCCGCATCGCCGGGTCTTCCCAGCGGGCG
CCTAGTCGTGTTAGCGGGTGCTCCGGTTGCGATAAGGTAAATTACACAGTACTTCGTACT
TTAAAGCTCATGCGTCATTGATGGCTCCATTGCCCGCAAGTATCGTGTCAATGTCGGGGT
AAGAGCGTGGCTCGCTTCCAGGATTGTGAAGTTACTCTCCCTGTCTGGGGCAAAGGCTGA
TAAATACATACATACTACCTCGAATCGCCCCCCGTGGGGAGATGGAGAGAGAGAGCGGGG
GTGCCGAGGCGGATTGCGTGCCTTGACCATCGACGACGTTTTCCCGGTTCTTTTGCCTGA
GACTCGTCGCCTGTGCTTCATTTCAAGAAAAGGGTCTTGCTTGGCGCAGCAGCGGCGGCG
GCGGTGGGTGGTGGCGCGCCCAACAGCGGGCCCATGAGCATGAGGGCGCTGCGCGGTGAC
GGCGATGGACGACGACGACCACGGATGGCCGCGTTGATGCCGTCGTCTTGTCCACCGAGG
CCCGGAGAGCCGTCGCCGTCCGGAGCTgcctcgccctcgcctccGGAGGCTTGCAGCTGC
CGTGGCTGGTTGCCCCGCCTCGTCCCGTCTCCTTTTCGGCTCATGGCTTGGCCGTCGCTT
GGTCATGGCTCACGATGGGGTCAGGACAGACGGCAACAGACAGACAGACCAGagacacac
acacacacacacactcCCCGCATCAGAGGGCACCAGTTGCTCTCGACTGGTCCGCGCCCC
GAGGGACCTACCTAATCCAGTAACCTCCACATCATCCAAACTGGCCCCGAGATGCAGTAC
CCGTCGAGCTAGTCCCGGGCCGGGTGAGGACTGCAGAGGGTATTCTTGCGCCGGGGATGC
TTGACAAGTTCAAGGTCGAGAGTCGAGACGGCAACTCTTCCCTTTTGTTCCCCAAGCATC
CCGGGCTGTCGAGTCGTGTGAGATGGCCGGAGATGGCGTCGCTTTCCTGGTAGAGAGACG
GCGTGCGACCAAGACTGCAACAAGACGCAGCCAACGTGGTGTTTTGCCGTCGCGTTTCCA
ACATGGTGGGCTTCCTGTGACGTTTCTTCTGGCCCGCCCCGACCAGCTGTTGGACGCTCA
GGTCGCATGCAGCAGACCAGCAGCAACGGCTCTTGCGTCTAGGCGGGTGCTTAAGCGCGC
TCGCCGGCTCCCATGATGCGGCAAGTGGACGGTTTAATTGGGCCAGGCCGGCACAGTCGG
CACCGTCGAATATGTGTCGGTCCCCTACCCTGTGCCCATGATTCGTGCACCGGCGGCTAC
TGCATGCGTCTGCCTCGGCTCGAGAACGGCTTGGCCCCAAGAACCGGGACTTTTTAACCG
CGTCGTTTCCACCCACCTCGTCGTCTCGGCCTCTTTCGCGGTGCTCTGTGATCGGGGCTC
TCTCTGATCGGGGCCGCACGTGCGCTACTAGACTCACATCTAGACTCACATCTAGGATGC
ATGCATGATGTATGTACGAATACTGAGGGAATTATAAAGGCGGATTCAACCGGGTGAGCA
GGCTTACCAAGCACAATCGTCACTCCCATTTCCGTCTTCGCATCGGCGGCTGCTTCGACC
GGACCGCCTCCCGAGGCTCCGCCTGCCCCGGTCCCTTGGCGCGACGAATGGAATGCGTGA
CAGGCCCGGACCCGATCGGAGTCGCATCGTCCCGGGCGGGAGAAGCCACGACGCGGCCCA
CGGACAGTGACACGGCAGATGACAACATGCTCTCTCGACACGGTGTGCACTGAGAAAGAG
CCATTGCGTTGTGTACTTGCGTTGTGTACGAAGTACCCTCCGCTACTCTCCGCATCTGCC
ACGGGCGAGACGAGGCGCTAGGCCCAACCTCGTCCGCCTCTTAATTTTAAGCTTTTATTT
ATCCTCTGAGATTGACTTTGCACAAGGTCTTGCCCGGACACGCCCGAAAAGGCGAATAGA
GGGGTTGTTTCACACGGCCAGAGGGTTGGCGTGGCGTCCCATCTCGGGATTCCTTTTCTT
GGCCGTCCATTTTAGGTTGGTTTGTCTTTCCAGGGGGGTTGTCTCTTGGGCCCAAGAAAC
TCACACCAACTCTCGCCCGCTTTGGGGCTCGCCCGCTTTGGAGGCTTCAAGGCTGTCGCG
GTGGCTGATTCCTCTAATCTGTCCAGACGAGCCCGAGATGACGACCCAAAGAGGAGAGGG
GGAGAGGAGAGAAAGGAAAATGTGACAAAAGGGGCAAAGAAGAAGGAATGAAAAGGGTTG
CGGGCCGTAGCAGACTCTGGTGCTCTGCCGCGTGCCAAGACACGTCGTCGGTCGGCAGTG
CTGGGATTTGCGACATGGTCCAAGATTATGGCCATCCGTCGTCGTCTTCGTCGTCTTCGT
CGTCGTCACGGCCTCTATTGGGCACGCACGCACGGCCATGCATGCCGCAAATGCCATGGC
TCCTCGCCTCTGTCACGTCGGACGCACACGCGGAATGCTGGGCACAGAGTCTCAGATGAG
ACGGCCAATTCCAGCCAGGCCTCACTGGGGCAGGGGCCAGCCGTCGTTGGTCTTTGTCTC
TGGCCAGCCCTCTCTGGAGAGACGAGAGGTCACACGCCTTGGGTGCCTGTATTGGCCAGG
CGGTGTCGTCGTCGAGTTTGGCAGCAAACAAAGACAGTTCGAGAGCAAGAGGACCGTCGT
CTCACACCCCCCAGCCGTAGCAACAGAGACAAGAGCGTCGTTGATTGCGCGTCCTCCCGT
GTACTGTAATTATAAGCTTGTTTGCCC
>MSTRG.25.2 JAAVMX010000001.1+ 960900-962828,962960-963532
GAGCGTGGCTCGCTTCCAGGATTGTGAAGTTACTCTCCCTGTCTGGGGCAAAGGCTGATA
AATACATACATACTACCTCGAATCGCCCCCCGTGGGGAGATGGAGAGAGAGAGCGGGGGT
GCCGAGGCGGATTGCGTGCCTTGACCATCGACGACGTTTTCCCGGTTCTTTTGCCTGAGA
CTCGTCGCCTGTGCTTCATTTCAAGAAAAGGGTCTTGCTTGGCATGTATCACCACCATTG
CGCTGCACGCACACACGCAGCTGACGTCGATGCACAAACGCAGCAGCGGCGGCGGCGGTG
GGTGGTGGCGCGCCCAACAGCGGGCCCATGAGCATGAGGGCGCTGCGCGGTGACGGCGAT
GGACGACGACGACCACGGATGGCCGCGTTGATGCCGTCGTCTTGTCCACCGAGGCCCGGA
GAGCCGTCGCCGTCCGGAGCTgcctcgccctcgcctccGGAGGCTTGCAGCTGCCGTGGC
TGGTTGCCCCGCCTCGTCCCGTCTCCTTTTCGGCTCATGGCTTGGCCGTCGCTTGGTCAT
GGCTCACGATGGGGTCAGGACAGACGGCAACAGACAGACAGACCAGagacacacacacac
acacacactcCCCGCATCAGAGGGCACCAGTTGCTCTCGACTGGTCCGCGCCCCGAGGGA
CCTACCTAATCCAGTAACCTCCACATCATCCAAACTGGCCCCGAGATGCAGTACCCGTCG
AGCTAGTCCCGGGCCGGGTGAGGACTGCAGAGGGTATTCTTGCGCCGGGGATGCTTGACA
AGTTCAAGGTCGAGAGTCGAGACGGCAACTCTTCCCTTTTGTTCCCCAAGCATCCCGGGC
TGTCGAGTCGTGTGAGATGGCCGGAGATGGCGTCGCTTTCCTGGTAGAGAGACGGCGTGC
GACCAAGACTGCAACAAGACGCAGCCAACGTGGTGTTTTGCCGTCGCGTTTCCAACATGG
TGGGCTTCCTGTGACGTTTCTTCTGGCCCGCCCCGACCAGCTGTTGGACGCTCAGGTCGC
ATGCAGCAGACCAGCAGCAACGGCTCTTGCGTCTAGGCGGGTGCTTAAGCGCGCTCGCCG
GCTCCCATGATGCGGCAAGTGGACGGTTTAATTGGGCCAGGCCGGCACAGTCGGCACCGT
CGAATATGTGTCGGTCCCCTACCCTGTGCCCATGATTCGTGCACCGGCGGCTACTGCATG
CGTCTGCCTCGGCTCGAGAACGGCTTGGCCCCAAGAACCGGGACTTTTTAACCGCGTCGT
TTCCACCCACCTCGTCGTCTCGGCCTCTTTCGCGGTGCTCTGTGATCGGGGCTCTCTCTG
ATCGGGGCCGCACGTGCGCTACTAGACTCACATCTAGACTCACATCTAGGATGCATGCAT
GATGTATGTACGAATACTGAGGGAATTATAAAGGCGGATTCAACCGGGTGAGCAGGCTTA
CCAAGCACAATCGTCACTCCCATTTCCGTCTTCGCATCGGCGGCTGCTTCGACCGGACCG
CCTCCCGAGGCTCCGCCTGCCCCGGTCCCTTGGCGCGACGAATGGAATGCGTGACAGGCC
CGGACCCGATCGGAGTCGCATCGTCCCGGGCGGGAGAAGCCACGACGCGGCCCACGGACA
GTGACACGGCAGATGACAACATGCTCTCTCGACACGGTGTGCACTGAGAAAGAGCCATTG
CGTTGTGTACTTGCGTTGTGTACGAAGTACCCTCCGCTACTCTCCGCATCTGCCACGGGC
GAGACGAGGCGCTAGGCCCAACCTCGTCCGCCTCTTAATTTTAAGCTTTTATTTATCCTC
TGAGATTGACTTTGCACAAGGTCTTGCCCGGACACGCCCGAAAAGGCGAATAGAGGGGTT
GTTTCACACGGCCAGAGGGTTGGCGTGGCGTCCCATCTCGGGATTCCTTTTCTTGGCCGT
CCATTTTAGACGAGCCCGAGATGACGACCCAAAGAGGAGAGGGGGAGAGGAGAGAAAGGA
AAATGTGACAAAAGGGGCAAAGAAGAAGGAATGAAAAGGGTTGCGGGCCGTAGCAGACTC
TGGTGCTCTGCCGCGTGCCAAGACACGTCGTCGGTCGGCAGTGCTGGGATTTGCGACATG
GTCCAAGATTATGGCCATCCGTCGTCGTCTTCGTCGTCTTCGTCGTCGTCACGGCCTCTA
TTGGGCACGCACGCACGGCCATGCATGCCGCAAATGCCATGGCTCCTCGCCTCTGTCACG
TCGGACGCACACGCGGAATGCTGGGCACAGAGTCTCAGATGAGACGGCCAATTCCAGCCA
GGCCTCACTGGGGCAGGGGCCAGCCGTCGTTGGTCTTTGTCTCTGGCCAGCCCTCTCTGG
AGAGACGAGAGGTCACACGCCTTGGGTGCCTGTATTGGCCAGGCGGTGTCGTCGTCGAGT
TTGGCAGCAAACAAAGACAGTTCGAGAGCAAGAGGACCGTCGTCTCACACCCCCCAGCCG
TAGCAACAGAGACAAGAGCGTCGTTGATTGCGCGTCCTCCCG
>MSTRG.25.3 JAAVMX010000001.1+ 960949-961122,961179-962828,962960-963504
AAAGGCTGATAAATACATACATACTACCTCGAATCGCCCCCCGTGGGGAGATGGAGAGAG
AGAGCGGGGGTGCCGAGGCGGATTGCGTGCCTTGACCATCGACGACGTTTTCCCGGTTCT
TTTGCCTGAGACTCGTCGCCTGTGCTTCATTTCAAGAAAAGGGTCTTGCTTGGCGCAGCA
GCGGCGGCGGCGGTGGGTGGTGGCGCGCCCAACAGCGGGCCCATGAGCATGAGGGCGCTG
CGCGGTGACGGCGATGGACGACGACGACCACGGATGGCCGCGTTGATGCCGTCGTCTTGT
CCACCGAGGCCCGGAGAGCCGTCGCCGTCCGGAGCTgcctcgccctcgcctccGGAGGCT
TGCAGCTGCCGTGGCTGGTTGCCCCGCCTCGTCCCGTCTCCTTTTCGGCTCATGGCTTGG
CCGTCGCTTGGTCATGGCTCACGATGGGGTCAGGACAGACGGCAACAGACAGACAGACCA
GagacacacacacacacacacactcCCCGCATCAGAGGGCACCAGTTGCTCTCGACTGGT
CCGCGCCCCGAGGGACCTACCTAATCCAGTAACCTCCACATCATCCAAACTGGCCCCGAG
ATGCAGTACCCGTCGAGCTAGTCCCGGGCCGGGTGAGGACTGCAGAGGGTATTCTTGCGC
CGGGGATGCTTGACAAGTTCAAGGTCGAGAGTCGAGACGGCAACTCTTCCCTTTTGTTCC
CCAAGCATCCCGGGCTGTCGAGTCGTGTGAGATGGCCGGAGATGGCGTCGCTTTCCTGGT
AGAGAGACGGCGTGCGACCAAGACTGCAACAAGACGCAGCCAACGTGGTGTTTTGCCGTC
GCGTTTCCAACATGGTGGGCTTCCTGTGACGTTTCTTCTGGCCCGCCCCGACCAGCTGTT
GGACGCTCAGGTCGCATGCAGCAGACCAGCAGCAACGGCTCTTGCGTCTAGGCGGGTGCT
TAAGCGCGCTCGCCGGCTCCCATGATGCGGCAAGTGGACGGTTTAATTGGGCCAGGCCGG
CACAGTCGGCACCGTCGAATATGTGTCGGTCCCCTACCCTGTGCCCATGATTCGTGCACC
GGCGGCTACTGCATGCGTCTGCCTCGGCTCGAGAACGGCTTGGCCCCAAGAACCGGGACT
TTTTAACCGCGTCGTTTCCACCCACCTCGTCGTCTCGGCCTCTTTCGCGGTGCTCTGTGA
TCGGGGCTCTCTCTGATCGGGGCCGCACGTGCGCTACTAGACTCACATCTAGACTCACAT
CTAGGATGCATGCATGATGTATGTACGAATACTGAGGGAATTATAAAGGCGGATTCAACC
GGGTGAGCAGGCTTACCAAGCACAATCGTCACTCCCATTTCCGTCTTCGCATCGGCGGCT
GCTTCGACCGGACCGCCTCCCGAGGCTCCGCCTGCCCCGGTCCCTTGGCGCGACGAATGG
AATGCGTGACAGGCCCGGACCCGATCGGAGTCGCATCGTCCCGGGCGGGAGAAGCCACGA
CGCGGCCCACGGACAGTGACACGGCAGATGACAACATGCTCTCTCGACACGGTGTGCACT
GAGAAAGAGCCATTGCGTTGTGTACTTGCGTTGTGTACGAAGTACCCTCCGCTACTCTCC
GCATCTGCCACGGGCGAGACGAGGCGCTAGGCCCAACCTCGTCCGCCTCTTAATTTTAAG
CTTTTATTTATCCTCTGAGATTGACTTTGCACAAGGTCTTGCCCGGACACGCCCGAAAAG
GCGAATAGAGGGGTTGTTTCACACGGCCAGAGGGTTGGCGTGGCGTCCCATCTCGGGATT
CCTTTTCTTGGCCGTCCATTTTAGACGAGCCCGAGATGACGACCCAAAGAGGAGAGGGGG
AGAGGAGAGAAAGGAAAATGTGACAAAAGGGGCAAAGAAGAAGGAATGAAAAGGGTTGCG
GGCCGTAGCAGACTCTGGTGCTCTGCCGCGTGCCAAGACACGTCGTCGGTCGGCAGTGCT
GGGATTTGCGACATGGTCCAAGATTATGGCCATCCGTCGTCGTCTTCGTCGTCTTCGTCG
TCGTCACGGCCTCTATTGGGCACGCACGCACGGCCATGCATGCCGCAAATGCCATGGCTC
CTCGCCTCTGTCACGTCGGACGCACACGCGGAATGCTGGGCACAGAGTCTCAGATGAGAC
GGCCAATTCCAGCCAGGCCTCACTGGGGCAGGGGCCAGCCGTCGTTGGTCTTTGTCTCTG
GCCAGCCCTCTCTGGAGAGACGAGAGGTCACACGCCTTGGGTGCCTGTATTGGCCAGGCG
GTGTCGTCGTCGAGTTTGGCAGCAAACAAAGACAGTTCGAGAGCAAGAGGACCGTCGTCT
CACACCCCCCAGCCGTAGCAACAGAGACA
>MSTRG.26.1 JAAVMX010000001.1- 1038457-1039202,1039475-1040367,1040545-1041169,1041237-1042369,1042454-1042922,1042985-1043511
GTCGGTAGTGTCCAACAAGCCGGCCCGCGTCGACCCCGTCTTACAACTGACTGACACCTA
CACGCTCCCAGACGACTGCGGGATATACTGCCTTGGGGGAGATGGGATGCCGCGCAAACG
CGACCAAGACTGACTGCCTCGCAGACGAACCGACGACCTGCCATCGCCTTCTCTCCTGCC
GAGTATATAGGGCCGAGTCAACCGGCTGCGACTGTGTCTGATCCTGTCCTGCTTTTGCCA
TTCGCACACAGCTCCATCTGGCTTCCGCATCTGCGCCTTCACCCTCGGTCGACGGCTGCC
CTACGCCCATGTAGGTTGCATACATACGCACGCAGCCGCCTTCGCACCACCAGTCTAGTC
TGTTGATCTGTCCGGATCAGCATGCCGTCCCACGCTGCCCTGCCATCGGCCATGGTCGAC
GCAATCCTTGCGCCTGCATCTCCCAATCGCTTGCAGGCCGACGTCAACACGGCCGCCACT
TACCATCCGTCCGTCGCCCGCCATCTGCGCCGAGCCCCATCCCTCGACTCCTTCCCTGCC
GGCGGGAGATGCTTCCCGGCGATTCCCGACCTGGGCCGCTCTGCTTCCGCCCCTGCGAAA
CACCCGCCGCGCCAGTCACCGCCCGCTGTCTGCCATTCATACCTCAGCCCCTCCCAGTCT
CGAGTGCCTCGCGGCTCTTCCTCACATTCACAAGTCCCCAGCAGCCTGCCCTCGACAACC
CGCCCTACTGCCTCGGCGCCCCGCATCGTCTCAGGTCACATCCTCATACGTCGGACTCAG
CCACAGCCCCGGGCCCGGCCCCGTGATCGTGTCCCGAACCGCTCCGCCCTTAACCACCGC
CATCGGCTTCAACCACTTTTACAAATCACCCCCTCCTGCATCCATCGGCGGCGAATCCGC
CTTCTCAGTGCAGCACGCCGCGTGTCCGCCAGCTTCGACCACGCTCCATCTCGAGTCTGG
CACTTTCTCAGCGGGCACCTTCCCATCAGCCACCTCTGCGCTGCCGCCTGGCGCCGTGTC
CCCTCTCTACCTAGGCGCCGGAGCCACGCCTTTGCCGTCCTTGTGGGGACACGTGTCCGA
CAGCACTACTGCTTCGCCCCAAGCCGGGCCCGATACTGTTGAGTCGCTCCGTCAGCAGAT
CTCCTTTCTTGTGCAAGCCTGGATGGCCGATCGCGAAAGCAGCCGGCTAGCGAGGCAGCA
GACCGAGGAAGTGCTTCGCCGCATGCACGTCGCCATGGAGAACGGCCGTGAGCAATGGAC
CAGCGATAGGACGGCAATGGAGCGTGAGCTCGAGAGTCTAAGTGCCCAAGTCCATCAGCT
GAGGCAGGAGAACGCTACGCTGAAAGCCGCGGCGGTTCAGTTTAACCATGGTCACGGCCT
TGTATCCCCCCAAGCTGGCCGGCGGCATGAGGGTTCCACATGCGCTCCGACTGGCAATTT
ATCCCCGTCGGACCTTGACGATCGCACGGCTGCCAGTCTGTCGTCCAACCAGTCTCTGCA
AAGTGGCAGCTCCAGGGCGTATATTTTCTCGCCGCCCCTAGGCTTTGACGGCGCGGCGCG
TCGCACACACTTTGCCACCCCTGGGAGCTCTCGGACCTCCCCCGCTGGACCCCCGGCACC
GTCACATGTCACGCCACTCTTGCCTCCAGCCACTCTAGCCCGCAAAACCGGCCAGGGCCG
CGACTCGACCGCGACACGCCGTGCTCGTCGCTTGACTCCGACGCGGAACCTCTCCATGGA
CCGAAGCAAGTTCTGGCGGCTGAGGCGTGCGTCGTCGAAAGACCAGACCTTGCAGGTGCT
GGCAGCCGAGGAATCGCGACGGTTGACCATGCACGCCGGTCATACGCCCAACCACTCCCT
ATCCCTCCTCCCCGCCATGACCGCGACGGGCGGCGGCTCGACCGGCTGCCAGAGCACGCG
AGCCACACCGTCGGCCGGAACGCGGTCGGTTCGCGTGGACCGAGATGGTCTCCCTGAGTC
TGGGGGATTGGACAATGACGAAACGCTCGAATACGATGTCGAGTTGGGCCAGGACACGTC
CGGTGACACCGATGACTGTCGGAAGGGCCATGGTCTGCACCTTGTCGAGGACAAATCGCT
CAAAGGCCCCTTGATGGTCAGGAATATACCTGCCCAAGATGACATCTTCTTCGCGAAACT
GGACCGGAAGCTCGAATGCGTCAGAAGCGGGCTGGACGCCCTTCCGAGCGTCTTGCGGGA
GCCTTCTCCGGTGAGGGAACCTGACTGTGGCTCGCCTGGCTCGCCTCACACGACACGGGC
TCTGCGCGTGAGAGTGTGGACGAAGCAGAGTCTCGCGAGAATGACATTGAGCCCGACGTC
CCTCTCAGGATGAGGAATACAAGCAACTTTGGTGCCCCGTTTGGGTCCGCATGGGGCGGA
GCACACATGGACCGTACGTACTAGTCGGCCGTCTTTGTTTTTATGTCCTAGTGGTTGTCA
TGGTTTGGCGTCTCAGAGCGTCGTCGTGAGGACGCAGGGTTTCTCACCCTACCCCATTTC
TCTTTTCTTATACCCACCGTTGCAGGCCCGCGCAGCCTGGCACACGAGACTCTTGGCGCG
GAAGAGGCGGCGCCCTCCGCTGCTCGGCGTGGCGAGTGGAAGCTTCATTACTTGATGGAC
AATTTTCCTTTGTTTTATTTTCATCGCCGCGCCTTCAATCCATTGAGAGGGCTTGCTGTT
GTGTCCTTCCATGTGCGACGCGTGATGAAGCGGTTGCGTTGATACCACTATTATAGGAAG
CATCGCGGGAGGACAGCCAGGGACGGCGCGCCCTCAAGACTGAGAAGGGAGCCTTGAAGG
CATACCTTGGCGGGTGGAGAAAAGAAGAATTATGTCCCGAAAACTTTGGTCTATTTTGTA
TTTTGGGTAGCTGTAGAAAAGGGGACGCTGAAAAGGGGACGCTGAGGACGCTCCCTCCCG
CAGCATGCCCGGTCACCATGACGTTTCCCAACAAGCCGCCTTTTCCACTTGTCTGCTAAC
GCTTGTACATGTGTCTGTTTGTGTAGAGCCTCCCAAACGGGCGGGAGGGGGCTATGAAAC
CCTTGCCTACCTGGTACCGGTCACAACAAGGCACTGCGATTCCCAGCCACGGCGCGGCAG
TCGCAGCCTCGGCATGCAGCTCTGCGTGACAGAATCCAAATGTTCTTCACATGCGGACCC
AGATGGTCCAGGTCGAAAAGAGAAAGAAGAATGCAAAGCCAAGGTGTGTTGATGCCGACG
CCCCAGAGAACCCAAGAGCCCGTGTGCGCCAAGCCCAAGGCAACCTGCTGCTGCCAGATA
AACACCGCGTTTGCGCCCTGTCTCAGTCTCGTCCCTTGCTCGTTCATACGCCCATTGTGA
AGTCGTGCTCGATGCCGGGCGTGACGCTGGCCATGAACTTGAGGAACACGACAAGATACT
GGTCCACGCGAATCGCCACCTCATGCTCGTCGGCATCGACGCCCTCGACCTCCTCCCACT
CCTCCTTGTCGGCCGCCTCCTGCGCGCTGTGCACGTCGAGCTTGCTGAGCTCGTCGACGA
GCCCCTCCATGCCCTGCTCGCTGCCGACGGCCTTGCCGGCGCGGAGCTTGTCACGGCGGA
TGCGCAGGGAGGCGTCGGCGCGATCGAGCAGCGTCTTCATGACCGAGGCGTGCTTGCAGG
GGTGGACGCTGGCCATCTTGATGTTGTTTGCGAAAAAGGGAAAGTCCTCGAGCGTCACCG
TCTTGTCCTTGTAGTCGCCCACAATGTCGTCCATCATGTTCTGCGGTGGCAGGGGCTGGC
CGTTGGGCAGGTAGCCCGAGAGGTAGAGTCGGGGCGTTCGGTAGTAGGGCGTATACATGA
TGTAGAGGGTATATGTGCGGCGGCCGCTGTTTATAGAGTCACTGCCGACGTCACGAATGA
TGGCTTCATCGTCATCCTCGTCCTCCATGTCCGGGATATCGTCGTCTTCGGTATCGGCCG
GGGGGCCCACGTTGCCCGAGTCGTCGACGGTCCGCACATCGCGCGCCTTGAGCGGCTGCG
AGCTCGCCAAACCGCCCGTCCTCAGCCACCCATCATCGTCGGCCCCGGAGCCAGCGGCCG
CCTTGAAGTCTTCGCCGTCGTTGACCAGGGCCTCTTCGTGGCCAGCATCGCCGGCAAAGT
CGTCGTTGAGGCGGCGGTGGCAGGGCACGTTGCGGGTGACGAGGTACTGCTTGCCGGCGG
GCAGGTAGCTGACGCGGCGGCCTTCGTCGTCGGCGTCGCCCCAGGACCACGTGGGGAACT
TGTAGACGAGGTAGTCGCCGGCGGCGAGGAACTCTTCCGGGGTGATCTGGCCCGTGTGGC
GAAACGTCGACGTGTGCGATACCGGCGTGTACCGATCACGGAGGGTGTTGACGGTGGATT
TGATGTAGTTCAT
>MSTRG.26.2 JAAVMX010000001.1- 1041271-1041419,1041480-1042369,1042454-1042922,1042985-1043511
GACGAAGCAGAGTCTCGCGAGAATGACATTGAGCCCGACGTCCCTCTCAGGATGAGGAAT
ACAAGCAACTTTGGTGCCCCGTTTGGGTCCGCATGGGGCGGAGCACACATGGACCGTACG
TACTAGTCGGCCGTCTTTGTTTTTATGTCCCTACCCCATTTCTCTTTTCTTATACCCACC
GTTGCAGGCCCGCGCAGCCTGGCACACGAGACTCTTGGCGCGGAAGAGGCGGCGCCCTCC
GCTGCTCGGCGTGGCGAGTGGAAGCTTCATTACTTGATGGACAATTTTCCTTTGTTTTAT
TTTCATCGCCGCGCCTTCAATCCATTGAGAGGGCTTGCTGTTGTGTCCTTCCATGTGCGA
CGCGTGATGAAGCGGTTGCGTTGATACCACTATTATAGGAAGCATCGCGGGAGGACAGCC
AGGGACGGCGCGCCCTCAAGACTGAGAAGGGAGCCTTGAAGGCATACCTTGGCGGGTGGA
GAAAAGAAGAATTATGTCCCGAAAACTTTGGTCTATTTTGTATTTTGGGTAGCTGTAGAA
AAGGGGACGCTGAAAAGGGGACGCTGAGGACGCTCCCTCCCGCAGCATGCCCGGTCACCA
TGACGTTTCCCAACAAGCCGCCTTTTCCACTTGTCTGCTAACGCTTGTACATGTGTCTGT
TTGTGTAGAGCCTCCCAAACGGGCGGGAGGGGGCTATGAAACCCTTGCCTACCTGGTACC
GGTCACAACAAGGCACTGCGATTCCCAGCCACGGCGCGGCAGTCGCAGCCTCGGCATGCA
GCTCTGCGTGACAGAATCCAAATGTTCTTCACATGCGGACCCAGATGGTCCAGGTCGAAA
AGAGAAAGAAGAATGCAAAGCCAAGGTGTGTTGATGCCGACGCCCCAGAGAACCCAAGAG
CCCGTGTGCGCCAAGCCCAAGGCAACCTGCTGCTGCCAGATAAACACCGCGTTTGCGCCC
TGTCTCAGTCTCGTCCCTTGCTCGTTCATACGCCCATTGTGAAGTCGTGCTCGATGCCGG
GCGTGACGCTGGCCATGAACTTGAGGAACACGACAAGATACTGGTCCACGCGAATCGCCA
CCTCATGCTCGTCGGCATCGACGCCCTCGACCTCCTCCCACTCCTCCTTGTCGGCCGCCT
CCTGCGCGCTGTGCACGTCGAGCTTGCTGAGCTCGTCGACGAGCCCCTCCATGCCCTGCT
CGCTGCCGACGGCCTTGCCGGCGCGGAGCTTGTCACGGCGGATGCGCAGGGAGGCGTCGG
CGCGATCGAGCAGCGTCTTCATGACCGAGGCGTGCTTGCAGGGGTGGACGCTGGCCATCT
TGATGTTGTTTGCGAAAAAGGGAAAGTCCTCGAGCGTCACCGTCTTGTCCTTGTAGTCGC
CCACAATGTCGTCCATCATGTTCTGCGGTGGCAGGGGCTGGCCGTTGGGCAGGTAGCCCG
AGAGGTAGAGTCGGGGCGTTCGGTAGTAGGGCGTATACATGATGTAGAGGGTATATGTGC
GGCGGCCGCTGTTTATAGAGTCACTGCCGACGTCACGAATGATGGCTTCATCGTCATCCT
CGTCCTCCATGTCCGGGATATCGTCGTCTTCGGTATCGGCCGGGGGGCCCACGTTGCCCG
AGTCGTCGACGGTCCGCACATCGCGCGCCTTGAGCGGCTGCGAGCTCGCCAAACCGCCCG
TCCTCAGCCACCCATCATCGTCGGCCCCGGAGCCAGCGGCCGCCTTGAAGTCTTCGCCGT
CGTTGACCAGGGCCTCTTCGTGGCCAGCATCGCCGGCAAAGTCGTCGTTGAGGCGGCGGT
GGCAGGGCACGTTGCGGGTGACGAGGTACTGCTTGCCGGCGGGCAGGTAGCTGACGCGGC
GGCCTTCGTCGTCGGCGTCGCCCCAGGACCACGTGGGGAACTTGTAGACGAGGTAGTCGC
CGGCGGCGAGGAACTCTTCCGGGGTGATCTGGCCCGTGTGGCGAAACGTCGACGTGTGCG
ATACCGGCGTGTACCGATCACGGAGGGTGTTGACGGTGGATTTGATGTAGTTCAT
>IOZ07G0012.t1 JAAVMX010000001.1- 1042316-1042369,1042454-1042922,1042985-1043511
TCATACGCCCATTGTGAAGTCGTGCTCGATGCCGGGCGTGACGCTGGCCATGAACTTGAG
GAACACGACAAGATACTGGTCCACGCGAATCGCCACCTCATGCTCGTCGGCATCGACGCC
CTCGACCTCCTCCCACTCCTCCTTGTCGGCCGCCTCCTGCGCGCTGTGCACGTCGAGCTT
GCTGAGCTCGTCGACGAGCCCCTCCATGCCCTGCTCGCTGCCGACGGCCTTGCCGGCGCG
GAGCTTGTCACGGCGGATGCGCAGGGAGGCGTCGGCGCGATCGAGCAGCGTCTTCATGAC
CGAGGCGTGCTTGCAGGGGTGGACGCTGGCCATCTTGATGTTGTTTGCGAAAAAGGGAAA
GTCCTCGAGCGTCACCGTCTTGTCCTTGTAGTCGCCCACAATGTCGTCCATCATGTTCTG
CGGTGGCAGGGGCTGGCCGTTGGGCAGGTAGCCCGAGAGGTAGAGTCGGGGCGTTCGGTA
GTAGGGCGTATACATGATGTAGAGGGTATATGTGCGGCGGCCGCTGTTTATAGAGTCACT
GCCGACGTCACGAATGATGGCTTCATCGTCATCCTCGTCCTCCATGTCCGGGATATCGTC
GTCTTCGGTATCGGCCGGGGGGCCCACGTTGCCCGAGTCGTCGACGGTCCGCACATCGCG
CGCCTTGAGCGGCTGCGAGCTCGCCAAACCGCCCGTCCTCAGCCACCCATCATCGTCGGC
CCCGGAGCCAGCGGCCGCCTTGAAGTCTTCGCCGTCGTTGACCAGGGCCTCTTCGTGGCC
AGCATCGCCGGCAAAGTCGTCGTTGAGGCGGCGGTGGCAGGGCACGTTGCGGGTGACGAG
GTACTGCTTGCCGGCGGGCAGGTAGCTGACGCGGCGGCCTTCGTCGTCGGCGTCGCCCCA
GGACCACGTGGGGAACTTGTAGACGAGGTAGTCGCCGGCGGCGAGGAACTCTTCCGGGGT
GATCTGGCCCGTGTGGCGAAACGTCGACGTGTGCGATACCGGCGTGTACCGATCACGGAG
GGTGTTGACGGTGGATTTGATGTAGTTCAT
>IOZ07G0011.t1 JAAVMX010000001.1+ 1038868-1041396
ATGGTCGACGCAATCCTTGCGCCTGCATCTCCCAATCGCTTGCAGGCCGACGTCAACACG
GCCGCCACTTACCATCCGTCCGTCGCCCGCCATCTGCGCCGAGCCCCATCCCTCGACTCC
TTCCCTGCCGGCGGGAGATGCTTCCCGGCGATTCCCGACCTGGGCCGCTCTGCTTCCGCC
CCTGCGAAACACCCGCCGCGCCAGTCACCGCCCGCTGTCTGCCATTCATACCTCAGCCCC
TCCCAGTCTCGAGTGCCTCGCGGCTCTTCCTCACATTCACAAGTCCCCAGCAGCCTGCCC
TCGACAACCCGCCCTACTGCCTCGGCGCCCCGCATCTCTCGAGGCGGTAATCCCTTGCTC
GACTGGTCGCCTCCTCCAAGATTAGGCAACACGGCTGCCTCAAGGCCCATCCCGCCCGAA
CCCTCGTCCGAACTCGAGCACGGCACGCCGTCTCCTCCAGCACACGGCACCGATCCGGCC
TCGGCCCCCCCGTGCGGCTCGAGTCCCTTCTCGAGCACCTTGCCCCCGACGTCCATCCAA
GGCTCAAATCCCGCCGTGTCCGACGGCCTCCCAGCGTGGCCCTCGAGTTATCCAGCCCGC
ACCGCACCGTCTCAGGTCACATCCTCATACGTCGGACTCAGCCACAGCCCCGGGCCCGGC
CCCGTGATCGTGTCCCGAACCGCTCCGCCCTTAACCACCGCCATCGGCTTCAACCACTTT
TACAAATCACCCCCTCCTGCATCCATCGGCGGCGAATCCGCCTTCTCAGTGCAGCACGCC
GCGTGTCCGCCAGCTTCGACCACGCTCCATCTCGAGTCTGGCACTTTCTCAGCGGGCACC
TTCCCATCAGCCACCTCTGCGCTGCCGCCTGGCGCCGTGTCCCCTCTCTACCTAGGCGCC
GGAGCCACGCCTTTGCCGTCCTTGTGGGGACACGTGTCCGACAGCACTACTGCTTCGCCC
CAAGCCGGGCCCGATACTGTTGAGTCGCTCCGTCAGCAGATCTCCTTTCTTGTGCAAGCC
TGGATGGCCGATCGCGAAAGCAGCCGGCTAGCGAGGCAGCAGACCGAGGAAGTGCTTCGC
CGCATGCACGTCGCCATGGAGAACGGCCGTGAGCAATGGACCAGCGATAGGACGGCAATG
GAGCGTGAGCTCGAGAGTCTAAGTGCCCAAGTCCATCAGCTGAGGCAGGAGAACGCTACG
CTGAAAGCCGCGGCGGTTCAGTTTAACCATGGTCACGGCCTTGTATCCCCCCAAGCTGGC
CGGCGGCATGAGGGTTCCACATGCGCTCCGACTGGCAATTTATCCCCGTCGGACCTTGAC
GATCGCACGGCTGCCAGTCTGTCGTCCAACCAGTCTCTGCAAAGTGGCAGCTCCAGGGCG
TATATTTTCTCGCCGCCCCTAGGCTTTGACGGCGCGGCGCGTCGCACACACTTTGCCACC
CCTGGGAGCTCTCGGACCTCCCCCGCTGGACCCCCGGCACCGTCACATGTCACGCCACTC
GATCCTCGCTCACAGCCCCGGCATTCCGTCACTGTCGACTTCATGGACCCCTTGGCCCAG
AATGGCAAGGTGCCCGCTCCCATCATTGACGTGCGGGAGATTGATCCCCGGCTCGAGGGA
ATTCCCATCAGAGCAAACGCCGTCCAGAGGTCCACGTTTACCGCGTCAGCGCCCCATTTG
CCTCCAGCCACTCTAGCCCGCAAAACCGGCCAGGGCCGCGACTCGACCGCGACACGCCGT
GCTCGTCGCTTGACTCCGACGCGGAACCTCTCCATGGACCGAAGCAAGTTCTGGCGGCTG
AGGCGTGCGTCGTCGAAAGACCAGACCTTGCAGGTGCTGGCAGCCGAGGAATCGCGACGG
TTGACCATGCACGCCGGTCATACGCCCAACCACTCCCTATCCCTCCTCCCCGCCATGACC
GCGACGGGCGGCGGCTCGACCGGCTGCCAGAGCACGCGAGCCACACCGTCGGCCGGAACG
CGGTCGGTTCGCGTGGACCGAGATGGTCTCCCTGAGTCTGGGGGATTGGACAATGACGAA
ACGCTCGAATACGATGTCGAGTTGGGCCAGGACACGTCCGGTGACACCGATGACTGTCGG
AAGGGCCATGGTCTGCACCTTGTCGAGGACAAATCGCTCAAAGGCCCCTTGATGGTCAGG
AATATACCTGCCCAAGATGACATCTTCTTCGCGAAACTGGACCGGAAGCTCGAATGCGTC
AGAAGCGGGCTGGACGCCCTTCCGAGCGTCTTGCGGGAGCCTTCTCCGGTGAGGGAACCT
GACTGTGGCTCGCCTGGCTCGCCTGGCTCGCCTGGCGTCGCTGCGCAGCCTCGGCAGCCT
GTGCCACCTCCACCTGTGGGGGGTGACGCCTCACACGACACGGGCTCTGCGCGTGAGAGT
GTGGACGAAGCAGAGTCTCGCGAGAATGACATTGAGCCCGACGTCCCTCTCAGGATGAGG
AATACAAGCAACTTTGGTGCCCCGTTTGGGTCCGCATGGGGCGGAGCACACATGGACCGT
ACGTACTAG
>MSTRG.28.1 JAAVMX010000001.1+ 1059553-1059803,1059859-1060543
CCTGGGTGGTGTGGTGGGTGGCGGAAACTTGCCATGGCCTGGTGTTGTCAAGAGAATGTC
AAGAAGGGCCAAAAGCGTCTGTAGTGCTGACCAATCATCTCTAATGAGAAATGGCAGCAT
CTCCCACGCAGTCAGGTGACTGGAGCACCTCAAGGCGCAACAAACTTTTGCCTGCCCGAA
GACTGAAACTGTACTTGTACTCCATACTCTCCATACTCATATGGACCTACTTCGAATGTG
TGTATTCGTAGGTACCTACCTCTCGCAGCTCGACAGAGATCAGTCGCACACGCACAAAAG
CGAGACATCCAACTGAGACACATCCTACCGAGTCGATGATGATGCGTCGCGCAGAACGAG
ATCCGTGAGCCCCGCCGCCAGCACGACCCGGCGGTTGGTGGCACCTTGCTTCGTCATGGG
GGGCGCCGGAAAAAGAAATGGCATCGAGAAACAGTTTATGCAGCGCACCGGCACGTGTTT
CGCCTGGTCGTCCGAATACGAAATAATTCTACGAGTTACGAAGTAGTACTAGCAACTGCG
TGTTGTTGAGCGAACCGCCGGGAACATGAACGGGCAAGTCTCTCGCCAGCCCATGGAAGG
CGTCAAAGGTCACCGAGGGGCGAAACATGCATTGGATCTATGAGTAGTACTTGGGCTTGG
TGTTGGTTGTGCTTTGCGCTCCTTGCAGATATCATGTGGTTCGGCGACATGCTCGTGCGT
CTGTCTGTCTTGTGCATGTGAACTCGGACAAGATGCACCCGGTTGGGTCGTGGGCAACAT
CAACATGGATACACATTAGTAGTATTTACACCATGGCCTTGATGGCGACATGCGCGCGTG
GACGACTCACGACATTGACGGGGGATTTACAAGGGATTGGTCGATAGACTATCTGTACTC
GGTACGGATACTCCGTAGTACATACATACAATACTA
>MSTRG.28.2 JAAVMX010000001.1+ 1059762-1059789,1059859-1060480
TCCATACTCATATGGACCTACTTCGAATGTACCTACCTCTCGCAGCTCGACAGAGATCAG
TCGCACACGCACAAAAGCGAGACATCCAACTGAGACACATCCTACCGAGTCGATGATGAT
GCGTCGCGCAGAACGAGATCCGTGAGCCCCGCCGCCAGCACGACCCGGCGGTTGGTGGCA
CCTTGCTTCGTCATGGGGGGCGCCGGAAAAAGAAATGGCATCGAGAAACAGTTTATGCAG
CGCACCGGCACGTGTTTCGCCTGGTCGTCCGAATACGAAATAATTCTACGAGTTACGAAG
TAGTACTAGCAACTGCGTGTTGTTGAGCGAACCGCCGGGAACATGAACGGGCAAGTCTCT
CGCCAGCCCATGGAAGGCGTCAAAGGTCACCGAGGGGCGAAACATGCATTGGATCTATGA
GTAGTACTTGGGCTTGGTGTTGGTTGTGCTTTGCGCTCCTTGCAGATATCATGTGGTTCG
GCGACATGCTCGTGCGTCTGTCTGTCTTGTGCATGTGAACTCGGACAAGATGCACCCGGT
TGGGTCGTGGGCAACATCAACATGGATACACATTAGTAGTATTTACACCATGGCCTTGAT
GGCGACATGCGCGCGTGGACGACTCACGACATTGACGGGGGATTTACAAG
>MSTRG.28.3 JAAVMX010000001.1+ 1059771-1059799,1059859-1060576
ATATGGACCTACTTCGAATGTGTGTATTCGTACCTACCTCTCGCAGCTCGACAGAGATCA
GTCGCACACGCACAAAAGCGAGACATCCAACTGAGACACATCCTACCGAGTCGATGATGA
TGCGTCGCGCAGAACGAGATCCGTGAGCCCCGCCGCCAGCACGACCCGGCGGTTGGTGGC
ACCTTGCTTCGTCATGGGGGGCGCCGGAAAAAGAAATGGCATCGAGAAACAGTTTATGCA
GCGCACCGGCACGTGTTTCGCCTGGTCGTCCGAATACGAAATAATTCTACGAGTTACGAA
GTAGTACTAGCAACTGCGTGTTGTTGAGCGAACCGCCGGGAACATGAACGGGCAAGTCTC
TCGCCAGCCCATGGAAGGCGTCAAAGGTCACCGAGGGGCGAAACATGCATTGGATCTATG
AGTAGTACTTGGGCTTGGTGTTGGTTGTGCTTTGCGCTCCTTGCAGATATCATGTGGTTC
GGCGACATGCTCGTGCGTCTGTCTGTCTTGTGCATGTGAACTCGGACAAGATGCACCCGG
TTGGGTCGTGGGCAACATCAACATGGATACACATTAGTAGTATTTACACCATGGCCTTGA
TGGCGACATGCGCGCGTGGACGACTCACGACATTGACGGGGGATTTACAAGGGATTGGTC
GATAGACTATCTGTACTCGGTACGGATACTCCGTAGTACATACATACAATACTACGAGTT
AGAACATGTCTCGTCAATCCAAGGCGG
>IOZ07G0017.t2 JAAVMX010000001.1+ 1071430-1071914,1071977-1074401
ATGGGTGGCTTGACGGCGATACTAGTGGCCTACGTCGTGGGAGGCGTCACCTTCATCCCT
CTTGTCCTCGCCGTCATCTTCGCCCACGGCTTCTACACGCTTCCTCATCGCCACTATGCC
GTCGCCGGCCCCAACAACGACTATGTCGAGGGCGGCATCCTCCTGCCTGGAGACGACAAG
ACGCCCCTCGAGGCGGCGAGAAAGGCTGTGGCCTCGGAGCCCAAGGCGCGCGCGAACCGA
GAATTTGAGGTGGCCGCCGGCTACTTCGCCGTGTGCCGTGAATACACGCCCATGGGCATC
AACGCCAAGCCCATAGAGCGCTCCACTCCCATGGGCTCGACAACGGTGGCCCCCACGAGC
CCCAGCGTCTACCAGACAATGTACAGGAGCATCTTTGATCGGAAGCCGGCCTCTGGCGCC
CAGGACAGCAATGGCTTGAGCCAGAGGCCCAAAAAGGCCGGCAACGTCTTCTACGTTGTG
CTTCGACACGGACACCTCATGCTGTTTGACGACGAGGAGCAGCTCGAAGTACGACACGTC
GTCTCGCTCGCACATCACGACATCAGCATATACTCGGGAGGAGACGCAACCCCAGAGGGC
GAGTTGTTTATCAAGCGCAATGCCCTGTGTCTGTCGCGCAGGCCAGAGGGGCCAGATCAG
ACACCCGACAGCCATGTCTCCAAGCCCTTTTACCTCTTCTCCGAGAACTGTTCGGCAAAG
GAGGACTTTTACTTTGCCTTGTTGAAGAACCAGGAGCAGACGTTTGGCTTCGACGCCTCG
GCGCCAAAGCCCAAGCAGTTTGATGTCAAGAACATCATCTCGCTCGTCCAGAGACTGCAC
TCCTCCGAGGACCACGTCCACTCGCGATGGCTCAACGCCATGCTCGGCAGGCTTTTCCTG
GCCGTCTACAAGACGCGCGACCTCGAAAACTTGATCCGCGACAAAATCACCAGCAAGATA
TCCCGCGTCAAGCGGCCCTCGTTCCTCACCAACATCACAATTCAGGGCATCGACACGGGA
GAAGCAGCGCCATATTTCACCAACTTCAAGCTCAAAGACCTGACCGTCGAGGGCGAGTGC
GTGGTGGAGGCGGACGTCAAATACACGGGCAACTTTCGCATCCAGGTCGGGGCCACGGTC
AAGATTGACTTGGGAGCCAGGTTCAAGGCTCGCGAGGTGAACCTGGTTCTCGCCGTGCTT
CTGAAGCGCGTCGAGGGTCACGTCCTCTTCAAGATCAAGGCGCCTCCGTCCAACAGGCTG
TGGTTCTCCTTCCAGGCCATGCCGAAAATGGAGATGGCGATTGAGCCCATTGTGAGCTCG
AGACAGATCACCTACACGGTGATTCTCCGCCAAATCGAGAATCGGATCAAGGAGGTCTTT
GCCGAGACGCTCGTGCTGCCGTTCTGGGACGACGTCCCCTTCTTCCGTACCGACCATAAG
CGGTGGAGAGGTGGCATCTTTGAAAGCGACGACGCCCTCGAGTCACCTGCAGATGCCGAC
GCCTCGGCAGACCAGCCCAGTGACGAGGCCCCTGCCACGGATCGCCCCGATGAGAGTGCC
CGTGAAGCCAACGAGACTCCGCCGCCGCTGGAGAAAAGCCACAGTCTCCCTGTACTGGAA
AGGCAGATGGAGAAGACGGGGCTCTTCGGCAGGAAGCTGGCCAAGAACGAGAACCACAGC
ACGACTTCGGTCGTCTCGTCGGGCGTGGAAGCCAAGGCACCCAGCTGCAGCCCGCTGCGT
TCGCCCAGCATTCTCAAGAACTCGACGGACCCCATCGTGGGCACCGAAACGGCGCACGCT
GACCTGTTCAAGCCATCTTCCTCGCCCCCTGACCAGGCCACAAATTTCATGGCCGCATTG
CAGTCGCGGTCCCAAGATGTCCTGCCAATGACTTCTCCTACGGGGTCGCCGGCCAAGGCG
AGACCGTCGGTCAAGGTCTCGAGCCAATCTCTCAGCAAGGAGGCAGGGGATCGCGAAAGA
GGCGACGATGTGAACGCCAACCCTGTGCATCCAGGACGTCGGAACACGGCGTCTTCCGCC
GAGTCCAGTCTGTACGGAGACGCGTCCAACGCCGAGTCCCCGATGCAGTCGTCCCCAGCA
GGCTCGTTGAAGAACCACTCTGGATCGCTGGGCCGGGGCTTCTTCTTGCGGCGCGAAACC
TCCAACGCCACAACAGCCTCGACGGAGTCTGCCAACGGAGAGGCGAAGAGGGGCACGCTC
GCCGCCGTGACCAATGCCGCTGCGCAGGCTAGGCAATGGGGGTGGAACGCGATTCAGCGA
CAGAAGGATGCAAAGCGTGGCGACGAAAGGGTGGCCCAGGTCGACCTCAGCCAGCCCATG
GGTCGAGGCCAGCCGCTGCCGCCGCCTGGAGTCCCGTTGCCGGGTCCCACCAATGGAAGC
AAGAGGATTGTGCCCGTGGCCGCGCCCCAGCGCAAGCTCACCGCCGAGCAACCGCCTGCC
GAGGTTCACGAGACGGACAAGGGTCAAGAGACTCGCCCTGCGCCGCCCTCGTCTTTGCCG
CAAACCAGGAGACGCGGACCCAGCCTAGAGCAGATGGGGGACGATGACCAGAACATGCTC
GTCGTGGCCGCGCCGGACGATTCCCAGCCTGGGACACCACCGAAAGAAAGGCAGCTGGGC
GACAGGCGCTCTTGGGCTGGTGCAACCGCCGTCGTTGAGGAAGAGCCAGTGTCGATGCCG
GCATCCATCAACGGCCGTGTGAGGGACCAGCGCTCGGCTTCTCTGCTGGATGTCAGGGTG
ACGCCGCCAAGTCCGCTTGTCGCCTTGCCCGCGGCGGCAACcgtcgacgacgacgacgac
ttCTCCGGGTGGATGGAGGACGACATTTTGGATGAGGAACAGCATGGCGGAGAAAGATTG
CCAGCCGCCGTCGTTGGCAGTGTTCATTAG
>IOZ07G0017.t1 JAAVMX010000001.1+ 1072371-1074401
ATGCTCGGCAGGCTTTTCCTGGCCGTCTACAAGACGCGCGACCTCGAAAACTTGATCCGC
GACAAAATCACCAGCAAGATATCCCGCGTCAAGCGGCCCTCGTTCCTCACCAACATCACA
ATTCAGGGCATCGACACGGGAGAAGCAGCGCCATATTTCACCAACTTCAAGCTCAAAGAC
CTGACCGTCGAGGGCGAGTGCGTGGTGGAGGCGGACGTCAAATACACGGGCAACTTTCGC
ATCCAGGTCGGGGCCACGGTCAAGATTGACTTGGGAGCCAGGTTCAAGGCTCGCGAGGTG
AACCTGGTTCTCGCCGTGCTTCTGAAGCGCGTCGAGGGTCACGTCCTCTTCAAGATCAAG
GCGCCTCCGTCCAACAGGCTGTGGTTCTCCTTCCAGGCCATGCCGAAAATGGAGATGGCG
ATTGAGCCCATTGTGAGCTCGAGACAGATCACCTACACGGTGATTCTCCGCCAAATCGAG
AATCGGATCAAGGAGGTCTTTGCCGAGACGCTCGTGCTGCCGTTCTGGGACGACGTCCCC
TTCTTCCGTACCGACCATAAGCGGTGGAGAGGTGGCATCTTTGAAAGCGACGACGCCCTC
GAGTCACCTGCAGATGCCGACGCCTCGGCAGACCAGCCCAGTGACGAGGCCCCTGCCACG
GATCGCCCCGATGAGAGTGCCCGTGAAGCCAACGAGACTCCGCCGCCGCTGGAGAAAAGC
CACAGTCTCCCTGTACTGGAAAGGCAGATGGAGAAGACGGGGCTCTTCGGCAGGAAGCTG
GCCAAGAACGAGAACCACAGCACGACTTCGGTCGTCTCGTCGGGCGTGGAAGCCAAGGCA
CCCAGCTGCAGCCCGCTGCGTTCGCCCAGCATTCTCAAGAACTCGACGGACCCCATCGTG
GGCACCGAAACGGCGCACGCTGACCTGTTCAAGCCATCTTCCTCGCCCCCTGACCAGGCC
ACAAATTTCATGGCCGCATTGCAGTCGCGGTCCCAAGATGTCCTGCCAATGACTTCTCCT
ACGGGGTCGCCGGCCAAGGCGAGACCGTCGGTCAAGGTCTCGAGCCAATCTCTCAGCAAG
GAGGCAGGGGATCGCGAAAGAGGCGACGATGTGAACGCCAACCCTGTGCATCCAGGACGT
CGGAACACGGCGTCTTCCGCCGAGTCCAGTCTGTACGGAGACGCGTCCAACGCCGAGTCC
CCGATGCAGTCGTCCCCAGCAGGCTCGTTGAAGAACCACTCTGGATCGCTGGGCCGGGGC
TTCTTCTTGCGGCGCGAAACCTCCAACGCCACAACAGCCTCGACGGAGTCTGCCAACGGA
GAGGCGAAGAGGGGCACGCTCGCCGCCGTGACCAATGCCGCTGCGCAGGCTAGGCAATGG
GGGTGGAACGCGATTCAGCGACAGAAGGATGCAAAGCGTGGCGACGAAAGGGTGGCCCAG
GTCGACCTCAGCCAGCCCATGGGTCGAGGCCAGCCGCTGCCGCCGCCTGGAGTCCCGTTG
CCGGGTCCCACCAATGGAAGCAAGAGGATTGTGCCCGTGGCCGCGCCCCAGCGCAAGCTC
ACCGCCGAGCAACCGCCTGCCGAGGTTCACGAGACGGACAAGGGTCAAGAGACTCGCCCT
GCGCCGCCCTCGTCTTTGCCGCAAACCAGGAGACGCGGACCCAGCCTAGAGCAGATGGGG
GACGATGACCAGAACATGCTCGTCGTGGCCGCGCCGGACGATTCCCAGCCTGGGACACCA
CCGAAAGAAAGGCAGCTGGGCGACAGGCGCTCTTGGGCTGGTGCAACCGCCGTCGTTGAG
GAAGAGCCAGTGTCGATGCCGGCATCCATCAACGGCCGTGTGAGGGACCAGCGCTCGGCT
TCTCTGCTGGATGTCAGGGTGACGCCGCCAAGTCCGCTTGTCGCCTTGCCCGCGGCGGCA
ACcgtcgacgacgacgacgacttCTCCGGGTGGATGGAGGACGACATTTTGGATGAGGAA
CAGCATGGCGGAGAAAGATTGCCAGCCGCCGTCGTTGGCAGTGTTCATTAG
>MSTRG.30.1 JAAVMX010000001.1- 1074759-1075473,1075536-1079647,1079702-1080100
TCACCACTCCAACGCAGCCGCTCTGTCCGCAGCGTCGACGAGCCCGCGTATGGCCGGCCC
CGCCGCGGCGACGGTGCCGGCGAGCTTGGTGCGCTGCTTCATGCGCGACCAGAAGACGGG
GCAGTCCTTGGAGTCGCAGGGGAAGCCGCCGGCGCCACCTTGGCCGTCGTCAGAGGCGTC
GAAGGGCCCGAGGCCGGCGCAGGTGCGGCAGACGGCGACGAGGTCGCGCAGGCGGCGCTG
CTCTGCGGCGAGGCGCGTCTGCAGGGCCAGCAGAGAGGCCGGCGCGTCGGCGCGGCAGGC
GTGGCACAGCGGGGAGACGAGGGCCTGGGCGGCGTCGTTGGCGGCGTCGTCGGCGACAAA
CTTTGCGTTGCAGACGAGGCACTGCGTCGAGCGCATGTACGACTCGAGCGTCGGCCTATT
GTTGCCTCGGCTGCCGCCGCCTGCTGCCTGGTGATGGATGATGCGCTGCACCTTGGGCAT
CTCGTCGTACCACTGCCGCACGTTCGCGCCGACGAGGTTGAAGATGCGCTCGAGCGGCGG
GATGAGGTTCTTGGAGATGTAGTACTCGGCGTCGAGCTGCCAGTGCGGGTTGGCCAGCAG
CTCCTCGGGCGCCACGCACCGGTCAATCAGGCGCGCGCCCGGAGCGCCCGTCATGACCAC
GTACGGCACCCGCTCGCCGTACTGCGGCTCGGCCCGCGCGTCGTCGAGCATCTTCCTCGC
GCGCAAAGCAAAAGTCCTGCACCGACACGGCCCCGCGCATCATCTTGTCGCACTGCGACT
GGAAGTAGGCCTTGACCTGGCTCAGGTCCGCCGTCTCGAACAGCAGCCGCAGCGCCTTCT
CCTCAATCTTCTGCTCCGCCGGCGTGCCGTCCCGCCGCACCGTCTCGATGCCCTTGGCGT
CGAAGTCGGGCTTCTCCTGCTCCCTGCTCTCGTACTTGTACCCGACGTAGCGCTTCTTGG
CCAGCAGGACGCAGGGGTGGTAGACCTTTTCAAACTTGAGCTTGATCGGCCGCGGGTTCA
TCTCGGTAACGGCCTTGACCATCTCCTCGCCAATGTCAAAGGCCTGGTCGCGCGTCCGCC
CCTTCAGGTGGACAAAGAGGCTGTCGGTGTCGCCGTAGACGACCTCGGCGCCCCAGCGGT
CCACCGAGTGAATGTACGCAATGGCCCGTTCCAGCGTTTCGCGACCCGTCTGCACAATGC
TGTCGGCAATCTCGGAGCAGGGCATCCGGCCGGAAAAGGACGCCGACGTGTAGCCGTACG
TGACGTTGGCCAAGAGCTTCAGGGCGAGCTGGCGGTTGTTCAGCAGTTGCTGCAGCGTCT
TGTCGTCCTTGTCCCTTTTCATGCCGCTCTTGACCATGACTCTCGTCTCCAAAATCTCCG
TCAACATCTTGGCTAGCAACGACTTGCGAATCTCCGCCTTGACGTACATCATGCCGTTGG
GCGCAATGTTGATGTAGTCTTGCAGGAGGCGGAGCAGTCCCCGTTGGCGGCTGTATTCGG
AGAATCCCATCTTGTTGGTGCCGCGCCAGTCCTTGATGCGGCCCAGGAACGTGGAATAAC
AGTAGTTGTACGCAATCATGACGCTCGGATACAGGCTCTGAAAGTCCAGCACGAGAAGGG
GGCTGTTGTAAAAGGCACTCTGCGGCTCCATGACCAGCGGTAGGCACTCGAGCGCATTCT
GCCCACCAACCTGCTTCTTGCTGGGCGACACGAGCACAAAGTTTTCGGGCTTGGCAATCC
TAAACATGATGGACTCGACTTTGAACTGTGAGCCCCTGGAGAAGACGGAAAAGAAGTCGA
CGCCGAGCAGCCTCGCCTGCTCGCTGGTCCTTGGGACCAGTTCGTTGGCCTCGAGTATCC
GAATGTCCAGTCGAGTCCGTGTTCGGTAATAGCGCAAGAGGTTGCTCAAGTCTCCGGCCT
TCCCGCTCCTGTACCATTGCGTGAGCGTCTTCCACGAGTAGTGAGGGACCCTGATGTGGA
GAAGATGCCACGCGACGTTTTCCATTGTGTACTGGACAAGGTTGAGCTCATTCTGCATCG
CCCTCCATATGTTGATCATGTGTCGACCCGTGACGCGGATCGTGGATGTCGTGTTGAAGC
CCCAGCGATCAGTCTTCTTTCCGAACCGGCCGTGAGAGTCCGACTTCATGCGGGAGAGCT
CGTCGCACAGGTTGTAGTCGTATTTGCATCGTGCTCTCTCGATCAAATAGCCCCATGAGC
CACTGTGGACTTCGAAGCCCGTCAAGACGTCTGGATCAAACGTTCTAACCACCTCGACCA
CGCGAATCATGACATCAAGCTCGGAGCTTTCTTCGACGACATCGGTCCTGGTGCATCGCG
GCATCTTGCCCATGGCCGAGTCATCGCCCGACAGCGAAATCATGCCAGAATGGAGGGCAT
CTGTTGACTCCTGCGTGTTCAGCGCCCTCTCGTCCGACTTGCACGCCCAGAAGATGCACT
GAATCTCGTCCTCCTCGGGGTTGGGAACGAACTTGCCCCGGGTATTGACATGGACCTCGA
GGCTCATGGTGCTCATGTACTGGACTTCATGCTCGACGCTTGTCGATTTCCGTTTTTGTG
TGTACTTGAACCCGTGCTTGTTCTTGGGCGTCGGGCCGCAAATCTGTGACAGCCACGGCG
CTGAGCGTGCTGCAGTCCCACGACTCTCCTTGACCTTTTTCTCCAGAGAATCTTTCCGCT
CGTCATCCCAATTCTTCACACTTTGGCGGCTGGGCGGCAGCTGAGCAAACTCCCAGCTCC
TCCAGCTGCACTCGCGTCGCTGCCGGTCCTGTTCTTGATCAAGACCAGCTCTTCTCAGGG
CAGGGTCTAGTTTGATCCCAGCTCCTGCTGGAGACGACCCCGTCGCATCGAAATGGGGGA
GAAACGGCAACGTGTTGCTATCGAGTCGATATTCCCGCCCAGCATATTCGCGGTTCCGCT
CCGGAACGTCCTTTTCTTCACTGTAGAAGGCGTCTTGGTAGACGACATCGAGCACGCTGT
GCCCCTTCATGCTGCTGCATTCGGCTCTGCTCGGAGGCGGGAGTGCGAAGACCAGAGTTG
GGCAACTCGAAAAGTTGGTAGGCGCGTGTCGAGTTCTGGAGGCTTGAATCGGGGAAGCCG
GGTAGCCTGAAGACAGGAGCGACGGCATCGAGAGTTGAGAGCCCGAGTGGCCGTGGTCTG
CGGGGAGGGCGTTTCCGCCAAGAGACGCCTGCTTGCTGTCGACTTCGTCGCTCCGTTGAC
TGGCTGAGAGCTGGCTCTTTTGGCTGGGATGAAACCTGTTGCTTGCGTCCAGATGATCTT
TAACAATCGCAAAGCTCAATGTCTGATTCATAGTGGCCGCCCCGGCGAATGGGCCATTGC
GACTTTTGGCAGAGTCGGCATTTTTTTCGCGACGGGCTCGAGGCTCAGATCGATTGTCAC
CAGGCGGGTTCGAATTCATGCCTCCCGCCTCCCTGTCCCTGCCCAGAGGCTCCTTTTTAG
GCCGCTTCAAAGAAGAAGTGGGTGTCGAGGCACTGGACCTCCTGCGCTTCATTTGGTCTC
GTAGCGAACATCTCAGGACATCGGTAGGCTTGGCTCTGCCGACCAGGCCCTCATCTTCGG
CAGCTTCTAGCAGCGCTGCATATACCGGCATCGTCGGCAGATGTGCGGTCTTGAGCATGC
TCAGACAAATTCCTGGTATTTGCAGATAGGATTGGGGCTCATGCACCACCAGTGAAGCCC
TTTTCCCAGCTTTGGTTGGGGCGAGTTGGCCAGTCGTTTCTGCCTTGCCAAGCTGCTCAC
CGTCAATCAACTCTCCAAAGGCTTCTTGGTCGGAGTCGTCTGAAAAGAACTCGTCGCCGG
CGAGGTGGGCTTGACGAGCCTTTGTCTCGTCGACCTCGATGCTGGATGATATGCCATAGG
ACGACTGGCTCGGATTCGAAGGTAGACCGAGTGCCGGCATCAACTTGGAAGGGTACAAGT
CCTCGACAGACTGTAGGATGGTGTTGATGGCTTTCTCAAGCCCTGCTGGCCTGGCGAAAG
TATCAAAGTCAACTTCTTCTCCGCCGAGGTCTACTTGTTCTCTGGCAGCCAGCTCGCGAA
TCTCGTCTCGGTATTCTTCTTCGTGGATCCACCCTTGAGGCTGAGAATCTCGGGGGTCCG
CGGACATTGTGACGAGCACGTCCGGAGGAAAAGGACTCTTGCCTTGTTGCAGACGCGGCA
GTTGTCGCTTCCGTCTCTTCGTCTCATCCAGCCAAAGGCCCGCCATACTGTGTACCAACT
TCATATCTGCAGGAATAGGGGAAAGACGCTCCACGAAATCATGATGCAGCTGGCGCTCCT
TCACAATCTTCCTGTTGGTGATGTTGTGAACGCAAATGTCCACCTCGATCGAACAGTGGC
TCACACGGGGCAGCGAAACATGGTCGGTCACGCTTTCTGGCGGAACAGACAAGCTGTGCC
AGATATGCGACGAGTTTGAGCCCTGCTCTTGCTGAGGAACGGGTGATCGGAAGGTAGTCT
TGTACGCCTCGAGAAAGCCACAGCCGTACAAGTTGTAATCGACCATGAACTGAAGAAGAT
ACTGCAGGTGTGCCTCGTAGGGCTGAAACTGTTGCTTCATGATGACACCCTGCTGAAGAA
GGTCGGCCAGCCGCGTCATGACAATGGGATTGAACATGTAGATTTTGAGGAAGAACCGGT
AGCCCACGTGGAATCCGTAGAAAGGAATGCCCTTGACCAGCGTGATGCGGGCCACGAACT
TGGAATTGCCTCCATACTGATCCCGCCGGTAGCTCACAGCAAGAGCATGGTCAATGGATA
GGTGAAGGCGGTAGATGAAGGCACCGACTTCTTCAGAGGCCAGGCCGCCTCGGTACTCGA
CGTAAAGGTAGGGAAACGCGCCATGGATATGAGCGCAAACCTTTTGGCCCGTTTCCGTGG
AACCAAAGACCCTGACCACCGGCACCTTGGGACCCTTGGATGCTTGAGAAGGACGTACGT
CATTGCGCAACTGAGGGTCGTAACGCGTTGGGGAAGCCTGGTAATGGTCGACGCAGTTCA
GCCTGACCCGGAACAGGTCCATGCTGTTCCCCGGATGGCTCCATCAGCAACCAGCTCGAT
AATCGCCGTCGAAGCATCTCTCCGCGACGAAGCTGAGGTGGGTGGTCAAGGATGCTGAAG
CTGTCGCATCCGCCCGCGGGGGCTCGCGGCTCTCTAGGTGTTTATCACAGTTACTAGGCG
CAATGC
>IOZ07G0018.t1 JAAVMX010000001.1- 1074759-1076825
TCACCACTCCAACGCAGCCGCTCTGTCCGCAGCGTCGACGAGCCCGCGTATGGCCGGCCC
CGCCGCGGCGACGGTGCCGGCGAGCTTGGTGCGCTGCTTCATGCGCGACCAGAAGACGGG
GCAGTCCTTGGAGTCGCAGGGGAAGCCGCCGGCGCCACCTTGGCCGTCGTCAGAGGCGTC
GAAGGGCCCGAGGCCGGCGCAGGTGCGGCAGACGGCGACGAGGTCGCGCAGGCGGCGCTG
CTCTGCGGCGAGGCGCGTCTGCAGGGCCAGCAGAGAGGCCGGCGCGTCGGCGCGGCAGGC
GTGGCACAGCGGGGAGACGAGGGCCTGGGCGGCGTCGTTGGCGGCGTCGTCGGCGACAAA
CTTTGCGTTGCAGACGAGGCACTGCGTCGAGCGCATGTACGACTCGAGCGTCGGCCTATT
GTTGCCTCGGCTGCCGCCGCCTGCTGCCTGGTGATGGATGATGCGCTGCACCTTGGGCAT
CTCGTCGTACCACTGCCGCACGTTCGCGCCGACGAGGTTGAAGATGCGCTCGAGCGGCGG
GATGAGGTTCTTGGAGATGTAGTACTCGGCGTCGAGCTGCCAGTGCGGGTTGGCCAGCAG
CTCCTCGGGCGCCACGCACCGGTCAATCAGGCGCGCGCCCGGAGCGCCCGTCATGACCAC
GTACGGCACCCGCTCGCCGTACTGCGGCTCGGCCCGCGCGTCGTCGAGCATCTTCCTGGT
GCTGATGAGCGCTCCGGCCGGCGGCGGGCCCTTGTCCGAGTAGGTGCCGAGCCGCACCTC
GCGCGCAAAGCAAAAGTCCTGCACCGACACGGCCCCGCGCATCATCTTGTCGCACTGCGA
CTGGAAGTAGGCCTTGACCTGGCTCAGGTCCGCCGTCTCGAACAGCAGCCGCAGCGCCTT
CTCCTCAATCTTCTGCTCCGCCGGCGTGCCGTCCCGCCGCACCGTCTCGATGCCCTTGGC
GTCGAAGTCGGGCTTCTCCTGCTCCCTGCTCTCGTACTTGTACCCGACGTAGCGCTTCTT
GGCCAGCAGGACGCAGGGGTGGTAGACCTTTTCAAACTTGAGCTTGATCGGCCGCGGGTT
CATCTCGGTAACGGCCTTGACCATCTCCTCGCCAATGTCAAAGGCCTGGTCGCGCGTCCG
CCCCTTCAGGTGGACAAAGAGGCTGTCGGTGTCGCCGTAGACGACCTCGGCGCCCCAGCG
GTCCACCGAGTGAATGTACGCAATGGCCCGTTCCAGCGTTTCGCGACCCGTCTGCACAAT
GCTGTCGGCAATCTCGGAGCAGGGCATCCGGCCGGAAAAGGACGCCGACGTGTAGCCGTA
CGTGACGTTGGCCAAGAGCTTCAGGGCGAGCTGGCGGTTGTTCAGCAGTTGCTGCAGCGT
CTTGTCGTCCTTGTCCCTTTTCATGCCGCTCTTGACCATGACTCTCGTCTCCAAAATCTC
CGTCAACATCTTGGCTAGCAACGACTTGCGAATCTCCGCCTTGACGTACATCATGCCGTT
GGGCGCAATGTTGATGTAGTCTTGCAGGAGGCGGAGCAGTCCCCGTTGGCGGCTGTATTC
GGAGAATCCCATCTTGTTGGTGCCGCGCCAGTCCTTGATGCGGCCCAGGAACGTGGAATA
ACAGTAGTTGTACGCAATCATGACGCTCGGATACAGGCTCTGAAAGTCCAGCACGAGAAG
GGGGCTGTTGTAAAAGGCACTCTGCGGCTCCATGACCAGCGGTAGGCACTCGAGCGCATT
CTGCCCACCAACCTGCTTCTTGCTGGGCGACACGAGCACAAAGTTTTCGGGCTTGGCAAT
CCTAAACATGATGGACTCGACTTTGAACTGTGAGCCCCTGGAGAAGACGGAAAAGAAGTC
GACGCCGAGCAGCCTCGCCTGCTCGCTGGTCCTTGGGACCAGTTCGTTGGCCTCGAGTAT
CCGAATGTCCAGTCGAGTCCGTGTTCGGTAATAGCGCAAGAGGTTGCTCAAGTCTCCGGC
CTTCCCGCTCCTGTACCATTGCGTGAGCGTCTTCCACGAGTAGTGAGGGACCCTGATGTG
GAGAAGATGCCACGCGACGTTTTCCAT
>IOZ07G0018.t2 JAAVMX010000001.1- 1074759-1079647,1079702-1079936
TCACCACTCCAACGCAGCCGCTCTGTCCGCAGCGTCGACGAGCCCGCGTATGGCCGGCCC
CGCCGCGGCGACGGTGCCGGCGAGCTTGGTGCGCTGCTTCATGCGCGACCAGAAGACGGG
GCAGTCCTTGGAGTCGCAGGGGAAGCCGCCGGCGCCACCTTGGCCGTCGTCAGAGGCGTC
GAAGGGCCCGAGGCCGGCGCAGGTGCGGCAGACGGCGACGAGGTCGCGCAGGCGGCGCTG
CTCTGCGGCGAGGCGCGTCTGCAGGGCCAGCAGAGAGGCCGGCGCGTCGGCGCGGCAGGC
GTGGCACAGCGGGGAGACGAGGGCCTGGGCGGCGTCGTTGGCGGCGTCGTCGGCGACAAA
CTTTGCGTTGCAGACGAGGCACTGCGTCGAGCGCATGTACGACTCGAGCGTCGGCCTATT
GTTGCCTCGGCTGCCGCCGCCTGCTGCCTGGTGATGGATGATGCGCTGCACCTTGGGCAT
CTCGTCGTACCACTGCCGCACGTTCGCGCCGACGAGGTTGAAGATGCGCTCGAGCGGCGG
GATGAGGTTCTTGGAGATGTAGTACTCGGCGTCGAGCTGCCAGTGCGGGTTGGCCAGCAG
CTCCTCGGGCGCCACGCACCGGTCAATCAGGCGCGCGCCCGGAGCGCCCGTCATGACCAC
GTACGGCACCCGCTCGCCGTACTGCGGCTCGGCCCGCGCGTCGTCGAGCATCTTCCTGGT
GCTGATGAGCGCTCCGGCCGGCGGCGGGCCCTTGTCCGAGTAGGTGCCGAGCCGCACCTC
GCGCGCAAAGCAAAAGTCCTGCACCGACACGGCCCCGCGCATCATCTTGTCGCACTGCGA
CTGGAAGTAGGCCTTGACCTGGCTCAGGTCCGCCGTCTCGAACAGCAGCCGCAGCGCCTT
CTCCTCAATCTTCTGCTCCGCCGGCGTGCCGTCCCGCCGCACCGTCTCGATGCCCTTGGC
GTCGAAGTCGGGCTTCTCCTGCTCCCTGCTCTCGTACTTGTACCCGACGTAGCGCTTCTT
GGCCAGCAGGACGCAGGGGTGGTAGACCTTTTCAAACTTGAGCTTGATCGGCCGCGGGTT
CATCTCGGTAACGGCCTTGACCATCTCCTCGCCAATGTCAAAGGCCTGGTCGCGCGTCCG
CCCCTTCAGGTGGACAAAGAGGCTGTCGGTGTCGCCGTAGACGACCTCGGCGCCCCAGCG
GTCCACCGAGTGAATGTACGCAATGGCCCGTTCCAGCGTTTCGCGACCCGTCTGCACAAT
GCTGTCGGCAATCTCGGAGCAGGGCATCCGGCCGGAAAAGGACGCCGACGTGTAGCCGTA
CGTGACGTTGGCCAAGAGCTTCAGGGCGAGCTGGCGGTTGTTCAGCAGTTGCTGCAGCGT
CTTGTCGTCCTTGTCCCTTTTCATGCCGCTCTTGACCATGACTCTCGTCTCCAAAATCTC
CGTCAACATCTTGGCTAGCAACGACTTGCGAATCTCCGCCTTGACGTACATCATGCCGTT
GGGCGCAATGTTGATGTAGTCTTGCAGGAGGCGGAGCAGTCCCCGTTGGCGGCTGTATTC
GGAGAATCCCATCTTGTTGGTGCCGCGCCAGTCCTTGATGCGGCCCAGGAACGTGGAATA
ACAGTAGTTGTACGCAATCATGACGCTCGGATACAGGCTCTGAAAGTCCAGCACGAGAAG
GGGGCTGTTGTAAAAGGCACTCTGCGGCTCCATGACCAGCGGTAGGCACTCGAGCGCATT
CTGCCCACCAACCTGCTTCTTGCTGGGCGACACGAGCACAAAGTTTTCGGGCTTGGCAAT
CCTAAACATGATGGACTCGACTTTGAACTGTGAGCCCCTGGAGAAGACGGAAAAGAAGTC
GACGCCGAGCAGCCTCGCCTGCTCGCTGGTCCTTGGGACCAGTTCGTTGGCCTCGAGTAT
CCGAATGTCCAGTCGAGTCCGTGTTCGGTAATAGCGCAAGAGGTTGCTCAAGTCTCCGGC
CTTCCCGCTCCTGTACCATTGCGTGAGCGTCTTCCACGAGTAGTGAGGGACCCTGATGTG
GAGAAGATGCCACGCGACGTTTTCCATTGTGTACTGGACAAGGTTGAGCTCATTCTGCAT
CGCCCTCCATATGTTGATCATGTGTCGACCCGTGACGCGGATCGTGGATGTCGTGTTGAA
GCCCCAGCGATCAGTCTTCTTTCCGAACCGGCCGTGAGAGTCCGACTTCATGCGGGAGAG
CTCGTCGCACAGGTTGTAGTCGTATTTGCATCGTGCTCTCTCGATCAAATAGCCCCATGA
GCCACTGTGGACTTCGAAGCCCGTCAAGACGTCTGGATCAAACGTTCTAACCACCTCGAC
CACGCGAATCATGACATCAAGCTCGGAGCTTTCTTCGACGACATCGGTCCTGGTGCATCG
CGGCATCTTGCCCATGGCCGAGTCATCGCCCGACAGCGAAATCATGCCAGAATGGAGGGC
ATCTGTTGACTCCTGCGTGTTCAGCGCCCTCTCGTCCGACTTGCACGCCCAGAAGATGCA
CTGAATCTCGTCCTCCTCGGGGTTGGGAACGAACTTGCCCCGGGTATTGACATGGACCTC
GAGGCTCATGGTGCTCATGTACTGGACTTCATGCTCGACGCTTGTCGATTTCCGTTTTTG
TGTGTACTTGAACCCGTGCTTGTTCTTGGGCGTCGGGCCGCAAATCTGTGACAGCCACGG
CGCTGAGCGTGCTGCAGTCCCACGACTCTCCTTGACCTTTTTCTCCAGAGAATCTTTCCG
CTCGTCATCCCAATTCTTCACACTTTGGCGGCTGGGCGGCAGCTGAGCAAACTCCCAGCT
CCTCCAGCTGCACTCGCGTCGCTGCCGGTCCTGTTCTTGATCAAGACCAGCTCTTCTCAG
GGCAGGGTCTAGTTTGATCCCAGCTCCTGCTGGAGACGACCCCGTCGCATCGAAATGGGG
GAGAAACGGCAACGTGTTGCTATCGAGTCGATATTCCCGCCCAGCATATTCGCGGTTCCG
CTCCGGAACGTCCTTTTCTTCACTGTAGAAGGCGTCTTGGTAGACGACATCGAGCACGCT
GTGCCCCTTCATGCTGCTGCATTCGGCTCTGCTCGGAGGCGGGAGTGCGAAGACCAGAGT
TGGGCAACTCGAAAAGTTGGTAGGCGCGTGTCGAGTTCTGGAGGCTTGAATCGGGGAAGC
CGGGTAGCCTGAAGACAGGAGCGACGGCATCGAGAGTTGAGAGCCCGAGTGGCCGTGGTC
TGCGGGGAGGGCGTTTCCGCCAAGAGACGCCTGCTTGCTGTCGACTTCGTCGCTCCGTTG
ACTGGCTGAGAGCTGGCTCTTTTGGCTGGGATGAAACCTGTTGCTTGCGTCCAGATGATC
TTTAACAATCGCAAAGCTCAATGTCTGATTCATAGTGGCCGCCCCGGCGAATGGGCCATT
GCGACTTTTGGCAGAGTCGGCATTTTTTTCGCGACGGGCTCGAGGCTCAGATCGATTGTC
ACCAGGCGGGTTCGAATTCATGCCTCCCGCCTCCCTGTCCCTGCCCAGAGGCTCCTTTTT
AGGCCGCTTCAAAGAAGAAGTGGGTGTCGAGGCACTGGACCTCCTGCGCTTCATTTGGTC
TCGTAGCGAACATCTCAGGACATCGGTAGGCTTGGCTCTGCCGACCAGGCCCTCATCTTC
GGCAGCTTCTAGCAGCGCTGCATATACCGGCATCGTCGGCAGATGTGCGGTCTTGAGCAT
GCTCAGACAAATTCCTGGTATTTGCAGATAGGATTGGGGCTCATGCACCACCAGTGAAGC
CCTTTTCCCAGCTTTGGTTGGGGCGAGTTGGCCAGTCGTTTCTGCCTTGCCAAGCTGCTC
ACCGTCAATCAACTCTCCAAAGGCTTCTTGGTCGGAGTCGTCTGAAAAGAACTCGTCGCC
GGCGAGGTGGGCTTGACGAGCCTTTGTCTCGTCGACCTCGATGCTGGATGATATGCCATA
GGACGACTGGCTCGGATTCGAAGGTAGACCGAGTGCCGGCATCAACTTGGAAGGGTACAA
GTCCTCGACAGACTGTAGGATGGTGTTGATGGCTTTCTCAAGCCCTGCTGGCCTGGCGAA
AGTATCAAAGTCAACTTCTTCTCCGCCGAGGTCTACTTGTTCTCTGGCAGCCAGCTCGCG
AATCTCGTCTCGGTATTCTTCTTCGTGGATCCACCCTTGAGGCTGAGAATCTCGGGGGTC
CGCGGACATTGTGACGAGCACGTCCGGAGGAAAAGGACTCTTGCCTTGTTGCAGACGCGG
CAGTTGTCGCTTCCGTCTCTTCGTCTCATCCAGCCAAAGGCCCGCCATACTGTGTACCAA
CTTCATATCTGCAGGAATAGGGGAAAGACGCTCCACGAAATCATGATGCAGCTGGCGCTC
CTTCACAATCTTCCTGTTGGTGATGTTGTGAACGCAAATGTCCACCTCGATCGAACAGTG
GCTCACACGGGGCAGCGAAACATGGTCGGTCACGCTTTCTGGCGGAACAGACAAGCTGTG
CCAGATATGCGACGAGTTTGAGCCCTGCTCTTGCTGAGGAACGGGTGATCGGAAGGTAGT
CTTGTACGCCTCGAGAAAGCCACAGCCGTACAAGTTGTAATCGACCATGAACTGAAGAAG
ATACTGCAGGTGTGCCTCGTAGGGCTGAAACTGTTGCTTCATGATGACACCCTGCTGAAG
AAGGTCGGCCAGCCGCGTCATGACAATGGGATTGAACATGTAGATTTTGAGGAAGAACCG
GTAGCCCACGTGGAATCCGTAGAAAGGAATGCCCTTGACCAGCGTGATGCGGGCCACGAA
CTTGGAATTGCCTCCATACTGATCCCGCCGGTAGCTCACAGCAAGAGCATGGTCAATGGA
TAGGTGAAGGCGGTAGATGAAGGCACCGACTTCTTCAGAGGCCAGGCCGCCTCGGTACTC
GACGTAAAGGTAGGGAAACGCGCCATGGATATGAGCGCAAACCTTTTGGCCCGTTTCCGT
GGAACCAAAGACCCTGACCACCGGCACCTTGGGACCCTTGGATGCTTGAGAAGGACGTAC
GTCATTGCGCAACTGAGGGTCGTAACGCGTTGGGGAAGCCTGGTAATGGTCGACGCAGTT
CAGCCTGACCCGGAACAGGTCCAT
>IOZ07G0018.t3 JAAVMX010000001.1- 1074759-1076969
TCACCACTCCAACGCAGCCGCTCTGTCCGCAGCGTCGACGAGCCCGCGTATGGCCGGCCC
CGCCGCGGCGACGGTGCCGGCGAGCTTGGTGCGCTGCTTCATGCGCGACCAGAAGACGGG
GCAGTCCTTGGAGTCGCAGGGGAAGCCGCCGGCGCCACCTTGGCCGTCGTCAGAGGCGTC
GAAGGGCCCGAGGCCGGCGCAGGTGCGGCAGACGGCGACGAGGTCGCGCAGGCGGCGCTG
CTCTGCGGCGAGGCGCGTCTGCAGGGCCAGCAGAGAGGCCGGCGCGTCGGCGCGGCAGGC
GTGGCACAGCGGGGAGACGAGGGCCTGGGCGGCGTCGTTGGCGGCGTCGTCGGCGACAAA
CTTTGCGTTGCAGACGAGGCACTGCGTCGAGCGCATGTACGACTCGAGCGTCGGCCTATT
GTTGCCTCGGCTGCCGCCGCCTGCTGCCTGGTGATGGATGATGCGCTGCACCTTGGGCAT
CTCGTCGTACCACTGCCGCACGTTCGCGCCGACGAGGTTGAAGATGCGCTCGAGCGGCGG
GATGAGGTTCTTGGAGATGTAGTACTCGGCGTCGAGCTGCCAGTGCGGGTTGGCCAGCAG
CTCCTCGGGCGCCACGCACCGGTCAATCAGGCGCGCGCCCGGAGCGCCCGTCATGACCAC
GTACGGCACCCGCTCGCCGTACTGCGGCTCGGCCCGCGCGTCGTCGAGCATCTTCCTGGT
GCTGATGAGCGCTCCGGCCGGCGGCGGGCCCTTGTCCGAGTAGGTGCCGAGCCGCACCTC
GCGCGCAAAGCAAAAGTCCTGCACCGACACGGCCCCGCGCATCATCTTGTCGCACTGCGA
CTGGAAGTAGGCCTTGACCTGGCTCAGGTCCGCCGTCTCGAACAGCAGCCGCAGCGCCTT
CTCCTCAATCTTCTGCTCCGCCGGCGTGCCGTCCCGCCGCACCGTCTCGATGCCCTTGGC
GTCGAAGTCGGGCTTCTCCTGCTCCCTGCTCTCGTACTTGTACCCGACGTAGCGCTTCTT
GGCCAGCAGGACGCAGGGGTGGTAGACCTTTTCAAACTTGAGCTTGATCGGCCGCGGGTT
CATCTCGGTAACGGCCTTGACCATCTCCTCGCCAATGTCAAAGGCCTGGTCGCGCGTCCG
CCCCTTCAGGTGGACAAAGAGGCTGTCGGTGTCGCCGTAGACGACCTCGGCGCCCCAGCG
GTCCACCGAGTGAATGTACGCAATGGCCCGTTCCAGCGTTTCGCGACCCGTCTGCACAAT
GCTGTCGGCAATCTCGGAGCAGGGCATCCGGCCGGAAAAGGACGCCGACGTGTAGCCGTA
CGTGACGTTGGCCAAGAGCTTCAGGGCGAGCTGGCGGTTGTTCAGCAGTTGCTGCAGCGT
CTTGTCGTCCTTGTCCCTTTTCATGCCGCTCTTGACCATGACTCTCGTCTCCAAAATCTC
CGTCAACATCTTGGCTAGCAACGACTTGCGAATCTCCGCCTTGACGTACATCATGCCGTT
GGGCGCAATGTTGATGTAGTCTTGCAGGAGGCGGAGCAGTCCCCGTTGGCGGCTGTATTC
GGAGAATCCCATCTTGTTGGTGCCGCGCCAGTCCTTGATGCGGCCCAGGAACGTGGAATA
ACAGTAGTTGTACGCAATCATGACGCTCGGATACAGGCTCTGAAAGTCCAGCACGAGAAG
GGGGCTGTTGTAAAAGGCACTCTGCGGCTCCATGACCAGCGGTAGGCACTCGAGCGCATT
CTGCCCACCAACCTGCTTCTTGCTGGGCGACACGAGCACAAAGTTTTCGGGCTTGGCAAT
CCTAAACATGATGGACTCGACTTTGAACTGTGAGCCCCTGGAGAAGACGGAAAAGAAGTC
GACGCCGAGCAGCCTCGCCTGCTCGCTGGTCCTTGGGACCAGTTCGTTGGCCTCGAGTAT
CCGAATGTCCAGTCGAGTCCGTGTTCGGTAATAGCGCAAGAGGTTGCTCAAGTCTCCGGC
CTTCCCGCTCCTGTACCATTGCGTGAGCGTCTTCCACGAGTAGTGAGGGACCCTGATGTG
GAGAAGATGCCACGCGACGTTTTCCATTGTGTACTGGACAAGGTTGAGCTCATTCTGCAT
CGCCCTCCATATGTTGATCATGTGTCGACCCGTGACGCGGATCGTGGATGTCGTGTTGAA
GCCCCAGCGATCAGTCTTCTTTCCGAACCGGCCGTGAGAGTCCGACTTCAT
>MSTRG.31.1 JAAVMX010000001.1+ 1094191-1095944
gaagaagACTCTCGTCGTAGTAAAAACACACTCTCGCGGCGGCGAGAGAAAGGCAAAGTC
TTTCCTCATCGCAGCAAATAAACACATTCGCGCAGCAAACAAacgctcgcggcggcggga
agagaagaagactctttcgtcgtcgcggcAAACACATTTCGCAGCGGCGGGAGGAAAAAG
ACTCTCGTCGCAGTATAAACAACGCGGCGGCGAGAGgaagagaagactctttcgtcgtca
cGGCAAAGACAATatcgcggcgggaggaagactctcgtcgtagtatacACATCGCGGcgg
aagaagactctttcgtcgtcgcggcATATACGCCGCGGTAAGcactcgcggcggcggaag
agagaaaaagactctttcgtcgtcacGGCAAGCACTTagggcggcgggaagagaagaaga
ctctttcgtcgtcgctagCAAATACACaacgcggcgggaggaagactctctcgtccgCAC
ATTTATCTAAcgcacgagctaatagctctcgacgagctaatagctcgcggcggcggaaag
aagGAAAAGTCCCTTTCCCTCGTCATAAACACTCaatcgagcaagcagctcttacggcga
gcggcagagtccctcgtcgcacttatttaagccgagcaagcagctctcgagcaaacggct
ctcgagcaagcagctcttacggcgagcggcagagtccctcgtcgcactcattcgagcaaa
cggctctcgagcaagcagctctcacggcgagcggtagagtccctcgtcgtagcgagCAGC
ACTCGCGGCGTCGGAAAAACTCCCTCGTTACGCATACtcattcgagcaagcagctctcga
gcaaacggctctcgagcaagcagctcttacggcgagagGCAGAGTCCatcgtcgcagcga
gcggtagagtccttcgtcgcagcgagcggcagagtccctcgtcgcagcaaGACGAAAGAC
CACCCTCGTCACGAACACTTATTCGAGCAATACGCATATCGCAGCGAGCGCTCTCgcggc
gagcggcagagtccctcgtcgtagcaagcagctctcgcggcgacggaagactccctcgtc
cgcaccTATCACGGCATTCGTCCGCATACACACACGAGCCCTCGGGAACACAACCCTCGG
CCACACACACGAGCCCTCGGGAACACAACCCTCGGCCACAAACACAAGCCCTCGGGAACA
CAACCCTCGGCCACACACACACGAGCCCTCGGGAACACAACCCTCGGCCACACACACAAG
CCCTCGGGAACACAACCCTCGGCCACACACACACGAGCcctcgggaatataaccctcggc
tatacacAAGCCTCGGCCATACGAAGCCCTCGTCCGCCCGCACACTCTAACAAACTATAC
ACGAACCTTCCGAAGCGATCGACCAATCGACTAATACAATACAGGAGGAATAGAAGGAAT
AAGGCGTGTTATTGCCGCTAAAGGCACATACGgcagcgtaaaggcataaaatgccgagtt
gcAATTACCACTACGGTCGCGAGGAGGACCCGGAAGAATACGATAATCCGCCCCGATTGA
TGGATTAAACATTGGCAAAAGaccccggatttaagctatttgagctctttagtctagctt
ccctcgcattgcgatcgaagctaaaggggtgtgtcAGATCCGCGGATTAAGAGATCACAT
GcaggatcacgtgcgggaAATTTAGCTAAgaggccccttaaataaggtctcgaggctTCC
CCTCTTTAGGCACA
>MSTRG.32.1 JAAVMX010000001.1. 1573551-1574169
gcaaatcgtgcctagccttaattaaacAGTCAATTTAAATCAGCAAttcaatagctatag
cagccctactgcgtgccctctgctgcgtgccctctgctgcgtgccctctgctgcgtgccc
tctgctgtatgtgcggctccttgatgtatgcttcgtgccctactgcgtgccctgctgcgt
gccctttgctgcgtgccctactgcttgccttgctgcgtgcctctgctgcgtgccctgctg
cgtgccctctgctgcgtgccctctgctgtgtgtgcggctccttgatgtatgcttcgtgcc
cggctgcgtgccctgctgcgtgccctgctgcgtgccctgctgcgtgccctgctgcgtgcc
ctactgcgtgctctgctgcgtgctctgctgcgtgccctttgctgtgtgtgcggctccctg
cgtgctctgctgcgtgccttgctgcgtgccttttgctgcgtgccctgctgcgtgcccttt
gctgcgtgccctgctgcgtgccctgctgcgtgccttgctgcgtgccttgctgcgtgacGA
CCTTCGCAGACTggtgttcttcgcacgatttgcgcggctctcttaattgccatataccta
cactagattttggtggcgg
>MSTRG.33.1 JAAVMX010000001.1- 1352057-1352790,1352870-1353479,1353549-1355390,1355452-1357063,1357143-1357323
cctcttttccgggCTCTTTGAGGGCCTCTTTCTTATACAACGTCGCACTACATCGTGTGA
TCTCTTTTTACCTCACCCTGCCCTGCCGTCCTTGGTTATAGGTATATGTCGCCCCCGACC
CCATCCACCCATCGCCGCCACGACTCCTCGTATGCACTTTCGACATCCCCCACCCAACGT
CGAGTGTCGAACAGTCCGCAGCGCCATTTGCAATCCCACAGAAGCTGGCGTATCTCTGCC
AGTCTGCCTCTGCCCTCCTTGAGTCCCTTCTCGCCCATGTCCACGTGAGTCAGCTCGGCC
GCTAACTCCACCGCCCTCTGTTCGTATTGTGCCTCGTCATCAGCAATCAACTCCCGCGCC
ACCTGGCGACCCTCGGCTGACTGCGGTAAAGCTCCGCGCAACACTGAAGCAGCCATGCGC
GAGCACATTTTGAAAGGGTAACGCGGAAGAGTCAGCAGGGGCGTGCTGGACCACAGCACG
TCCGCAGCCGTCGTGTGAGCGTTGCATTCGGGCGTGTCAAGAAACAGGTCGCACACTCGT
GCTCGCGAAATGTGCTGATTTTTCGGAGCGACGTCGGTGAAGATAAGGCGGCTCGCCACC
TCGGATCCTGCCCATGCCTCGGCTGTCGCCCGCAGGTTGCTTTCGCCAGGTTCGGGAAAG
CGAAGGAGCCAAAGCACGGCATTCGAAACCTGTGACAGTATCCGGAGCCATGATCGAAAT
GTCGTGGGCTCAATCTTGTATAACTGATTGAAGTTGCCCATGATGACGATGTCGTCTGCG
ATGCTCGGAAAAAGCTCTTTGCGCATGCCccacctccggcgcttctccTCTTCCCACGTC
ATTCCCCTCTCGTCGCTTGCGCACAATTGCGCATGATCGCAGCAAAAAAAAGTGTCGCGA
CAAAAGATGATGTTTTCGGAGTACATCCATTCACCCTCGCCGCCCTCCGTATTGTCGTGG
AACACGTCTTCGATCCTGACGTTGCTACGCCAGGGACGCAATGTGCAGGGGGGGATGGCC
GTTGTGTCCGCCAGTATATAGTCGCACCATTCGGCTCCCAGGCTGCCCGCAAAGCCCATA
AAAGACATCTGAATCGGTGCCGGTCTAGCAGCAAAGACCTCATTTCGGGCTCCTCTGGTG
TAGCCGTTGAGGTTAACCAGGATATGAACGTGGTCTCGGGTAACTTGCTCAATCAGCTTG
TCCGGCGACCAGTTGCTGACGTCGCGAAACACCGGAGCCTCCCTCTCAATCTGCTGTCTG
TGAACGGACCTGTCGGTGGGCGTTGTGGCATAGCAGATCGCCCGGACACGCATGGGGTTG
TGAAGTCCGAAGACTGATTGCATCAAGTGGGCCAGGGGATGGTTGTTAAAGTCTGAAGAT
ATGTAACCAACGTTCAAATGAGGgttcggcggcggcggcggcgggtaCACTGTGGCTGGG
AGCCAGGGCGATCGCAGTGTCGAACAAGATATTCGCATCGCATTGCGCTGGGATATCGCC
CGTATATCGCTCGCAGATAGCGGGCACGTAAAGGTGTGGAAGGGGAGAACAGTCGGTGCC
GTGGGAACGGTTAGACTTGGGGGTGGTTGTGGCCTGGTGTACGGCGACTTGAACCCTGCG
CCGTCGACGTAGAGGTCCAAGTACCATCTACGGAGAGCCACTCGTGTGGCACGCTCCACC
AGCCGTATTGCTCGTGAACCCTCCCAAGGTCTTCCCGCCCATTGCCGAATCGCCTCGTCT
AGCTGAAAGGACGTGTCTTCGCAGAGATGTTTGAGCTGTTCAGCCAGAGCGCGGACGATT
GGACCCTGGAGCACATGCTGACCCCAGCGCGAGGCATCCCTGAGTTGTTGTGCCACGATG
TCCGCAACGCGCCCGGCCAGGCCACTCCCACTGCGACCCGCCCGAGCATCGACAAGCTTC
CCTTCGTCGTCGACGTGCCATCGATCGTACTTGCCCGATGCCAACATCACCCCGCCGCGG
CCTCGCCAGCTGCAGACCGAGTTGAGCGCCGTGAAAAGGCCACACACGGCCTCGGCAAAG
TCAGGGTTCGCGGTCACGGCACGACGATAGTATGCAATGGCATCGTTGATTCGGCCCTTA
TCCTTGACTGCGTTGGCAAGGTTTGTCAAAGCAATGTCAAATGTCCCGTCGCACGAAACA
GCGCGCTCGTACATCTGTATCGCGAGATCCAGCTGCCCAATATCCTTCAGGAGGCTGCCG
AGATTAGTGTGTAGATGGACATGCTTGGAGTCCAGCCGCAGGCCATAGTTGTAGTATGCT
AGGGCGAGGGCCATGCCAGTCCCCGGCGTGATGCCTGGTAGGCTTGCTGGCGGAAAGTCT
CTCACAAATGTCTTAGACGTCCACAGCGCCGTCTGCGGAATCCCCGCAAGAAGAATGCCG
ACGTTGTTGGCGGTCGAGGGGCTCTCTTGGAGTGAAAGCGAGAGGTAGTAGAGAGCCAGA
ATGTCACCAACACTGGATGGCGTGCGTGAAAGAGCAATATTCGTGCTGCCACCAGACATG
GCGTCTTGGAAAATCTTGGCGAGCGAAAGAAGTGAGTTGCTGGTAGTCTGTATGGCTGCC
CGTTTCGAAGCCGCATTCCGTATGAAAAACAGGCCTGGCAACTCGCCGCCGCCGCTAAAC
ACGAGCTGAGCCGTGTGTCGAGCCCTTTCCGGGGGCAGCATTAGGGGGCGCAGTGCTCGA
TCTTCGGGACTAACCGGGGCCGAATCGGGTTCCACGGGCGACAAGACGACCTGTATGCGT
CGTATCAGATCGTGTATGCCATTCAGGCGCCGCCCAACACTGATCAACACCGCCTCCTCG
AACGCTTCAGTGGCTTTCTCAACGTCTTTCAAGTTGTAGAGCATCGTTCCTTTGGCATGG
ACAAGGGCCAGAATCCTGGCATTCTCGCTCGCCGGTAGCGCATAACCGCTAAGACCGTGA
TCCTGGCCTTCTGCACGGCCGCAACCGTGGCCTCTCTGCGGCGAGACCCTCAAGGCCCGC
TGTACATAAGAGATGACCTCGACGGCCTCCCTGCTACGACTCTTATACAAGAGGCCCACC
AGATGCTCAGTAGCATCCAGATAGCTGGGGCGTAGTTTGACCGCCCTGAGCCAGAGCAGT
TCGGCTTCGGCCTGTCGATTGAGGCAAAACATTGTGGCGGCCATGTTAGTGATAGGCTCG
ACATGACTCGAGTCTATCTCTAGGATCCTCGAGAACCATTTCAAGGCAACCTCATATCGC
TCCAGTCCATAATGAAGGCAGCCGCCTAGTAGCATACCATCTAGCCACTTCCAGCCGCTT
TGCTCGCAGAGGCTGTCGAGGACCTCTAGCGAAGACGCGGCATTGCCAAAGGGTGAGGCT
CGGACGACCGAGGGGGTGCTAGTCAATAACGCAGCAGGGCCTGGAGCGATATACTGCTTA
TCGCTTGTTACATTGAGCTGGCCCGATCCGGGCAGTGGTGCGTGTTGCGGATAAGGGCCG
TGTTGACCATGAAACCCCGTCGTAAACAAGCCACCGGAGGGCCGATTACCAGTTGGGCTA
TTATGAAGTAGGGATGCGCCGCCGCCCGCTGGGCCGCTCCCACCGGAGCTCTGTGACAGC
TCGGACCCCGTTTTTCGCGGTTTAGGGTATGCGGGGAGCCGAACGGCCCCAAAGGTTGTC
TTCAAAGCACTGATTCTCCCGTTGGCCTGCAGGAATACGAGTAATTCGAGATAGCATTGA
TGAGCGTGGGCCAAGGCCTTGTCCTTGAAGCCAGACTGACCGATCCGTCTGGGTGGGCGC
CGAATGTAGGGTCTGCTTGGGGCTGAGATCTTGTCCGGAGCGGCAGAGTCGGCGGCAGTG
GGATCAATGACATTGTGGGTACCGCCGGGAGACCGCATATAGTCGAGGGAGCCGGGCGAG
AGGTGTTCTGCTAGATGACAAAGAACGGGGCGGCCAATGGTGCTGTGATTCGGTTCACCG
TAGCTCAAAGCAAAGGCTCGGGAGTGCTCTGGGGTCCTGCAGTCCCAAGGCAACTGCCAG
GCAGTGTGGCCTAGTGGAAAGTGTCCACTCATTGGTAACGGTGGAGGACACACGGCCCGC
ACGTTGTACTCATGTGCCCGTAGAACCGGCTGGTATATCTTCGAACCAAATAGTGGAGGC
GTACGAGCGATGGAGGAGGGCCGGGGCGTGGCTGGCAGACCGTTGGGTTGGGCTGTAACA
TCCTGAGCGTGTCCGGGAGCAGGCAAACGAGATAGGGCGTCGGGCTTTGCCGGAGACTCG
AAGCCTGTCGAGGCGGCGATTATCATGTGTTTCAGAGGAGGCGGGCCAGAAGAAAGTTGG
CCAGGAGAGCCATCGTAGCCCGCGTCAACGGTCCCATTGGGCGTCTTCCGGCGAAGCCTG
TGCTCGCTAGGCGGTAGCGGAACTTGTGCTGCAGGGACTTGCGGAGGTGGGTACGGTTGA
GATACTCGGATGGGAAGGCAGCGCCGGTAGGGCGGTGGAAAATCTTGCGACTGCCGAGAA
CGGGGCGGAGCGGCGTTGGCGTTGTTAAGATGGCAATCACGGATAGGCAGTGCTCCGGCG
AAAGTGTCGAAGGGCGGAAGCGGAGGCACCGGGTAGGAATGCATCTGGCTGGCAGGCAGC
ATGTCCGGAGCAACGACAGGAGCCGGAAGGGAAGAGGCCAGAAGAAGAGAAGAGGCCAGA
AGGGGGGGGTTGTAAGGAGGCTGGCAGGTCAGCAATCACTTGCAAGCTGCCGCTTAACGC
ATGGCTGACGGCGTGGGCGAAATGACAAGCATCTGGGGCTGGGCTGGGCTGACGTCCGAT
GACGACCCGTCGTCTAAATCGCGATGGCTTGCCGCCTAAAGACGTTGCGAGAGCAAATTA
TGAACTCTTAAGAACCCAACTTATCcgtacccgttgggaactaagGAACGCTTCGAAGCG
TCCCTTAGTTAGGTCCAAATTAGCCGGACACGCCCCTAATCGCCGGACAAAAGAGCGGC
>MSTRG.33.2 JAAVMX010000001.1- 1352152-1355390,1355452-1357323
TTATAGGTATATGTCGCCCCCGACCCCATCCACCCATCGCCGCCACGACTCCTCGTATGC
ACTTTCGACATCCCCCACCCAACGTCGAGTGTCGAACAGTCCGCAGCGCCATTTGCAATC
CCACAGAAGCTGGCGTATCTCTGCCAGTCTGCCTCTGCCCTCCTTGAGTCCCTTCTCGCC
CATGTCCACGTGAGTCAGCTCGGCCGCTAACTCCACCGCCCTCTGTTCGTATTGTGCCTC
GTCATCAGCAATCAACTCCCGCGCCACCTGGCGACCCTCGGCTGACTGCGGTAAAGCTCC
GCGCAACACTGAAGCAGCCATGCGCGAGCACATTTTGAAAGGGTAACGCGGAAGAGTCAG
CAGGGGCGTGCTGGACCACAGCACGTCCGCAGCCGTCGTGTGAGCGTTGCATTCGGGCGT
GTCAAGAAACAGGTCGCACACTCGTGCTCGCGAAATGTGCTGATTTTTCGGAGCGACGTC
GGTGAAGATAAGGCGGCTCGCCACCTCGGATCCTGCCCATGCCTCGGCTGTCGCCCGCAG
GTTGCTTTCGCCAGGTTCGGGAAAGCGAAGGAGCCAAAGCACGGCATTCGAAACCTGTGA
CAGTATCCGGAGCCATGATCGAAATGTCGTGGGCTCAATCTGTCGTTTGACGGGTGCCGT
CAGGCGTCAGCTTTTATCACACCACCACCGTGGCCAACGATAGGCGACCGAGGCCCACCT
TGTATAACTGATTGAAGTTGCCCATGATGACGATGTCGTCTGCGATGCTCGGAAAAAGCT
CTTTGCGCATGCCccacctccggcgcttctccTCTTCCCACGTCATTCCCCTCTCGTCGC
TTGCGCACAATTGCGCATGATCGCAGCAAAAAAAAGTGTCGCGACAAAAGATGATGTTTT
CGGAGTACATCCATTCACCCTCGCCGCCCTCCGTATTGTCGTGGAACACGTCTTCGATCC
TGACGTTGCTACGCCAGGGACGCAATGTGCAGGGGGGGATGGCCGTTGTGTCCGCCAGTA
TATAGTCGCACCATTCGGCTCCCAGGCTGCCCGCAAAGCCCATAAAAGACATCTGAATCG
GTGCCGGTCTAGCAGCAAAGACCTCATTTCGGGCTCCTCTGGTGTAGCCGTTGAGGTTAA
CCAGGATATGAACGTGGTCTCGGGTAACTTGCTCAATCAGCTTGTCCGGCGACCAGTTGC
TGACGTCGCGAAACACCGGAGCCTCCCTCTCAATCTGCTGTCTGTGAACGGACCTGTCGG
TGGGCGTTGTGGCATAGCAGATCGCCCGGACACGCATGGGGTTGTGAAGTCCGAAGACTG
ATTGCATCCTGTACACGATAAAGAGTCAAAGCCATCAGCAGGTGTGGCAAGTCGGGAAAT
GCAGACATGCGCCTTACAAGTGGGCCAGGGGATGGTTGTTAAAGTCTGAAGATATGTAAC
CAACGTTCAAATGAGGgttcggcggcggcggcggcgggtaCACTGTGGCTGGGAGCCAGG
GCGATCGCAGTGTCGAACAAGATATTCGCATCGCATTGCGCTGGGATATCGCCCGTATAT
CGCTCGCAGATAGCGGGCACGTAAAGGTGTGGAAGGGGAGAACAGTCGGTGCCGTGGGAA
CGGTTAGACTTGGGGGTGGTTGTGGCCTGGTGTACGGCGACTTGAACCCTGCGCCGTCGA
CGTAGAGGTCCAAGTACCATCTACGGAGAGCCACTCGTGTGGCACGCTCCACCAGCCGTA
TTGCTCGTGAACCCTCCCAAGGTCTTCCCGCCCATTGCCGAATCGCCTCGTCTAGCTGAA
AGGACGTGTCTTCGCAGAGATGTTTGAGCTGTTCAGCCAGAGCGCGGACGATTGGACCCT
GGAGCACATGCTGACCCCAGCGCGAGGCATCCCTGAGTTGTTGTGCCACGATGTCCGCAA
CGCGCCCGGCCAGGCCACTCCCACTGCGACCCGCCCGAGCATCGACAAGCTTCCCTTCGT
CGTCGACGTGCCATCGATCGTACTTGCCCGATGCCAACATCACCCCGCCGCGGCCTCGCC
AGCTGCAGACCGAGTTGAGCGCCGTGAAAAGGCCACACACGGCCTCGGCAAAGTCAGGGT
TCGCGGTCACGGCACGACGATAGTATGCAATGGCATCGTTGATTCGGCCCTTATCCTTGA
CTGCGTTGGCAAGGTTTGTCAAAGCAATGTCAAATGTCCCGTCGCACGAAACAGCGCGCT
CGTACATCTGTATCGCGAGATCCAGCTGCCCAATATCCTTCAGGAGGCTGCCGAGATTAG
TGTGTAGATGGACATGCTTGGAGTCCAGCCGCAGGCCATAGTTGTAGTATGCTAGGGCGA
GGGCCATGCCAGTCCCCGGCGTGATGCCTGGTAGGCTTGCTGGCGGAAAGTCTCTCACAA
ATGTCTTAGACGTCCACAGCGCCGTCTGCGGAATCCCCGCAAGAAGAATGCCGACGTTGT
TGGCGGTCGAGGGGCTCTCTTGGAGTGAAAGCGAGAGGTAGTAGAGAGCCAGAATGTCAC
CAACACTGGATGGCGTGCGTGAAAGAGCAATATTCGTGCTGCCACCAGACATGGCGTCTT
GGAAAATCTTGGCGAGCGAAAGAAGTGAGTTGCTGGTAGTCTGTATGGCTGCCCGTTTCG
AAGCCGCATTCCGTATGAAAAACAGGCCTGGCAACTCGCCGCCGCCGCTAAACACGAGCT
GAGCCGTGTGTCGAGCCCTTTCCGGGGGCAGCATTAGGGGGCGCAGTGCTCGATCTTCGG
GACTAACCGGGGCCGAATCGGGTTCCACGGGCGACAAGACGACCTGTATGCGTCGTATCA
GATCGTGTATGCCATTCAGGCGCCGCCCAACACTGATCAACACCGCCTCCTCGAACGCTT
CAGTGGCTTTCTCAACGTCTTTCAAGTTGTAGAGCATCGTTCCTTTGGCATGGACAAGGG
CCAGAATCCTGGCATTCTCGCTCGCCGGTAGCGCATAACCGCTAAGACCGTGATCCTGGC
CTTCTGCACGGCCGCAACCGTGGCCTCTCTGCGGCGAGACCCTCAAGGCCCGCTGTACAT
AAGAGATGACCTCGACGGCCTCCCTGCTACGACTCTTATACAAGAGGCCCACCAGATGCT
CAGTAGCATCCAGATAGCTGGGGCGTAGTTTGACCGCCCTGAGCCAGAGCAGTTCGGCTT
CGGCCTGTCGATTGAGGCAAAACATTGTGGCGGCCATGTTAGTGATAGGCTCGACATGAC
TCGAGTCTATCTCTAGGATCCTCGAGAACCATTTCAAGGCAACCTCATATCGCTCCAGTC
CATAATGAAGGCAGCCGCCTAGTAGCATACCATCTAGCCACTTCCAGCCGCTTTGCTCGC
AGAGGCTGTCGAGGACCTCTAGCGAAGACGCGGCATTGCCAAAGGGTGAGGCTCGGACGA
CCGAGGGGGTGCTAGTCAATAACGCAGCAGGGCCTGGAGCGATATACTGCTTATCGCTTG
TTACATTGAGCTGGCCCGATCCGGGCAGTGGTGCGTGTTGCGGATAAGGGCCGTGTTGAC
CATGAAACCCCGTCGTAAACAAGCCACCGGAGGGCCGATTACCAGTTGGGCTATTATGAA
GTAGGGATGCGCCGCCGCCCGCTGGGCCGCTCCCACCGGAGCTCTGTGACAGCTCGGACC
CCGTTTTTCGCGGTTTAGGGTATGCGGGGAGCCGAACGGCCCCAAAGGTTGTCTTCAAAG
CACTGATTCTCCCGTTGGCCTGCAGGAATACGAGTAATTCGAGATAGCATTGATGAGCGT
GGGCCAAGGCCTTGTCCTTGAAGCCAGACTGACCGATCCGTCTGGGTGGGCGCCGAATGT
AGGGTCTGCTTGGGGCTGAGATCTTGTCCGGAGCGGCAGAGTCGGCGGCAGTGGGATCAA
TGACATTGTGGGTACCGCCGGGAGACCGCATATAGTCGAGGGAGCCGGGCGAGAGGTGTT
CTGCTAGATGACAAAGAACGGGGCGGCCAATGGTGCTGTGATTCGGTTCACCGTAGCTCA
AAGCAAAGGCTCGGGAGTGCTCTGGGGTCCTGCAGTCCCAAGGCAACTGCCAGGCAGTGT
GGCCTAGTGGAAAGTGTCCACTCATTGGTAACGGTGGAGGACACACGGCCCGCACGTTGT
ACTCATGTGCCCGTAGAACCGGCTGGTATATCTTCGAACCAAATAGTGGAGGCGTACGAG
CGATGGAGGAGGGCCGGGGCGTGGCTGGCAGACCGTTGGGTTGGGCTGTAACATCCTGAG
CGTGTCCGGGAGCAGGCAAACGAGATAGGGCGTCGGGCTTTGCCGGAGACTCGAAGCCTG
TCGAGGCGGCGATTATCATGTGTTTCAGAGGAGGCGGGCCAGAAGAAAGTTGGCCAGGAG
AGCCATCGTAGCCCGCGTCAACGGTCCCATTGGGCGTCTTCCGGCGAAGCCTGTGCTCGC
TAGGCGGTAGCGGAACTTGTGCTGCAGGGACTTGCGGAGGTGGGTACGGTTGAGATACTC
GGATGGGAAGGCAGCGCCGGTAGGGCGGTGGAAAATCTTGCGACTGCCGAGAACGGGGCG
GAGCGGCGTTGGCGTTGTTAAGATGGCAATCACGGATAGGCAGTGCTCCGGCGAAAGTGT
CGAAGGGCGGAAGCGGAGGCACCGGGTAGGAATGCATCTGGCTGGCAGGCAGCATGTCCG
GAGCAACGACAGGAGCCGGAAGGGAAGAGGCCAGAAGAAGAGAAGAGGCCAGAAGGGGGG
GGTTGTAAGGAGGCTGGCAGGTCAGCAATCACTTGCAAGCTGCCGCTTAACGCATGGCTG
ACGGCGTGGGCGAAATGACAAGCATCTGGGGCTGGGCTGGGCTGACGTCCGCTGAGCCGA
TGCAGATATCAGATGATGAGGAGCAGCACCCTCGGGCGAATATTGACGATTGAAGAAGGA
TGTTACTCGCATGACGACCCGTCGTCTAAATCGCGATGGCTTGCCGCCTAAAGACGTTGC
GAGAGCAAATTATGAACTCTTAAGAACCCAACTTATCcgtacccgttgggaactaagGAA
CGCTTCGAAGCGTCCCTTAGTTAGGTCCAAATTAGCCGGACACGCCCCTAATCGCCGGAC
AAAAGAGCGGC
>MSTRG.33.3 JAAVMX010000001.1- 1352152-1352790,1352870-1355390,1355452-1357263
TTATAGGTATATGTCGCCCCCGACCCCATCCACCCATCGCCGCCACGACTCCTCGTATGC
ACTTTCGACATCCCCCACCCAACGTCGAGTGTCGAACAGTCCGCAGCGCCATTTGCAATC
CCACAGAAGCTGGCGTATCTCTGCCAGTCTGCCTCTGCCCTCCTTGAGTCCCTTCTCGCC
CATGTCCACGTGAGTCAGCTCGGCCGCTAACTCCACCGCCCTCTGTTCGTATTGTGCCTC
GTCATCAGCAATCAACTCCCGCGCCACCTGGCGACCCTCGGCTGACTGCGGTAAAGCTCC
GCGCAACACTGAAGCAGCCATGCGCGAGCACATTTTGAAAGGGTAACGCGGAAGAGTCAG
CAGGGGCGTGCTGGACCACAGCACGTCCGCAGCCGTCGTGTGAGCGTTGCATTCGGGCGT
GTCAAGAAACAGGTCGCACACTCGTGCTCGCGAAATGTGCTGATTTTTCGGAGCGACGTC
GGTGAAGATAAGGCGGCTCGCCACCTCGGATCCTGCCCATGCCTCGGCTGTCGCCCGCAG
GTTGCTTTCGCCAGGTTCGGGAAAGCGAAGGAGCCAAAGCACGGCATTCGAAACCTGTGA
CAGTATCCGGAGCCATGATCGAAATGTCGTGGGCTCAATCTTGTATAACTGATTGAAGTT
GCCCATGATGACGATGTCGTCTGCGATGCTCGGAAAAAGCTCTTTGCGCATGCCccacct
ccggcgcttctccTCTTCCCACGTCATTCCCCTCTCGTCGCTTGCGCACAATTGCGCATG
ATCGCAGCAAAAAAAAGTGTCGCGACAAAAGATGATGTTTTCGGAGTACATCCATTCACC
CTCGCCGCCCTCCGTATTGTCGTGGAACACGTCTTCGATCCTGACGTTGCTACGCCAGGG
ACGCAATGTGCAGGGGGGGATGGCCGTTGTGTCCGCCAGTATATAGTCGCACCATTCGGC
TCCCAGGCTGCCCGCAAAGCCCATAAAAGACATCTGAATCGGTGCCGGTCTAGCAGCAAA
GACCTCATTTCGGGCTCCTCTGGTGTAGCCGTTGAGGTTAACCAGGATATGAACGTGGTC
TCGGGTAACTTGCTCAATCAGCTTGTCCGGCGACCAGTTGCTGACGTCGCGAAACACCGG
AGCCTCCCTCTCAATCTGCTGTCTGTGAACGGACCTGTCGGTGGGCGTTGTGGCATAGCA
GATCGCCCGGACACGCATGGGGTTGTGAAGTCCGAAGACTGATTGCATCCTGTACACGAT
AAAGAGTCAAAGCCATCAGCAGGTGTGGCAAGTCGGGAAATGCAGACATGCGCCTTACAA
GTGGGCCAGGGGATGGTTGTTAAAGTCTGAAGATATGTAACCAACGTTCAAATGAGGgtt
cggcggcggcggcggcgggtaCACTGTGGCTGGGAGCCAGGGCGATCGCAGTGTCGAACA
AGATATTCGCATCGCATTGCGCTGGGATATCGCCCGTATATCGCTCGCAGATAGCGGGCA
CGTAAAGGTGTGGAAGGGGAGAACAGTCGGTGCCGTGGGAACGGTTAGACTTGGGGGTGG
TTGTGGCCTGGTGTACGGCGACTTGAACCCTGCGCCGTCGACGTAGAGGTCCAAGTACCA
TCTACGGAGAGCCACTCGTGTGGCACGCTCCACCAGCCGTATTGCTCGTGAACCCTCCCA
AGGTCTTCCCGCCCATTGCCGAATCGCCTCGTCTAGCTGAAAGGACGTGTCTTCGCAGAG
ATGTTTGAGCTGTTCAGCCAGAGCGCGGACGATTGGACCCTGGAGCACATGCTGACCCCA
GCGCGAGGCATCCCTGAGTTGTTGTGCCACGATGTCCGCAACGCGCCCGGCCAGGCCACT
CCCACTGCGACCCGCCCGAGCATCGACAAGCTTCCCTTCGTCGTCGACGTGCCATCGATC
GTACTTGCCCGATGCCAACATCACCCCGCCGCGGCCTCGCCAGCTGCAGACCGAGTTGAG
CGCCGTGAAAAGGCCACACACGGCCTCGGCAAAGTCAGGGTTCGCGGTCACGGCACGACG
ATAGTATGCAATGGCATCGTTGATTCGGCCCTTATCCTTGACTGCGTTGGCAAGGTTTGT
CAAAGCAATGTCAAATGTCCCGTCGCACGAAACAGCGCGCTCGTACATCTGTATCGCGAG
ATCCAGCTGCCCAATATCCTTCAGGAGGCTGCCGAGATTAGTGTGTAGATGGACATGCTT
GGAGTCCAGCCGCAGGCCATAGTTGTAGTATGCTAGGGCGAGGGCCATGCCAGTCCCCGG
CGTGATGCCTGGTAGGCTTGCTGGCGGAAAGTCTCTCACAAATGTCTTAGACGTCCACAG
CGCCGTCTGCGGAATCCCCGCAAGAAGAATGCCGACGTTGTTGGCGGTCGAGGGGCTCTC
TTGGAGTGAAAGCGAGAGGTAGTAGAGAGCCAGAATGTCACCAACACTGGATGGCGTGCG
TGAAAGAGCAATATTCGTGCTGCCACCAGACATGGCGTCTTGGAAAATCTTGGCGAGCGA
AAGAAGTGAGTTGCTGGTAGTCTGTATGGCTGCCCGTTTCGAAGCCGCATTCCGTATGAA
AAACAGGCCTGGCAACTCGCCGCCGCCGCTAAACACGAGCTGAGCCGTGTGTCGAGCCCT
TTCCGGGGGCAGCATTAGGGGGCGCAGTGCTCGATCTTCGGGACTAACCGGGGCCGAATC
GGGTTCCACGGGCGACAAGACGACCTGTATGCGTCGTATCAGATCGTGTATGCCATTCAG
GCGCCGCCCAACACTGATCAACACCGCCTCCTCGAACGCTTCAGTGGCTTTCTCAACGTC
TTTCAAGTTGTAGAGCATCGTTCCTTTGGCATGGACAAGGGCCAGAATCCTGGCATTCTC
GCTCGCCGGTAGCGCATAACCGCTAAGACCGTGATCCTGGCCTTCTGCACGGCCGCAACC
GTGGCCTCTCTGCGGCGAGACCCTCAAGGCCCGCTGTACATAAGAGATGACCTCGACGGC
CTCCCTGCTACGACTCTTATACAAGAGGCCCACCAGATGCTCAGTAGCATCCAGATAGCT
GGGGCGTAGTTTGACCGCCCTGAGCCAGAGCAGTTCGGCTTCGGCCTGTCGATTGAGGCA
AAACATTGTGGCGGCCATGTTAGTGATAGGCTCGACATGACTCGAGTCTATCTCTAGGAT
CCTCGAGAACCATTTCAAGGCAACCTCATATCGCTCCAGTCCATAATGAAGGCAGCCGCC
TAGTAGCATACCATCTAGCCACTTCCAGCCGCTTTGCTCGCAGAGGCTGTCGAGGACCTC
TAGCGAAGACGCGGCATTGCCAAAGGGTGAGGCTCGGACGACCGAGGGGGTGCTAGTCAA
TAACGCAGCAGGGCCTGGAGCGATATACTGCTTATCGCTTGTTACATTGAGCTGGCCCGA
TCCGGGCAGTGGTGCGTGTTGCGGATAAGGGCCGTGTTGACCATGAAACCCCGTCGTAAA
CAAGCCACCGGAGGGCCGATTACCAGTTGGGCTATTATGAAGTAGGGATGCGCCGCCGCC
CGCTGGGCCGCTCCCACCGGAGCTCTGTGACAGCTCGGACCCCGTTTTTCGCGGTTTAGG
GTATGCGGGGAGCCGAACGGCCCCAAAGGTTGTCTTCAAAGCACTGATTCTCCCGTTGGC
CTGCAGGAATACGAGTAATTCGAGATAGCATTGATGAGCGTGGGCCAAGGCCTTGTCCTT
GAAGCCAGACTGACCGATCCGTCTGGGTGGGCGCCGAATGTAGGGTCTGCTTGGGGCTGA
GATCTTGTCCGGAGCGGCAGAGTCGGCGGCAGTGGGATCAATGACATTGTGGGTACCGCC
GGGAGACCGCATATAGTCGAGGGAGCCGGGCGAGAGGTGTTCTGCTAGATGACAAAGAAC
GGGGCGGCCAATGGTGCTGTGATTCGGTTCACCGTAGCTCAAAGCAAAGGCTCGGGAGTG
CTCTGGGGTCCTGCAGTCCCAAGGCAACTGCCAGGCAGTGTGGCCTAGTGGAAAGTGTCC
ACTCATTGGTAACGGTGGAGGACACACGGCCCGCACGTTGTACTCATGTGCCCGTAGAAC
CGGCTGGTATATCTTCGAACCAAATAGTGGAGGCGTACGAGCGATGGAGGAGGGCCGGGG
CGTGGCTGGCAGACCGTTGGGTTGGGCTGTAACATCCTGAGCGTGTCCGGGAGCAGGCAA
ACGAGATAGGGCGTCGGGCTTTGCCGGAGACTCGAAGCCTGTCGAGGCGGCGATTATCAT
GTGTTTCAGAGGAGGCGGGCCAGAAGAAAGTTGGCCAGGAGAGCCATCGTAGCCCGCGTC
AACGGTCCCATTGGGCGTCTTCCGGCGAAGCCTGTGCTCGCTAGGCGGTAGCGGAACTTG
TGCTGCAGGGACTTGCGGAGGTGGGTACGGTTGAGATACTCGGATGGGAAGGCAGCGCCG
GTAGGGCGGTGGAAAATCTTGCGACTGCCGAGAACGGGGCGGAGCGGCGTTGGCGTTGTT
AAGATGGCAATCACGGATAGGCAGTGCTCCGGCGAAAGTGTCGAAGGGCGGAAGCGGAGG
CACCGGGTAGGAATGCATCTGGCTGGCAGGCAGCATGTCCGGAGCAACGACAGGAGCCGG
AAGGGAAGAGGCCAGAAGAAGAGAAGAGGCCAGAAGGGGGGGGTTGTAAGGAGGCTGGCA
GGTCAGCAATCACTTGCAAGCTGCCGCTTAACGCATGGCTGACGGCGTGGGCGAAATGAC
AAGCATCTGGGGCTGGGCTGGGCTGACGTCCGCTGAGCCGATGCAGATATCAGATGATGA
GGAGCAGCACCCTCGGGCGAATATTGACGATTGAAGAAGGATGTTACTCGCATGACGACC
CGTCGTCTAAATCGCGATGGCTTGCCGCCTAAAGACGTTGCGAGAGCAAATTATGAACTC
TTAAGAACCCAACTTATCcgtacccgttgggaactaagGAACGCTTCGAAGC
>IOZ07G0019.t1 JAAVMX010000001.1- 1352152-1352790,1352870-1353479,1353549-1355390,1355452-1355540
TTATAGGTATATGTCGCCCCCGACCCCATCCACCCATCGCCGCCACGACTCCTCGTATGC
ACTTTCGACATCCCCCACCCAACGTCGAGTGTCGAACAGTCCGCAGCGCCATTTGCAATC
CCACAGAAGCTGGCGTATCTCTGCCAGTCTGCCTCTGCCCTCCTTGAGTCCCTTCTCGCC
CATGTCCACGTGAGTCAGCTCGGCCGCTAACTCCACCGCCCTCTGTTCGTATTGTGCCTC
GTCATCAGCAATCAACTCCCGCGCCACCTGGCGACCCTCGGCTGACTGCGGTAAAGCTCC
GCGCAACACTGAAGCAGCCATGCGCGAGCACATTTTGAAAGGGTAACGCGGAAGAGTCAG
CAGGGGCGTGCTGGACCACAGCACGTCCGCAGCCGTCGTGTGAGCGTTGCATTCGGGCGT
GTCAAGAAACAGGTCGCACACTCGTGCTCGCGAAATGTGCTGATTTTTCGGAGCGACGTC
GGTGAAGATAAGGCGGCTCGCCACCTCGGATCCTGCCCATGCCTCGGCTGTCGCCCGCAG
GTTGCTTTCGCCAGGTTCGGGAAAGCGAAGGAGCCAAAGCACGGCATTCGAAACCTGTGA
CAGTATCCGGAGCCATGATCGAAATGTCGTGGGCTCAATCTTGTATAACTGATTGAAGTT
GCCCATGATGACGATGTCGTCTGCGATGCTCGGAAAAAGCTCTTTGCGCATGCCccacct
ccggcgcttctccTCTTCCCACGTCATTCCCCTCTCGTCGCTTGCGCACAATTGCGCATG
ATCGCAGCAAAAAAAAGTGTCGCGACAAAAGATGATGTTTTCGGAGTACATCCATTCACC
CTCGCCGCCCTCCGTATTGTCGTGGAACACGTCTTCGATCCTGACGTTGCTACGCCAGGG
ACGCAATGTGCAGGGGGGGATGGCCGTTGTGTCCGCCAGTATATAGTCGCACCATTCGGC
TCCCAGGCTGCCCGCAAAGCCCATAAAAGACATCTGAATCGGTGCCGGTCTAGCAGCAAA
GACCTCATTTCGGGCTCCTCTGGTGTAGCCGTTGAGGTTAACCAGGATATGAACGTGGTC
TCGGGTAACTTGCTCAATCAGCTTGTCCGGCGACCAGTTGCTGACGTCGCGAAACACCGG
AGCCTCCCTCTCAATCTGCTGTCTGTGAACGGACCTGTCGGTGGGCGTTGTGGCATAGCA
GATCGCCCGGACACGCATGGGGTTGTGAAGTCCGAAGACTGATTGCATCAAGTGGGCCAG
GGGATGGTTGTTAAAGTCTGAAGATATGTAACCAACGTTCAAATGAGGgttcggcggcgg
cggcggcgggtaCACTGTGGCTGGGAGCCAGGGCGATCGCAGTGTCGAACAAGATATTCG
CATCGCATTGCGCTGGGATATCGCCCGTATATCGCTCGCAGATAGCGGGCACGTAAAGGT
GTGGAAGGGGAGAACAGTCGGTGCCGTGGGAACGGTTAGACTTGGGGGTGGTTGTGGCCT
GGTGTACGGCGACTTGAACCCTGCGCCGTCGACGTAGAGGTCCAAGTACCATCTACGGAG
AGCCACTCGTGTGGCACGCTCCACCAGCCGTATTGCTCGTGAACCCTCCCAAGGTCTTCC
CGCCCATTGCCGAATCGCCTCGTCTAGCTGAAAGGACGTGTCTTCGCAGAGATGTTTGAG
CTGTTCAGCCAGAGCGCGGACGATTGGACCCTGGAGCACATGCTGACCCCAGCGCGAGGC
ATCCCTGAGTTGTTGTGCCACGATGTCCGCAACGCGCCCGGCCAGGCCACTCCCACTGCG
ACCCGCCCGAGCATCGACAAGCTTCCCTTCGTCGTCGACGTGCCATCGATCGTACTTGCC
CGATGCCAACATCACCCCGCCGCGGCCTCGCCAGCTGCAGACCGAGTTGAGCGCCGTGAA
AAGGCCACACACGGCCTCGGCAAAGTCAGGGTTCGCGGTCACGGCACGACGATAGTATGC
AATGGCATCGTTGATTCGGCCCTTATCCTTGACTGCGTTGGCAAGGTTTGTCAAAGCAAT
GTCAAATGTCCCGTCGCACGAAACAGCGCGCTCGTACATCTGTATCGCGAGATCCAGCTG
CCCAATATCCTTCAGGAGGCTGCCGAGATTAGTGTGTAGATGGACATGCTTGGAGTCCAG
CCGCAGGCCATAGTTGTAGTATGCTAGGGCGAGGGCCATGCCAGTCCCCGGCGTGATGCC
TGGTAGGCTTGCTGGCGGAAAGTCTCTCACAAATGTCTTAGACGTCCACAGCGCCGTCTG
CGGAATCCCCGCAAGAAGAATGCCGACGTTGTTGGCGGTCGAGGGGCTCTCTTGGAGTGA
AAGCGAGAGGTAGTAGAGAGCCAGAATGTCACCAACACTGGATGGCGTGCGTGAAAGAGC
AATATTCGTGCTGCCACCAGACATGGCGTCTTGGAAAATCTTGGCGAGCGAAAGAAGTGA
GTTGCTGGTAGTCTGTATGGCTGCCCGTTTCGAAGCCGCATTCCGTATGAAAAACAGGCC
TGGCAACTCGCCGCCGCCGCTAAACACGAGCTGAGCCGTGTGTCGAGCCCTTTCCGGGGG
CAGCATTAGGGGGCGCAGTGCTCGATCTTCGGGACTAACCGGGGCCGAATCGGGTTCCAC
GGGCGACAAGACGACCTGTATGCGTCGTATCAGATCGTGTATGCCATTCAGGCGCCGCCC
AACACTGATCAACACCGCCTCCTCGAACGCTTCAGTGGCTTTCTCAACGTCTTTCAAGTT
GTAGAGCATCGTTCCTTTGGCATGGACAAGGGCCAGAATCCTGGCATTCTCGCTCGCCGG
TAGCGCATAACCGCTAAGACCGTGATCCTGGCCTTCTGCACGGCCGCAACCGTGGCCTCT
CTGCGGCGAGACCCTCAAGGCCCGCTGTACATAAGAGATGACCTCGACGGCCTCCCTGCT
ACGACTCTTATACAAGAGGCCCACCAGATGCTCAGTAGCATCCAGATAGCTGGGGCGTAG
TTTGACCGCCCTGAGCCAGAGCAGTTCGGCTTCGGCCTGTCGATTGAGGCAAAACATTGT
GGCGGCCATGTTAGTGATAGGCTCGACATGACTCGAGTCTATCTCTAGGATCCTCGAGAA
CCATTTCAAGGCAACCTCATATCGCTCCAGTCCATAATGAAGGCAGCCGCCTAGTAGCAT
>MSTRG.34.1 JAAVMX010000001.1. 1844988-1846148
cgtaaatcgtatatagccttaatttcgTTAATTCAATAGCTATAGgcgcgcgccctactg
cgtgccctactgcgtgctatactgcgtgccctactgcgtgccctctactgcgtgccctct
actgcgtgccctactgcgtgccctactgcgtgccctactgcgtgccctttgctgcgtgcc
ttctgctgtgtgtgcggctctttaatgtatacggctcccggctgcgtgctctgctgcgtg
ccctctgctgcgtgccctgctgcgtgccctgctgcgtgccctactgcgtgccctctgctg
tatgtgcggctccttaatgtatgcttcgtgcccggctcccggctgcgtgccctgctgcgt
gccctgctgcgtgccctgctgcgtgccctgctgcgtgccctttgctgcgtgccctctgct
gtatgtgcggctccttaatgaatgtatgcttcgtgcccggctcccggcttcatgcccggc
tgcgtgccctgctgcgtgccctgcgctgcgtgccctactgcgtgccctttgctgcgtgcc
ctctgctgtgtgtgcggctccttgatgtatgcttcgtgcccggctcccggcttcgtgccc
ggctgcgtgccctgctgcgtgctttgctgcgtgccctctgctgtgtgtgcggctcggcgg
cttctcgatgtatgcttcgtgcccggctcccggctgcgtgccctactgcgtgccctgctg
cgtgccctgctgcgtgccctttgctgcgtgccctctgctgtatgtgcggctccttaatat
atgcttcgtgcccggctcccggcttcgtgcccggctgcgtgccctgctgcgtgccctacg
ctgcgtgccctgctgcgtgccctttgctgcgtgccctctgctgtgtgtgcggctccttga
tgtatgcttcgtgcccggctcccggcttcgtgcccggctgcgtgccctgctgcgtgctct
gctgcgtgccctctactgtgtgtgcggctcggcggcttctcgatgtatgcttcgtgcccg
gctcccggctgcgtgccctctactgcgtgccctttactgcgtgcgcggctccttaatgta
tgcttcgtgcccggctgcgtgccctactgcgtgccccgCTGCGTGTCGGTagtgttcttc
gcgttcttcgcacgatttgcg
>MSTRG.35.1 JAAVMX010000001.1+ 1830361-1831471,1831598-1834397
CTACCTCCTTGTGCGTGCTGGCCCCGCCATGCCCCCTCCATGGGTCCCCATTCTCATCAT
CGTCATCAACTTCACCACCGCCCAAATCAACCACCGAGTCCTCGCCAACAGCGCCCACGC
CCGGCAGTACTGTTGCATGCTTGCTTACCATTCCTTGCTCTCCTCCAATGTGGAAAATTG
ATCGCACTCCCTAGGCTTATGCTCACCCTCCCTCCCCTTGATGGCTTGCTCACACACCTC
CGTCGGGGCGTCCCCAAGTCCGCAGGCTCTTACATACGAATACCGAATGAGTCGCCTGTC
GAGGCTCTCGTTGGACGAAACGAAGATGGCCCTAGGGGGACGCCTTGTCTTTCCTGCACG
CCCCTCCGCCTTCCGCACCCCTTATTCGTACAAGTCCCCGGATGAGGTTGGCCATCCACC
CCCTCCCTCCCCCACTCCCCCTTTCTGCCCCATGTACGGATATGGAGGACGTTATTTGCG
ATACACCGAGGTGTATCCGTACATTAGTATACGGCAGTATGTACGaagtatgtatgtatg
tacatatgtgATCTATGTTTGGATGAATGAGTGTGCCAAGTACGTAGCATCTCGACCCTC
AAGGACGATCCCGTCCCGCTGGGTCCCAGTCTCCGGGGAGCCCAGATGCATGACCTCCTA
TATCTACGTCTAGGCCCCCAACGATCCATTGCCTCATGACTACCTCTTTCCTTCCAGCAA
GCGTTGCCCCTTGCCCTCCCCGCACACAACAGCATCCTGGACACCATTCATCCCCCGGTC
TCGAGTCAAGAAGAGAGTCGAAGACGAGAAGCATAAAGGCTTCGCCTGGCCTCCACTACT
GACTGTCGTCCCTCGCTCATCGACCTCGACCGTCATCATACTGCCTCGGACCGGTAGAGT
CGAGTACCACGTCGACGCCATTCTTTCACTCGCCTTTCACGCCCCTCGGAAAAAACCATT
GGACGCGATCGACGCCTTCTACACCCCCAGGGCCGCGCTTCGACCTGTTCCTCTCGCGGC
TCCGCCTCGTACCGCCACAGTGCCTCGGCGGCTCCGTGAGACATCGTCACTCGCGCCCAT
CTCATCTGTGGAATGACAAGTTTTGCTTCAGGCCGACAGACGACCCTCTGAATGCGACAG
ACCATGGCCACCATGGCCGAGCAGTCGTTTCACGTATTTCAGCAGCACCAGCACCAGCAC
CAGCGCCAACATCACGACAACGACGGCTTCGTCCGCTACCCCGAGCCCCTGCGAAACGCC
TTTGCGTCGCCGCCGCTGGGAATGAACATGGCGCCCGACTCGACGTTTGTtggaggcggc
ggcggcggaggAGGAGGAAGCTTTCCGCGCCGCGACATGTACCCCGCCACCGCCAGCact
gccgccgccgccacgCCGTCGGCCGCTACGGCGGCCATGGGCTTCGAGGCCTCCCTCTAC
GGTGAATCGGCAAACTACGTGCTCAACGGTCGGGCATCGCCGGGCTCGTATCCGGACGAA
GGCGACATGAGGCTTCCCTCGTCTGGCTTGTCATCGGCACCCTCGGCGCCCTCGTCGGCC
ATGGGGTCGCCGCAGTCCAACCACGGCCAGCTCGGCGCGCTGCACGAATGGAGCGCGCAT
GGCCTCGCCGTGCAGCCGGGCATCGTCGGCAACGACTACATTGAGTACTTTTCCGGCACC
GGCATGGAGGATCTGGGAGGCTTTGTCGACTTCCAGACGAACAAGACGTTTGTCGGTACG
TTGCTTTTCTCTCTCTCTCCTCCTTTGTTGTACACGTGCTTTTCTGCCTCCTTTTCGCGT
TGCCCGACTCGACAACTCTCCCCCTCTTCTCCTTGGACATGCGTGCATCGGACTCCATGC
GCTTCTAGTCGCCTAGCGGCCCGTCTGCTTCAATGGCGCACTACTAGCCCTTGTACCCGC
ATCTCCCTCGTCCCAACTCTCCCCGAATGGTCGAGGTGTGTCCCAACCAAGGCCATCGTC
ACAAATCACATTTCCCCCCCTTTCCGAGTCAAGTCAATTGCATATGTTGTCAATTGCATA
TGTTGTCAATTGCATATGTTGTCAATTGCATATGTTTCTTTTATTTTTCCCCTCTCCCGT
CATCATCGTCTCCGGCCCTTGTGCGGTTTTTTTCGTCTACCTCCTTCGGGCCCCCCGCCC
CGAAAAAAAAATTGCGGCACGGGCCCCGCTCCTCAGCTGGCACTGGACGCTGCGCCTGAG
TCGTTTGGGACCGCCCCGTTGCGGCGCCCCGCCTCAGAAATCAGAAGAACTGGAACCCGG
GGCCGGCCACTGGGCGGCAGGCCAAGCCGTGGAATAGTGGGCACCCGCCAGCGCGACTTG
GAGGCCCCCCTCCGCTCCACTGTAGCATTCGCTCCCCCCCCTGCACCCCTCTGCCAATGT
GAAATCGACCTTCTCAATCTTCTGTTTCTTGTCATTGCCTTTACTCACCACCGCTGCCCG
GGTTTTGCGCTCGCTCGCATTCTTAAACCGCCGCGTTCATGGCGTTCGCCATAATCCTGA
CTGACTCTCTGCCGCTCCCGCCAGACCCGTCGCTCATCCACCCGGACATTGCGCGGCCAC
CCATGGCTCTCTCGCCGTACGATGGCCACTACCAGCAGGCTGCCCACCCCTTTGCCGCCT
CGTCGGTTTCGTCGTCACCACAGCCCAACCTCCTTCGAACCAACAGTTCCTCGCCCTATC
TCCACAGCGGCTCGTTTCCCCCCGCATTCGCCAGCAGCCCCTACGGAGCCCCCATGGACC
CCAGCGGCCGCCGCGTGAGCATGGGCAACTTTATTTCTCCCTCGTCGGCCGAGTACCAGA
GTGGTGACGAGGCAAAGGAAAAGCAGCGCTGCACCTACCCCGACTGCGGCAAGGTCTTCA
AGGACCTCAAGGCCCACATGCTCACCCACCAGAACGAACGCCCGGAAAAGTGCCCCATCC
AGACTTGCGAGTACCACGTCAAGGGCTTCGCTCGCAAGTACGACAAGAACCGCCACACCC
TCACCCACTACAAGGGGACCATGGTTTGTGGCTTCTGCCCTGGCTCTGGATCTCCCGCCG
AGAAGTCGTTCAATCGAGCCGACGTCTTCAAGCGGCACCTGACGGCCGTCCACGGAGTCG
AGCAGACACCCCCCAACAGTCGCAAGAAGACGCCGACGGGCGTGGGCATTGGCGCCGGCA
AGAAGCTGACTGGCTACGCCCCCGATGCCACGGGCAAGTGCAGCACCTGTTCGCAGACGT
TTGCCAACGCCCAGGACTTTTACGAGCATCTCGACGACTGCGTGCTCCGCATCGTCCAGC
AGGAAGACCCCGCAGAGGCCATCAACGCCCAGCGCCTGGCCGAGGTGGAAAACGACAAGA
GCGTACACCAGACGCTGGAGAAGAACAATCTGCCGACGGCGACGCAAACTGCCGGGACCG
ACGACGAGGAGGACTACGACATGGGCGACGACGACGCAGACGACTCGTCGTCAAAGGCCA
ACTCGTCTCCTTCGTCTACCAAGAAGAGGACGAACCCGCCCAACGGCGTGCAAAAGTCTC
GCGGCATCACGCACTCGCGTGGCGGCGTTCCGCTGACAACCAAGGCGCGCGGCCGCAAGA
ACCGCCGCGACTACCCCTCGTCGTGGGGGTTCGACAAGGGTCAGATGACGATGAAGAAGC
GTGTCATGGCCGTGTTCGAGGGCCCTCGCCGGCTGGCCAAGGACGACATGATGCTCTCGA
CAGATCACGAGGTGCGGCTCAAGCTGTCGGACGGCAAGTCCTACATCACCGACCTCGACG
TGCAGACCCTGAAACGAGCCGAGGGATTCCTGGGCGCCACGGACGAGGAGAAGGGCCCGT
GGATATCGGACGACCCGACCGAGGAGCAGCTCAAGGAGATGCTGGAGACGAGCGCCGCCG
CCCTTCACTGA
>MSTRG.35.2 JAAVMX010000001.1+ 1830963-1831471,1831595-1834397
GGACGATCCCGTCCCGCTGGGTCCCAGTCTCCGGGGAGCCCAGATGCATGACCTCCTATA
TCTACGTCTAGGCCCCCAACGATCCATTGCCTCATGACTACCTCTTTCCTTCCAGCAAGC
GTTGCCCCTTGCCCTCCCCGCACACAACAGCATCCTGGACACCATTCATCCCCCGGTCTC
GAGTCAAGAAGAGAGTCGAAGACGAGAAGCATAAAGGCTTCGCCTGGCCTCCACTACTGA
CTGTCGTCCCTCGCTCATCGACCTCGACCGTCATCATACTGCCTCGGACCGGTAGAGTCG
AGTACCACGTCGACGCCATTCTTTCACTCGCCTTTCACGCCCCTCGGAAAAAACCATTGG
ACGCGATCGACGCCTTCTACACCCCCAGGGCCGCGCTTCGACCTGTTCCTCTCGCGGCTC
CGCCTCGTACCGCCACAGTGCCTCGGCGGCTCCGTGAGACATCGTCACTCGCGCCCATCT
CATCTGTGGAATGACAAGTTTTGCTTCAGAAGGCCGACAGACGACCCTCTGAATGCGACA
GACCATGGCCACCATGGCCGAGCAGTCGTTTCACGTATTTCAGCAGCACCAGCACCAGCA
CCAGCGCCAACATCACGACAACGACGGCTTCGTCCGCTACCCCGAGCCCCTGCGAAACGC
CTTTGCGTCGCCGCCGCTGGGAATGAACATGGCGCCCGACTCGACGTTTGTtggaggcgg
cggcggcggaggAGGAGGAAGCTTTCCGCGCCGCGACATGTACCCCGCCACCGCCAGCac
tgccgccgccgccacgCCGTCGGCCGCTACGGCGGCCATGGGCTTCGAGGCCTCCCTCTA
CGGTGAATCGGCAAACTACGTGCTCAACGGTCGGGCATCGCCGGGCTCGTATCCGGACGA
AGGCGACATGAGGCTTCCCTCGTCTGGCTTGTCATCGGCACCCTCGGCGCCCTCGTCGGC
CATGGGGTCGCCGCAGTCCAACCACGGCCAGCTCGGCGCGCTGCACGAATGGAGCGCGCA
TGGCCTCGCCGTGCAGCCGGGCATCGTCGGCAACGACTACATTGAGTACTTTTCCGGCAC
CGGCATGGAGGATCTGGGAGGCTTTGTCGACTTCCAGACGAACAAGACGTTTGTCGGTAC
GTTGCTTTTCTCTCTCTCTCCTCCTTTGTTGTACACGTGCTTTTCTGCCTCCTTTTCGCG
TTGCCCGACTCGACAACTCTCCCCCTCTTCTCCTTGGACATGCGTGCATCGGACTCCATG
CGCTTCTAGTCGCCTAGCGGCCCGTCTGCTTCAATGGCGCACTACTAGCCCTTGTACCCG
CATCTCCCTCGTCCCAACTCTCCCCGAATGGTCGAGGTGTGTCCCAACCAAGGCCATCGT
CACAAATCACATTTCCCCCCCTTTCCGAGTCAAGTCAATTGCATATGTTGTCAATTGCAT
ATGTTGTCAATTGCATATGTTGTCAATTGCATATGTTTCTTTTATTTTTCCCCTCTCCCG
TCATCATCGTCTCCGGCCCTTGTGCGGTTTTTTTCGTCTACCTCCTTCGGGCCCCCCGCC
CCGAAAAAAAAATTGCGGCACGGGCCCCGCTCCTCAGCTGGCACTGGACGCTGCGCCTGA
GTCGTTTGGGACCGCCCCGTTGCGGCGCCCCGCCTCAGAAATCAGAAGAACTGGAACCCG
GGGCCGGCCACTGGGCGGCAGGCCAAGCCGTGGAATAGTGGGCACCCGCCAGCGCGACTT
GGAGGCCCCCCTCCGCTCCACTGTAGCATTCGCTCCCCCCCCTGCACCCCTCTGCCAATG
TGAAATCGACCTTCTCAATCTTCTGTTTCTTGTCATTGCCTTTACTCACCACCGCTGCCC
GGGTTTTGCGCTCGCTCGCATTCTTAAACCGCCGCGTTCATGGCGTTCGCCATAATCCTG
ACTGACTCTCTGCCGCTCCCGCCAGACCCGTCGCTCATCCACCCGGACATTGCGCGGCCA
CCCATGGCTCTCTCGCCGTACGATGGCCACTACCAGCAGGCTGCCCACCCCTTTGCCGCC
TCGTCGGTTTCGTCGTCACCACAGCCCAACCTCCTTCGAACCAACAGTTCCTCGCCCTAT
CTCCACAGCGGCTCGTTTCCCCCCGCATTCGCCAGCAGCCCCTACGGAGCCCCCATGGAC
CCCAGCGGCCGCCGCGTGAGCATGGGCAACTTTATTTCTCCCTCGTCGGCCGAGTACCAG
AGTGGTGACGAGGCAAAGGAAAAGCAGCGCTGCACCTACCCCGACTGCGGCAAGGTCTTC
AAGGACCTCAAGGCCCACATGCTCACCCACCAGAACGAACGCCCGGAAAAGTGCCCCATC
CAGACTTGCGAGTACCACGTCAAGGGCTTCGCTCGCAAGTACGACAAGAACCGCCACACC
CTCACCCACTACAAGGGGACCATGGTTTGTGGCTTCTGCCCTGGCTCTGGATCTCCCGCC
GAGAAGTCGTTCAATCGAGCCGACGTCTTCAAGCGGCACCTGACGGCCGTCCACGGAGTC
GAGCAGACACCCCCCAACAGTCGCAAGAAGACGCCGACGGGCGTGGGCATTGGCGCCGGC
AAGAAGCTGACTGGCTACGCCCCCGATGCCACGGGCAAGTGCAGCACCTGTTCGCAGACG
TTTGCCAACGCCCAGGACTTTTACGAGCATCTCGACGACTGCGTGCTCCGCATCGTCCAG
CAGGAAGACCCCGCAGAGGCCATCAACGCCCAGCGCCTGGCCGAGGTGGAAAACGACAAG
AGCGTACACCAGACGCTGGAGAAGAACAATCTGCCGACGGCGACGCAAACTGCCGGGACC
GACGACGAGGAGGACTACGACATGGGCGACGACGACGCAGACGACTCGTCGTCAAAGGCC
AACTCGTCTCCTTCGTCTACCAAGAAGAGGACGAACCCGCCCAACGGCGTGCAAAAGTCT
CGCGGCATCACGCACTCGCGTGGCGGCGTTCCGCTGACAACCAAGGCGCGCGGCCGCAAG
AACCGCCGCGACTACCCCTCGTCGTGGGGGTTCGACAAGGGTCAGATGACGATGAAGAAG
CGTGTCATGGCCGTGTTCGAGGGCCCTCGCCGGCTGGCCAAGGACGACATGATGCTCTCG
ACAGATCACGAGGTGCGGCTCAAGCTGTCGGACGGCAAGTCCTACATCACCGACCTCGAC
GTGCAGACCCTGAAACGAGCCGAGGGATTCCTGGGCGCCACGGACGAGGAGAAGGGCCCG
TGGATATCGGACGACCCGACCGAGGAGCAGCTCAAGGAGATGCTGGAGACGAGCGCCGCC
GCCCTTCACTGA
>IOZ07G0020.t1 JAAVMX010000001.1+ 1831639-1832221,1833031-1834397
ATGGCCGAGCAGTCGTTTCACGTATTTCAGCAGCACCAGCACCAGCACCAGCGCCAACAT
CACGACAACGACGGCTTCGTCCGCTACCCCGAGCCCCTGCGAAACGCCTTTGCGTCGCCG
CCGCTGGGAATGAACATGGCGCCCGACTCGACGTTTGTtggaggcggcggcggcggaggA
GGAGGAAGCTTTCCGCGCCGCGACATGTACCCCGCCACCGCCAGCactgccgccgccgcc
acgCCGTCGGCCGCTACGGCGGCCATGGGCTTCGAGGCCTCCCTCTACGGTGAATCGGCA
AACTACGTGCTCAACGGTCGGGCATCGCCGGGCTCGTATCCGGACGAAGGCGACATGAGG
CTTCCCTCGTCTGGCTTGTCATCGGCACCCTCGGCGCCCTCGTCGGCCATGGGGTCGCCG
CAGTCCAACCACGGCCAGCTCGGCGCGCTGCACGAATGGAGCGCGCATGGCCTCGCCGTG
CAGCCGGGCATCGTCGGCAACGACTACATTGAGTACTTTTCCGGCACCGGCATGGAGGAT
CTGGGAGGCTTTGTCGACTTCCAGACGAACAAGACGTTTGTCGACCCGTCGCTCATCCAC
CCGGACATTGCGCGGCCACCCATGGCTCTCTCGCCGTACGATGGCCACTACCAGCAGGCT
GCCCACCCCTTTGCCGCCTCGTCGGTTTCGTCGTCACCACAGCCCAACCTCCTTCGAACC
AACAGTTCCTCGCCCTATCTCCACAGCGGCTCGTTTCCCCCCGCATTCGCCAGCAGCCCC
TACGGAGCCCCCATGGACCCCAGCGGCCGCCGCGTGAGCATGGGCAACTTTATTTCTCCC
TCGTCGGCCGAGTACCAGAGTGGTGACGAGGCAAAGGAAAAGCAGCGCTGCACCTACCCC
GACTGCGGCAAGGTCTTCAAGGACCTCAAGGCCCACATGCTCACCCACCAGAACGAACGC
CCGGAAAAGTGCCCCATCCAGACTTGCGAGTACCACGTCAAGGGCTTCGCTCGCAAGTAC
GACAAGAACCGCCACACCCTCACCCACTACAAGGGGACCATGGTTTGTGGCTTCTGCCCT
GGCTCTGGATCTCCCGCCGAGAAGTCGTTCAATCGAGCCGACGTCTTCAAGCGGCACCTG
ACGGCCGTCCACGGAGTCGAGCAGACACCCCCCAACAGTCGCAAGAAGACGCCGACGGGC
GTGGGCATTGGCGCCGGCAAGAAGCTGACTGGCTACGCCCCCGATGCCACGGGCAAGTGC
AGCACCTGTTCGCAGACGTTTGCCAACGCCCAGGACTTTTACGAGCATCTCGACGACTGC
GTGCTCCGCATCGTCCAGCAGGAAGACCCCGCAGAGGCCATCAACGCCCAGCGCCTGGCC
GAGGTGGAAAACGACAAGAGCGTACACCAGACGCTGGAGAAGAACAATCTGCCGACGGCG
ACGCAAACTGCCGGGACCGACGACGAGGAGGACTACGACATGGGCGACGACGACGCAGAC
GACTCGTCGTCAAAGGCCAACTCGTCTCCTTCGTCTACCAAGAAGAGGACGAACCCGCCC
AACGGCGTGCAAAAGTCTCGCGGCATCACGCACTCGCGTGGCGGCGTTCCGCTGACAACC
AAGGCGCGCGGCCGCAAGAACCGCCGCGACTACCCCTCGTCGTGGGGGTTCGACAAGGGT
CAGATGACGATGAAGAAGCGTGTCATGGCCGTGTTCGAGGGCCCTCGCCGGCTGGCCAAG
GACGACATGATGCTCTCGACAGATCACGAGGTGCGGCTCAAGCTGTCGGACGGCAAGTCC
TACATCACCGACCTCGACGTGCAGACCCTGAAACGAGCCGAGGGATTCCTGGGCGCCACG
GACGAGGAGAAGGGCCCGTGGATATCGGACGACCCGACCGAGGAGCAGCTCAAGGAGATG
CTGGAGACGAGCGCCGCCGCCCTTCACTGA
>MSTRG.36.1 JAAVMX010000001.1- 2219416-2219562,2219651-2219898
CTAGACTCGCCCTAAAACCTTTTGCGTGTTCTCTTCCTTGCCTAGCAATCCCAGATTTCG
TATTTGTGTCGCACTTGGGCCGTCGTCGCGAGGAGTGGCCGTACCGGCTCGAGCCTGAGC
TGCATTCATGGCGATAGCTCTCGCGTGCTCTTTCTTGTGATGCAAGCACTCGTAATAGTC
ATCTAGCGGCATCGCACACTTCTTCTTTCCCGAGTCGTCCTCGGCGGTTGTATTGACGAC
GTAGCAAGCGAGGACGTCCTGCCAGAACGGAAAGCAGCGGCCGGGACCTGCAGGGAAACA
GAGTCATGGCCCGGTCAGCGAAGCTTGAGCAACAGCCAGAGACGAGAACAATGGCGGGGG
AGCCGACCGCCGTGCATTCCGTATCCTGACGCCAT
>IOZ07G0022.t1 JAAVMX010000001.1- 2219416-2219562,2219651-2219790,2219871-2219898
CTAGACTCGCCCTAAAACCTTTTGCGTGTTCTCTTCCTTGCCTAGCAATCCCAGATTTCG
TATTTGTGTCGCACTTGGGCCGTCGTCGCGAGGAGTGGCCGTACCGGCTCGAGCCTGAGC
TGCATTCATGGCGATAGCTCTCGCGTGCTCTTTCTTGTGATGCAAGCACTCGTAATAGTC
ATCTAGCGGCATCGCACACTTCTTCTTTCCCGAGTCGTCCTCGGCGGTTGTATTGACGAC
GTAGCAAGCGAGGACGTCCTGCCAGAACGGAAAGCAGCGGCCGGGACCGCCGTGCATTCC
GTATCCTGACGCCAT
>MSTRG.37.1 JAAVMX010000001.1. 2417636-2417785
ctactgcgtgccttagagcctcgttGGCTAGAGCGATGCGATACGGCGAGATAcgtgacg
atgcgatttaacgatgcgatttaacgatgcgatttaacgatgcgatttaacgatgcgatt
taacgatgcgatttaacgatgcgatttaac
>MSTRG.38.1 JAAVMX010000001.1+ 2382878-2383296,2383358-2386130
GTACATGTTGGCACAGTACTATTTTAATCACCATTTTCACCCTCCTCATTTCCGTCTCCG
CTTGCAGCCAGTTAGCTTGCCTCTTTTGCCTCTTGCTGGGCGCCGTTTCTCGTCAACTGC
GCCTGTCTCAACCTCAAAGCCGCGTGTGCTAGTCGCGTCCCTCCTTGAAGACGCGCCTTC
ATTCACTCTCGCTTGCAGAGTCTTGCCGGCACCGTGCGCCAGCCAATATTGACAAACTTC
CCCTCTCGAGTTCCCTTGAGTCAACCATGCCCAACATCCCTTCGAATCCCCGCCTCGAGT
ACTGCCCGGCAAAGTCCTGATCGCCTACTATTGCGCTGCCCAGAATCCAGAGAAAAGTCG
GAGCATGGGCTGAGTGAGAAGAGTCATGATGTTCGGAATCCAGATGCTGTTGGAAGATTG
GCTGGACGATCTTTGCGTCCGCTTCATCATCAATCTTCCCCAAGAAGACTTGTCTTCGGT
CGCCCGAATATGCTTTCAGGTCGAGGAAGCTCAATGGTTCTACGAAGACTTCATTCGCCC
GCTTGATCCAACTCTACCGTCCATGTCACTTCGCATCTTTTGCCTGCGAATCTTCCAGCA
TTGCCCGCTTTTGGCGTCCTTCTCCAACGAACATCATACTAAAGCGTTTGAAGAGTTTCT
GCAGTACAAGACGCGAGTTCCCGTGCGCGGCGCCATCATGCTCAATCAGGCCATGGACTC
TGCCGTGCTGGTCAAAGGCTGGAAAAAGGGGGCCAGCTGGAGCTTCCCCCGAGGCAAGAT
CAACAAGGATGAGGATGACCTGGATTGTGCCATCCGGGAGGTCTACGAAGAAACCGGCCT
CGACTTACGCGCCACAGGACTGGCTCCGACCGAGAAGAAACCAAAGTACATAGAGATTTC
CATGAGAGAGCAGCAACTGCGCCTCTACATCTTCCGTGACATTCCGATGGCTACTGATTT
CCAACCTCGAACGCGCAAGGAGATCAGCAAAATTCAGTGGTACAAGCTCTCCGACCTCCC
TGCATTTCGCAAGAAAGGCGCCCAAAACCGCAGCGACGCTGGAGGCGGAAGCGGCGGCAG
CAAATTCTACATGGTTGCGCCGTTCTTGGTACCGCTGAAAAAATGGATCGTTTCGCAGAA
GAGAGTGGACGACACGAGAGCCGTCCCGAGTGCTAACCACGCTGACCAGGCCCCGAATTC
CGGGGACCTGGCGTGGGCGCCAGAACCTTTGGCTGCTCCTAACCGGCCTCCCGCCCTTGA
AGACCTCCACGGAGCGAAACAGGGCATTGAACACTTGTTTGGGGCGCAGATCCCTTCGGG
CTCTCAAACCCCTCACGAAGACAAGGGCAGTGCTCTTCTCTCGATTCTCAAAGTTGGTGG
CCAACGAGGGGCAACTCATATGCCACAGACGCCTCTGGATCTCACTACTTCTAACCCGCC
ACAGCCCCGGAACCCCCATCATCACTCCAATCAACACTCTGTTCCAGCAGATACGCACGC
GAATGAGCCTCCCCCAGCTTTCCAGCTGCCCCCGAAACCTTCTGCTCTCCCATCAGTGTT
GCCGCCGACGCACGCCGCCGACCCTCGGAGCGCTTCAGATAATGCTGCAGCGATGGCACA
ACGGCTCTATTCTATGCAAGAAGAGCCTTCTCTAGCTCACACACAATCACTGCCGCCGAA
AACACAGATGTTCGTCCTCAACCAAAGTGTATTTCATGGACCGCCGTCGGCGCATCGAAT
GGGGCGGTGCCAGCCGCGACGGGGGAACGAGTCACCGCCCGCTAAAGGCCAAATGCCATC
GCAACTTCAGGCAATACAGCCCCCCCCCCCGGCACAACTTGACGGGCACTCGATGGCGCT
GCTCAATGTTTTAAAGCCGGATACGACTTCTGCTATGCCTCCCGTGCAAGACGCCAATGG
CGGACAGAACCGATGGCCAGCCCCAAGCCACCGTGCTACCCCAAGCTCATCGTCTCCCCA
TGCCGATCACGCTATACCTCGGGAACCCCCGAAACGGCTTGACCACTTGGCAAGCCATGT
GTCGCTTCCGCAGGCTTCGTGGTGGCCCACAGGGTCGGGCGCCAATGGCCCTAGCGACAA
TCACCGATCAGCTTTGCTGGAGATGTTCAAGAAGGCTGAACCTGACGCCGCAAGTCACGA
AACGCAAGGCCGGGGTCGCAAGGCGATGCGCTCGGTACAAGTTGGCGACGTTGCGATAAT
GGAGGCATTACCGTTGCGAAATTTTCATGTCCGGGTTCCAGAAGCTCGGGCGTTTTCTCT
GGATCAAGCCTCTGCGCGAACCTTCGAGCAATATGGCATGCCTGATAGTCGAGGCTGGGA
GAACCTGGCGCCACCTCAACAAGTCCCCGGTCAGACCCCAACGCAGCCGACTCGCGTTCC
CCAGCGCGGCCAGACGTTTGGCGATGACGGACATGTGTTGTCTCCGATTTCATCAACGCA
TGGCCCAGCTCAAGCGAGTCCTGGGCAACCCGGCAGCCCGCACGTAAATACGATGCCAGC
GCGCGGCGAGTTCGGCCGCAAGCCGGGAGGCTCTGTTGAGCAGAAGAGACGGCTCCTCTC
GCTATTTAGCAAGCAGCAGGGCCCATTGATGAGCAACGTGCATGGAGGGGGTGAAACAGG
CCCATCCCGAGTTGCTTCGGTGGCCTCTGGTAGCGGCGAGGCCTCGTTTGGTGCCGCATC
ATCGACAAGATCTCGAAGAGGCACCGAGACACCGATGTCCCCTGCCGAACAGAGTTTCTT
CTTGGAATACCTACAAACAGTGACGAATAACGCCTCGCCTTAACTGTTCCGTGGCGGAGG
ATGTACTACTACAGGAACAATAAGGCTAGACTGTCAATGGAACGGGATGGCACATGTAAT
TGAGACAATAACAAGATCCAAGACGATGATGAATGTTGCAGGACCGCGAGTGTCGTGAGC
AGGTGGAAAATGGAGTGGGGGCAGTCTCAAATGGCAGATTCGATATCGAGGCACTCGGCC
ACGTTCAATCGCAACTCTCGATGTGGAGATAGATGTCTTGGGTTGGCTTAATTCGAAACA
GCGATTatgtcgcatcggagcgtgcctacaaggaggtgttagatatagctctatacttGT
GCAGGTCACGTGTCCGCTTGCGCAGGGGCCGTGCAAGATAGCTATCCTACGACCTATATC
GTAATATTAGAC
>IOZ07G0023.t1 JAAVMX010000001.1+ 2383263-2383296,2383358-2384046,2384128-2384150,2384284-2384310,2384383-2384593
ATGATGTTCGGAATCCAGATGCTGTTGGAAGATTGGCTGGACGATCTTTGCGTCCGCTTC
ATCATCAATCTTCCCCAAGAAGACTTGTCTTCGGTCGCCCGAATATGCTTTCAGGTCGAG
GAAGCTCAATGGTTCTACGAAGACTTCATTCGCCCGCTTGATCCAACTCTACCGTCCATG
TCACTTCGCATCTTTTGCCTGCGAATCTTCCAGCATTGCCCGCTTTTGGCGTCCTTCTCC
AACGAACATCATACTAAAGCGTTTGAAGAGTTTCTGCAGTACAAGACGCGAGTTCCCGTG
CGCGGCGCCATCATGCTCAATCAGGCCATGGACTCTGCCGTGCTGGTCAAAGGCTGGAAA
AAGGGGGCCAGCTGGAGCTTCCCCCGAGGCAAGATCAACAAGGATGAGGATGACCTGGAT
TGTGCCATCCGGGAGGTCTACGAAGAAACCGGCCTCGACTTACGCGCCACAGGACTGGCT
CCGACCGAGAAGAAACCAAAGTACATAGAGATTTCCATGAGAGAGCAGCAACTGCGCCTC
TACATCTTCCGTGACATTCCGATGGCTACTGATTTCCAACCTCGAACGCGCAAGGAGATC
AGCAAAATTCAGTGGTACAAGCTCTCCGACCTCCCTGCATTTCGCAAGAAAGGCGCCCAA
AACCGCAGCGACGCTGGAGGCGGAAGCGGCGGCAGCAAATTCTACATGGTTGCGCCGTTC
TTGGCCCCGAATTCCGGGGACCTGGCGGCAGTGCTCTTCTCTCGATTCTCAAACCCCGGA
ACCCCCATCATCACTCCAATCAACACTCTGTTCCAGCAGATACGCACGCGAATGAGCCTC
CCCCAGCTTTCCAGCTGCCCCCGAAACCTTCTGCTCTCCCATCAGTGTTGCCGCCGACGC
ACGCCGCCGACCCTCGGAGCGCTTCAGATAATGCTGCAGCGATGGCACAACGGCTCTATT
CTATGCAAGAAGAGCCTTCTCTAG
>IOZ07G0024.t1 JAAVMX010000001.1+ 2526870-2527322,2527385-2528026
ATGCGTTTGCTCTGTTGCTTTCTGGTCGCTGTGCCACGCCTTGCGGCCGCCCTTTGTGAG
TGTGGATACTCTGCCAGAGGTTCCCAGGACGACAATGGCCCGTGGCTCTTTACAGACATG
GTGGAAAGCGACTTCACAAAGTTGGAAGACGTCTCGAGGCTCAAGAATTGGGTTCCGCAG
CAGTTCAACGTTTCGGCAAAGGCTGGTCGCGGCAGGTATGGAAAGACTTTCAGCCCAGAC
AACATAGCTTCCCATCCCAAGACGAAGCTCGGAGAGGATCAACCGGCGGCGGCAGACTCA
GTCGGCGTTGAGCTGCGAGTCGGCAGCATGGTCGCAAATGGCGCCATTCCAGTTGCCGAG
GTTGACTCGGCAAACATGGACTTGCACTATGGATCGTACCGCGCAGGGATGAAGCTAACG
GCCGTCAACGGGACATGCGCCGCCTTTTTCTGGTACTTCAACGACACGCAAGAAATCGAC
ATGGAGTTCCTGTCCCAAGACTATAATCATGAGAAGCGGCTGTACCCGGTCAATCTCGTG
GTCCAGTCCCAGAATTCAATTAAAGCCGGATACGACGCGAGCAGGACGGACAGCTTCAAG
CGCGTCAACCTTACATTTGACCCGACGGACGGATTCCATGAGTATCGGTTCGACTACTTG
CCCGGGCGGGTCGTCTTTTACGCCGACAGCAACAAGTTGGCCGAGATGGAGGGCCACGAG
ATGCCTTCGAGCGCCGGCCACCTCATCCTCCAGCACTGGAGCAACGGGGATCCAAAGTGG
TCAGGCGGACCGCCGATACAAGACGCTCTGCTTACGGTCAGTTACGTCAAGGCGTACTAC
AACGCTTCGAGCAGAGAAAAGGTGTCGAGCTGGGCGCAGCGTTGCGCCGAGGTCCAGGGG
GCCGCTGTCTGCAGCATCCCAGACGTCTTTGCGAGCAACGCAAGCACGGGAGGTCGCTTC
TTCACCGATGAGGGCGCTCGAGGATCAGGTAAGGACGATGAGGAGAATAGCGGACGTGCT
TTGCGGATAGTGGAGCGGACATGGGTGCTGTCGGCTGTGCTGTCGATTACTGCCATGGTG
GTGATGGGGACGTGA
>IOZ07G0025.t1 JAAVMX010000001.1+ 2528748-2529911
ATGACGGCCGAAGCCACGCTCGACATTGTGCTGCGCAACGAAACTGGTTCGGCGCAGCTT
TACGCGCACATTACGGGCTCGGACACGTCGGGCCTGGTGCTGATTGGGGCCGACGGCAAG
AGCACGTACCGGCCCGTGTCGCCTGCCAGCACGCTGCAGCCGCTCGGGGCTGACTGCTCG
ATCCTGGTGGGCGGGCCCGGCAGCTCGCGGACCGTCAAGGTGCCGCGCATGGCTGGGGCA
CGCATTTGGTTCTGCAAGGGGCGGGCGCTGACGTTTCTGGTCAACCCGGGCCCGGCGCTG
GTGGAGCCGTCGGCGACGAACCCGACAGACGCCAACTACAACTTCGACTGGGGCTTCTGC
GAGTTCACGTGGAACCAGCAGGAGCTGTACGTCAACGTGTCGTACGTCGACTTTGTCGGG
CTGCCCATTTCGCTGCGGCTCGCGACGCGCGACGGGCAGGTCAAGACGGTGCCCGGACTG
CCGTCCGACGGGCTGGAGAGGGTGTGCGGCAAGCTCGAACAGCAGGCGCGGAGCGACGGC
AAGGGCTGGGACAAGCTGGTGGTGCGCGATGCGGGCAGCGGGCGGGTGCTCCGGGCGCTC
AGCCCCAACGCGGGCGAGGTGCTGACGCCGGACCTATTCAGAGGCTACTACGGGGCGTAT
GTGGACGCCGTGTGGACCAAGTACGCGGGCGAGGACCTCACGGTGGACACGCAGTTCAAA
TGGGGCCGGGTCAAGGGCAGGGTCAACAAGGCCGACGGCAAGCTGACGTTTGCGGGATCC
GGCACCGAGGggagcggcggcggggcgTTTGGGAAGCCGTCGGCGGCCGACATCTTTAGC
TGCAGCACGGGGCCGTTTGCGGGGGGCAAGGGGGTGACGGAGGAGCAGCTCAACATAGGG
GCGCGGCTGGCAGCGGCGCTGAACCGGTCGACGCTGCTGGTCGACGCGGACCAGCCCGGG
GGAGAAGTGGTTGCCAACTACTATCGGGAGGCGGTGACGAACCACTTTGCGCGCATCTGC
CACGAGACAAGCGTCGGGGGCCGGGGCTACGCGTTTCCGTACGATGACGTCGGGCCGTTG
GGGGGGAGGGACCAGTCGGGCTTTGTCAACGACCCGAATCCAAGGGAGCTGGCAGTGTGC
GTAGGCAAGCCTCTAACGGAGTGA
>MSTRG.41.1 JAAVMX010000001.1+ 1060946-1061273,1061341-1061946,1062064-1062440,1062500-1067012,1067077-1068660
ccacTCGCCTGCCCCCCTCCCCCAAATTTACCAAAACTGGTGGTGCGGCGTGTCTTGGCT
CCTCTTCTCTTCACCACCATCTCCCTCACTCACCCACCCACTCACGCTCGCTCAGGGTGT
GGTTTGTTGCTGCTGGCGCCGCCCATTTGTTTTCTTTCGTTTCTTCTTCCCCGCAGCGGC
CCGTTTGTTGTGCTGCCTGCCTGCCTTTGCCTGCTAGTTACTACTTCTACTAGTGACACC
CACCTACCACCTAAATATCCATTCTCTTCGCTCCTTGGTTCATCCGTCGCACGCGCCAGC
CACGGCGCCTTGTGAATATTCTGCTGCTAAAAGGCTTCAATTGAAGCCCGAGTCTTGCGC
CCTCAGCGTTAGCGAAAATACACGCACACACAGGCAAAACACCACGCAACAAAACAGCAC
GATTGCCCGCCCGATAATAAGCAGGCCGATCAGCGGCACGGCCCAGTGCATCCTGCTGCT
CCTCTAACGGGCGCCAATTCAATTGGGCGTCGGGGAATGGTCAACAAGGTATTCGTCGCG
GGAGATCATTCCAGCCCAGCGCTGCCCACCGACAACTCGACGGCTGAACCAAGAACCACG
AGGCTCATCTGACCACCACTTCCCCGTCTGCCTCTTCTCAATTCCCGTTCTGCCTCTCGA
GGTCTTTTTTTTCTTCCCTTCTTCCCCCCTTTTGTGTTCTTCCCTCTGCTTACATTGGCC
GTGGCCTACTCACCTACGCGCCTGTTTGTCACGGCGCGCTCCGACCCCTCACCCACCCCT
GCAGGTTGTCCGCAGGGGAATACCTACTTCGGACACGACTGATTACCTGTCCCATCTCCC
CTCGGTTTCACGCCGTCCGCTTACGACTCGAGCCCCCTTTTGGCTGCCCGAGTGCTTCGG
ATACGAGCTTTGAATGCCGTTGCCGCGCCTCTAACCTCCAAGACGCACCATCGCTTCTCC
GACTTTGACCAAGACCTCTTCGCCGCTGGCCCTGGCTCATCCCCTACCCAGGCCAAGCTC
GCCCTCGAAGCCCATCTGGCAGAGACGGACCGCCGACTCGAAGAAGCTGGGAAGCTCGGC
ACCGCCCTCGTCTCCCAGCGCAAGGCCCTGACCGAGCAGCTCCAGGAGGTGGAGCAGCTG
CAGGCCGAGGGCCAGATAGGTCCCGACCTGCGCAAGAAGCTGGCCGAGGTTGAGCGAGAG
TACAACGACGTGGCGCGCGAGTCGGCCCGTGTATTTCTGCCCAAGCAACGCATGCCCAGC
AATGAGGCCAACCCAGGCTCCCCCTACGTGCCAGAGGCTCGGGGCGGCAGGCGATCCGTT
AGCCCCTCCAAGTTCGAAAGCCAGGCCACCGGCTCTCCGACCAAGCTTAACGTGCCGAAT
CGCCGAAGCCGGAATCAGCCGACCAACCGCGTGCACGACATCGAGTTTGCCGCCGAAATC
AGCACCTCGCTCATTGCTCAAGTCCGGAACCTACAGTCTCTCCTCTCCGAGCGAGACGAG
GAGAACAAGACTCTCCACTCGGAAAGATCCAATCTCGAAATCGAAGCCGAGAACCTGCAG
CAGCGCCTCCGTACCCTCGACGAGAGCGAACACCGCTACAAGGAGGAGAACTGGAACCTC
GAGACTCGCTTGCAAGAGCTCGCGTCACAGCAAAGAGAGGCCGCTGATCGTGAAAAGAGG
CTTACCCAGGCGCTCGGCATCTCCAACGCCGACAAGTCTGCCGCCCGGAAGGAACTGGAC
GAAGTCAAACTCTCTCACTCCAAGCTCGCCGAGGAGCACGCCGCCGTCACCAAGCACCAT
GACATCGAGTGGGGCACCGCCAAGCGCACCATGGTCATGGCCGAGGGCGAACGAGCCGCC
CTGCAGCGAAAGATTGACGACTTGACCAGCCAAAACCAGGAGCTCGCAAAGGCCTACTCT
ATGCAGCGCGGAAGGGCAGCGGACCGAGAGCCGGGCTTGGGCGCGAGTGACGACGACTTT
GAAACGGCGACCGATAACATGACGCCGGAGCACTCTCCGCCACCGTCCCCCATCAAGAAC
ACGCCCAGGCACTCCATGCTGGAAACAGAGACGGTCAAGACCTCGCTGCAGCATGCCCAG
AGGACCATCCAGAGCCAGCGCAACCAGCTGCACCGCGAGAAGACGGAGAAGCTTGAGCTG
CGGCGCATCATCCAGGACCTTCGCGACGACCTCGAAAAGGTTCGTACCGACGCGGCCGGC
GCTGCGTCCAGCAGGCGAAGCCGCAAGGTAGAGTCAAAGGACTTGAAGAAGTCGCAGCGC
CTGCTTGGCAGCTTCCGCTCTAGCCGGCACGAGATTTTGGTCGACGATCCTGAATGGGAG
GACAATCCCGACGCGGCGCCAGGAGCGGCCTCTCCGAGCACCGGCTTCGCCCAGGGCGCG
GGTACCACGAGCCGAGGAGACGCCAGTGACGAGTTCGACACGGCCAATGAAGCGAGTGAG
TCTGCTTTCGAGACGGCCAACGAGCGGGCCACGGAGACGGAGGACTTCCAGACCGGCAAC
GAGAAGCTTTCGGGTAGTGACGATACCGAGACCGAAACCGAGACCCCATCCCGTGGCTTT
GGTCGGATGCGGCATCCCCCGAGTTTGCCCGCCGGCCTCGCCCGACAGAGGAGCCGGAGG
TCCTTTGATAGCACCGCCTCCACGTCGGCCGACGAAGCAGACTCTGCGCTAATGAGAACA
CCCACGGCGTCATTGTCTTCGCAGAGAAGCCGACTCCGCCTTGGTCGCGGCGGCTCCATG
TCCCGAGGCTCCAGGCAGACCAGTGAAGAACCTAGCTTCCGAAGCAGTCCAGCGAGCTTC
GCCAGCGGAGGGACTCCTCAAGCTGGCCAAAGTCTGTTCGCCGAGTTACAGGATCTCGGC
GGAAGCGACGAAGAGTCTGGCGGGGGCACGCCCAGCCGCCGCAGCACACGATCCGTCACC
CCCGGCTCCAACCGTCGAAACGTGTCGTCTCCGCCTGCTGTCCCCCAGTTGCCCAAGGTC
ATCATGGTTGACAGTGGCGTCATGACCGAGCCTGTCAATATTACCGCGGACGTGTACGAG
GAAGTGTCTCCACGGCCCACCTCCATGGCATCTGTCATTAACGCGCCCGTCATCCGGCCC
GCAACCGCACGGAGGGACAGTCTTGGTGCCGACACGACTGCCTCGCGGCCACTGTCCACT
GTCTCTCACGGCGAGGCGGGTGCCCAGTACGAGCAGGATTTTGGAGAGAAGCTCGCGCAA
TTTCCCGTGCCCCCGTCGTCTTCTCCTACCACGAAGCCGCCGACGCCTCCCACACTGGGT
TTCTCGTCGATCCAGTCACTGGCTTTCGAGCCTCGCGCAGAAGTTCACACGCCGCCGACC
ACTCCCACGCTTCGCCTGACGCCCCTCTCCGTACAGCACGTCGAGCCGCTTCCCGAGCCA
GAGGTGCCCCCGCCTGATCTCTCTCTATCGACTATCATGGCTGAATGGTTAGAGCCTGTG
ACGGAACCAGAGGTGCCTCGACCGGCATTGACCATGGCACCTGTGCTTGCCCAAGTCGTA
GATCCCGTGGCCACGCCTCCCCCATCTCTAACCTTGTCTTCCATATCCACCGAGACAGTG
GAGCCCGTGGCAGAGCCAGATGTGCCCAAGCAGGTGCCAGCCTTCATCACCCCGGCCCTC
CCAGAGCTCATCATGTCCATCATAAGGTCCGAGCATGTGGAGCCCGTCAGCGAGCCCAAT
ATCCTCGTTACCTCACCGTCTCTCACGTTGTCGACCATTCGAGCCGAGCAACTAGAGCCG
AGGGAAGAGGTAGAGTCTGTCTGGCCCCAGCCGCCCCTGGCCTTCTCGGGCATCTTGGCG
GAACACATTCAATCTTTGTCTGAGCCGCCGCCTATCGTTCCTACGCTGGCCTTGTCTTCA
ATCGTGGCCGAACATACGCATCCGATTACAGAGGCGCCTCCCTCCCCACCGGCCCTGGCC
ATGTCCTCAATATCCTCTGAACAAGTGGAACCCGTCGTTTCTTCTCTATTGGAAACACCA
ACGCTACCCAGCTTTGGCTTCACCAACATTGAGTCCATCGAAACGCGGCCGCTCTCGCCG
CGCAGCCTAAGAAGAGACGGATTCATTCTCCCCCGAGACGACGACTTTTACAATCGAGAG
CACGGGCAACCCCAGATGGCGTTCAACAACAAGGCGCTGGGATTGGCCTTGGGTCGCGGC
AGGAAGGGCGACTTCTTCCCCATTATTGCCGAGGATGAGACAAGCCAACCCCATCGAGAC
GCTCCCGAAGTCGAGACACCCGAATCGCAGCGCCCATTCAAGGAGATATCGAGCAATTCC
AACGGTCGCTTACCACGAAAGCAGCGCGAGCCGACGAGCGACCAAGGTGCCCAGACTTCC
CTGACGTCGAGTGCCATCGACAAGCTCCTCAACAGCGAACCGCAGCCAGGACTCGGCCAC
CATCATGCTTCCATGAGCTCGATGGGCAGCCCCGACACCACGGGAACAGTCAAGGTTCAC
CGCTGGCAAGAGACGCTGGATAGCCCAGTCCACGGCAAGGGGTCGGATGAACCGGCCTCG
GAGAAGGCGGCGCCGCCATTCAGACCCGGAAGCGCCACCAGTGGCTCTATCCACGACGTG
CCGCCGCTTCCGTCCAACCACCGGCAGCTCATTGACGCGGCGCGAACCGGTTCCGCTCGC
GGTCACCCGAGCGGTCACCTAGGCTCCATGGGACCTCCGTTGTGGCCCGCTTCCGCCATG
AAGCATCAGCGGCCTCGCACCCCCATCGAGCAACGGCCAACGTCAGCTGCGTCTGTTCGC
GCGAATGCGACACCACGTTTCAACCGCGGTGGCTCAGCTCACGGGACGGCGGAGATTTAT
TCGCCGTCGAAGCTGACGACACGGTCTAGGAAGTCGTCGGTATCGTCGTTTGCATCGGAG
CTCGACACCCGTTTCAACATACGACCTGGCGAGATGGGGATGGGCCCCGCGGGCTTCAGT
CCCGACACAGATCCTCGCATGATCCAAGCCATTACGCAAACCATGATCGGCGAGTTCCTC
TGGAAATACACGCGGAAGCCCGGACGCGGCGAGATGTCGGATAATCGACACAAGCGCTAC
TTCTGGGTCCATCCGTACACGCGAACGCTGTACTGGAGCGATCGAGATCCCTCAAATGCT
GGCCGCACCGAGCTCAAGGCCAAGAGCGTTCCCATCGAGGCCGTGCGCGTCGTGAGCGAC
GACAACCCCATGCCCCCAGGCCTGCACCGTAAGAGCTTGATCATCATATCTCCAGGGCGA
ACCATCAAGTTTACGTGCACGACGGGCCAACGACACGAGACGTGGTTCAATGCGCTGTCG
TACCTCTTGCTCAGAACGGAGCGCAATGGCCAGTCGGACGCGCAAGAAATGGCTGAGAAC
ATGACGCGTGAAGACGTTGAAGAGTTCAACCCTCAGTTTGGTGGCCGGGCTGCCAACGGT
AGTCAGCCCGAGGCTGCGCCGCCGTCGCTATCCTCGTACCACTCCCGAACGACGCGAAAT
GAGACGGTTGTAGACGGGGCCTCGATGGAAATCCCGACCTTGACACCGGCCAACTGCGCC
AAGCCGCCGGGGGGCATCAGGACATCGGCGGGCACACTGAGCAAGTTGAGTGGGTACTGG
AAGTCGGGTGCCCCAAAGTTGTCTGGGACCTTTTCAAGCCTGCGCGGCCGGGGATCGGGG
AGCCAACCCGTGCAAGTGTATGAGGCGAGCGAGGTTCACGATAGCGCCGAGGACCTTCGC
GAGATGATTGAGCGGCAGGACAGGGACTCGGACCGGCTCGAGAATGTGAGAGCGTGCTGC
GACGGCAAGCATGATGTAGGGACCTTGACACACGCTTCCAGAAGAGGCCGCGACCAGCAC
GTGCACTCGCATACCGGACCGTCTTCGTCGAGCGTGCCCCTGGCGTCGACGCGTTCCCGC
GCTTGAGAAGCCGCGCGCCCCGTCGCAACTCTCAGGCCGCTGCCGCCATGATCATGGGCG
TCGGTTGAGCGATGTCTTGGCTGCCGGGCTCATGTAAACAGCCTGTCGTCTCTCTTGGCG
ACACACACAGGGAGGAAGCGCCGTTTTCGCCTCTTTTTTGTGTACTTATCTGACGACACT
TACGATTTGCCTTTTCCCTAATTGTGCTGCATTCTTGCGGGGTTGAAACCGACCTCGTCC
ACCCTTTCGACAACTTGACGGGTCTACAGCCCAACACTAAACAATCGCTTTCCGGGACGC
CGTTCTTGTCTTCCCTTTGAGTCTCTTTGGCCCGCCTCTTTCACTTTGATGAGACGAGAG
GGCCCTGCATTTAGGCACATTGAAGAATGGTTGCCCAGGCCGAGTTCCCTACGTCTTGAT
GGAGATTTGGTTGTCGAAGGAAGTGAGGGAGAATGGAGCTCGCGCGCGCCTTGACATTGC
AGATGGCCAACTGCTCCCTCGAGGACCCCGTGACTGGGTGAGTTGGGCGAGTGGAAGCGG
CAAGCGGCCCGTGAGGCGACGTCTTGTGAGTCTTGCGTGTGTTGGTGCTGGGGACGGGCT
GTACGAGACAGACATGTATCTTGTATGTTGACAGGCATGATTTGTCAACCGGCACTTTGC
CGTCTCTTGGCCGTCTCTTTGCCGTTTCTTTGCCGTTTCTTTATGCCAAAGAAAGGTCAT
GCCAACCACTGCGTAACTGCTGGGCTGTCCGGCGACTGTCTGGCGAGTTGACCACTGGAG
CACCTGGAACACCTGATGTTCTGTCTGAGAGGATGACTGTTGGGCCACCTGCTCGGTTGC
CAGTCTAAGCGTCTGCCCAACTGCCTGTCCAACTACGGTGGTTTACCGTAGCTGTCCGCC
CGACTGACTGCTCGCCCGCTGCTGCCTCTGCCAGGGGTACCACGCGTTGGCTAAACAAAG
AAAGACTTGACTTGGCATGGTAACCGTCACTCGTCGATGCTCGTCGGTAGACGGGGGAGA
GGAGATAGCCTCCTCCTCCTCCCTTGAGGACAGGCTGTCCCGTCACATGACGCACTGCCA
CTTTGCACTCCTGTGACGCGGGCAAGCAGCCCAGGCTTGGCGCCATTTTACCGATTACCT
ACATACATACGGCAGGCCGCTCTCGGTACCCTCCCTGTAGCGCCTTTAGGGAAAACTGGC
CATTTAGCACCACTGCGACGCCGAAAGCGACGCCATTCTGAAGAAGACGCGAAGTCTCGA
GGACTGAAGCAGGTGCCGGGGGCGTGCTCTTTCTGCCGGCCGACCGTTGACTGTTTATAC
GCACGAGTCGAACAGTCACGCACGCTTTCATCTTCCCCGCTCCGGACTCCGGGGGATGCA
GGCGGCGGCCTCTCACGGGGGAGTTAGTACACACGGGATGCTGCAGTATCCGCACCATCC
CGTTGTTCAATATACTACGTATGTATGT
>MSTRG.41.2 JAAVMX010000001.1+ 1060967-1061273,1061346-1062440,1062500-1067012,1067077-1068958
CCAAATTTACCAAAACTGGTGGTGCGGCGTGTCTTGGCTCCTCTTCTCTTCACCACCATC
TCCCTCACTCACCCACCCACTCACGCTCGCTCAGGGTGTGGTTTGTTGCTGCTGGCGCCG
CCCATTTGTTTTCTTTCGTTTCTTCTTCCCCGCAGCGGCCCGTTTGTTGTGCTGCCTGCC
TGCCTTTGCCTGCTAGTTACTACTTCTACTAGTGACACCCACCTACCACCTAAATATCCA
TTCTCTTCGCTCCTTGGTTCATCCGTCGCACGCGCCAGCCACGGCGCCTTGTGAATATTC
TGCTGCTGCTTCAATTGAAGCCCGAGTCTTGCGCCCTCAGCGTTAGCGAAAATACACGCA
CACACAGGCAAAACACCACGCAACAAAACAGCACGATTGCCCGCCCGATAATAAGCAGGC
CGATCAGCGGCACGGCCCAGTGCATCCTGCTGCTCCTCTAACGGGCGCCAATTCAATTGG
GCGTCGGGGAATGGTCAACAAGGTATTCGTCGCGGGAGATCATTCCAGCCCAGCGCTGCC
CACCGACAACTCGACGGCTGAACCAAGAACCACGAGGCTCATCTGACCACCACTTCCCCG
TCTGCCTCTTCTCAATTCCCGTTCTGCCTCTCGAGGTCTTTTTTTTCTTCCCTTCTTCCC
CCCTTTTGTGTTCTTCCCTCTGCTTACATTGGCCGTGGCCTACTCACCTACGCGCCTGTT
TGTCACGGCGCGCTCCGACCCCTCACCCACCCCTGCAGGTTGTCCGCAGGGGAATACCTA
CTTCGGACACGACTGATTACCTGTCCCATCTCCCCTCGGTTTCACGCCGTCCGCTTACGA
CTCGAGCCCCCTTTTGGCTGCCCGAGTGCTTCGGATACGAGCTTTGAATGCCGTTGCCGC
GCCTCTAAGTCAGTCTTCCTGACCGTCTCGGCTCGCTGCCATGGCCTCGTCCCTCGCCTC
GGACGGGCGTCCGAGCCTCCCCGCTCCTGAGGATGCCGCAAATGACCCCTTCGTCGCCGT
CGCAGCCTCCAAGACGCACCATCGCTTCTCCGACTTTGACCAAGACCTCTTCGCCGCTGG
CCCTGGCTCATCCCCTACCCAGGCCAAGCTCGCCCTCGAAGCCCATCTGGCAGAGACGGA
CCGCCGACTCGAAGAAGCTGGGAAGCTCGGCACCGCCCTCGTCTCCCAGCGCAAGGCCCT
GACCGAGCAGCTCCAGGAGGTGGAGCAGCTGCAGGCCGAGGGCCAGATAGGTCCCGACCT
GCGCAAGAAGCTGGCCGAGGTTGAGCGAGAGTACAACGACGTGGCGCGCGAGTCGGCCCG
TGTATTTCTGCCCAAGCAACGCATGCCCAGCAATGAGGCCAACCCAGGCTCCCCCTACGT
GCCAGAGGCTCGGGGCGGCAGGCGATCCGTTAGCCCCTCCAAGTTCGAAAGCCAGGCCAC
CGGCTCTCCGACCAAGCTTAACGTGCCGAATCGCCGAAGCCGGAATCAGCCGACCAACCG
CGTGCACGACATCGAGTTTGCCGCCGAAATCAGCACCTCGCTCATTGCTCAAGTCCGGAA
CCTACAGTCTCTCCTCTCCGAGCGAGACGAGGAGAACAAGACTCTCCACTCGGAAAGATC
CAATCTCGAAATCGAAGCCGAGAACCTGCAGCAGCGCCTCCGTACCCTCGACGAGAGCGA
ACACCGCTACAAGGAGGAGAACTGGAACCTCGAGACTCGCTTGCAAGAGCTCGCGTCACA
GCAAAGAGAGGCCGCTGATCGTGAAAAGAGGCTTACCCAGGCGCTCGGCATCTCCAACGC
CGACAAGTCTGCCGCCCGGAAGGAACTGGACGAAGTCAAACTCTCTCACTCCAAGCTCGC
CGAGGAGCACGCCGCCGTCACCAAGCACCATGACATCGAGTGGGGCACCGCCAAGCGCAC
CATGGTCATGGCCGAGGGCGAACGAGCCGCCCTGCAGCGAAAGATTGACGACTTGACCAG
CCAAAACCAGGAGCTCGCAAAGGCCTACTCTATGCAGCGCGGAAGGGCAGCGGACCGAGA
GCCGGGCTTGGGCGCGAGTGACGACGACTTTGAAACGGCGACCGATAACATGACGCCGGA
GCACTCTCCGCCACCGTCCCCCATCAAGAACACGCCCAGGCACTCCATGCTGGAAACAGA
GACGGTCAAGACCTCGCTGCAGCATGCCCAGAGGACCATCCAGAGCCAGCGCAACCAGCT
GCACCGCGAGAAGACGGAGAAGCTTGAGCTGCGGCGCATCATCCAGGACCTTCGCGACGA
CCTCGAAAAGGTTCGTACCGACGCGGCCGGCGCTGCGTCCAGCAGGCGAAGCCGCAAGGT
AGAGTCAAAGGACTTGAAGAAGTCGCAGCGCCTGCTTGGCAGCTTCCGCTCTAGCCGGCA
CGAGATTTTGGTCGACGATCCTGAATGGGAGGACAATCCCGACGCGGCGCCAGGAGCGGC
CTCTCCGAGCACCGGCTTCGCCCAGGGCGCGGGTACCACGAGCCGAGGAGACGCCAGTGA
CGAGTTCGACACGGCCAATGAAGCGAGTGAGTCTGCTTTCGAGACGGCCAACGAGCGGGC
CACGGAGACGGAGGACTTCCAGACCGGCAACGAGAAGCTTTCGGGTAGTGACGATACCGA
GACCGAAACCGAGACCCCATCCCGTGGCTTTGGTCGGATGCGGCATCCCCCGAGTTTGCC
CGCCGGCCTCGCCCGACAGAGGAGCCGGAGGTCCTTTGATAGCACCGCCTCCACGTCGGC
CGACGAAGCAGACTCTGCGCTAATGAGAACACCCACGGCGTCATTGTCTTCGCAGAGAAG
CCGACTCCGCCTTGGTCGCGGCGGCTCCATGTCCCGAGGCTCCAGGCAGACCAGTGAAGA
ACCTAGCTTCCGAAGCAGTCCAGCGAGCTTCGCCAGCGGAGGGACTCCTCAAGCTGGCCA
AAGTCTGTTCGCCGAGTTACAGGATCTCGGCGGAAGCGACGAAGAGTCTGGCGGGGGCAC
GCCCAGCCGCCGCAGCACACGATCCGTCACCCCCGGCTCCAACCGTCGAAACGTGTCGTC
TCCGCCTGCTGTCCCCCAGTTGCCCAAGGTCATCATGGTTGACAGTGGCGTCATGACCGA
GCCTGTCAATATTACCGCGGACGTGTACGAGGAAGTGTCTCCACGGCCCACCTCCATGGC
ATCTGTCATTAACGCGCCCGTCATCCGGCCCGCAACCGCACGGAGGGACAGTCTTGGTGC
CGACACGACTGCCTCGCGGCCACTGTCCACTGTCTCTCACGGCGAGGCGGGTGCCCAGTA
CGAGCAGGATTTTGGAGAGAAGCTCGCGCAATTTCCCGTGCCCCCGTCGTCTTCTCCTAC
CACGAAGCCGCCGACGCCTCCCACACTGGGTTTCTCGTCGATCCAGTCACTGGCTTTCGA
GCCTCGCGCAGAAGTTCACACGCCGCCGACCACTCCCACGCTTCGCCTGACGCCCCTCTC
CGTACAGCACGTCGAGCCGCTTCCCGAGCCAGAGGTGCCCCCGCCTGATCTCTCTCTATC
GACTATCATGGCTGAATGGTTAGAGCCTGTGACGGAACCAGAGGTGCCTCGACCGGCATT
GACCATGGCACCTGTGCTTGCCCAAGTCGTAGATCCCGTGGCCACGCCTCCCCCATCTCT
AACCTTGTCTTCCATATCCACCGAGACAGTGGAGCCCGTGGCAGAGCCAGATGTGCCCAA
GCAGGTGCCAGCCTTCATCACCCCGGCCCTCCCAGAGCTCATCATGTCCATCATAAGGTC
CGAGCATGTGGAGCCCGTCAGCGAGCCCAATATCCTCGTTACCTCACCGTCTCTCACGTT
GTCGACCATTCGAGCCGAGCAACTAGAGCCGAGGGAAGAGGTAGAGTCTGTCTGGCCCCA
GCCGCCCCTGGCCTTCTCGGGCATCTTGGCGGAACACATTCAATCTTTGTCTGAGCCGCC
GCCTATCGTTCCTACGCTGGCCTTGTCTTCAATCGTGGCCGAACATACGCATCCGATTAC
AGAGGCGCCTCCCTCCCCACCGGCCCTGGCCATGTCCTCAATATCCTCTGAACAAGTGGA
ACCCGTCGTTTCTTCTCTATTGGAAACACCAACGCTACCCAGCTTTGGCTTCACCAACAT
TGAGTCCATCGAAACGCGGCCGCTCTCGCCGCGCAGCCTAAGAAGAGACGGATTCATTCT
CCCCCGAGACGACGACTTTTACAATCGAGAGCACGGGCAACCCCAGATGGCGTTCAACAA
CAAGGCGCTGGGATTGGCCTTGGGTCGCGGCAGGAAGGGCGACTTCTTCCCCATTATTGC
CGAGGATGAGACAAGCCAACCCCATCGAGACGCTCCCGAAGTCGAGACACCCGAATCGCA
GCGCCCATTCAAGGAGATATCGAGCAATTCCAACGGTCGCTTACCACGAAAGCAGCGCGA
GCCGACGAGCGACCAAGGTGCCCAGACTTCCCTGACGTCGAGTGCCATCGACAAGCTCCT
CAACAGCGAACCGCAGCCAGGACTCGGCCACCATCATGCTTCCATGAGCTCGATGGGCAG
CCCCGACACCACGGGAACAGTCAAGGTTCACCGCTGGCAAGAGACGCTGGATAGCCCAGT
CCACGGCAAGGGGTCGGATGAACCGGCCTCGGAGAAGGCGGCGCCGCCATTCAGACCCGG
AAGCGCCACCAGTGGCTCTATCCACGACGTGCCGCCGCTTCCGTCCAACCACCGGCAGCT
CATTGACGCGGCGCGAACCGGTTCCGCTCGCGGTCACCCGAGCGGTCACCTAGGCTCCAT
GGGACCTCCGTTGTGGCCCGCTTCCGCCATGAAGCATCAGCGGCCTCGCACCCCCATCGA
GCAACGGCCAACGTCAGCTGCGTCTGTTCGCGCGAATGCGACACCACGTTTCAACCGCGG
TGGCTCAGCTCACGGGACGGCGGAGATTTATTCGCCGTCGAAGCTGACGACACGGTCTAG
GAAGTCGTCGGTATCGTCGTTTGCATCGGAGCTCGACACCCGTTTCAACATACGACCTGG
CGAGATGGGGATGGGCCCCGCGGGCTTCAGTCCCGACACAGATCCTCGCATGATCCAAGC
CATTACGCAAACCATGATCGGCGAGTTCCTCTGGAAATACACGCGGAAGCCCGGACGCGG
CGAGATGTCGGATAATCGACACAAGCGCTACTTCTGGGTCCATCCGTACACGCGAACGCT
GTACTGGAGCGATCGAGATCCCTCAAATGCTGGCCGCACCGAGCTCAAGGCCAAGAGCGT
TCCCATCGAGGCCGTGCGCGTCGTGAGCGACGACAACCCCATGCCCCCAGGCCTGCACCG
TAAGAGCTTGATCATCATATCTCCAGGGCGAACCATCAAGTTTACGTGCACGACGGGCCA
ACGACACGAGACGTGGTTCAATGCGCTGTCGTACCTCTTGCTCAGAACGGAGCGCAATGG
CCAGTCGGACGCGCAAGAAATGGCTGAGAACATGACGCGTGAAGACGTTGAAGAGTTCAA
CCCTCAGTTTGGTGGCCGGGCTGCCAACGGTAGTCAGCCCGAGGCTGCGCCGCCGTCGCT
ATCCTCGTACCACTCCCGAACGACGCGAAATGAGACGGTTGTAGACGGGGCCTCGATGGA
AATCCCGACCTTGACACCGGCCAACTGCGCCAAGCCGCCGGGGGGCATCAGGACATCGGC
GGGCACACTGAGCAAGTTGAGTGGGTACTGGAAGTCGGGTGCCCCAAAGTTGTCTGGGAC
CTTTTCAAGCCTGCGCGGCCGGGGATCGGGGAGCCAACCCGTGCAAGTGTATGAGGCGAG
CGAGGTTCACGATAGCGCCGAGGACCTTCGCGAGATGATTGAGCGGCAGGACAGGGACTC
GGACCGGCTCGAGAATGTGAGAGCGTGCTGCGACGGCAAGCATGATGTAGGGACCTTGAC
ACACGCTTCCAGAAGAGGCCGCGACCAGCACGTGCACTCGCATACCGGACCGTCTTCGTC
GAGCGTGCCCCTGGCGTCGACGCGTTCCCGCGCTTGAGAAGCCGCGCGCCCCGTCGCAAC
TCTCAGGCCGCTGCCGCCATGATCATGGGCGTCGGTTGAGCGATGTCTTGGCTGCCGGGC
TCATGTAAACAGCCTGTCGTCTCTCTTGGCGACACACACAGGGAGGAAGCGCCGTTTTCG
CCTCTTTTTTGTGTACTTATCTGACGACACTTACGATTTGCCTTTTCCCTAATTGTGCTG
CATTCTTGCGGGGTTGAAACCGACCTCGTCCACCCTTTCGACAACTTGACGGGTCTACAG
CCCAACACTAAACAATCGCTTTCCGGGACGCCGTTCTTGTCTTCCCTTTGAGTCTCTTTG
GCCCGCCTCTTTCACTTTGATGAGACGAGAGGGCCCTGCATTTAGGCACATTGAAGAATG
GTTGCCCAGGCCGAGTTCCCTACGTCTTGATGGAGATTTGGTTGTCGAAGGAAGTGAGGG
AGAATGGAGCTCGCGCGCGCCTTGACATTGCAGATGGCCAACTGCTCCCTCGAGGACCCC
GTGACTGGGTGAGTTGGGCGAGTGGAAGCGGCAAGCGGCCCGTGAGGCGACGTCTTGTGA
GTCTTGCGTGTGTTGGTGCTGGGGACGGGCTGTACGAGACAGACATGTATCTTGTATGTT
GACAGGCATGATTTGTCAACCGGCACTTTGCCGTCTCTTGGCCGTCTCTTTGCCGTTTCT
TTGCCGTTTCTTTATGCCAAAGAAAGGTCATGCCAACCACTGCGTAACTGCTGGGCTGTC
CGGCGACTGTCTGGCGAGTTGACCACTGGAGCACCTGGAACACCTGATGTTCTGTCTGAG
AGGATGACTGTTGGGCCACCTGCTCGGTTGCCAGTCTAAGCGTCTGCCCAACTGCCTGTC
CAACTACGGTGGTTTACCGTAGCTGTCCGCCCGACTGACTGCTCGCCCGCTGCTGCCTCT
GCCAGGGGTACCACGCGTTGGCTAAACAAAGAAAGACTTGACTTGGCATGGTAACCGTCA
CTCGTCGATGCTCGTCGGTAGACGGGGGAGAGGAGATAGCCTCCTCCTCCTCCCTTGAGG
ACAGGCTGTCCCGTCACATGACGCACTGCCACTTTGCACTCCTGTGACGCGGGCAAGCAG
CCCAGGCTTGGCGCCATTTTACCGATTACCTACATACATACGGCAGGCCGCTCTCGGTAC
CCTCCCTGTAGCGCCTTTAGGGAAAACTGGCCATTTAGCACCACTGCGACGCCGAAAGCG
ACGCCATTCTGAAGAAGACGCGAAGTCTCGAGGACTGAAGCAGGTGCCGGGGGCGTGCTC
TTTCTGCCGGCCGACCGTTGACTGTTTATACGCACGAGTCGAACAGTCACGCACGCTTTC
ATCTTCCCCGCTCCGGACTCCGGGGGATGCAGGCGGCGGCCTCTCACGGGGGAGTTAGTA
CACACGGGATGCTGCAGTATCCGCACCATCCCGTTGTTCAATATACTACGTATGTATGTA
AATTATTCTACCCGCCTACTTCGAGATATGACAAGAGAAAAAGAAGCGGAAAAAGAGCAA
CGAGATTAGACTCAAACTCTCAACCTCCTTCGCGCCTCGTCGTCAATGCCCACGCCGCCA
CCAGGCAGAAATATGCCTCCACCTTTGGCCAAAGCAGCAACGGGGCTGAAGCCAAGCTTT
CCCAACATAAAGAAAGTGTTGCATCCACCCGTGAGGGCCCGCACCCGTGGGCGCGAGGGG
TGGTCAATAGGTGCACTTGAGGTCACGAAAAGGGGCACCAATtgataagagaaaaag
>MSTRG.41.3 JAAVMX010000001.1+ 1060967-1061273,1061379-1061946,1062064-1062440,1062500-1067012,1067077-1068273
CCAAATTTACCAAAACTGGTGGTGCGGCGTGTCTTGGCTCCTCTTCTCTTCACCACCATC
TCCCTCACTCACCCACCCACTCACGCTCGCTCAGGGTGTGGTTTGTTGCTGCTGGCGCCG
CCCATTTGTTTTCTTTCGTTTCTTCTTCCCCGCAGCGGCCCGTTTGTTGTGCTGCCTGCC
TGCCTTTGCCTGCTAGTTACTACTTCTACTAGTGACACCCACCTACCACCTAAATATCCA
TTCTCTTCGCTCCTTGGTTCATCCGTCGCACGCGCCAGCCACGGCGCCTTGTGAATATTC
TGCTGCTCGTTAGCGAAAATACACGCACACACAGGCAAAACACCACGCAACAAAACAGCA
CGATTGCCCGCCCGATAATAAGCAGGCCGATCAGCGGCACGGCCCAGTGCATCCTGCTGC
TCCTCTAACGGGCGCCAATTCAATTGGGCGTCGGGGAATGGTCAACAAGGTATTCGTCGC
GGGAGATCATTCCAGCCCAGCGCTGCCCACCGACAACTCGACGGCTGAACCAAGAACCAC
GAGGCTCATCTGACCACCACTTCCCCGTCTGCCTCTTCTCAATTCCCGTTCTGCCTCTCG
AGGTCTTTTTTTTCTTCCCTTCTTCCCCCCTTTTGTGTTCTTCCCTCTGCTTACATTGGC
CGTGGCCTACTCACCTACGCGCCTGTTTGTCACGGCGCGCTCCGACCCCTCACCCACCCC
TGCAGGTTGTCCGCAGGGGAATACCTACTTCGGACACGACTGATTACCTGTCCCATCTCC
CCTCGGTTTCACGCCGTCCGCTTACGACTCGAGCCCCCTTTTGGCTGCCCGAGTGCTTCG
GATACGAGCTTTGAATGCCGTTGCCGCGCCTCTAACCTCCAAGACGCACCATCGCTTCTC
CGACTTTGACCAAGACCTCTTCGCCGCTGGCCCTGGCTCATCCCCTACCCAGGCCAAGCT
CGCCCTCGAAGCCCATCTGGCAGAGACGGACCGCCGACTCGAAGAAGCTGGGAAGCTCGG
CACCGCCCTCGTCTCCCAGCGCAAGGCCCTGACCGAGCAGCTCCAGGAGGTGGAGCAGCT
GCAGGCCGAGGGCCAGATAGGTCCCGACCTGCGCAAGAAGCTGGCCGAGGTTGAGCGAGA
GTACAACGACGTGGCGCGCGAGTCGGCCCGTGTATTTCTGCCCAAGCAACGCATGCCCAG
CAATGAGGCCAACCCAGGCTCCCCCTACGTGCCAGAGGCTCGGGGCGGCAGGCGATCCGT
TAGCCCCTCCAAGTTCGAAAGCCAGGCCACCGGCTCTCCGACCAAGCTTAACGTGCCGAA
TCGCCGAAGCCGGAATCAGCCGACCAACCGCGTGCACGACATCGAGTTTGCCGCCGAAAT
CAGCACCTCGCTCATTGCTCAAGTCCGGAACCTACAGTCTCTCCTCTCCGAGCGAGACGA
GGAGAACAAGACTCTCCACTCGGAAAGATCCAATCTCGAAATCGAAGCCGAGAACCTGCA
GCAGCGCCTCCGTACCCTCGACGAGAGCGAACACCGCTACAAGGAGGAGAACTGGAACCT
CGAGACTCGCTTGCAAGAGCTCGCGTCACAGCAAAGAGAGGCCGCTGATCGTGAAAAGAG
GCTTACCCAGGCGCTCGGCATCTCCAACGCCGACAAGTCTGCCGCCCGGAAGGAACTGGA
CGAAGTCAAACTCTCTCACTCCAAGCTCGCCGAGGAGCACGCCGCCGTCACCAAGCACCA
TGACATCGAGTGGGGCACCGCCAAGCGCACCATGGTCATGGCCGAGGGCGAACGAGCCGC
CCTGCAGCGAAAGATTGACGACTTGACCAGCCAAAACCAGGAGCTCGCAAAGGCCTACTC
TATGCAGCGCGGAAGGGCAGCGGACCGAGAGCCGGGCTTGGGCGCGAGTGACGACGACTT
TGAAACGGCGACCGATAACATGACGCCGGAGCACTCTCCGCCACCGTCCCCCATCAAGAA
CACGCCCAGGCACTCCATGCTGGAAACAGAGACGGTCAAGACCTCGCTGCAGCATGCCCA
GAGGACCATCCAGAGCCAGCGCAACCAGCTGCACCGCGAGAAGACGGAGAAGCTTGAGCT
GCGGCGCATCATCCAGGACCTTCGCGACGACCTCGAAAAGGTTCGTACCGACGCGGCCGG
CGCTGCGTCCAGCAGGCGAAGCCGCAAGGTAGAGTCAAAGGACTTGAAGAAGTCGCAGCG
CCTGCTTGGCAGCTTCCGCTCTAGCCGGCACGAGATTTTGGTCGACGATCCTGAATGGGA
GGACAATCCCGACGCGGCGCCAGGAGCGGCCTCTCCGAGCACCGGCTTCGCCCAGGGCGC
GGGTACCACGAGCCGAGGAGACGCCAGTGACGAGTTCGACACGGCCAATGAAGCGAGTGA
GTCTGCTTTCGAGACGGCCAACGAGCGGGCCACGGAGACGGAGGACTTCCAGACCGGCAA
CGAGAAGCTTTCGGGTAGTGACGATACCGAGACCGAAACCGAGACCCCATCCCGTGGCTT
TGGTCGGATGCGGCATCCCCCGAGTTTGCCCGCCGGCCTCGCCCGACAGAGGAGCCGGAG
GTCCTTTGATAGCACCGCCTCCACGTCGGCCGACGAAGCAGACTCTGCGCTAATGAGAAC
ACCCACGGCGTCATTGTCTTCGCAGAGAAGCCGACTCCGCCTTGGTCGCGGCGGCTCCAT
GTCCCGAGGCTCCAGGCAGACCAGTGAAGAACCTAGCTTCCGAAGCAGTCCAGCGAGCTT
CGCCAGCGGAGGGACTCCTCAAGCTGGCCAAAGTCTGTTCGCCGAGTTACAGGATCTCGG
CGGAAGCGACGAAGAGTCTGGCGGGGGCACGCCCAGCCGCCGCAGCACACGATCCGTCAC
CCCCGGCTCCAACCGTCGAAACGTGTCGTCTCCGCCTGCTGTCCCCCAGTTGCCCAAGGT
CATCATGGTTGACAGTGGCGTCATGACCGAGCCTGTCAATATTACCGCGGACGTGTACGA
GGAAGTGTCTCCACGGCCCACCTCCATGGCATCTGTCATTAACGCGCCCGTCATCCGGCC
CGCAACCGCACGGAGGGACAGTCTTGGTGCCGACACGACTGCCTCGCGGCCACTGTCCAC
TGTCTCTCACGGCGAGGCGGGTGCCCAGTACGAGCAGGATTTTGGAGAGAAGCTCGCGCA
ATTTCCCGTGCCCCCGTCGTCTTCTCCTACCACGAAGCCGCCGACGCCTCCCACACTGGG
TTTCTCGTCGATCCAGTCACTGGCTTTCGAGCCTCGCGCAGAAGTTCACACGCCGCCGAC
CACTCCCACGCTTCGCCTGACGCCCCTCTCCGTACAGCACGTCGAGCCGCTTCCCGAGCC
AGAGGTGCCCCCGCCTGATCTCTCTCTATCGACTATCATGGCTGAATGGTTAGAGCCTGT
GACGGAACCAGAGGTGCCTCGACCGGCATTGACCATGGCACCTGTGCTTGCCCAAGTCGT
AGATCCCGTGGCCACGCCTCCCCCATCTCTAACCTTGTCTTCCATATCCACCGAGACAGT
GGAGCCCGTGGCAGAGCCAGATGTGCCCAAGCAGGTGCCAGCCTTCATCACCCCGGCCCT
CCCAGAGCTCATCATGTCCATCATAAGGTCCGAGCATGTGGAGCCCGTCAGCGAGCCCAA
TATCCTCGTTACCTCACCGTCTCTCACGTTGTCGACCATTCGAGCCGAGCAACTAGAGCC
GAGGGAAGAGGTAGAGTCTGTCTGGCCCCAGCCGCCCCTGGCCTTCTCGGGCATCTTGGC
GGAACACATTCAATCTTTGTCTGAGCCGCCGCCTATCGTTCCTACGCTGGCCTTGTCTTC
AATCGTGGCCGAACATACGCATCCGATTACAGAGGCGCCTCCCTCCCCACCGGCCCTGGC
CATGTCCTCAATATCCTCTGAACAAGTGGAACCCGTCGTTTCTTCTCTATTGGAAACACC
AACGCTACCCAGCTTTGGCTTCACCAACATTGAGTCCATCGAAACGCGGCCGCTCTCGCC
GCGCAGCCTAAGAAGAGACGGATTCATTCTCCCCCGAGACGACGACTTTTACAATCGAGA
GCACGGGCAACCCCAGATGGCGTTCAACAACAAGGCGCTGGGATTGGCCTTGGGTCGCGG
CAGGAAGGGCGACTTCTTCCCCATTATTGCCGAGGATGAGACAAGCCAACCCCATCGAGA
CGCTCCCGAAGTCGAGACACCCGAATCGCAGCGCCCATTCAAGGAGATATCGAGCAATTC
CAACGGTCGCTTACCACGAAAGCAGCGCGAGCCGACGAGCGACCAAGGTGCCCAGACTTC
CCTGACGTCGAGTGCCATCGACAAGCTCCTCAACAGCGAACCGCAGCCAGGACTCGGCCA
CCATCATGCTTCCATGAGCTCGATGGGCAGCCCCGACACCACGGGAACAGTCAAGGTTCA
CCGCTGGCAAGAGACGCTGGATAGCCCAGTCCACGGCAAGGGGTCGGATGAACCGGCCTC
GGAGAAGGCGGCGCCGCCATTCAGACCCGGAAGCGCCACCAGTGGCTCTATCCACGACGT
GCCGCCGCTTCCGTCCAACCACCGGCAGCTCATTGACGCGGCGCGAACCGGTTCCGCTCG
CGGTCACCCGAGCGGTCACCTAGGCTCCATGGGACCTCCGTTGTGGCCCGCTTCCGCCAT
GAAGCATCAGCGGCCTCGCACCCCCATCGAGCAACGGCCAACGTCAGCTGCGTCTGTTCG
CGCGAATGCGACACCACGTTTCAACCGCGGTGGCTCAGCTCACGGGACGGCGGAGATTTA
TTCGCCGTCGAAGCTGACGACACGGTCTAGGAAGTCGTCGGTATCGTCGTTTGCATCGGA
GCTCGACACCCGTTTCAACATACGACCTGGCGAGATGGGGATGGGCCCCGCGGGCTTCAG
TCCCGACACAGATCCTCGCATGATCCAAGCCATTACGCAAACCATGATCGGCGAGTTCCT
CTGGAAATACACGCGGAAGCCCGGACGCGGCGAGATGTCGGATAATCGACACAAGCGCTA
CTTCTGGGTCCATCCGTACACGCGAACGCTGTACTGGAGCGATCGAGATCCCTCAAATGC
TGGCCGCACCGAGCTCAAGGCCAAGAGCGTTCCCATCGAGGCCGTGCGCGTCGTGAGCGA
CGACAACCCCATGCCCCCAGGCCTGCACCGTAAGAGCTTGATCATCATATCTCCAGGGCG
AACCATCAAGTTTACGTGCACGACGGGCCAACGACACGAGACGTGGTTCAATGCGCTGTC
GTACCTCTTGCTCAGAACGGAGCGCAATGGCCAGTCGGACGCGCAAGAAATGGCTGAGAA
CATGACGCGTGAAGACGTTGAAGAGTTCAACCCTCAGTTTGGTGGCCGGGCTGCCAACGG
TAGTCAGCCCGAGGCTGCGCCGCCGTCGCTATCCTCGTACCACTCCCGAACGACGCGAAA
TGAGACGGTTGTAGACGGGGCCTCGATGGAAATCCCGACCTTGACACCGGCCAACTGCGC
CAAGCCGCCGGGGGGCATCAGGACATCGGCGGGCACACTGAGCAAGTTGAGTGGGTACTG
GAAGTCGGGTGCCCCAAAGTTGTCTGGGACCTTTTCAAGCCTGCGCGGCCGGGGATCGGG
GAGCCAACCCGTGCAAGTGTATGAGGCGAGCGAGGTTCACGATAGCGCCGAGGACCTTCG
CGAGATGATTGAGCGGCAGGACAGGGACTCGGACCGGCTCGAGAATGTGAGAGCGTGCTG
CGACGGCAAGCATGATGTAGGGACCTTGACACACGCTTCCAGAAGAGGCCGCGACCAGCA
CGTGCACTCGCATACCGGACCGTCTTCGTCGAGCGTGCCCCTGGCGTCGACGCGTTCCCG
CGCTTGAGAAGCCGCGCGCCCCGTCGCAACTCTCAGGCCGCTGCCGCCATGATCATGGGC
GTCGGTTGAGCGATGTCTTGGCTGCCGGGCTCATGTAAACAGCCTGTCGTCTCTCTTGGC
GACACACACAGGGAGGAAGCGCCGTTTTCGCCTCTTTTTTGTGTACTTATCTGACGACAC
TTACGATTTGCCTTTTCCCTAATTGTGCTGCATTCTTGCGGGGTTGAAACCGACCTCGTC
CACCCTTTCGACAACTTGACGGGTCTACAGCCCAACACTAAACAATCGCTTTCCGGGACG
CCGTTCTTGTCTTCCCTTTGAGTCTCTTTGGCCCGCCTCTTTCACTTTGATGAGACGAGA
GGGCCCTGCATTTAGGCACATTGAAGAATGGTTGCCCAGGCCGAGTTCCCTACGTCTTGA
TGGAGATTTGGTTGTCGAAGGAAGTGAGGGAGAATGGAGCTCGCGCGCGCCTTGACATTG
CAGATGGCCAACTGCTCCCTCGAGGACCCCGTGACTGGGTGAGTTGGGCGAGTGGAAGCG
GCAAGCGGCCCGTGAGGCGACGTCTTGTGAGTCTTGCGTGTGTTGGTGCTGGGGACGGGC
TGTACGAGACAGACATGTATCTTGTATGTTGACAGGCATGATTTGTCAACCGGCACTTTG
CCGTCTCTTGGCCGTCTCTTTGCCGTTTCTTTGCCGTTTCTTTATGCCAAAGAAAGGTCA
TGCCAACCACTGCGTAACTGCTGGGCTGTCCGGCGACTGTCTGGCGAGTTGACCACTGGA
GCACCTGGAACACCTGATGTTCTGTCTGAGAGGATGACTGTTGGGCCACCTGCTCGGTTG
CCAGTCTAAGCGTCTGCCCAACTGCCTGTCCAACTACGGTGGTTTACCGTAGCTGTCCGC
CCGACTGACTGCTCGCCCGCTGCTGCCTCTGCCAGGGGTACCACGCGTTGGCTAAACAAA
GAAAGACTTGACTTGGCATGGTAACCGTCACTCGTCGATGCTCGTCGGTAGACGGGGGAG
AGGAGATAGCCTCCTCCTCCTCCCTTGAGGACAGGCTGTCCCGTCACATGACGCACTGCC
AC
>IOZ07G0014.t1 JAAVMX010000001.1+ 1061979-1062440,1062500-1067012,1067077-1067198
ATGGCCTCGTCCCTCGCCTCGGACGGGCGTCCGAGCCTCCCCGCTCCTGAGGATGCCGCA
AATGACCCCTTCGTCGCCGTCGCAGCCTCCAAGACGCACCATCGCTTCTCCGACTTTGAC
CAAGACCTCTTCGCCGCTGGCCCTGGCTCATCCCCTACCCAGGCCAAGCTCGCCCTCGAA
GCCCATCTGGCAGAGACGGACCGCCGACTCGAAGAAGCTGGGAAGCTCGGCACCGCCCTC
GTCTCCCAGCGCAAGGCCCTGACCGAGCAGCTCCAGGAGGTGGAGCAGCTGCAGGCCGAG
GGCCAGATAGGTCCCGACCTGCGCAAGAAGCTGGCCGAGGTTGAGCGAGAGTACAACGAC
GTGGCGCGCGAGTCGGCCCGTGTATTTCTGCCCAAGCAACGCATGCCCAGCAATGAGGCC
AACCCAGGCTCCCCCTACGTGCCAGAGGCTCGGGGCGGCAGGCGATCCGTTAGCCCCTCC
AAGTTCGAAAGCCAGGCCACCGGCTCTCCGACCAAGCTTAACGTGCCGAATCGCCGAAGC
CGGAATCAGCCGACCAACCGCGTGCACGACATCGAGTTTGCCGCCGAAATCAGCACCTCG
CTCATTGCTCAAGTCCGGAACCTACAGTCTCTCCTCTCCGAGCGAGACGAGGAGAACAAG
ACTCTCCACTCGGAAAGATCCAATCTCGAAATCGAAGCCGAGAACCTGCAGCAGCGCCTC
CGTACCCTCGACGAGAGCGAACACCGCTACAAGGAGGAGAACTGGAACCTCGAGACTCGC
TTGCAAGAGCTCGCGTCACAGCAAAGAGAGGCCGCTGATCGTGAAAAGAGGCTTACCCAG
GCGCTCGGCATCTCCAACGCCGACAAGTCTGCCGCCCGGAAGGAACTGGACGAAGTCAAA
CTCTCTCACTCCAAGCTCGCCGAGGAGCACGCCGCCGTCACCAAGCACCATGACATCGAG
TGGGGCACCGCCAAGCGCACCATGGTCATGGCCGAGGGCGAACGAGCCGCCCTGCAGCGA
AAGATTGACGACTTGACCAGCCAAAACCAGGAGCTCGCAAAGGCCTACTCTATGCAGCGC
GGAAGGGCAGCGGACCGAGAGCCGGGCTTGGGCGCGAGTGACGACGACTTTGAAACGGCG
ACCGATAACATGACGCCGGAGCACTCTCCGCCACCGTCCCCCATCAAGAACACGCCCAGG
CACTCCATGCTGGAAACAGAGACGGTCAAGACCTCGCTGCAGCATGCCCAGAGGACCATC
CAGAGCCAGCGCAACCAGCTGCACCGCGAGAAGACGGAGAAGCTTGAGCTGCGGCGCATC
ATCCAGGACCTTCGCGACGACCTCGAAAAGGTTCGTACCGACGCGGCCGGCGCTGCGTCC
AGCAGGCGAAGCCGCAAGGTAGAGTCAAAGGACTTGAAGAAGTCGCAGCGCCTGCTTGGC
AGCTTCCGCTCTAGCCGGCACGAGATTTTGGTCGACGATCCTGAATGGGAGGACAATCCC
GACGCGGCGCCAGGAGCGGCCTCTCCGAGCACCGGCTTCGCCCAGGGCGCGGGTACCACG
AGCCGAGGAGACGCCAGTGACGAGTTCGACACGGCCAATGAAGCGAGTGAGTCTGCTTTC
GAGACGGCCAACGAGCGGGCCACGGAGACGGAGGACTTCCAGACCGGCAACGAGAAGCTT
TCGGGTAGTGACGATACCGAGACCGAAACCGAGACCCCATCCCGTGGCTTTGGTCGGATG
CGGCATCCCCCGAGTTTGCCCGCCGGCCTCGCCCGACAGAGGAGCCGGAGGTCCTTTGAT
AGCACCGCCTCCACGTCGGCCGACGAAGCAGACTCTGCGCTAATGAGAACACCCACGGCG
TCATTGTCTTCGCAGAGAAGCCGACTCCGCCTTGGTCGCGGCGGCTCCATGTCCCGAGGC
TCCAGGCAGACCAGTGAAGAACCTAGCTTCCGAAGCAGTCCAGCGAGCTTCGCCAGCGGA
GGGACTCCTCAAGCTGGCCAAAGTCTGTTCGCCGAGTTACAGGATCTCGGCGGAAGCGAC
GAAGAGTCTGGCGGGGGCACGCCCAGCCGCCGCAGCACACGATCCGTCACCCCCGGCTCC
AACCGTCGAAACGTGTCGTCTCCGCCTGCTGTCCCCCAGTTGCCCAAGGTCATCATGGTT
GACAGTGGCGTCATGACCGAGCCTGTCAATATTACCGCGGACGTGTACGAGGAAGTGTCT
CCACGGCCCACCTCCATGGCATCTGTCATTAACGCGCCCGTCATCCGGCCCGCAACCGCA
CGGAGGGACAGTCTTGGTGCCGACACGACTGCCTCGCGGCCACTGTCCACTGTCTCTCAC
GGCGAGGCGGGTGCCCAGTACGAGCAGGATTTTGGAGAGAAGCTCGCGCAATTTCCCGTG
CCCCCGTCGTCTTCTCCTACCACGAAGCCGCCGACGCCTCCCACACTGGGTTTCTCGTCG
ATCCAGTCACTGGCTTTCGAGCCTCGCGCAGAAGTTCACACGCCGCCGACCACTCCCACG
CTTCGCCTGACGCCCCTCTCCGTACAGCACGTCGAGCCGCTTCCCGAGCCAGAGGTGCCC
CCGCCTGATCTCTCTCTATCGACTATCATGGCTGAATGGTTAGAGCCTGTGACGGAACCA
GAGGTGCCTCGACCGGCATTGACCATGGCACCTGTGCTTGCCCAAGTCGTAGATCCCGTG
GCCACGCCTCCCCCATCTCTAACCTTGTCTTCCATATCCACCGAGACAGTGGAGCCCGTG
GCAGAGCCAGATGTGCCCAAGCAGGTGCCAGCCTTCATCACCCCGGCCCTCCCAGAGCTC
ATCATGTCCATCATAAGGTCCGAGCATGTGGAGCCCGTCAGCGAGCCCAATATCCTCGTT
ACCTCACCGTCTCTCACGTTGTCGACCATTCGAGCCGAGCAACTAGAGCCGAGGGAAGAG
GTAGAGTCTGTCTGGCCCCAGCCGCCCCTGGCCTTCTCGGGCATCTTGGCGGAACACATT
CAATCTTTGTCTGAGCCGCCGCCTATCGTTCCTACGCTGGCCTTGTCTTCAATCGTGGCC
GAACATACGCATCCGATTACAGAGGCGCCTCCCTCCCCACCGGCCCTGGCCATGTCCTCA
ATATCCTCTGAACAAGTGGAACCCGTCGTTTCTTCTCTATTGGAAACACCAACGCTACCC
AGCTTTGGCTTCACCAACATTGAGTCCATCGAAACGCGGCCGCTCTCGCCGCGCAGCCTA
AGAAGAGACGGATTCATTCTCCCCCGAGACGACGACTTTTACAATCGAGAGCACGGGCAA
CCCCAGATGGCGTTCAACAACAAGGCGCTGGGATTGGCCTTGGGTCGCGGCAGGAAGGGC
GACTTCTTCCCCATTATTGCCGAGGATGAGACAAGCCAACCCCATCGAGACGCTCCCGAA
GTCGAGACACCCGAATCGCAGCGCCCATTCAAGGAGATATCGAGCAATTCCAACGGTCGC
TTACCACGAAAGCAGCGCGAGCCGACGAGCGACCAAGGTGCCCAGACTTCCCTGACGTCG
AGTGCCATCGACAAGCTCCTCAACAGCGAACCGCAGCCAGGACTCGGCCACCATCATGCT
TCCATGAGCTCGATGGGCAGCCCCGACACCACGGGAACAGTCAAGGTTCACCGCTGGCAA
GAGACGCTGGATAGCCCAGTCCACGGCAAGGGGTCGGATGAACCGGCCTCGGAGAAGGCG
GCGCCGCCATTCAGACCCGGAAGCGCCACCAGTGGCTCTATCCACGACGTGCCGCCGCTT
CCGTCCAACCACCGGCAGCTCATTGACGCGGCGCGAACCGGTTCCGCTCGCGGTCACCCG
AGCGGTCACCTAGGCTCCATGGGACCTCCGTTGTGGCCCGCTTCCGCCATGAAGCATCAG
CGGCCTCGCACCCCCATCGAGCAACGGCCAACGTCAGCTGCGTCTGTTCGCGCGAATGCG
ACACCACGTTTCAACCGCGGTGGCTCAGCTCACGGGACGGCGGAGATTTATTCGCCGTCG
AAGCTGACGACACGGTCTAGGAAGTCGTCGGTATCGTCGTTTGCATCGGAGCTCGACACC
CGTTTCAACATACGACCTGGCGAGATGGGGATGGGCCCCGCGGGCTTCAGTCCCGACACA
GATCCTCGCATGATCCAAGCCATTACGCAAACCATGATCGGCGAGTTCCTCTGGAAATAC
ACGCGGAAGCCCGGACGCGGCGAGATGTCGGATAATCGACACAAGCGCTACTTCTGGGTC
CATCCGTACACGCGAACGCTGTACTGGAGCGATCGAGATCCCTCAAATGCTGGCCGCACC
GAGCTCAAGGCCAAGAGCGTTCCCATCGAGGCCGTGCGCGTCGTGAGCGACGACAACCCC
ATGCCCCCAGGCCTGCACCGTAAGAGCTTGATCATCATATCTCCAGGGCGAACCATCAAG
TTTACGTGCACGACGGGCCAACGACACGAGACGTGGTTCAATGCGCTGTCGTACCTCTTG
CTCAGAACGGAGCGCAATGGCCAGTCGGACGCGCAAGAAATGGCTGAGAACATGACGCGT
GAAGACGTTGAAGAGTTCAACCCTCAGTTTGGTGGCCGGGCTGCCAACGGTAGTCAGCCC
GAGGCTGCGCCGCCGTCGCTATCCTCGTACCACTCCCGAACGACGCGAAATGAGACGGTT
GTAGACGGGGCCTCGATGGAAATCCCGACCTTGACACCGGCCAACTGCGCCAAGCCGCCG
GGGGGCATCAGGACATCGGCGGGCACACTGAGCAAGTTGAGTGGGTACTGGAAGTCGGGT
GCCCCAAAGTTGTCTGGGACCTTTTCAAGCCTGCGCGGCCGGGGATCGGGGAGCCAACCC
GTGCAAGTGTATGAGGCGAGCGAGGTTCACGATAGCGCCGAGGACCTTCGCGAGATGATT
GAGCGGCAGGACAGGGACTCGGACCGGCTCGAGAATGTGAGAGCGTGCTGCGACGGCAAG
CATGATGTAGGGACCTTGACACACGCTTCCAGAAGAGGCCGCGACCAGCACGTGCACTCG
CATACCGGACCGTCTTCGTCGAGCGTGCCCCTGGCGTCGACGCGTTCCCGCGCTTGA
>MSTRG.42.1 JAAVMX010000001.1- 1068347-1070685
GGCCGCTCTCGGTACCCTCCCTGTAGCGCCTTTAGGGAAAACTGGCCATTTAGCACCACT
GCGACGCCGAAAGCGACGCCATTCTGAAGAAGACGCGAAGTCTCGAGGACTGAAGCAGGT
GCCGGGGGCGTGCTCTTTCTGCCGGCCGACCGTTGACTGTTTATACGCACGAGTCGAACA
GTCACGCACGCTTTCATCTTCCCCGCTCCGGACTCCGGGGGATGCAGGCGGCGGCCTCTC
ACGGGGGAGTTAGTACACACGGGATGCTGCAGTATCCGCACCATCCCGTTGTTCAATATA
CTACGTATGTATGTAAATTATTCTACCCGCCTACTTCGAGATATGACAAGAGAAAAAGAA
GCGGAAAAAGAGCAACGAGATTAGACTCAAACTCTCAACCTCCTTCGCGCCTCGTCGTCA
ATGCCCACGCCGCCACCAGGCAGAAATATGCCTCCACCTTTGGCCAAAGCAGCAACGGGG
CTGAAGCCAAGCTTTCCCAACATAAAGAAAGTGTTGCATCCACCCGTGAGGGCCCGCACC
CGTGGGCGCGAGGGGTGGTCAATAGGTGCACTTGAGGTCACGAAAAGGGGCACCAATtga
taagagaaaaaggtctgATGTTGCGATGTGTGGTCGCAGGCTAGCTGTCTTgcaaggcac
cttaaataggtgcgcaagcggacacgTGACCTGCACTAGTACAGAGCTACATCTGACACC
TCTTTGTgggcacgctccgatgcgacagAAAGCTCAGCTTTTTGATCGACTCGTTCCCTG
CAAACCTGCTCTTTTGTTCTTTTATTCAGCACTCATCAAAGAAACACACTTCGCCTTCTA
GACTCGAGAGACATATAGTACACCCGAAAATGGGATCGCACGTATCCAAAGAGCAGCAAG
ACGCTGAGCACGCAGGCGAGGACAACCCTGATTGGCAAAATATATTTCCTAAGTTGTCGA
TCGGTTTCATCCCAGATTGTAAGGGCATTCTTCTACAACCGATGCCCTGGGCGGTCGATT
TAAAAGTCCACACCGAGGATCTGCCACGCCTAATGAGAGAGGGTTTTCACTGGTCTGAGG
CTAATATACAGGCAGAGAAGGGACGCTTCGTCTCTTGCGAAAATGTACCGCCTATCTGGA
AAGGAACTTTCACTCCATATCCCACAAGATGGAGGAGATATACAATGGACCGCGGATTTA
TGCCTTTTCGCTCGCGAGCTCCCTACACTCTCCAACTTTCGACTAAGGCAGCTTTCTATC
GCCTGCATCCGAGCTGCCTCGGCCCAGAATCATGCAGGGGAGTACGTATATTGGTATGAT
GCTATTTGCCCTGGCGATAGCTATAATGCCATCTATGACGATCGACCCTTAGAGGGATGG
TGGCCATGGCCAAAGGAGAGGCGGGTTATGTCGGGGAAGAGTTGGGCATAAGCAAAGAAG
CAGCAAGGACAGAGAAGCGGTGTCGGATGAAGCCGAGTTTTGGGCGATGGGGTCTGGCAA
GAGGGCGAATATATAAATCACGGGAGCAAAAGGACCATGTCGCTATAGCCGCCATTGCCA
AGTTTAAATCTTTCCTCTCCCGTGATTAACAGCTGCACCTTGTCGACAAACCCGCCTTGC
CGATGGACGAGTCCGGCTAAGGAGTTAACGCACGGCAGGAGCCCGCGTAGCTTACGGGTA
CGAAGCGGACGCTTTAGTGGTGAAGGACCAGACCTGCCCCTTCCGTCGGCGACTGCGAAA
GCGCGATACGGCAAGAGCTCCTGCGACCTACGAGGACTCTGGGTACATCATCTCCCTCGA
GGGACGTGGCCGTCCTGATtttcctctcctccttagccCACCGACATCAATCATCTCGCT
CGATGGACGTGGCCGTCCTGATTTCTCTCTCCACCTTAGCCCACCGACATcaatcttctt
ccttcttagcCCACCACCCACCGACATCAATCATGTCCCTCGATAGACGTGGCCGTCCAG
ATTTTTCTCTCCTCCTTAGCTCACCACCTACCGACGCAATGTAAGTTTAGTCCATCAGTC
CATCAGTCCATCGGGTGTCACTAAGCTAACCAGACCATTAGGCGCAATATTTTTAACATA
AGTTTCGCGACCGTAACGTCGACGGGCCCGCCTTCCAACGCCGCCGCCAACGCCGCCAGG
ACTCGGAGCGCCGTCGCCGCCGCCCTGCAGGAGCAAAAGACGGAGTGGTCGGCCAGGTGC
AGCGCAAGCCTGTGGCCGATGGTAGTGGTGGCCCTCCTTCTGCAGGTGTGCTTGGTCCTC
TTTTTGGTGGTGGTGGTTCCGGCCACCGGGATTTCAACGACTTTGGTGGCCGAGGCCAT
>IOZ07G0016.t1 JAAVMX010000001.1- 1070347-1070353,1070417-1070685
TCACCACCAGACCATTAGGCGCAATATTTTTAACATAAGTTTCGCGACCGTAACGTCGAC
GGGCCCGCCTTCCAACGCCGCCGCCAACGCCGCCAGGACTCGGAGCGCCGTCGCCGCCGC
CCTGCAGGAGCAAAAGACGGAGTGGTCGGCCAGGTGCAGCGCAAGCCTGTGGCCGATGGT
AGTGGTGGCCCTCCTTCTGCAGGTGTGCTTGGTCCTCTTTTTGGTGGTGGTGGTTCCGGC
CACCGGGATTTCAACGACTTTGGTGGCCGAGGCCAT
>MSTRG.43.1 JAAVMX010000001.1+ 1069094-1069324,1069442-1070566
gAAAGCTCAGCTTTTTGATCGACTCGTTCCCTGCAAACCTGCTCTTTTGTTCTTTTATTC
AGCACTCATCAAAGAAACACACTTCGCCTTCTAGACTCGAGAGACATATAGTACACCCGA
AAATGGGATCGCACGTATCCAAAGAGCAGCAAGACGCTGAGCACGCAGGCGAGGACAACC
CTGATTGGCAAAATATATTTCCTAAGTTGTCGATCGGTTTCATCCCAGATTAGAAGGGAC
GCTTCGTCTCTTGCGAAAATGTACCGCCTATCTGGAAAGGAACTTTCACTCCATATCCCA
CAAGATGGAGGAGATATACAATGGACCGCGGATTTATGCCTTTTCGCTCGCGAGCTCCCT
ACACTCTCCAACTTTCGACTAAGGCAGCTTTCTATCGCCTGCATCCGAGCTGCCTCGGCC
CAGAATCATGCAGGGGAGTACGTATATTGGTATGATGCTATTTGCCCTGGCGATAGCTAT
AATGCCATCTATGACGATCGACCCTTAGAGGGATGGTGGCCATGGCCAAAGGAGAGGCGG
GTTATGTCGGGGAAGAGTTGGGCATAAGCAAAGAAGCAGCAAGGACAGAGAAGCGGTGTC
GGATGAAGCCGAGTTTTGGGCGATGGGGTCTGGCAAGAGGGCGAATATATAAATCACGGG
AGCAAAAGGACCATGTCGCTATAGCCGCCATTGCCAAGTTTAAATCTTTCCTCTCCCGTG
ATTAACAGCTGCACCTTGTCGACAAACCCGCCTTGCCGATGGACGAGTCCGGCTAAGGAG
TTAACGCACGGCAGGAGCCCGCGTAGCTTACGGGTACGAAGCGGACGCTTTAGTGGTGAA
GGACCAGACCTGCCCCTTCCGTCGGCGACTGCGAAAGCGCGATACGGCAAGAGCTCCTGC
GACCTACGAGGACTCTGGGTACATCATCTCCCTCGAGGGACGTGGCCGTCCTGATtttcc
tctcctccttagccCACCGACATCAATCATCTCGCTCGATGGACGTGGCCGTCCTGATTT
CTCTCTCCACCTTAGCCCACCGACATcaatcttcttccttcttagcCCACCACCCACCGA
CATCAATCATGTCCCTCGATAGACGTGGCCGTCCAGATTTTTCTCTCCTCCTTAGCTCAC
CACCTACCGACGCAATGTAAGTTTAGTCCATCAGTCCATCAGTCCATCGGGTGTCACTAA
GCTAACCAGACCATTAGGCGCAATATTTTTAACATAAGTTTCGCGACCGTAACGTCGACG
GGCCCGCCTTCCAACGCCGCCGCCAACGCCGCCAGGACTCGGAGCGCCGTCGCCGCCGCC
CTGCAGGAGCAAAAGACGGAGTGGTCGGCCAGGTGC
>IOZ07G0015.t1 JAAVMX010000001.1+ 1070299-1070366,1070428-1070562,1070721-1070968,1071048-1071079,1071159-1071326
ATGTCCCTCGATAGACGTGGCCGTCCAGATTTTTCTCTCCTCCTTAGCTCACCACCTACC
GACGCAATGCGCAATATTTTTAACATAAGTTTCGCGACCGTAACGTCGACGGGCCCGCCT
TCCAACGCCGCCGCCAACGCCGCCAGGACTCGGAGCGCCGTCGCCGCCGCCCTGCAGGAG
CAAAAGACGGAGTGGTCGGCCAGGCATCCCGACGACTTTGGTGGCAACGCCGCCGCCAAC
CGTCGCGGCGACCGAACAAGAGACCCGAACGGAGTGGTTCGGGGCCAACCCGTGTCCTCT
GTTCTTGGTCGCCATCATTTATTGGTAGCCATCATTTTGGTGGCGGGGTTTCGGTCGGTG
GGGACCGACGTCCCGACGACTTTGGTGGCCAAATTAACCGTCAAATTCTCGGTGGCCGAG
GTCACCAAAGTCGTTTTCCCGGCGGAGTCAGGTTCCAAGTACCTAGGGATTACTTCGTAC
TTGGTCAAGACGGACGACTCTGCCGCCCCTCGAGATCGTTTCACCACTGTGCGTTCCCAG
GGCATGGGGTGCATGGCGCTGTCCCTTGTCTGCGAGGCTCCTCTTTGTTCGCCGCCCTTG
CCGCCCTCGCCGCCGCTCCTCTCGCGCTGTCACTGTCGAGAAGACAGCTAG
>MSTRG.43.3 JAAVMX010000001.1+ 1070588-1070968,1071048-1071326
GTAGTGGTGGCCCTCCTTCTGCAGGTGTGCTTGGTCCTCTTTTTGGTGGTGGTGGTTCCG
GCCACCGGGATTTCAACGACTTTGGTGGCCGAGGCCATAATTTTCGTTGTCGCGTTTCGG
TCGGTATCAACAGGCATCCCGACGACTTTGGTGGCAACGCCGCCGCCAACCGTCGCGGCG
ACCGAACAAGAGACCCGAACGGAGTGGTTCGGGGCCAACCCGTGTCCTCTGTTCTTGGTC
GCCATCATTTATTGGTAGCCATCATTTTGGTGGCGGGGTTTCGGTCGGTGGGGACCGACG
TCCCGACGACTTTGGTGGCCAAATTAACCGTCAAATTCTCGGTGGCCGAGGTCACCAAAG
TCGTTTTCCCGGCGGAGTCAGGTTCCAAGTACCTAGGGATTACTTCGTACTTGGTACCTC
TTCCCTACAATCACTCCATCCATCTTCCGCCCCCCTTGGCCCGGCATCAACCTTATCCTA
CCCGACCTCAAGGTCAAGACGGACGACTCTGCCGCCCCTCGAGATCGTTTCACCACTGTG
CGTTCCCAGGGCATGGGGTGCATGGCGCTGTCCCTTGTCTGCGAGGCTCCTCTTTGTTCG
CCGCCCTTGCCGCCCTCGCCGCCGCTCCTCTCGCGCTGTCACTGTCGAGAAGACAGCTAG
>IOZ07G0026.t1 JAAVMX010000001.1+ 2545097-2545156,2545242-2547086
ATGGTCTACTGCGGCAAGCCCTCCAGGGGCTGCTCCAACTGCCGCGAGCGCAAGATCCGT
TGCGACCAGAGACTGCCGTCCTGCGGCCAGTGCGACAAGCGCCAGCAAGACTGCCCTGGC
TATCGCAACATGGTGGACCTCATGTTCCGCGACGAGAGCAACCACGTCATCGAGAGAGCA
ATCTCGGCCCGCAAACGGCCCGTCAAGCTGAGGCACGGTCCTGGTCCCTCGACGGCTTCT
CCGTCTCCCGCCCGAGCCTTGCCCTCCCTGCCGCCACCTGCCACCTCTCTGGTCCACCAC
CCAAGGCCCTTTCTCGGCACCTTGGGCCCTCGCTCCTGTGCTCGTGACCACAACGACTTG
CTCGACGACGACGGTGAATATCTCGCCAACAGATCCGTCGCCGCATCCTCCTCATCCCCC
GTCTTCGACATCCCCTACGCCCTCGTCGCCTCTCTTCGAGAGCGTGGCGTCGCCTTCTTC
TTTGCCCGCCATGTTGCCACGGATCACGGCTGCTACCAAAACTACGACTTCATTTACGAC
GTCTGGAAGCCACCCCCGACCCTCGACAAGGTCGACTCCACCGACCCCATCCTCGCCAGC
ATGACGGCCGTCGGCCTCACCGGTCTCTCCAAGCTCACCCACTGCCCCGAGACCATGCTC
CGCGCCCGCCAAAGCTACGGCCGGGCCCTCCACCTCGCCAACCGCGCCCTGCGCGACCCT
CTCGAGGCCGTCAAGGACAGCACCATGCTCGCCGTCCTCATCCTCGGCACCTACGAGTTC
GTCTCGGGCCGTACGCCCCAGACCATTCGCGACTGGCAGGTCCACGTCAACGGCGCCGCC
GAACTCGCCAGCATGAGGGGCGCGGCCCAATTCCGCACAAAGGCCGGCGCCCGCATGTTC
ATCATGCTCTGTCACACCGTCCTCATCAGCTGCATACGGAGCGGCCTGCCCATGCCCCAG
TCCATGGTCGACCTCCGCAACCAGCTGTGGTACCTGACGGACACGGGCGGGCCCATCTGG
CGCGTCGTCGACACCTTGTACAATGCTCTGCAGGTCCGCCACGACATTGCATCTGGCAAG
GTCATGGGCCTTGACGTCATTGTCGAAAAGCTGTCCCAGGTTGAGCTTCAGTTTGCCGCC
CTCGTCGAGAGCCTCCCCAGCGCCTGGAAGTATCGCCAAGCCAAGCTCGTGAGGCCCCAT
CCGGCCGTCCTCGGCGATTCCTGTCATGTCTATCTGGGACTCACGCAGGCCACGACCTGG
AACGGCATGCGCACTATGAGGATGCTGGTCCAGGAGACCATCCTCGACGTCTTGCACCAC
AGCGTCGACGATCCCACAAAGCTGCCGCTGCATCTTCAGCTGCAAATGGTCAAGGCAATG
AAGTTGATACAGATGCTGGGCGAGGCCTTTGTCGCCAGCGTCCCCCAGCATTTTGGCATT
GTGAGCTCCAAGGACGTCAAGCGCGACGAAAAGGGACGGGGCACCGTGACCGCGTTGCCG
GCTGGCAAGCTGCCCTACAGGATCATCTCGACACCTTCACCCAAACCGCTCCTCCAAGGC
ACCTCAGCCACGGACGTGTCCCCCACCACGGGGAGCCCCACGCTACTCGACCCGACCCAA
TCCTGCGGCCACGAAAGGGGCCACGAGCGGTTCCTGACCCTTGCCACCGCCAGCCACACC
ATTATCTGGCCGCTGTACACGCTCGGTATGTCGTCGTCATGCACCCCGGACGTCATGGCC
TACGTGCTCGACCGGCTGGATGCCATGTACAAGGAAACGGGCTTCGAGCAGGCCCGCGTC
GTCGCCACCATTGTTAGGGAAAAGGTGCACTCCCTGTCGTGGGACGACATTCCCACGGCG
AGCCTGCCGGAGCTGCCGGACGGGGCCCTACCCATCATGGTGTAG
>MSTRG.45.1 JAAVMX010000001.1- 2655079-2655609,2655898-2657454
actatagctagtatatatataatagtattagctagaatacgatattataccgctataact
ataatagctacGCGATTGTTATTAGCTATTTAGCGGTTACTAGCCTAATACTATTATTAG
CCTACTAGAGTTATAAGACTTACGGTAGGGTTAATATAGTCATACCGCGTATAACGGTCA
CCCACCCACTTATaggaaccccgcccggcgcgcgaaggtataTAGCTATGGCCTTCCGTA
CGGAAGTACGAATACTAACCTATCATCCATCAGCCTTCTATTCTGCTATAAGCGACATGT
AAGAATTCTCACCTCGTAGGCGGCGCGATTGTCCGTCATCCACTCCGTACTCCAAAGCAA
ACCCACCTCCCAATCTAATCTTGGGCCAACGCTTGCGCTGCTTGGCCTCTAATGTGTGTG
ATCCATCAGCCCATCAGCCCATCAACCCATCCGCCTCGTCTGCCTCGTCTGCCTCTAGGT
AGTTACAAACAAGTGTCACAATACAGCCACGCGGCGCATCCACCGCCGCCGCTCGTCCTC
GTGGACACCCCATTCGCCACTGTAGATCTCGTCGACGAGCGAGTCGCGAATGCCTTGCAG
CACCCACACCTTGTTGGCGCAGTTGGCTTGCTTCAGCCGGCGTTGGACGAAGCCTCGGAA
GGGAGCGATGCCCACGCCGGCGCCGATGAGGAGCATCGGTCCGTCCGCTTTGAACTCTCG
AGCCAGGGGATTCGCCATGAGACCCTTGAACATCGGAATGTACACTTCCGGGTTCTTCTC
CCCAGCCTTTTGTGCCTCCAAGAACCGCCGGGCCTGGCGCTCAAAGAATCCAGAGCCGAC
GCCCGTGCGGGAGCCGCTTTGCCAGTCGTCCGTCTCATGAACGGTAACGGCGATCTCAAC
AAGGCGGTGTTGCTTCTGGTCGCGGACCTGGTACGATTCGTGGGGATCGTTGGACAGGGA
GTAGAATCGGGGCATGAGCTGCTGCAGGCAAGACAGCAGCTCGTCCAAAGGCGGCTGCGA
GCTCGGGAAGGCGTGCAGCAGCTGCGACACAGTTATGTGGGGGCCGGTTCGGAGATCGCA
GAACCTCCCCTGACCCTCGGCGGCGCAGAGAAACATGAGAATCTTCCTTTCGTTGTCCGC
GTTGGCGTGCTCGGCGAGAACGCGAAGGAGGGGCTTGGTCGGCGGGTATGACTGGAGATC
GGTGCACCACGTCAGCAAATCGCGGCGGGTCGTGATAGTCTCTCGCGGCTTATCGTCGCC
CCAGACGGTGGGCCATCGCCCTTGAGTCGTCGTCATCAGGACGGGCTTGTCGCGCTGGAA
CCGCGGCACCATGAGGGCGTCCAGAACGTCATCGACGGTGTGCTGGCAGTTGGGCGCTGT
GACGCCGATGGCGCCGCCCACCTTGAAGTCGGTCGATTCCTCGTCCGGGTAGTCGGTGAC
GTCCAGATCGAAATGATACGTGCGCTTCTCGGCGCCCGGCCTAGTCAGCTCGCGTGCGGC
GTGGATGCGGGCCGGGTACACGTGAAAGGGGGGGTGAGGCTGGACGAAGCGCGGGGGCTG
GACGCCCGTGTTGACTGCCTCGGACCCGGGACTCGCAGTCCGGGGCGAGCCGCGATCGGA
ACCAAACGAAATGGCGGAGTCGGTGGGAGACGGGAGGCTGCGGGGTGGCGAAATCGACGT
GAAAGAGACGGTCCTTTCGGGCAGTTCGGTGACCTTTGTCAACGCGAGGGGTATTTCGCC
AATGTCGAGGCCGAGGGAGCGGTAGGCTTCGTTGTCTGGCTGGGGAACCCGTTCGCACTC
TAGCACGGCGCGACGAGAGCCCATCAAACAGCAACCGCCTCCGCAGCAGCGACCGACAAA
CTCGGCCGTCGTCTCGCCCGTGATGCGCTGGATATCGCGGGCATTCTGAGCAATGAGCCG
CGTCGAGGCACGCCGTGCGCGAGTCTGCTCTTGCCGGGCAGGCTCCTCCTGGTCGTCCGA
GTCGTCCGAGTACGTCAACGAAGGCGCAATTGAGGGTGCCTTGGGCTCAGAGGGTATACA
GTCCGACGTTGAGGCAATGAAGGCCTTGTCGGAAGTCGTCTGTGTCAT
>MSTRG.45.2 JAAVMX010000001.1- 2655171-2655337,2655391-2657737
GCGGTTACTAGCCTAATACTATTATTAGCCTACTAGAGTTATAAGACTTACGGTAGGGTT
AATATAGTCATACCGCGTATAACGGTCACCCACCCACTTATaggaaccccgcccggcgcg
cgaaggtataTAGCTATGGCCTTCCGTACGGAAGTACGAATACTAACCTCGTAGGCGGCG
CGATTGTCCGTCATCCACTCCGTACTCCAAAGCAAACCCACCTCCCAATCTAATCTTGGG
CCAACGCTTGCGCTGCTTGGCCTCTAATGTGTGTGATCCATCAGCCCATCAGCCCATCAA
CCCATCCGCCTCGTCTGCCTCGTCTGCCTCTAGGTAGTTACAAACAAGTGTCACAATACA
GCCACGCGGCGCATCCACCGCCGCCGCTCCCCTCCCCAAGCCGCCAATCCTTACCACGTC
TCGGTAATATACTGTCCCGCCTCCTTCTTGAGCTCCCAAAAGTTCCGAGCCTCTTCCCGT
TCCAGGTTGCCCTTTGCCATGGACACGTCTACGAGGGCTTCCTCGACGCCCTCGCCCATG
CCTTTCGAGCTGCCGCACACAAAGACGCGTCCGTCGACGGCATTGATGATGTACCAGACA
AGGCCGGCCTGGATCCGCACTTCTTCTTGCACGTACTTGCCCTCGCCGCGGCGGCTCTGC
ACCACGCGCTTGACCTCGTCCTCGTGGACACCCCATTCGCCACTGTAGATCTCGTCGACG
AGCGAGTCGCGAATGCCTTGCAGCACCCACACCTTGTTGGCGCAGTTGGCTTGCTTCAGC
CGGCGTTGGACGAAGCCTCGGAAGGGAGCGATGCCCACGCCGGCGCCGATGAGGAGCATC
GGTCCGTCCGCTTTGAACTCTCGAGCCAGGGGATTCGCCATGAGACCCTTGAACATCGGA
ATGTACACTTCCGGGTTCTTCTCCCCAGCCTTTTGTGCCTCCAAGAACCGCCGGGCCTGG
CGCTCAAAGAATCCAGAGCCGACGCCCGTGCGGGAGCCGCTTTGCCAGTCGTCCGTCTCA
TGAACGGTAACGGCGATCTCAACAAGGCGGTGTTGCTTCTGGTCGCGGACCTGGTACGAT
TCGTGGGGATCGTTGGACAGGGAGTAGAATCGGGGCATGAGCTGCTGCAGGCAAGACAGC
AGCTCGTCCAAAGGCGGCTGCGAGCTCGGGAAGGCGTGCAGCAGCTGCGACACAGTTATG
TGGGGGCCGGTTCGGAGATCGCAGAACCTCCCCTGACCCTCGGCGGCGCAGAGAAACATG
AGAATCTTCCTTTCGTTGTCCGCGTTGGCGTGCTCGGCGAGAACGCGAAGGAGGGGCTTG
GTCGGCGGGTATGACTGGAGATCGGTGCACCACGTCAGCAAATCGCGGCGGGTCGTGATA
GTCTCTCGCGGCTTATCGTCGCCCCAGACGGTGGGCCATCGCCCTTGAGTCGTCGTCATC
AGGACGGGCTTGTCGCGCTGGAACCGCGGCACCATGAGGGCGTCCAGAACGTCATCGACG
GTGTGCTGGCAGTTGGGCGCTGTGACGCCGATGGCGCCGCCCACCTTGAAGTCGGTCGAT
TCCTCGTCCGGGTAGTCGGTGACGTCCAGATCGAAATGATACGTGCGCTTCTCGGCGCCC
GGCCTAGTCAGCTCGCGTGCGGCGTGGATGCGGGCCGGGTACACGTGAAAGGGGGGGTGA
GGCTGGACGAAGCGCGGGGGCTGGACGCCCGTGTTGACTGCCTCGGACCCGGGACTCGCA
GTCCGGGGCGAGCCGCGATCGGAACCAAACGAAATGGCGGAGTCGGTGGGAGACGGGAGG
CTGCGGGGTGGCGAAATCGACGTGAAAGAGACGGTCCTTTCGGGCAGTTCGGTGACCTTT
GTCAACGCGAGGGGTATTTCGCCAATGTCGAGGCCGAGGGAGCGGTAGGCTTCGTTGTCT
GGCTGGGGAACCCGTTCGCACTCTAGCACGGCGCGACGAGAGCCCATCAAACAGCAACCG
CCTCCGCAGCAGCGACCGACAAACTCGGCCGTCGTCTCGCCCGTGATGCGCTGGATATCG
CGGGCATTCTGAGCAATGAGCCGCGTCGAGGCACGCCGTGCGCGAGTCTGCTCTTGCCGG
GCAGGCTCCTCCTGGTCGTCCGAGTCGTCCGAGTACGTCAACGAAGGCGCAATTGAGGGT
GCCTTGGGCTCAGAGGGTATACAGTCCGACGTTGAGGCAATGAAGGCCTTGTCGGAAGTC
GTCTGTGTCATGGTGGGCGGGGGAAGTAGAGCGAATGGCGCCAGACTGCGCAGGAAAATA
AGTGGACGAGGAGAGTGTGGATTGCCGCGCGCGTCCAGCGAGGGAGCTGGATCCAAGGGA
GAGTTTGAGGTTTGGCGTAAAGTGGTCGAGGGCGAGTGTATGCCGGAAGACGCTCGTCAG
GGGCGCCCAAGCATGTCGCCAAAGCCGCAGTGTTGAAACTACGAAGTGAAGAGAGAGTAG
TACCTATGTCGAAAGATGTCTGTTCTTGCTGATTGCCGGGTGAGCCTAGCAAAA
>IOZ07G0027.t1 JAAVMX010000001.1- 2655634-2657454
TTACCACGTCTCGGTAATATACTGTCCCGCCTCCTTCTTGAGCTCCCAAAAGTTCCGAGC
CTCTTCCCGTTCCAGGTTGCCCTTTGCCATGGACACGTCTACGAGGGCTTCCTCGACGCC
CTCGCCCATGCCTTTCGAGCTGCCGCACACAAAGACGCGTCCGTCGACGGCATTGATGAT
GTACCAGACAAGGCCGGCCTGGATCCGCACTTCTTCTTGCACGTACTTGCCCTCGCCGCG
GCGGCTCTGCACCACGCGCTTGACCTCGTCCTCGTGGACACCCCATTCGCCACTGTAGAT
CTCGTCGACGAGCGAGTCGCGAATGCCTTGCAGCACCCACACCTTGTTGGCGCAGTTGGC
TTGCTTCAGCCGGCGTTGGACGAAGCCTCGGAAGGGAGCGATGCCCACGCCGGCGCCGAT
GAGGAGCATCGGTCCGTCCGCTTTGAACTCTCGAGCCAGGGGATTCGCCATGAGACCCTT
GAACATCGGAATGTACACTTCCGGGTTCTTCTCCCCAGCCTTTTGTGCCTCCAAGAACCG
CCGGGCCTGGCGCTCAAAGAATCCAGAGCCGACGCCCGTGCGGGAGCCGCTTTGCCAGTC
GTCCGTCTCATGAACGGTAACGGCGATCTCAACAAGGCGGTGTTGCTTCTGGTCGCGGAC
CTGGTACGATTCGTGGGGATCGTTGGACAGGGAGTAGAATCGGGGCATGAGCTGCTGCAG
GCAAGACAGCAGCTCGTCCAAAGGCGGCTGCGAGCTCGGGAAGGCGTGCAGCAGCTGCGA
CACAGTTATGTGGGGGCCGGTTCGGAGATCGCAGAACCTCCCCTGACCCTCGGCGGCGCA
GAGAAACATGAGAATCTTCCTTTCGTTGTCCGCGTTGGCGTGCTCGGCGAGAACGCGAAG
GAGGGGCTTGGTCGGCGGGTATGACTGGAGATCGGTGCACCACGTCAGCAAATCGCGGCG
GGTCGTGATAGTCTCTCGCGGCTTATCGTCGCCCCAGACGGTGGGCCATCGCCCTTGAGT
CGTCGTCATCAGGACGGGCTTGTCGCGCTGGAACCGCGGCACCATGAGGGCGTCCAGAAC
GTCATCGACGGTGTGCTGGCAGTTGGGCGCTGTGACGCCGATGGCGCCGCCCACCTTGAA
GTCGGTCGATTCCTCGTCCGGGTAGTCGGTGACGTCCAGATCGAAATGATACGTGCGCTT
CTCGGCGCCCGGCCTAGTCAGCTCGCGTGCGGCGTGGATGCGGGCCGGGTACACGTGAAA
GGGGGGGTGAGGCTGGACGAAGCGCGGGGGCTGGACGCCCGTGTTGACTGCCTCGGACCC
GGGACTCGCAGTCCGGGGCGAGCCGCGATCGGAACCAAACGAAATGGCGGAGTCGGTGGG
AGACGGGAGGCTGCGGGGTGGCGAAATCGACGTGAAAGAGACGGTCCTTTCGGGCAGTTC
GGTGACCTTTGTCAACGCGAGGGGTATTTCGCCAATGTCGAGGCCGAGGGAGCGGTAGGC
TTCGTTGTCTGGCTGGGGAACCCGTTCGCACTCTAGCACGGCGCGACGAGAGCCCATCAA
ACAGCAACCGCCTCCGCAGCAGCGACCGACAAACTCGGCCGTCGTCTCGCCCGTGATGCG
CTGGATATCGCGGGCATTCTGAGCAATGAGCCGCGTCGAGGCACGCCGTGCGCGAGTCTG
CTCTTGCCGGGCAGGCTCCTCCTGGTCGTCCGAGTCGTCCGAGTACGTCAACGAAGGCGC
AATTGAGGGTGCCTTGGGCTCAGAGGGTATACAGTCCGACGTTGAGGCAATGAAGGCCTT
GTCGGAAGTCGTCTGTGTCAT
>IOZ07G0027.t2 JAAVMX010000001.1- 2655634-2656698
TTACCACGTCTCGGTAATATACTGTCCCGCCTCCTTCTTGAGCTCCCAAAAGTTCCGAGC
CTCTTCCCGTTCCAGGTTGCCCTTTGCCATGGACACGTCTACGAGGGCTTCCTCGACGCC
CTCGCCCATGCCTTTCGAGCTGCCGCACACAAAGACGCGTCCGTCGACGGCATTGATGAT
GTACCAGACAAGGCCGGCCTGGATCCGCACTTCTTCTTGCACGTACTTGCCCTCGCCGCG
GCGGCTCTGCACCACGCGCTTGACCTCGTCCTCGTGGACACCCCATTCGCCACTGTAGAT
CTCGTCGACGAGCGAGTCGCGAATGCCTTGCAGCACCCACACCTTGTTGGCGCAGTTGGC
TTGCTTCAGCCGGCGTTGGACGAAGCCTCGGAAGGGAGCGATGCCCACGCCGGCGCCGAT
GAGGAGCATCGGTCCGTCCGCTTTGAACTCTCGAGCCAGGGGATTCGCCATGAGACCCTT
GAACATCGGAATGTACACTTCCGGGTTCTTCTCCCCAGCCTTTTGTGCCTCCAAGAACCG
CCGGGCCTGGCGCTCAAAGAATCCAGAGCCGACGCCCGTGCGGGAGCCGCTTTGCCAGTC
GTCCGTCTCATGAACGGTAACGGCGATCTCAACAAGGCGGTGTTGCTTCTGGTCGCGGAC
CTGGTACGATTCGTGGGGATCGTTGGACAGGGAGTAGAATCGGGGCATGAGCTGCTGCAG
GCAAGACAGCAGCTCGTCCAAAGGCGGCTGCGAGCTCGGGAAGGCGTGCAGCAGCTGCGA
CACAGTTATGTGGGGGCCGGTTCGGAGATCGCAGAACCTCCCCTGACCCTCGGCGGCGCA
GAGAAACATGAGAATCTTCCTTTCGTTGTCCGCGTTGGCGTGCTCGGCGAGAACGCGAAG
GAGGGGCTTGGTCGGCGGGTATGACTGGAGATCGGTGCACCACGTCAGCAAATCGCGGCG
GGTCGTGATAGTCTCTCGCGGCTTATCGTCGCCCCAGACGGTGGGCCATCGCCCTTGAGT
CGTCGTCATCAGGACGGGCTTGTCGCGCTGGAACCGCGGCACCAT
>MSTRG.46.1 JAAVMX010000001.1. 2690270-2690578
CTGTGTGTATCCAGCTCAGCACTGTCTGAGGGACTACGACTCGTAGCAGCACAGGCATCC
TCGATCACTTAACCCTGACGTTGGACACTGTGCTGATTACAGGTTGTCCACGCATCGTGA
GATTTCGAATTCATCGCGTCTTTTCCCCCTCTGCCATTGATTGCCACCTGCATACATTTT
CTCATCCCGCTCCCGCAAACCACCAATCCGACACGTCGACTCGACTTTACACTGGTTGTC
AACTGCGTCGACTGGACATGCTCCAATCCAAACACCGGAGGGACGTGGGCTTGGGGGGAG
CGAGGGGGA
>MSTRG.47.1 JAAVMX010000001.1- 2688944-2690090
CGCGACTCGACCAATAAACCTTGGGCTTGACTAACGGGCATAGCCCTCTGACTATCGGGC
ATAGTTTTTTTTAGGGAAGTGTGGCTGGTTAAGGCGTAGTGCCGATACCGCAAATTTGGG
TGCGCACATTCCCCGCACCTACGCCGTAGCCTCGTACTAAAGCCGCCGCccgtattcgta
cttcgtgCCAAGCAATAAGGAGGTTTCTTAGTCTATCTCTATGAcctccgccttcttcta
ttatgCATGCCTCTAAGATGTCCCACTCGGCCTAGGGAATCGACTTATGCTCTGCATCTT
GCGAGAGCTCTTGCGAGAGTGGGAGCGGCGGCGGGAGCCGCTGTGGGAGCCGCTGTGGGA
GCTGCTGCGAGGGTCCTGGGACGAATTCGTCAGCTGTGGGAGCTGCTGTGGGAGCTGCTG
CGAGGGTATTCCCGGGACGAATTCGTTAGCTGTGGGAGCTGCTGTGGGAGCTTCTGTGGG
AGCTGCTGCGAGGGTATTCCCGGGACGAATTCGTCAGCTATGGGAGCTGCTGTAGGAGCT
GCTGCGAGGGTCCCGGGACGAATTCGTCAGCTGTGGGAGCTGCTGTGGGAGCTTCTGTGG
GAGCTGCTGCGAGGGTATTCCCGGGACGAATTCGTCAGCTATGGGAGCTGCTGTAGGAGC
TGCTGCGAGGGTCCCGGGACGAATTCGTCAGCTGTGGGAGCTGCTGTGGGAGCTTCTGTG
GGAGCTGCTGCGAGGGTATTCCCGGGACGAATTCGTCAGCTATGGGAGCTGCTGTAGGAG
CTGCTGCGAGGGCCCCGGGACGAATTCGTCAGCTGTGGGAGCTGCTGTGGGAGCTGCTGT
GGGAGCTGCTGTGGGAGCTGCTGTGGGAGCTGCTGCGAGGGTATTCCCGGGACGAATTCG
TCAGCTGTAGGAGCTGCTGCGAGGGTATTTCCGGGACGAATTCGTTAGCTGTGGGAGCTG
CTGTGGGAGCTGCTGTGGGAGCTGCTGCGAGGGTATTCCCGGGACGAATTCGTTAGCAAT
GGGAGCTGCTATAGACTCTTTTGCGTGAGCGGCTTCGAGCGAAATATATAATGCGAATAG
CTTTAAAGGTATAATGCAAATAGCTTTAAAGGTGCGATGCGAATAGCTTTAAGTCGAATT
GGCAAAT
>MSTRG.48.1 JAAVMX010000001.1- 2684362-2686450
CTCACATTTCTTTCTTTTTCCCAACAACTTCAGCTCCCCACCCACCCTCGTTTATTATTG
GATCATCACCCCCTTTTTCTTTTCCATCCTGGCAACGTTACCAACTGATTTGGCCGTGTG
TTAGCCTGTCACCGTTTTGTCGATTCTGACTCACGCTTCTCCTATCAAGGCTACACCAGA
TTAGATTTCCGTCACAACTCGACCCCTACAGTATCGACTGTCCCATGAGCCGCCCGATTG
GTCGTTGGAATTGACTGTCTGCTCCATCGACTGCTCGGTCGACTGGCCGCTCTATCGCGC
CAAAACCAAATCGATCACCGAGAGGCAACTTCCACGAGGCTGGTTGACGGCCGTCATCTT
GAGTCTGAAGCCCGCTCTCGCCAAAACAGCCTTCCAACCCTCCATGCCTCTTTCCGTGGC
TTTCAGCAACTGCATCATCAGCACGTCCGCACACGGGAGCTCTCGTTCGTGCACGAGGGT
CACGGCTCCGGGCTCGGGCAAGACAATCTCCATGATGAGCATGTGAGACGCCTCGCTCGT
GGCTGGCACCACGTTTGCCAGGATTTTGGCCGAGCTCTCCATGTCCCAGTTGTGGAGGGT
CTGTCGAACGAGGTAGGCACCCGCTCCCTGGACAGGCTGCCTCTGGAAAAAGTCGTGCGC
CTGGAACTTGATACGCGTGGCGAGGTCGCCATCGTTCAAGGCCTTGATGTTGTGCTCTCC
TTCTACAGCCGTCTGGGGCGTGTCTTGCACGATGAAGTCGAGATGCGGAAAGGCCTTTGC
CAGGGCAACACAACCATGTCCAATGTTGCCGCCAATCTGACGACGACGTGGCAGCGAGTT
GGCAAGGTTGTTGACCCCGAAGACGCAGATTCACCACAGACTCACGTCAACAACCGTGGC
CTTGCCAAGTTGGCCCAGTCAAAGCCATAGACGAGGTGCTTTAAATCCGTCCCGGGCGTC
TTGTTCCGCTTCATGACACGCCCAAAGAGCCTGTTGAGATCAGGCTGCGTAGAGATGTAC
AGGTGCGACGGTGGGAGCGATGAATGTCGACGTCCAGACATTCCAGTCGGCGAGCTCTGA
GCTGGTGCGCAAGGCGGCCGAGCTTGCGGAGTAAGCCAGGAGTCCGGAAGTCGACTCTGT
AAAGAGACGGCTCGTCATGGCCATTCGGGCCAGGCTCTCCAGTCGAGCTTCCGTCACCGG
CTGGCCAGCTCGGCGCACGAGATTGATCCCTCCAGCGGCACGGACGACTCCAGGGGCAGA
AAAAAGGTTGGCGTGTCACGACCAAAGGAGGGCTGGCCGAGTCCGGTGGAGCGGACATGG
TCGCAGAGAGTCTGGACCTCCTTGCCGAGCTCCTGGGCCAAGACCTCGAGCAGCGACGAG
ACATGGTTCGAGATGCCACCGGCAGTCATCTTGGACGAGCACATGTTTGCGACTCTATTG
GAACGCAGCTACACTCGGCCGAACCTACTCCAGCCTGCCTGTAGGGGTATGAGTGATTCT
ACAGGAGAGAAGCTACCTCTTCGTATCCGGCGCATGACGTGACATGATCTGGCGCATGAC
GTGACGTGTCTGTGCATATCCGCGTACAGTGAAACCAACATCTCTGCAGGTGAAGGCGAG
CTCTGCATGTAGAACCCTCGTATCCGCAGGTTTGGGCACTTCCCCAACGATATTTTATCA
AGTTGAATAAGACTTTGAGACAGGTCACCATCAGGAGAAGCGTCAACTTTAAATATATGG
CTTGGACGGCTCACTCGGCCAGACTGTCGACTGTTGTCCATGTCTGCTGCCAAAGGGCGG
GGAAATCGTATACATATATATATACTATGTGCATGCTGGCTACGTGGAAAAGCCATCGTC
CTCCACGTGTCATGCATTCATTGCCTCGTGTTGATGTGTAACACGAGGGGCAGAGTGAAG
GTGCAGTGATTCATGTACGAGAGAATCTTGCCAATACTTGTACTGGCTGGGAGCGTTCCC
CGTTTCCACGGCCCATGACGAGAAGCCGCGAGAGACGACGCCAAGGAGAACGTGTATTGC
TGGCTGACCTAGACGTCCGAGTCCGCCTTTGGCCGCCTGCGCCGTCATG
>IOZ07G0028.t1 JAAVMX010000001.1- 2684653-2685177,2685382-2685535,2685607-2685785
CTATCGCGCCAAAACCAAATCGATCACCGAGAGGCAACTTCCACGAGGCTGGTTGACGGC
CGTCATCTTGAGTCTGAAGCCCGCTCTCGCCAAAACAGCCTTCCAACCCTCCATGCCTCT
TTCCGTGGCTTTCAGCAACTGCATCATCAGCACGTCCGCACACGGGAGCTCTCGTTCGTG
CACGAGGGTCACGGCTCCGGGCTCGGGCAAGACAATCTCCATGATGAGCATGTGAGACGC
CTCGCTCGTGGCTGGCACCACGTTTGCCAGGATTTTGGCCGAGCTCTCCATGTCCCAGTT
GTGGAGGGTCTGTCGAACGAGGTAGGCACCCGCTCCCTGGACAGGCTGCCTCTGGAAAAA
GTCGTGCGCCTGGAACTTGATACGCGTGGCGAGGTCGCCATCGTTCAAGGCCTTGATGTT
GTGCTCTCCTTCTACAGCCGTCTGGGGCGTGTCTTGCACGATGAAGTCGAGATGCGGAAA
GGCCTTTGCCAGGGCAACACAACCATGTCCAATGTTGCCGCCAATAGGTGCGACGGTGGG
AGCGATGAATGTCGACGTCCAGACATTCCAGTCGGCGAGCTCTGAGCTGGTGCGCAAGGC
GGCCGAGCTTGCGGAGTAAGCCAGGAGTCCGGAAGTCGACTCTGTAAAGAGACGGCTCGT
CATGGCCATTCGGGCCAGGGACTCCAGGGGCAGAAAAAAGGTTGGCGTGTCACGACCAAA
GGAGGGCTGGCCGAGTCCGGTGGAGCGGACATGGTCGCAGAGAGTCTGGACCTCCTTGCC
GAGCTCCTGGGCCAAGACCTCGAGCAGCGACGAGACATGGTTCGAGATGCCACCGGCAGT
CATCTTGGACGAGCACAT
>MSTRG.49.1 JAAVMX010000001.1+ 2685915-2688880
GCATGACGTGACGTGTCTGTGCATATCCGCGTACAGTGAAACCAACATCTCTGCAGGTGA
AGGCGAGCTCTGCATGTAGAACCCTCGTATCCGCAGGTTTGGGCACTTCCCCAACGATAT
TTTATCAAGTTGAATAAGACTTTGAGACAGGTCACCATCAGGAGAAGCGTCAACTTTAAA
TATATGGCTTGGACGGCTCACTCGGCCAGACTGTCGACTGTTGTCCATGTCTGCTGCCAA
AGGGCGGGGAAATCGTATACATATATATATACTATGTGCATGCTGGCTACGTGGAAAAGC
CATCGTCCTCCACGTGTCATGCATTCATTGCCTCGTGTTGATGTGTAACACGAGGGGCAG
AGTGAAGGTGCAGTGATTCATGTACGAGAGAATCTTGCCAATACTTGTACTGGCTGGGAG
CGTTCCCCGTTTCCACGGCCCATGACGAGAAGCCGCGAGAGACGACGCCAAGGAGAACGT
GTATTGCTGGCTGACCTAGACGTCCGAGTCCGCCTTTGGCCGCCTGCGCCGTCATGGCTC
TCGTCGACACCGAAGCCAACAGCAGGGGTGAGACCGAGGAGTCGCCCCATACAGGTTCAC
CCGCAGACCTTGAGAAGCTGCTGGACGACTGTCCAGACGTCGTCTTTGTCCGCTTCCAAT
GGCAGGATCTCTCGGGCATCCTGAGAGCCCGCGTGGTGCCCGTCGAGCACGCCCTCGCCA
TTGCGGCCGGCAAGCGGTCGCTGCACGTGCCGCCCATCGCCTTCCATTGCATCGTCGACA
ACACCTGGCTTCCCGACCAAGACATGAGGGGGAACCACTGGCTGGTCCCGGACTGGACGT
CGTTGCGGACGCGCCGGCTCCTGGATTCCTTGTACGCAAGCGTCATGTGCCGGGTCTTTG
AGCACGGCCCGGGCCGGCCCGGGCCAGACTGGAACCTGTGTCCGCGGCATGCTCTGCAGA
GGGCCGTGGTGAAGGCGACAGAGCTGCTGCAGGCTCGGATCCTCGTCGGCTTCGAGGTTG
AGTTTGAGGTCATGAAGGTTTCATCCTGCGGCAAGCTCGTTCCCCACAGCACGGGACTGG
GCCGCTTTGCAGTCTCTGGGCTCCGCGATCCCTGCTACTTACACGTCGAGGAGGCTGTCC
AGGCAATGTTGTGCGCCGGCGTCCAGGTTGAAGCCTTCCAGACCGAGGACCATCGAGGGC
AGTTTGAGATTGCCCTCGGGCCGCTGCCGCCCGTCCAGGCCGTGGACCAGCTGATTCTGG
TCCATGACACCCTAAAGCGCGTCTTTGCTCGCCACGGGCTCGTTGCCACCATGTCACCGC
GCCCGGTTCCTTTGCGCCAGCAGTCGACGGGACAGCACACGCACATCTCCATTGACCCTC
CCCACAAGGAGGAGTCATTCCTGGCCGGCCTGCTGCTCCGGCTTCCGCAGCTGTGTGCCT
TTTGCCTACCCTACGACATGTCCTACGAGCGCGTCCGGCCCGGGTGCGCAGGCGATGTCG
TGGCATGGGGGGACCGAGAATCGCTCCGTGGCCATTCGCAAGATCAAGTCTGGTCACTGG
GAGATGCGCTTCGTCGACGCCACGGCCAACATGTATCTGGCGCTTGCGGCCATGCTGAGC
GCCGGCATGATGGGCTGCGTCAAGGGCGAGCCGTTGCTCTGGCACGATGCCAGCTTGGAC
CCTCGGCTCGTTGCCGGCGGTGGCGCTTCCATGCCCAAGACTATCGACGAGGCCATGGAT
CTGCTGGACGGGGATTTGGAGGACTTTGAGGCCATGATGGAGAGTCGGATCGTCGGACAC
TATGTCCGTATGAAGAAGCACGAGGCGTCCAAGCTCCGAGGCATGCATCTCGAGGAGGTG
CGAGAGCTTCTAGCTGAGCTTTTCTAGCGTGGGCTGCCTGTAGTCGAGGCCTCGAGAGGC
TGGTTCATTAAAAATAAGGCTCGACCCTTTGCATGACAACCCGCTGGCTGATGCCGGACC
TTATCTGTGTAGCTGGAACAAGCTCGTTTGGAACCGTCAGCTCTACTCATCATGACGGGG
CTTTGAACACTAGACAACGGTCTCTTGTTTGATAAGTGGGCTGTGGGTAGCCAGGCCGGC
CAGGTGCTCCCGAATTTCGAAGCTGTACGAAGTACTAGTACGAATAGTAACTCCGTAGTT
GGCCGAGGGCGTTGGGTCAATCAATAATGACATGTCAGGGAATGGGGCTCGCGGACCCGA
GTCCGTCCAGCAGCGGCACTGTTGGGACGCGAGGTGGCTTGTCGTCCGGCACGGGAGCGG
AGCGGTGGCTTGGCTTGAACACCTCCTTTCCGTCAGATCGTTGTCGGCACCGGGATCTGG
CAGATCCGGGGCCGCTAGAGCATGTGGATGTCTCGGAAAACAGCTGACAGGTGTCAGCTC
GAGGAAAGGGAGGGCTGACCGGCCGGGTTGACGTCCGAAGACGGGTCCACCGCCGTCCGA
CACATGGGGCTCAAGGGAGCGAGAGGTAACTCCGTAAACGAGGCATTCTGCGGCACCGAG
GGGCTCGTCGTCGTCCCATCCTCGTGTCGGGATGTGACTGAACCGCGGCCCGCGTTGAGG
TGTCGCGGGTCATGGGGACGAGACGCGGAGGGCTGAACAATCGGGGCTCTCGATGGTGGC
AGCCTCCACGTGTTCCGGCGCCGGACAAGAATGGGCGACGACGATCCGTCCACGGATAGA
GAGGCTTCTCGTCAGGGGTCCCGGGTGCGTGGTGGATTTGATAGGTGCTAGCGCGCAGTA
GGGGCGCTGGAAGGGCGAACATCCGAGGCCAAACAGAGCACAGATCATCGCCGGCCCGTC
GGCGTCATGGCATGTTGGACAACCGACTGACCGCATGCAGTACCGCTGATGGATGCCGTG
CGAGCGGATGGATGGATGGATAGATTGATGTTGATCTCCTTCTGTCCTCGGGGTGCGGGA
CGTTTCAGTAGGCGGGATCGGAAGAG
>IOZ07G0029.t1 JAAVMX010000001.1+ 2686448-2687410,2687457-2687801
ATGGCTCTCGTCGACACCGAAGCCAACAGCAGGGGTGAGACCGAGGAGTCGCCCCATACA
GGTTCACCCGCAGACCTTGAGAAGCTGCTGGACGACTGTCCAGACGTCGTCTTTGTCCGC
TTCCAATGGCAGGATCTCTCGGGCATCCTGAGAGCCCGCGTGGTGCCCGTCGAGCACGCC
CTCGCCATTGCGGCCGGCAAGCGGTCGCTGCACGTGCCGCCCATCGCCTTCCATTGCATC
GTCGACAACACCTGGCTTCCCGACCAAGACATGAGGGGGAACCACTGGCTGGTCCCGGAC
TGGACGTCGTTGCGGACGCGCCGGCTCCTGGATTCCTTGTACGCAAGCGTCATGTGCCGG
GTCTTTGAGCACGGCCCGGGCCGGCCCGGGCCAGACTGGAACCTGTGTCCGCGGCATGCT
CTGCAGAGGGCCGTGGTGAAGGCGACAGAGCTGCTGCAGGCTCGGATCCTCGTCGGCTTC
GAGGTTGAGTTTGAGGTCATGAAGGTTTCATCCTGCGGCAAGCTCGTTCCCCACAGCACG
GGACTGGGCCGCTTTGCAGTCTCTGGGCTCCGCGATCCCTGCTACTTACACGTCGAGGAG
GCTGTCCAGGCAATGTTGTGCGCCGGCGTCCAGGTTGAAGCCTTCCAGACCGAGGACCAT
CGAGGGCAGTTTGAGATTGCCCTCGGGCCGCTGCCGCCCGTCCAGGCCGTGGACCAGCTG
ATTCTGGTCCATGACACCCTAAAGCGCGTCTTTGCTCGCCACGGGCTCGTTGCCACCATG
TCACCGCGCCCGGTTCCTTTGCGCCAGCAGTCGACGGGACAGCACACGCACATCTCCATT
GACCCTCCCCACAAGGAGGAGTCATTCCTGGCCGGCCTGCTGCTCCGGCTTCCGCAGCTG
TGTGCCTTTTGCCTACCCTACGACATGTCCTACGAGCGCGTCCGGCCCGGGTGCGCAGGC
GATATCAAGTCTGGTCACTGGGAGATGCGCTTCGTCGACGCCACGGCCAACATGTATCTG
GCGCTTGCGGCCATGCTGAGCGCCGGCATGATGGGCTGCGTCAAGGGCGAGCCGTTGCTC
TGGCACGATGCCAGCTTGGACCCTCGGCTCGTTGCCGGCGGTGGCGCTTCCATGCCCAAG
ACTATCGACGAGGCCATGGATCTGCTGGACGGGGATTTGGAGGACTTTGAGGCCATGATG
GAGAGTCGGATCGTCGGACACTATGTCCGTATGAAGAAGCACGAGGCGTCCAAGCTCCGA
GGCATGCATCTCGAGGAGGTGCGAGAGCTTCTAGCTGAGCTTTTCTAG
>MSTRG.50.1 JAAVMX010000001.1. 2714724-2715022
ggcacgcagcagagcacgcagcagggcacgcagcaaagggcacgcagtaaggcacgcagc
agagcacgcagcagaaggcacgcagcagagggcacgcagtagaaggcacgcagcagggag
ccgggcacgaagcatacatcaaggagccgcacacacagcagagggcacgcagcacgcagc
agagggcacgcagcagaaggcacgcagcagggagccgagcacgaagcatacattaaggag
ccgcacacatagcagagggcacgcagcagagcacgcagcagagcacgcagcagggcacg
>MSTRG.51.1 JAAVMX010000001.1+ 2703213-2703567
taaggggtaaaacaaagactaagcaaagattaaacaaagattaagcaacggtcttaaaaa
cacactccgcggctaagcaaaaggtaagagcttttatcgtgtgatagaacggttagaaga
cagaagacagtctaaccggactaagtctctaatagttaaagactaatagagggcgttatt
tatccttaaaagctgtaggggcggaatagtaagtagaggagcactcggggttacttatac
tagaccggctggctaagtctaagcaagcaggggtagtcgaggctagagcactaagggcac
tactagaagaggtgtaggtcaattagtaggcagttaaactaaaactatgataaaa
>MSTRG.52.1 JAAVMX010000001.1- 2810449-2810632,2810683-2810861,2810919-2811952
gccgttagggcgctacagcggctgtaatgccgctgaaagcagtatattaatgaTAATGCT
TGTATTgcttaaagaggggaagcctcgaaaccttatttaaggggcctcttagccgaattt
cccgtccgtgatcccgcacgtaatcctGTATGTAATCCTGTATGTAATCCCTtaacccgc
ggataataaagagcttaaatagcttaaatccggggtCTTTTGCCAATATTTAATCTATCA
ATCGGGGCGGATTATCGTATCCTCCGGGTCCTCCTAGCGACCGTAGTAGTAATTgcaact
cggcattttatgcctttacgctgcCGTGTGTGTCTTTAGCGGCAACAACACGCCttattc
ctcGGGCGGACGAGGGCTTTATGTGGCCGAGGCTTATGtaaagtcgaggctcgtaTGGCC
GAGGCTTATATTGCCGTAGGCTcgtatagccgagggcttgtataaagtcgaggctcgtaT
GGCCGAGGGCTCTATGTGAAGTCGAGGCTCGTGTGGCCGAGGCTTATAGATAAAGTCGAG
GTTCGTGTGGCCTGCTTAATGCGGACGAATGCCGTGATAggtgcggacgagggagtcttc
cgtcgccgcgagagctgcttaCTCGAGTTGTTGATTAAGTGATACGGGCGAAGCCGCGAG
AGCTGCCTAAGCCAGTGTTACTGCTTAAGCGAGTGTTGCTGCTTAAGCGTTGCGGACGAA
TGCCGTGATGggtgcggacgagggagtcttccgctCGCCGCGGGTATTTGTTTTCGCttg
ctgcgacgagggactctgccgcttGCCGTAAGAGCTACTTGCTCGAATGAGTGTTTATAA
CGAGGGTGGTCTTTCGTCttgctgcgacgagggactctgccgctcgctgCGATATATGTa
ttgctcgagagccgtttgctcgaataagtccgacgagggactctaccgctcgccgtaaga
gctgcttgctcgaataagtaaGTGTATGcgagggagagggactctaccgctcgctacgac
gagggactttGCCACTCGCTGCgataagggactctaccgctcgccgtaagagctgcttgc
tcgaataagtgcgacgagggactttttccttctttccgccgccgcgagctattagctcgt
cgagagctattagctcgtgttTGTATAAGTacgcggacgagggagtcttcctcccgccgc
cgcgttGTATATGCTGCGatgagagagtcttcctcccctcccgccgccgcgatgcGTGTG
CTGCcgcgacgagggagtctttTCTTctctttccgccgccgcgagtgCTTGCCGCGGCGT
GTGTgccgcgacgacgaaagagtcttttcttctctttccgccgccgcgagtgttcgtgct
acgacgagagagtcttc
>MSTRG.53.1 JAAVMX010000001.1. 2828493-2829237
cacgaaattgctatttgcacagcAAGAACATCCAAATCTCCACTTTTCcgcacgtacccc
gcgcgcccatatcccgccaccaaaatctagtgccggtacatggcaattaagagagccgcg
caaatcgtgcgaataACACCAGGCCTCAATCCAGTCAGGCCACCCCGACacggcacgcag
cagggcacgcagccgggagccgggcacgaagcatacatcaaggagccgcacacacagcag
agggcacgcagcagggcacgcagcagggcacgcagcagggcacgcagcagggcacgcagc
cgggcacgaagcatacatcaaggagccgcacacacagcagagggcacgcagcagagggca
cgcagcagagggcacgcagcagggcacgcagcagggcacgcagcatacatcaaggagccg
cacacacagcagagggcacgcagcaaagggcacgtagtagagcacgcagtagggcacgca
gcagggcgcGCGCCTATGGCTGTTAAAtgaactaaattaaggctatacacgatttgcgtg
gccctctcaattgccatatacctctacctaattttggtggcgggatataggcgcgcgggg
tacgtgcagaaagagtagggatttaggtatcttactatgcaaatagcaatatcgtgctat
gcaaatagcaatactctttagatattcttactatacaaatagcaatttcatactatgcaa
atagcaatactcttttaATATAgac
>MSTRG.54.1 JAAVMX010000001.1- 2927835-2929629
GAGGATACTTATATTTACGTAGGGTGCTTATACTAATAGGAGGTATCTTTTTTTTTTGGC
CTATCGCTGAACTCTTTGGCCGGTCGGTGTCCCCCCCCTCCTAGAAGGAGGGGGGGTAGG
GacgaatttttagtcccccctagtaccCAACGGGTACGGCTGCGGCTGCTGCTGCGAGAG
TTGCTGCGAGGTGTACTCCGGGTACGAATTCGTCGAGGTCGACCAGCCGGTGTTGTAACG
AGCCCGGGCCTCACCGGCCTGCCCTTTCTCTATTTGATTGTGACCTTCCTGTTCGGGCAT
CATGACGAACCTACGGTTCTGACAGGACGGATGTTATTTGTGATGCTAGCTGCTTGTCGG
GAAATGCGATTGATGATTGATCCCCTGGAGAAGAAATGTAGCTAAGTAGTTAGCCCTTTT
TCCGGGGTGGGGTGCAATGGCACCTTGTCACATGATCTGTCATCTGTCCGTATCGCATAT
GACCCGTCGCATCAGGGGACTTATTCGTAGGCACAGGGAGATTGCTCAAATCAAGGTGTG
GAATTTgttcgtcgtcgtcgtcgtgtTTGCGGCAAAGAACAGACCCTCATGCAGACCAAA
AAGAAGGCTATTCGGTGATTTTGGCAAGCCCGCCCATTGGTGGCATCTGTTGTATGTAGT
AGTACTTCGTACACGTGACCAATTCCATCAGGGAGTGGGTGCCTTTGGTTTTCACAATTT
GGCTCGAGCGAGCACGCCGTCTTCTTTCCTTTCACTCGGCCAAGTTTGGGCGAAAGAGCT
CTGGACCGGCACGTCGCCCGCCGTGGCCTCACCCTCTCCACGTCTAGACCAAGGCCTTTT
CTGATTCGAGCATGCATAGTCTCCCGCTCGCTTAGATCCTAGAGTGGCGCGGTCGGCGCA
TCACGGCGAACTGGAGTTTGATCCAGACCCATCGTGTGGCCCACCCCATCCTGTGCAGGT
CTTCCAGTGCTGTCCCTGCTGGCGGCCAAGTCGACAAGCGTCGTGGTTGCGGCAAAAAGC
TCAACAGCGTTTGGTGGCTGCCAAAGGGCACGCCCCAGCCTGCCACTCTTATGAGCCCAC
ACACACACACGCAGGCATAGGCGAAGATGTAGGGCATGGGCATACCCCCCTGAACTCGGG
CTTTACGCCGCCGCCTCTCGAGAGCTTGACGCCATGTTGCCCTTGAAACCAACACTCTCT
GACCGGACCATCTTTCGCTCCCGTGCGCTGCCGCCCCCATCACGACCCGATATGCAAAGC
TGCCCGCCCCCTAAAGCCCTGGGCTCTCGACACCAAGGCTGGACTTCTCCTCGGTTCGTG
GGGGGGTGTGTGTTGCCCCTCTTGCAGGCCCCGGCCCATGGTTCCGACGGAGCGGATGGG
CAGTACTCGGAGACCCCCAAAGGCTGCAGCAGCAGGAGCAGCAACAGCCGCCGCCTCGTC
TTCGATCCAACATGTGAGTATTCTGGAAGCCACGAGGGCGCGTGGGGGTGAAAgcaaagg
tatataaaggGTCTCGATTCGGAGCATGGGAAGAAGATGTTGGTACAGTTGCGTATCAGC
CCAGTCTGCAGACAGCATCAGACAGCATCAGACAGCATCAGACAGCATCAGACAGCGACC
CTCGACTCGAGCTTCATATTCTTTTCACGCCTGTTGCGCCTTGCACCTCGTGGACTCTAG
CCGGACGCGCAGGCCCCAGACACGTTGCGAGACAAGAAGAAAGAGGAGAGGAGGATAAAC
GACGACGGACACTTCAGCAGCAACCACTGGCCTTTACCCCTGACATCGCACAGCC
>MSTRG.55.1 JAAVMX010000001.1+ 2823533-2824100,2824162-2824366,2824423-2825261
ATGAGGCGGCTGACGAGAGCTTCGCTGTCGCCGCCACGCACCCACCACTGGGCAGCAGCA
GCATCCGCCCTGTCGTCCCGCAGCGTCTGTCGGAAATTTGCCGCAACACCCCGGCGGCGC
AGCGGCAGCTACGAGAGGCAATGGACGACGCCGCTGGCCAAGCAACTGTGTGAAGCAATC
ACGGTACGCCCCCCGTTGCCCCAAGACGCAGACCAAGCGCCGGCGTGTGTGTCTTATTTC
TTACCATGATGGGGGGGTTTGCGCCAAACCCTGGACATAGACCACAGGCCCCGTGCCCTT
GGCCAGCTTCATGCGCATGTGTCTGACGGGCGACGTTGGAGGCTACTACAGCGGCGCGCT
GCTTGGACGCGAGGCCTGCGGCGGTGGGCGTGACCACTTTGGCGCAAAGGGCGACTTTGT
CACGTCGCCCGAGATCTCTCAGGTCTTTGGCGAGCTCGTCGGCCTGTGGCTCGTCTCAGA
GTGGATCAGCCAGGCCCGTCCTCAGTGCGGCGTCCAGCTCATCGAGGTCGGGCCTGGCCG
GGGCACCCTCATGGACGACATGTTGCGGACGATATCGCGATTCCCCCCCATGGCCGCCGC
CATCGACTCCGTCTTCTTGGTCGAAGCCAGCCCAGACCTCAGAGAGGCGCAAAAGTCGCT
GCTCTGCGGGCTCGATGCCCCCTGCACAGAGTCCTGCGTCGGCCGCCACAGCACCGGCAA
GCGCCTCGGGAGCCCCATCGTCTGGACAGAGACCATCAAGTCGATACCCATTGAGGCCGA
CAAGATGCCCCTGATCGTAGCCCACGAGTTCTTTGACGCTCTCCCCATTCACACCTTTCA
GTCGGCCCCGAGCCCGTCAGCCACCTCCTCAACGCCCGACGCCGCTGCAGCAGGGGCCGT
CAACGTCAGCCCCCCGGCCATGGAGTGGCGTGAAATGATGGTCTCGCAAAGTCCCCCCTT
TCTCTTCGATACCGCCGCCCAACCAGGGGCCGAGCACCCGGCCGAGTTCCAGCTCGTCTT
GTCATCTGGAACTACGAGACACTCGAGATATCTCCCCGAGTCGTCGCCCAGATACCGGAA
GCTCAAGCAGACGCCCGACTCCGTCATCGAGATCTGCCCGGACGCGTCGTTGCACGCTGC
CGACTTCGCTACCCGCATCGGTGGCTCTCCCAAGCATCCCAAGCCCCACCCCAAGGGCGC
CGCCCTCATCCTCGACTACGGCCCCTTGGATACGGTCCCAACCAACTCTCTCCGGGGCAT
CCGTCACCATCGTCTCGTCAGCCCCTTTTCCAGCCCGGGTCTCGTCGACCTGAGCGCCGA
TGTCGACTTCACAGCCTTGGCCGAGAACGCCACGCGCGCCAGTGACGGCGTCGAGGTTCA
CGGGCCCGTCCCGCAGGCCGACTTTCTCGAGCTCATGGGCATCCGCGAGCGCGCCAAGAC
GCTGGCCGAGAGCGCGGAAATGGGGGCAGTGGAAAACATACACAAGGCTTGGAAACGTCT
CGTCGACCGTGGGCCCGACGGCATGGGCAAAGTCTACAAGGTATTGGCTATTCTCCCCGA
GAATGACGGGCGGCGACGTCCTGTTGGCTTTGGAGGGGACGTGCGGGTATAA
>IOZ07G0034.t1 JAAVMX010000001.1+ 2823533-2823715,2823813-2824100,2824162-2824366,2824423-2825261
ATGAGGCGGCTGACGAGAGCTTCGCTGTCGCCGCCACGCACCCACCACTGGGCAGCAGCA
GCATCCGCCCTGTCGTCCCGCAGCGTCTGTCGGAAATTTGCCGCAACACCCCGGCGGCGC
AGCGGCAGCTACGAGAGGCAATGGACGACGCCGCTGGCCAAGCAACTGTGTGAAGCAATC
ACGACCACAGGCCCCGTGCCCTTGGCCAGCTTCATGCGCATGTGTCTGACGGGCGACGTT
GGAGGCTACTACAGCGGCGCGCTGCTTGGACGCGAGGCCTGCGGCGGTGGGCGTGACCAC
TTTGGCGCAAAGGGCGACTTTGTCACGTCGCCCGAGATCTCTCAGGTCTTTGGCGAGCTC
GTCGGCCTGTGGCTCGTCTCAGAGTGGATCAGCCAGGCCCGTCCTCAGTGCGGCGTCCAG
CTCATCGAGGTCGGGCCTGGCCGGGGCACCCTCATGGACGACATGTTGCGGACGATATCG
CGATTCCCCCCCATGGCCGCCGCCATCGACTCCGTCTTCTTGGTCGAAGCCAGCCCAGAC
CTCAGAGAGGCGCAAAAGTCGCTGCTCTGCGGGCTCGATGCCCCCTGCACAGAGTCCTGC
GTCGGCCGCCACAGCACCGGCAAGCGCCTCGGGAGCCCCATCGTCTGGACAGAGACCATC
AAGTCGATACCCATTGAGGCCGACAAGATGCCCCTGATCGTAGCCCACGAGTTCTTTGAC
GCTCTCCCCATTCACACCTTTCAGTCGGCCCCGAGCCCGTCAGCCACCTCCTCAACGCCC
GACGCCGCTGCAGCAGGGGCCGTCAACGTCAGCCCCCCGGCCATGGAGTGGCGTGAAATG
ATGGTCTCGCAAAGTCCCCCCTTTCTCTTCGATACCGCCGCCCAACCAGGGGCCGAGCAC
CCGGCCGAGTTCCAGCTCGTCTTGTCATCTGGAACTACGAGACACTCGAGATATCTCCCC
GAGTCGTCGCCCAGATACCGGAAGCTCAAGCAGACGCCCGACTCCGTCATCGAGATCTGC
CCGGACGCGTCGTTGCACGCTGCCGACTTCGCTACCCGCATCGGTGGCTCTCCCAAGCAT
CCCAAGCCCCACCCCAAGGGCGCCGCCCTCATCCTCGACTACGGCCCCTTGGATACGGTC
CCAACCAACTCTCTCCGGGGCATCCGTCACCATCGTCTCGTCAGCCCCTTTTCCAGCCCG
GGTCTCGTCGACCTGAGCGCCGATGTCGACTTCACAGCCTTGGCCGAGAACGCCACGCGC
GCCAGTGACGGCGTCGAGGTTCACGGGCCCGTCCCGCAGGCCGACTTTCTCGAGCTCATG
GGCATCCGCGAGCGCGCCAAGACGCTGGCCGAGAGCGCGGAAATGGGGGCAGTGGAAAAC
ATACACAAGGCTTGGAAACGTCTCGTCGACCGTGGGCCCGACGGCATGGGCAAAGTCTAC
AAGGTATTGGCTATTCTCCCCGAGAATGACGGGCGGCGACGTCCTGTTGGCTTTGGAGGG
GACGTGCGGGTATAA
>MSTRG.56.1 JAAVMX010000001.1+ 2690596-2691466,2691739-2692480,2692535-2693442
gggggggcgggCCCCAAAGCGCCCAAAGAACCTCGAAACAAATTATAGATAATTCGTCCC
GAGCTAACGCCCGGAGGTGGCACATTCCGAACGTCTTGAGTCTCAGACGATTCGACGAAA
CTGCCTGCGACGCCGCGTGCCCTTTTATCAGTCCATTTCTCAGTTCAACTCTCAGTCATG
TCCACCATCTTGCTTGCTTTCCATCTCTCCTCCAATCCCCCCCCCCGTCCGCCCTTTGTC
CTACATGCCCGCTCTCTCGTTCTTTTTGTTCATTGTTTCCCCCATACTCTCATGATAATG
TCGATTTAGTTCAATCCCGTTTGTGGCGCTCGGTTCGCTTCTAGCCCCTGTGCGCTCTCT
CTCTCACCTACATTCAGGGCTATTGTATAGGTTGCTCGGGATTTCATCAAGCCGAGCCTC
AACCAAGCATAGAAGGGACGCCCTCGCTGCCTTCTTCTCGTCATCAAAGCTGTCGTGTCC
CCTACCGGGCGTCCCTGCTCTCAGTATCCACATGCCCGGGCCCTCGTCTGCCCTTCCCCA
GCTCCGGTGTCCGAAGCGCCACCCGAGATCGCGAATGCCGCCTGCGTCTGAATCTGAACC
GAACTCCTCCATTGACGCCCTCGCCACCTCGCCCATGGAAAACAGCTCTTCCGACGCGCC
TTGGCAGTCTGCCATCCACGTGCCCGTACCCACCTCGGCTACTTGGCGCTTTCCCTGGAG
TTACTAcgtcgccgtcgccgccgCCTTAATCGTCGCCTGGTTGATACAGCCCAGGAAGCG
GCACAGCGCCCTTCCCGTTCCCCTTTACAAGGCGTCCAAGACCAAGTGGATTTTCTCGGC
AGAGACTCTGGTCAAGGATAGCTACCGCAAGTTCTCGCCCGGCCACAACGACGAGCTTCT
GACACTGCTTTTGCGAACCCGACTGACGCAAAACCTCGTTACTCTGGCTCCCCAGCTCAA
AGAGGAGCTGGAGCACATTATCGCCACAGAGTTTCCCGCCTGCGACGACTGGACCCCGGT
GAAATGGCACCCCTTTGCTCTGAGGGCCGTGACCCGCCTCAGCGGCAGGGCCTTTGTCGG
CCCCGACATCAACCGCCTGGAGCGGTGGATGGACACGAGCATCAACTTTGCCATTCACGT
CTTCATGGCTGGCGCCAAGCTCCAGTTCTTCCCGGAGTGGGCGCGGCCCTTTACTCAATA
CTTGGTGTCGGACCTAGGCAAGATCCGCCGTGACATTGAAAGCGCCAAAGACATGATCAG
GCCAGTCCTGGAGCAGAGGATCCGCGACCTGGACTCACCTAGCTGTGAGAAGCCCCCCAA
CGACATGATGCAGTGGCTCATCGAGGCCTTGCCCGACAACGAAAGGGCAGACGTGCAGAC
ACAGGCCGAACTGCAGCTCGTGACTGCGGCGGCCTCGATCCACACAACCCACGGCCTCCT
CTGCGAGTGTATATACGACTTAGCCGCCCATCCCGAGATTCAGGACGAGTTGCGCGACGA
GGCTCGTCAAGTCCTCGAGGTTGAGGAGGGCTGGGCGAGAAAGGACAGCATGGCAAAGCT
GAAGAAGATGGACAGCTTCATGAGGGAGGTGCAGCGACTGCGCGGAAACATTGTCTCCTT
TCTCCGCAAGGTCATGAAGCCCATCTCTCTCTCCGACGGCACTCAGCTACCTGTCGGGAC
CCGCGTCGTTGCGCCCCTAGCCGGCATCGCCCACGACGAGCGCTTCTTCCCCAACGCCGA
TCAATTCGATCCCCTGCGCTTTTACCACCTACGCCAACAGTCGGCCGAGGCCAACAGCCG
CTTGCAATTCACGTCCATTGGTGACACCTATGTCAACTTCGGGGCCGGCCGTCACGCTTG
CCCTGGCCGCTTCTTCGCCGGCAACGAGATAAAGCTGGTGCTCGCCCGCTTCGTCCTAGG
CTACGACGTCCGGCTTCAGCCGGGAGAGCAGAGGCCCAAGCCCATGTCCATTGTCATGAC
CAAGTCACCCAGTCCCAATGCGGTGCTGGAGTTTCGGCGCCGACAGCCGTAGGCTCCGAG
CCGCTCATCGCCACCCGTTCTAGGGGCGCCAAGTAACCTTATGATGATAATGACCCAAGA
CTCAAATTCCCACCAGCGGGACGCCGCCTTCTTGCCCGGGGGAAAACATGCTGAACGACC
ATCAGTGCATGTCGGAGTTCATCTCATTGTACATAGAACCTCATGTCTCGCTACGAGTCT
TCACTTGGCCGACTGGAGGATTGCGACGCCTAATTTCCCATTTGGCCGTGTTACCAGTAG
AGAACTTACAAAAAATCCAACCATGCCCGTAACGCCCCCTCGCCCCGGTGAAGCAGCCCA
TCCGGAAAACCCAAAAGCAAACAAATAGGAGAAAATGTCAGGTCCAGTCATCAAGGCGTG
CTGCTATATGTCTAGTGTGCACATAGAACTCGAGTTGCCCGAGATGCGGGGGAATCAAGT
GAGACCTGCGAATCATGAGGAAGATAGTAGCGATACCGCTTCGACAAACGATGAGCCCCC
A
>IOZ07G0030.t1 JAAVMX010000001.1+ 2691107-2691466,2691526-2691651,2691715-2692480,2692535-2692953
ATGCCCGGGCCCTCGTCTGCCCTTCCCCAGCTCCGGTGTCCGAAGCGCCACCCGAGATCG
CGAATGCCGCCTGCGTCTGAATCTGAACCGAACTCCTCCATTGACGCCCTCGCCACCTCG
CCCATGGAAAACAGCTCTTCCGACGCGCCTTGGCAGTCTGCCATCCACGTGCCCGTACCC
ACCTCGGCTACTTGGCGCTTTCCCTGGAGTTACTAcgtcgccgtcgccgccgCCTTAATC
GTCGCCTGGTTGATACAGCCCAGGAAGCGGCACAGCGCCCTTCCCGTTCCCCTTTACAAG
GCGTCCAAGACCAAGTGGATTTTCTCGGCAGAGACTCTGGTCAAGGATAGCTACCGCAAG
TTTCAGGACAAGGTGTACCAGATCAGTGGCACCGAGGGTCCCCAACTCGTACTGCCCTCC
AACTATGTCGGCGAGCTCAAGACTCTGCCCGAAGACGTCCTGAGCGCCAAGGAGGCCATT
GCCGATGCCCTACAGAGCAAGTACACCAAGTTCTCGCCCGGCCACAACGACGAGCTTCTG
ACACTGCTTTTGCGAACCCGACTGACGCAAAACCTCGTTACTCTGGCTCCCCAGCTCAAA
GAGGAGCTGGAGCACATTATCGCCACAGAGTTTCCCGCCTGCGACGACTGGACCCCGGTG
AAATGGCACCCCTTTGCTCTGAGGGCCGTGACCCGCCTCAGCGGCAGGGCCTTTGTCGGC
CCCGACATCAACCGCCTGGAGCGGTGGATGGACACGAGCATCAACTTTGCCATTCACGTC
TTCATGGCTGGCGCCAAGCTCCAGTTCTTCCCGGAGTGGGCGCGGCCCTTTACTCAATAC
TTGGTGTCGGACCTAGGCAAGATCCGCCGTGACATTGAAAGCGCCAAAGACATGATCAGG
CCAGTCCTGGAGCAGAGGATCCGCGACCTGGACTCACCTAGCTGTGAGAAGCCCCCCAAC
GACATGATGCAGTGGCTCATCGAGGCCTTGCCCGACAACGAAAGGGCAGACGTGCAGACA
CAGGCCGAACTGCAGCTCGTGACTGCGGCGGCCTCGATCCACACAACCCACGGCCTCCTC
TGCGAGTGTATATACGACTTAGCCGCCCATCCCGAGATTCAGGACGAGTTGCGCGACGAG
GCTCGTCAAGTCCTCGAGGTTGAGGAGGGCTGGGCGAGAAAGGACAGCATGGCAAAGCTG
AAGAAGATGGACAGCTTCATGAGGGAGGTGCAGCGACTGCGCGGAAACATTGTCTCCTTT
CTCCGCAAGGTCATGAAGCCCATCTCTCTCTCCGACGGCACTCAGCTACCTGTCGGGACC
CGCGTCGTTGCGCCCCTAGCCGGCATCGCCCACGACGAGCGCTTCTTCCCCAACGCCGAT
CAATTCGATCCCCTGCGCTTTTACCACCTACGCCAACAGTCGGCCGAGGCCAACAGCCGC
TTGCAATTCACGTCCATTGGTGACACCTATGTCAACTTCGGGGCCGGCCGTCACGCTTGC
CCTGGCCGCTTCTTCGCCGGCAACGAGATAAAGCTGGTGCTCGCCCGCTTCGTCCTAGGC
TACGACGTCCGGCTTCAGCCGGGAGAGCAGAGGCCCAAGCCCATGTCCATTGTCATGACC
AAGTCACCCAGTCCCAATGCGGTGCTGGAGTTTCGGCGCCGACAGCCGTAG
>MSTRG.57.1 JAAVMX010000001.1- 2692924-2693071,2693121-2693501,2693570-2694233,2694311-2694420,2694486-2694919
GTGCTGGAGTTTCGGCGCCGACAGCCGTAGGCTCCGAGCCGCTCATCGCCACCCGTTCTA
GGGGCGCCAAGTAACCTTATGATGATAATGACCCAAGACTCAAATTCCCACCAGCGGGAC
GCCGCCTTCTTGCCCGGGGGAAAACATGCTCATGTCTCGCTACGAGTCTTCACTTGGCCG
ACTGGAGGATTGCGACGCCTAATTTCCCATTTGGCCGTGTTACCAGTAGAGAACTTACAA
AAAATCCAACCATGCCCGTAACGCCCCCTCGCCCCGGTGAAGCAGCCCATCCGGAAAACC
CAAAAGCAAACAAATAGGAGAAAATGTCAGGTCCAGTCATCAAGGCGTGCTGCTATATGT
CTAGTGTGCACATAGAACTCGAGTTGCCCGAGATGCGGGGGAATCAAGTGAGACCTGCGA
ATCATGAGGAAGATAGTAGCGATACCGCTTCGACAAACGATGAGCCCCCATCATGACTTG
AAACGTTGATATTCGCCAGCAACCAAGCAATGGTCACGCTCAAAGGGTTCAAGTGTCAGC
TGGAACTTGGGCTTGATGTGCTCTGCCCTCATCTTGTTGACCTCGTTGGCAAAGACCTCG
GCCGGGGGAGCAGTAGAGTCGATACAGTTGGCCTTGATGGAAATGAGTACGCCGCCGCCA
GACTTGAGGAACCAGTTGGCGTTCATGGCGACAATACGGGCCTGATCGGGCTGAGCGACG
TCGGCGAAGATGACATCGACCATGGGCACAATCATGCGATACCGGGCGGGCTGACGGGCG
TCCTCGACAATGGGCACCACGTTGGGACGCTTCGAGGCCATGGCGATGAGGTCTCGGCCG
GATCGAGACGAGAACTCAACAGCGTAGACGTATCCAGTGGGGCCGACGACGTCGGCAACG
TGGGAGACGGACGTGCCCGAGGCAGCGCCCAGGTAGAGCACGCGAGAGCCCGGCCGCATG
TAGATCTCGTCGGCGCCACCAGCAATGGCAGCACATAGCTTGCTGCGGAAAGGATTCCAC
ATCCGGTACTCGACCTTGGTCGTCGTCGTGGTGCCGTCGTCGTTCTTGACAACCTCGTCG
TGCTGGATGCGCTTCTCGCCGTAGACGGACTCATTGAGTGCCATGTTGCGTGTGGCGATG
CCGTCCTCCTTGCCGCCGCGAACGACAAAGACACCCGGATGCCGATGGGGCTCGACAATG
ACCTTGGAGCCCCCCCTCTGGCCAGGACCCCCTCCTCGGCCTCCACCACCGCGACCGCCT
CGAGAGTCACCGCGGCCGCCCCGAAAACCGCCGCCTCGTCCGCCTCGACCGCCGCGATCA
CCTCCGAAACCACCACGACCACCGCCGAAACCTCCACGGCCACCGCCGCGACCTCCACGA
TCGCCAAAGCCACCACGACCACCGCGGGCACCACCTCGCATGCCGCCGCCTCGGGGGGCT
CCTCGGGGGGGACCAAATGCCATGACGCTGCGTTGTCTTGCGGAGAGTGAAGAACGGGAA
AGAAGGGATCCGAAACCGCGTCGGAATCTCTTGAAGCCGGGTAGGGAAGGGAACCTCGAA
CGCTATGACGGTATGAGACGAGTTGAGTTGACCTATTGTTGACCTGGTCGGTGATGGATG
ATTGCGGCCAGCCTTACAAGACGAAATGGAAATTTCAAGTTTTTTTGCCGGGGCAACTTT
TTTTCTGCCGGTCCCACTGCGCCACGAGAATATTTTCCCGCAGGCTATTAATCAGCG
>MSTRG.57.2 JAAVMX010000001.1- 2692948-2693071,2693211-2693501,2693570-2694233,2694311-2694420,2694486-2696426,2696507-2696655
CCGTAGGCTCCGAGCCGCTCATCGCCACCCGTTCTAGGGGCGCCAAGTAACCTTATGATG
ATAATGACCCAAGACTCAAATTCCCACCAGCGGGACGCCGCCTTCTTGCCCGGGGGAAAA
CATGAAAAAATCCAACCATGCCCGTAACGCCCCCTCGCCCCGGTGAAGCAGCCCATCCGG
AAAACCCAAAAGCAAACAAATAGGAGAAAATGTCAGGTCCAGTCATCAAGGCGTGCTGCT
ATATGTCTAGTGTGCACATAGAACTCGAGTTGCCCGAGATGCGGGGGAATCAAGTGAGAC
CTGCGAATCATGAGGAAGATAGTAGCGATACCGCTTCGACAAACGATGAGCCCCCATCAT
GACTTGAAACGTTGATATTCGCCAGCAACCAAGCAATGGTCACGCTCAAAGGGTTCAAGT
GTCAGCTGGAACTTGGGCTTGATGTGCTCTGCCCTCATCTTGTTGACCTCGTTGGCAAAG
ACCTCGGCCGGGGGAGCAGTAGAGTCGATACAGTTGGCCTTGATGGAAATGAGTACGCCG
CCGCCAGACTTGAGGAACCAGTTGGCGTTCATGGCGACAATACGGGCCTGATCGGGCTGA
GCGACGTCGGCGAAGATGACATCGACCATGGGCACAATCATGCGATACCGGGCGGGCTGA
CGGGCGTCCTCGACAATGGGCACCACGTTGGGACGCTTCGAGGCCATGGCGATGAGGTCT
CGGCCGGATCGAGACGAGAACTCAACAGCGTAGACGTATCCAGTGGGGCCGACGACGTCG
GCAACGTGGGAGACGGACGTGCCCGAGGCAGCGCCCAGGTAGAGCACGCGAGAGCCCGGC
CGCATGTAGATCTCGTCGGCGCCACCAGCAATGGCAGCACATAGCTTGCTGCGGAAAGGA
TTCCACATCCGGTACTCGACCTTGGTCGTCGTCGTGGTGCCGTCGTCGTTCTTGACAACC
TCGTCGTGCTGGATGCGCTTCTCGCCGTAGACGGACTCATTGAGTGCCATGTTGCGTGTG
GCGATGCCGTCCTCCTTGCCGCCGCGAACGACAAAGACACCCGGATGCCGATGGGGCTCG
ACAATGACCTTGGAGCCCCCCCTCTGGCCAGGACCCCCTCCTCGGCCTCCACCACCGCGA
CCGCCTCGAGAGTCACCGCGGCCGCCCCGAAAACCGCCGCCTCGTCCGCCTCGACCGCCG
CGATCACCTCCGAAACCACCACGACCACCGCCGAAACCTCCACGGCCACCGCCGCGACCT
CCACGATCGCCAAAGCCACCACGACCACCGCGGGCACCACCTCGCATGCCGCCGCCTCGG
GGGGCTCCTCGGGGGGGACCAAATGCCATGACGCTGCGTTGTCTTGCGGAGAGTGAAGAA
CGGGAAAGAAGGGATCCGAAACCGCGTCGGAATCTCTTGAAGCCGGGTAGGGAAGGGAAC
CTCGAACGCTATGACGGTATGAGACGAGTTGAGTTGACCTATTGTTGACCTGGTCGGTGA
TGGATGATTGCGGCCAGCCTTACAAGACGAAATGGAAATTTCAAGTTTTTTTGCCGGGGC
AACTTTTTTTCTGCCGGTCCCACTGCGCCACGAGAATATTTTCCCGCAGGCTATTAATCA
GCGTCTGACATTTGCTACTCGACAGTCACGTGCTTTTCAGAGACAAAAAGAAAGTCAAGG
TCACGGGACACCAACACCAGCATCACACGCGCAGCTTTGAACTTGGCCGTCGGACAAGGC
ATATCCAGATCTTGCCTGTAAAGGAGCGCAACGATTGTtctacatacatacatacgaaTA
CTTTGAATCACGTAAGTTTTGGGCCATGTGGCGACTTTTTCTCGTCGGCGGGTGCGGCCG
ACCGTCTGAGTCTGCTGTGCGCCGACTGGCCAGGGCAGCTAAGCCCTAGCCGTTGCCCGA
AGCGGTAAGCGAGTCCCGGCCCTAGCGTGAGAGAGATCTGAATTAATTTCCTCAACTTGC
AGCGTAAACCTGTGTCGTCGAACCAGTTACCCACCGCCAAACCGCCGAGATGGTGAGTTG
AGCCCCCCCACGCATTGCAGGCAGAATCCAACGTGGAGATTTCTGCTGGACATTTCTCCC
GTCTGTCCCCGAACCGCTGCAACAAATGGAAACTGATATCGACTCTTTTTTCTCCCACCA
GGTCCGATACGCCGCGACCGAGATCCAGCCCTCCAAGTCGGCCCGCGCCCGCGGCTCGTA
CCTGCGAGTGTCCTTCAAGAACACCCGCGAGACCGCCCAGGCCATCAATGGGTGGAAGCT
CCAGCGCGCCGTCGCCTTCCTCGAGAATGTAAAGGAGCACAAGGAGGCCGTCCCCATGCG
ACGATATGCAGGCAGCACCGGTCGCTGTGCCCAAGGTACGAGGGAGCGTTGAAAGCACGG
GGGGCGTCTGCATCTTCTTCGAGAGCAATCCACACAAAACATTGGACTCTGGCGCGATGC
ACCGTCTGTTTTGTTGTCAGAGTGGGCAGCGGCTGACGGGAGCGCGACCACACAGGCAAG
CAGTTCGGTGTCTCCAAGGCCCGGTGGCCCCTCAAGTCGGCCCAGTTCCTTCTGGACCTT
TTGAAGAACGCCGAGGCCAACGCGGATGCCAAGGGCCTCGACACCGGCGCCCTGGTTGTC
AAGCACATCCAGGTCAACCAGGCCCCCAAGCAGCGCCGCCGAACTTATCGTGCCCACGGT
CGGGTACGTCGATTCCCTCCAATCCCTGGCTGAGGGCCTGGGTGGGATGGATGCGGACCG
ACTCTCGGCTAACTTTGCCTCTGCCAGATCAACCCCTACATGTCGAACCCCTGCCATATC
GAGCTGATTCTGACCGAGGGCGACGAGGTGGTGCAAAAGTCGGACCAGGTCGTCGGCCGC
GAGCAGCTGCGACTTAACTCGAGGCAGCGCGGCGCCCGTGTGCGCCAAGCCATCACCGCT
GCATAGAGGAAATGGGGCGTTGGTCAGGGGGCGAGGGAGAACTGGTATTCGGGACATCGA
CATGCTTTCGGGGTGACGGGTCGCTTTTCATCTCGTCGTGTATGGCAGGCTACGGCGGGA
GCATGGCATTACAACGCCCCATTTGCCCATCCTACGGATTCCTCTAATCGTCCTACCAAA
TAGTGGGTAACTTCGTTCGTACCGTTGAGGCTTtcagtcctcggaatagctgcacagaga
cctcgtggcttcgcgttgcgtggttGCAAGGAAGTGTTAGAACGGAGGTTCTGTGGCCCA
CCTAATGAGCTAGAATGCGCACACGGCcaaagaggctat
>MSTRG.57.3 JAAVMX010000001.1- 2692954-2693501,2693570-2694233,2694311-2694420,2694486-2695237,2695311-2696299
GCTCCGAGCCGCTCATCGCCACCCGTTCTAGGGGCGCCAAGTAACCTTATGATGATAATG
ACCCAAGACTCAAATTCCCACCAGCGGGACGCCGCCTTCTTGCCCGGGGGAAAACATGCT
GAACGACCATCAGTGCATGTCGGAGTTCATCTCATTGTACATAGAACCTCATGTCTCGCT
ACGAGTCTTCACTTGGCCGACTGGAGGATTGCGACGCCTAATTTCCCATTTGGCCGTGTT
ACCAGTAGAGAACTTACAAAAAATCCAACCATGCCCGTAACGCCCCCTCGCCCCGGTGAA
GCAGCCCATCCGGAAAACCCAAAAGCAAACAAATAGGAGAAAATGTCAGGTCCAGTCATC
AAGGCGTGCTGCTATATGTCTAGTGTGCACATAGAACTCGAGTTGCCCGAGATGCGGGGG
AATCAAGTGAGACCTGCGAATCATGAGGAAGATAGTAGCGATACCGCTTCGACAAACGAT
GAGCCCCCATCATGACTTGAAACGTTGATATTCGCCAGCAACCAAGCAATGGTCACGCTC
AAAGGGTTCAAGTGTCAGCTGGAACTTGGGCTTGATGTGCTCTGCCCTCATCTTGTTGAC
CTCGTTGGCAAAGACCTCGGCCGGGGGAGCAGTAGAGTCGATACAGTTGGCCTTGATGGA
AATGAGTACGCCGCCGCCAGACTTGAGGAACCAGTTGGCGTTCATGGCGACAATACGGGC
CTGATCGGGCTGAGCGACGTCGGCGAAGATGACATCGACCATGGGCACAATCATGCGATA
CCGGGCGGGCTGACGGGCGTCCTCGACAATGGGCACCACGTTGGGACGCTTCGAGGCCAT
GGCGATGAGGTCTCGGCCGGATCGAGACGAGAACTCAACAGCGTAGACGTATCCAGTGGG
GCCGACGACGTCGGCAACGTGGGAGACGGACGTGCCCGAGGCAGCGCCCAGGTAGAGCAC
GCGAGAGCCCGGCCGCATGTAGATCTCGTCGGCGCCACCAGCAATGGCAGCACATAGCTT
GCTGCGGAAAGGATTCCACATCCGGTACTCGACCTTGGTCGTCGTCGTGGTGCCGTCGTC
GTTCTTGACAACCTCGTCGTGCTGGATGCGCTTCTCGCCGTAGACGGACTCATTGAGTGC
CATGTTGCGTGTGGCGATGCCGTCCTCCTTGCCGCCGCGAACGACAAAGACACCCGGATG
CCGATGGGGCTCGACAATGACCTTGGAGCCCCCCCTCTGGCCAGGACCCCCTCCTCGGCC
TCCACCACCGCGACCGCCTCGAGAGTCACCGCGGCCGCCCCGAAAACCGCCGCCTCGTCC
GCCTCGACCGCCGCGATCACCTCCGAAACCACCACGACCACCGCCGAAACCTCCACGGCC
ACCGCCGCGACCTCCACGATCGCCAAAGCCACCACGACCACCGCGGGCACCACCTCGCAT
GCCGCCGCCTCGGGGGGCTCCTCGGGGGGGACCAAATGCCATGACGCTGCGTTGTCTTGC
GGAGAGTGAAGAACGGGAAAGAAGGGATCCGAAACCGCGTCGGAATCTCTTGAAGCCGGG
TAGGGAAGGGAACCTCGAACGCTATGACGGTATGAGACGAGTTGAGTTGACCTATTGTTG
ACCTGGTCGGTGATGGATGATTGCGGCCAGCCTTACAAGACGAAATGGAAATTTCAAGTT
TTTTTGCCGGGGCAACTTTTTTTCTGCCGGTCCCACTGCGCCACGAGAATATTTTCCCGC
AGGCTATTAATCAGCGTCTGACATTTGCTACTCGACAGTCACGTGCTTTTCAGAGACAAA
AAGAAAGTCAAGGTCACGGGACACCAACACCAGCATCACACGCGCAGCTTTGAACTTGGC
CGTCGGACAAGGCATATCCAGATCTTGCCTGTAAAGGAGCGCAACGATTGTtctacatac
atacatacgaaTACTTTGAATCACGTAAGTTTTGGGCCATGTGGCGACTTTTTCTCGTCG
GCGGGTGCGGCCGACCGTCTGAGTCTGCTGTGCGCCGACTGGCCAGGGCAGCTAAGCCCT
AGCCGTTGCCCGAAGCGGTAAGCGAGTCCCGGCCCGCCAAACCGCCGAGATGGTGAGTTG
AGCCCCCCCACGCATTGCAGGCAGAATCCAACGTGGAGATTTCTGCTGGACATTTCTCCC
GTCTGTCCCCGAACCGCTGCAACAAATGGAAACTGATATCGACTCTTTTTTCTCCCACCA
GGTCCGATACGCCGCGACCGAGATCCAGCCCTCCAAGTCGGCCCGCGCCCGCGGCTCGTA
CCTGCGAGTGTCCTTCAAGAACACCCGCGAGACCGCCCAGGCCATCAATGGGTGGAAGCT
CCAGCGCGCCGTCGCCTTCCTCGAGAATGTAAAGGAGCACAAGGAGGCCGTCCCCATGCG
ACGATATGCAGGCAGCACCGGTCGCTGTGCCCAAGGTACGAGGGAGCGTTGAAAGCACGG
GGGGCGTCTGCATCTTCTTCGAGAGCAATCCACACAAAACATTGGACTCTGGCGCGATGC
ACCGTCTGTTTTGTTGTCAGAGTGGGCAGCGGCTGACGGGAGCGCGACCACACAGGCAAG
CAGTTCGGTGTCTCCAAGGCCCGGTGGCCCCTCAAGTCGGCCCAGTTCCTTCTGGACCTT
TTGAAGAACGCCGAGGCCAACGCGGATGCCAAGGGCCTCGACACCGGCGCCCTGGTTGTC
AAGCACATCCAGGTCAACCAGGCCCCCAAGCAGCGCCGCCGAACTTATCGTGCCCACGGT
CGGGTACGTCGATTCCCTCCAATCCCTGGCTGAGGGCCTGGGTGGGATGGATGCGGACCG
ACTCTCGGCTAACTTTGCCTCTGCCAGATCAACCCCTACATGTCGAACCCCTGCCATATC
GAGCTGATTCTGACCGAGGGCGACGAGGTGGTGCAAAAGTCGGACCAGGTCGTCGGCCGC
GAGCAGCTGCGACTTAACTCGAGGCAGCGCGGCGCCCGTGTGCGCCAAGCCATCACCGCT
GCATAGAGGAAATGGGGCGTTGGTCAGGGGGCGAGGGAGAACTGGTATTCGGGACATCGA
CAT
>MSTRG.57.4 JAAVMX010000001.1- 2692955-2693501,2693570-2694233,2694311-2694420,2694486-2696426,2696507-2696791
CTCCGAGCCGCTCATCGCCACCCGTTCTAGGGGCGCCAAGTAACCTTATGATGATAATGA
CCCAAGACTCAAATTCCCACCAGCGGGACGCCGCCTTCTTGCCCGGGGGAAAACATGCTG
AACGACCATCAGTGCATGTCGGAGTTCATCTCATTGTACATAGAACCTCATGTCTCGCTA
CGAGTCTTCACTTGGCCGACTGGAGGATTGCGACGCCTAATTTCCCATTTGGCCGTGTTA
CCAGTAGAGAACTTACAAAAAATCCAACCATGCCCGTAACGCCCCCTCGCCCCGGTGAAG
CAGCCCATCCGGAAAACCCAAAAGCAAACAAATAGGAGAAAATGTCAGGTCCAGTCATCA
AGGCGTGCTGCTATATGTCTAGTGTGCACATAGAACTCGAGTTGCCCGAGATGCGGGGGA
ATCAAGTGAGACCTGCGAATCATGAGGAAGATAGTAGCGATACCGCTTCGACAAACGATG
AGCCCCCATCATGACTTGAAACGTTGATATTCGCCAGCAACCAAGCAATGGTCACGCTCA
AAGGGTTCAAGTGTCAGCTGGAACTTGGGCTTGATGTGCTCTGCCCTCATCTTGTTGACC
TCGTTGGCAAAGACCTCGGCCGGGGGAGCAGTAGAGTCGATACAGTTGGCCTTGATGGAA
ATGAGTACGCCGCCGCCAGACTTGAGGAACCAGTTGGCGTTCATGGCGACAATACGGGCC
TGATCGGGCTGAGCGACGTCGGCGAAGATGACATCGACCATGGGCACAATCATGCGATAC
CGGGCGGGCTGACGGGCGTCCTCGACAATGGGCACCACGTTGGGACGCTTCGAGGCCATG
GCGATGAGGTCTCGGCCGGATCGAGACGAGAACTCAACAGCGTAGACGTATCCAGTGGGG
CCGACGACGTCGGCAACGTGGGAGACGGACGTGCCCGAGGCAGCGCCCAGGTAGAGCACG
CGAGAGCCCGGCCGCATGTAGATCTCGTCGGCGCCACCAGCAATGGCAGCACATAGCTTG
CTGCGGAAAGGATTCCACATCCGGTACTCGACCTTGGTCGTCGTCGTGGTGCCGTCGTCG
TTCTTGACAACCTCGTCGTGCTGGATGCGCTTCTCGCCGTAGACGGACTCATTGAGTGCC
ATGTTGCGTGTGGCGATGCCGTCCTCCTTGCCGCCGCGAACGACAAAGACACCCGGATGC
CGATGGGGCTCGACAATGACCTTGGAGCCCCCCCTCTGGCCAGGACCCCCTCCTCGGCCT
CCACCACCGCGACCGCCTCGAGAGTCACCGCGGCCGCCCCGAAAACCGCCGCCTCGTCCG
CCTCGACCGCCGCGATCACCTCCGAAACCACCACGACCACCGCCGAAACCTCCACGGCCA
CCGCCGCGACCTCCACGATCGCCAAAGCCACCACGACCACCGCGGGCACCACCTCGCATG
CCGCCGCCTCGGGGGGCTCCTCGGGGGGGACCAAATGCCATGACGCTGCGTTGTCTTGCG
GAGAGTGAAGAACGGGAAAGAAGGGATCCGAAACCGCGTCGGAATCTCTTGAAGCCGGGT
AGGGAAGGGAACCTCGAACGCTATGACGGTATGAGACGAGTTGAGTTGACCTATTGTTGA
CCTGGTCGGTGATGGATGATTGCGGCCAGCCTTACAAGACGAAATGGAAATTTCAAGTTT
TTTTGCCGGGGCAACTTTTTTTCTGCCGGTCCCACTGCGCCACGAGAATATTTTCCCGCA
GGCTATTAATCAGCGTCTGACATTTGCTACTCGACAGTCACGTGCTTTTCAGAGACAAAA
AGAAAGTCAAGGTCACGGGACACCAACACCAGCATCACACGCGCAGCTTTGAACTTGGCC
GTCGGACAAGGCATATCCAGATCTTGCCTGTAAAGGAGCGCAACGATTGTtctacataca
tacatacgaaTACTTTGAATCACGTAAGTTTTGGGCCATGTGGCGACTTTTTCTCGTCGG
CGGGTGCGGCCGACCGTCTGAGTCTGCTGTGCGCCGACTGGCCAGGGCAGCTAAGCCCTA
GCCGTTGCCCGAAGCGGTAAGCGAGTCCCGGCCCTAGCGTGAGAGAGATCTGAATTAATT
TCCTCAACTTGCAGCGTAAACCTGTGTCGTCGAACCAGTTACCCACCGCCAAACCGCCGA
GATGGTGAGTTGAGCCCCCCCACGCATTGCAGGCAGAATCCAACGTGGAGATTTCTGCTG
GACATTTCTCCCGTCTGTCCCCGAACCGCTGCAACAAATGGAAACTGATATCGACTCTTT
TTTCTCCCACCAGGTCCGATACGCCGCGACCGAGATCCAGCCCTCCAAGTCGGCCCGCGC
CCGCGGCTCGTACCTGCGAGTGTCCTTCAAGAACACCCGCGAGACCGCCCAGGCCATCAA
TGGGTGGAAGCTCCAGCGCGCCGTCGCCTTCCTCGAGAATGTAAAGGAGCACAAGGAGGC
CGTCCCCATGCGACGATATGCAGGCAGCACCGGTCGCTGTGCCCAAGGTACGAGGGAGCG
TTGAAAGCACGGGGGGCGTCTGCATCTTCTTCGAGAGCAATCCACACAAAACATTGGACT
CTGGCGCGATGCACCGTCTGTTTTGTTGTCAGAGTGGGCAGCGGCTGACGGGAGCGCGAC
CACACAGGCAAGCAGTTCGGTGTCTCCAAGGCCCGGTGGCCCCTCAAGTCGGCCCAGTTC
CTTCTGGACCTTTTGAAGAACGCCGAGGCCAACGCGGATGCCAAGGGCCTCGACACCGGC
GCCCTGGTTGTCAAGCACATCCAGGTCAACCAGGCCCCCAAGCAGCGCCGCCGAACTTAT
CGTGCCCACGGTCGGGTACGTCGATTCCCTCCAATCCCTGGCTGAGGGCCTGGGTGGGAT
GGATGCGGACCGACTCTCGGCTAACTTTGCCTCTGCCAGATCAACCCCTACATGTCGAAC
CCCTGCCATATCGAGCTGATTCTGACCGAGGGCGACGAGGTGGTGCAAAAGTCGGACCAG
GTCGTCGGCCGCGAGCAGCTGCGACTTAACTCGAGGCAGCGCGGCGCCCGTGTGCGCCAA
GCCATCACCGCTGCATAGAGGAAATGGGGCGTTGGTCAGGGGGCGAGGGAGAACTGGTAT
TCGGGACATCGACATGCTTTCGGGGTGACGGGTCGCTTTTCATCTCGTCGTGTATGGCAG
GCTACGGCGGGAGCATGGCATTACAACGCCCCATTTGCCCATCCTACGGATTCCTCTAAT
CGTCCTACCAAATAGTGGGTAACTTCGTTCGTACCGTTGAGGCTTtcagtcctcggaata
gctgcacagagacctcgtggcttcgcgttgcgtggttGCAAGGAAGTGTTAGAACGGAGG
TTCTGTGGCCCACCTAATGAGCTAGAATGCGCACACGGCcaaagaggctattctatggGA
TGCATGTGTGTGTGTCTTTAGGGTCTATGCCTATAGCTCTAGCCCTAATATAGACGAGAG
GTAGGCACGTGACTAGTGTCTACGTAGGTATACGTAATGTGTATACGTAACTATCTAATA
CACCCCC
>MSTRG.57.5 JAAVMX010000001.1- 2693045-2693501,2693570-2694233,2694311-2694420,2694486-2696426,2696519-2696705
CCGCCTTCTTGCCCGGGGGAAAACATGCTGAACGACCATCAGTGCATGTCGGAGTTCATC
TCATTGTACATAGAACCTCATGTCTCGCTACGAGTCTTCACTTGGCCGACTGGAGGATTG
CGACGCCTAATTTCCCATTTGGCCGTGTTACCAGTAGAGAACTTACAAAAAATCCAACCA
TGCCCGTAACGCCCCCTCGCCCCGGTGAAGCAGCCCATCCGGAAAACCCAAAAGCAAACA
AATAGGAGAAAATGTCAGGTCCAGTCATCAAGGCGTGCTGCTATATGTCTAGTGTGCACA
TAGAACTCGAGTTGCCCGAGATGCGGGGGAATCAAGTGAGACCTGCGAATCATGAGGAAG
ATAGTAGCGATACCGCTTCGACAAACGATGAGCCCCCATCATGACTTGAAACGTTGATAT
TCGCCAGCAACCAAGCAATGGTCACGCTCAAAGGGTTCAAGTGTCAGCTGGAACTTGGGC
TTGATGTGCTCTGCCCTCATCTTGTTGACCTCGTTGGCAAAGACCTCGGCCGGGGGAGCA
GTAGAGTCGATACAGTTGGCCTTGATGGAAATGAGTACGCCGCCGCCAGACTTGAGGAAC
CAGTTGGCGTTCATGGCGACAATACGGGCCTGATCGGGCTGAGCGACGTCGGCGAAGATG
ACATCGACCATGGGCACAATCATGCGATACCGGGCGGGCTGACGGGCGTCCTCGACAATG
GGCACCACGTTGGGACGCTTCGAGGCCATGGCGATGAGGTCTCGGCCGGATCGAGACGAG
AACTCAACAGCGTAGACGTATCCAGTGGGGCCGACGACGTCGGCAACGTGGGAGACGGAC
GTGCCCGAGGCAGCGCCCAGGTAGAGCACGCGAGAGCCCGGCCGCATGTAGATCTCGTCG
GCGCCACCAGCAATGGCAGCACATAGCTTGCTGCGGAAAGGATTCCACATCCGGTACTCG
ACCTTGGTCGTCGTCGTGGTGCCGTCGTCGTTCTTGACAACCTCGTCGTGCTGGATGCGC
TTCTCGCCGTAGACGGACTCATTGAGTGCCATGTTGCGTGTGGCGATGCCGTCCTCCTTG
CCGCCGCGAACGACAAAGACACCCGGATGCCGATGGGGCTCGACAATGACCTTGGAGCCC
CCCCTCTGGCCAGGACCCCCTCCTCGGCCTCCACCACCGCGACCGCCTCGAGAGTCACCG
CGGCCGCCCCGAAAACCGCCGCCTCGTCCGCCTCGACCGCCGCGATCACCTCCGAAACCA
CCACGACCACCGCCGAAACCTCCACGGCCACCGCCGCGACCTCCACGATCGCCAAAGCCA
CCACGACCACCGCGGGCACCACCTCGCATGCCGCCGCCTCGGGGGGCTCCTCGGGGGGGA
CCAAATGCCATGACGCTGCGTTGTCTTGCGGAGAGTGAAGAACGGGAAAGAAGGGATCCG
AAACCGCGTCGGAATCTCTTGAAGCCGGGTAGGGAAGGGAACCTCGAACGCTATGACGGT
ATGAGACGAGTTGAGTTGACCTATTGTTGACCTGGTCGGTGATGGATGATTGCGGCCAGC
CTTACAAGACGAAATGGAAATTTCAAGTTTTTTTGCCGGGGCAACTTTTTTTCTGCCGGT
CCCACTGCGCCACGAGAATATTTTCCCGCAGGCTATTAATCAGCGTCTGACATTTGCTAC
TCGACAGTCACGTGCTTTTCAGAGACAAAAAGAAAGTCAAGGTCACGGGACACCAACACC
AGCATCACACGCGCAGCTTTGAACTTGGCCGTCGGACAAGGCATATCCAGATCTTGCCTG
TAAAGGAGCGCAACGATTGTtctacatacatacatacgaaTACTTTGAATCACGTAAGTT
TTGGGCCATGTGGCGACTTTTTCTCGTCGGCGGGTGCGGCCGACCGTCTGAGTCTGCTGT
GCGCCGACTGGCCAGGGCAGCTAAGCCCTAGCCGTTGCCCGAAGCGGTAAGCGAGTCCCG
GCCCTAGCGTGAGAGAGATCTGAATTAATTTCCTCAACTTGCAGCGTAAACCTGTGTCGT
CGAACCAGTTACCCACCGCCAAACCGCCGAGATGGTGAGTTGAGCCCCCCCACGCATTGC
AGGCAGAATCCAACGTGGAGATTTCTGCTGGACATTTCTCCCGTCTGTCCCCGAACCGCT
GCAACAAATGGAAACTGATATCGACTCTTTTTTCTCCCACCAGGTCCGATACGCCGCGAC
CGAGATCCAGCCCTCCAAGTCGGCCCGCGCCCGCGGCTCGTACCTGCGAGTGTCCTTCAA
GAACACCCGCGAGACCGCCCAGGCCATCAATGGGTGGAAGCTCCAGCGCGCCGTCGCCTT
CCTCGAGAATGTAAAGGAGCACAAGGAGGCCGTCCCCATGCGACGATATGCAGGCAGCAC
CGGTCGCTGTGCCCAAGGTACGAGGGAGCGTTGAAAGCACGGGGGGCGTCTGCATCTTCT
TCGAGAGCAATCCACACAAAACATTGGACTCTGGCGCGATGCACCGTCTGTTTTGTTGTC
AGAGTGGGCAGCGGCTGACGGGAGCGCGACCACACAGGCAAGCAGTTCGGTGTCTCCAAG
GCCCGGTGGCCCCTCAAGTCGGCCCAGTTCCTTCTGGACCTTTTGAAGAACGCCGAGGCC
AACGCGGATGCCAAGGGCCTCGACACCGGCGCCCTGGTTGTCAAGCACATCCAGGTCAAC
CAGGCCCCCAAGCAGCGCCGCCGAACTTATCGTGCCCACGGTCGGGTACGTCGATTCCCT
CCAATCCCTGGCTGAGGGCCTGGGTGGGATGGATGCGGACCGACTCTCGGCTAACTTTGC
CTCTGCCAGATCAACCCCTACATGTCGAACCCCTGCCATATCGAGCTGATTCTGACCGAG
GGCGACGAGGTGGTGCAAAAGTCGGACCAGGTCGTCGGCCGCGAGCAGCTGCGACTTAAC
TCGAGGCAGCGCGGCGCCCGTGTGCGCCAAGCCATCACCGCTGCATAGAGGAAATGGGGC
GTTGGTCAGGGGGCGAGGGAGAACTGGTATTCGGGACATCGACATGCTTTCGGGGTGACG
GGTCGCTTTTCATCTCGTCGTGTATGGCAGGCTACGGCGGGAGCATGGCATTACAACGCC
CCATTTGCCCATCCTACGGATTCCTCTAATCGTCCTACCAAATAGTGGGTAACGTTGAGG
CTTtcagtcctcggaatagctgcacagagacctcgtggcttcgcgttgcgtggttGCAAG
GAAGTGTTAGAACGGAGGTTCTGTGGCCCACCTAATGAGCTAGAATGCGCACACGGCcaa
agaggctattctatggGATGCATGTGTGTGTGTCTTTAGGGTCTATGCCTATAGCTCTA
>IOZ07G0031.t1 JAAVMX010000001.1- 2693443-2693501,2693570-2694233,2694311-2694420,2694486-2694645
TCATGACTTGAAACGTTGATATTCGCCAGCAACCAAGCAATGGTCACGCTCAAAGGGTTC
AAGTGTCAGCTGGAACTTGGGCTTGATGTGCTCTGCCCTCATCTTGTTGACCTCGTTGGC
AAAGACCTCGGCCGGGGGAGCAGTAGAGTCGATACAGTTGGCCTTGATGGAAATGAGTAC
GCCGCCGCCAGACTTGAGGAACCAGTTGGCGTTCATGGCGACAATACGGGCCTGATCGGG
CTGAGCGACGTCGGCGAAGATGACATCGACCATGGGCACAATCATGCGATACCGGGCGGG
CTGACGGGCGTCCTCGACAATGGGCACCACGTTGGGACGCTTCGAGGCCATGGCGATGAG
GTCTCGGCCGGATCGAGACGAGAACTCAACAGCGTAGACGTATCCAGTGGGGCCGACGAC
GTCGGCAACGTGGGAGACGGACGTGCCCGAGGCAGCGCCCAGGTAGAGCACGCGAGAGCC
CGGCCGCATGTAGATCTCGTCGGCGCCACCAGCAATGGCAGCACATAGCTTGCTGCGGAA
AGGATTCCACATCCGGTACTCGACCTTGGTCGTCGTCGTGGTGCCGTCGTCGTTCTTGAC
AACCTCGTCGTGCTGGATGCGCTTCTCGCCGTAGACGGACTCATTGAGTGCCATGTTGCG
TGTGGCGATGCCGTCCTCCTTGCCGCCGCGAACGACAAAGACACCCGGATGCCGATGGGG
CTCGACAATGACCTTGGAGCCCCCCCTCTGGCCAGGACCCCCTCCTCGGCCTCCACCACC
GCGACCGCCTCGAGAGTCACCGCGGCCGCCCCGAAAACCGCCGCCTCGTCCGCCTCGACC
GCCGCGATCACCTCCGAAACCACCACGACCACCGCCGAAACCTCCACGGCCACCGCCGCG
ACCTCCACGATCGCCAAAGCCACCACGACCACCGCGGGCACCACCTCGCATGCCGCCGCC
TCGGGGGGCTCCTCGGGGGGGACCAAATGCCAT
>IOZ07G0033.t1 JAAVMX010000001.1- 2695268-2696299
TCAACTTGCAGCGTAAACCTGTGTCGTCGAACCAGTTACCCACCGCCAAACCGCCGAGAT
GGTGAGTTGAGCCCCCCCACGCATTGCAGGCAGAATCCAACGTGGAGATTTCTGCTGGAC
ATTTCTCCCGTCTGTCCCCGAACCGCTGCAACAAATGGAAACTGATATCGACTCTTTTTT
CTCCCACCAGGTCCGATACGCCGCGACCGAGATCCAGCCCTCCAAGTCGGCCCGCGCCCG
CGGCTCGTACCTGCGAGTGTCCTTCAAGAACACCCGCGAGACCGCCCAGGCCATCAATGG
GTGGAAGCTCCAGCGCGCCGTCGCCTTCCTCGAGAATGTAAAGGAGCACAAGGAGGCCGT
CCCCATGCGACGATATGCAGGCAGCACCGGTCGCTGTGCCCAAGGTACGAGGGAGCGTTG
AAAGCACGGGGGGCGTCTGCATCTTCTTCGAGAGCAATCCACACAAAACATTGGACTCTG
GCGCGATGCACCGTCTGTTTTGTTGTCAGAGTGGGCAGCGGCTGACGGGAGCGCGACCAC
ACAGGCAAGCAGTTCGGTGTCTCCAAGGCCCGGTGGCCCCTCAAGTCGGCCCAGTTCCTT
CTGGACCTTTTGAAGAACGCCGAGGCCAACGCGGATGCCAAGGGCCTCGACACCGGCGCC
CTGGTTGTCAAGCACATCCAGGTCAACCAGGCCCCCAAGCAGCGCCGCCGAACTTATCGT
GCCCACGGTCGGGTACGTCGATTCCCTCCAATCCCTGGCTGAGGGCCTGGGTGGGATGGA
TGCGGACCGACTCTCGGCTAACTTTGCCTCTGCCAGATCAACCCCTACATGTCGAACCCC
TGCCATATCGAGCTGATTCTGACCGAGGGCGACGAGGTGGTGCAAAAGTCGGACCAGGTC
GTCGGCCGCGAGCAGCTGCGACTTAACTCGAGGCAGCGCGGCGCCCGTGTGCGCCAAGCC
ATCACCGCTGCATAGAGGAAATGGGGCGTTGGTCAGGGGGCGAGGGAGAACTGGTATTCG
GGACATCGACAT
>MSTRG.58.1 JAAVMX010000001.1+ 2694619-2695220,2695279-2695328,2695458-2695671,2695812-2695999,2696084-2696523
GGCTCCTCGGGGGGGACCAAATGCCATGACGCTGCGTTGTCTTGCGGAGAGTGAAGAACG
GGAAAGAAGGGATCCGAAACCGCGTCGGAATCTCTTGAAGCCGGGTAGGGAAGGGAACCT
CGAACGCTATGACGGTATGAGACGAGTTGAGTTGACCTATTGTTGACCTGGTCGGTGATG
GATGATTGCGGCCAGCCTTACAAGACGAAATGGAAATTTCAAGTTTTTTTGCCGGGGCAA
CTTTTTTTCTGCCGGTCCCACTGCGCCACGAGAATATTTTCCCGCAGGCTATTAATCAGC
GTCTGACATTTGCTACTCGACAGTCACGTGCTTTTCAGAGACAAAAAGAAAGTCAAGGTC
ACGGGACACCAACACCAGCATCACACGCGCAGCTTTGAACTTGGCCGTCGGACAAGGCAT
ATCCAGATCTTGCCTGTAAAGGAGCGCAACGATTGTtctacatacatacatacgaaTACT
TTGAATCACGTAAGTTTTGGGCCATGTGGCGACTTTTTCTCGTCGGCGGGTGCGGCCGAC
CGTCTGAGTCTGCTGTGCGCCGACTGGCCAGGGCAGCTAAGCCCTAGCCGTTGCCCGAAG
CGCGTAAACCTGTGTCGTCGAACCAGTTACCCACCGCCAAACCGCCGAGATGGTCCGATA
CGCCGCGACCGAGATCCAGCCCTCCAAGTCGGCCCGCGCCCGCGGCTCGTACCTGCGAGT
GTCCTTCAAGAACACCCGCGAGACCGCCCAGGCCATCAATGGGTGGAAGCTCCAGCGCGC
CGTCGCCTTCCTCGAGAATGTAAAGGAGCACAAGGAGGCCGTCCCCATGCGACGATATGC
AGGCAGCACCGGTCGCTGTGCCCAAGGCAAGCAGTTCGGTGTCTCCAAGGCCCGGTGGCC
CCTCAAGTCGGCCCAGTTCCTTCTGGACCTTTTGAAGAACGCCGAGGCCAACGCGGATGC
CAAGGGCCTCGACACCGGCGCCCTGGTTGTCAAGCACATCCAGGTCAACCAGGCCCCCAA
GCAGCGCCGCCGAACTTATCGTGCCCACGGTCGGATCAACCCCTACATGTCGAACCCCTG
CCATATCGAGCTGATTCTGACCGAGGGCGACGAGGTGGTGCAAAAGTCGGACCAGGTCGT
CGGCCGCGAGCAGCTGCGACTTAACTCGAGGCAGCGCGGCGCCCGTGTGCGCCAAGCCAT
CACCGCTGCATAGAGGAAATGGGGCGTTGGTCAGGGGGCGAGGGAGAACTGGTATTCGGG
ACATCGACATGCTTTCGGGGTGACGGGTCGCTTTTCATCTCGTCGTGTATGGCAGGCTAC
GGCGGGAGCATGGCATTACAACGCCCCATTTGCCCATCCTACGGATTCCTCTAATCGTCC
TACCAAATAGTGGGTAACTGTGGCGCGGTTAACCTCAGGTGCCGATACCGCAATTTTTAT
ATGCACGTGTCCCCCGCGACTAGGTAGTTATAGTAACCTTCGTTCGTACCGTTG
>MSTRG.58.2 JAAVMX010000001.1+ 2694619-2694752,2694942-2695220,2695279-2695328,2695458-2695671,2695812-2695999,2696084-2696514
GGCTCCTCGGGGGGGACCAAATGCCATGACGCTGCGTTGTCTTGCGGAGAGTGAAGAACG
GGAAAGAAGGGATCCGAAACCGCGTCGGAATCTCTTGAAGCCGGGTAGGGAAGGGAACCT
CGAACGCTATGACGTCACGTGCTTTTCAGAGACAAAAAGAAAGTCAAGGTCACGGGACAC
CAACACCAGCATCACACGCGCAGCTTTGAACTTGGCCGTCGGACAAGGCATATCCAGATC
TTGCCTGTAAAGGAGCGCAACGATTGTtctacatacatacatacgaaTACTTTGAATCAC
GTAAGTTTTGGGCCATGTGGCGACTTTTTCTCGTCGGCGGGTGCGGCCGACCGTCTGAGT
CTGCTGTGCGCCGACTGGCCAGGGCAGCTAAGCCCTAGCCGTTGCCCGAAGCGCGTAAAC
CTGTGTCGTCGAACCAGTTACCCACCGCCAAACCGCCGAGATGGTCCGATACGCCGCGAC
CGAGATCCAGCCCTCCAAGTCGGCCCGCGCCCGCGGCTCGTACCTGCGAGTGTCCTTCAA
GAACACCCGCGAGACCGCCCAGGCCATCAATGGGTGGAAGCTCCAGCGCGCCGTCGCCTT
CCTCGAGAATGTAAAGGAGCACAAGGAGGCCGTCCCCATGCGACGATATGCAGGCAGCAC
CGGTCGCTGTGCCCAAGGCAAGCAGTTCGGTGTCTCCAAGGCCCGGTGGCCCCTCAAGTC
GGCCCAGTTCCTTCTGGACCTTTTGAAGAACGCCGAGGCCAACGCGGATGCCAAGGGCCT
CGACACCGGCGCCCTGGTTGTCAAGCACATCCAGGTCAACCAGGCCCCCAAGCAGCGCCG
CCGAACTTATCGTGCCCACGGTCGGATCAACCCCTACATGTCGAACCCCTGCCATATCGA
GCTGATTCTGACCGAGGGCGACGAGGTGGTGCAAAAGTCGGACCAGGTCGTCGGCCGCGA
GCAGCTGCGACTTAACTCGAGGCAGCGCGGCGCCCGTGTGCGCCAAGCCATCACCGCTGC
ATAGAGGAAATGGGGCGTTGGTCAGGGGGCGAGGGAGAACTGGTATTCGGGACATCGACA
TGCTTTCGGGGTGACGGGTCGCTTTTCATCTCGTCGTGTATGGCAGGCTACGGCGGGAGC
ATGGCATTACAACGCCCCATTTGCCCATCCTACGGATTCCTCTAATCGTCCTACCAAATA
GTGGGTAACTGTGGCGCGGTTAACCTCAGGTGCCGATACCGCAATTTTTATATGCACGTG
TCCCCCGCGACTAGGTAGTTATAGTAACCTTCGTTC
>MSTRG.58.3 JAAVMX010000001.1+ 2694619-2694763,2694942-2695220,2695279-2695328,2695458-2695671,2695812-2695999,2696084-2696523
GGCTCCTCGGGGGGGACCAAATGCCATGACGCTGCGTTGTCTTGCGGAGAGTGAAGAACG
GGAAAGAAGGGATCCGAAACCGCGTCGGAATCTCTTGAAGCCGGGTAGGGAAGGGAACCT
CGAACGCTATGACGGTATGAGACGATCACGTGCTTTTCAGAGACAAAAAGAAAGTCAAGG
TCACGGGACACCAACACCAGCATCACACGCGCAGCTTTGAACTTGGCCGTCGGACAAGGC
ATATCCAGATCTTGCCTGTAAAGGAGCGCAACGATTGTtctacatacatacatacgaaTA
CTTTGAATCACGTAAGTTTTGGGCCATGTGGCGACTTTTTCTCGTCGGCGGGTGCGGCCG
ACCGTCTGAGTCTGCTGTGCGCCGACTGGCCAGGGCAGCTAAGCCCTAGCCGTTGCCCGA
AGCGCGTAAACCTGTGTCGTCGAACCAGTTACCCACCGCCAAACCGCCGAGATGGTCCGA
TACGCCGCGACCGAGATCCAGCCCTCCAAGTCGGCCCGCGCCCGCGGCTCGTACCTGCGA
GTGTCCTTCAAGAACACCCGCGAGACCGCCCAGGCCATCAATGGGTGGAAGCTCCAGCGC
GCCGTCGCCTTCCTCGAGAATGTAAAGGAGCACAAGGAGGCCGTCCCCATGCGACGATAT
GCAGGCAGCACCGGTCGCTGTGCCCAAGGCAAGCAGTTCGGTGTCTCCAAGGCCCGGTGG
CCCCTCAAGTCGGCCCAGTTCCTTCTGGACCTTTTGAAGAACGCCGAGGCCAACGCGGAT
GCCAAGGGCCTCGACACCGGCGCCCTGGTTGTCAAGCACATCCAGGTCAACCAGGCCCCC
AAGCAGCGCCGCCGAACTTATCGTGCCCACGGTCGGATCAACCCCTACATGTCGAACCCC
TGCCATATCGAGCTGATTCTGACCGAGGGCGACGAGGTGGTGCAAAAGTCGGACCAGGTC
GTCGGCCGCGAGCAGCTGCGACTTAACTCGAGGCAGCGCGGCGCCCGTGTGCGCCAAGCC
ATCACCGCTGCATAGAGGAAATGGGGCGTTGGTCAGGGGGCGAGGGAGAACTGGTATTCG
GGACATCGACATGCTTTCGGGGTGACGGGTCGCTTTTCATCTCGTCGTGTATGGCAGGCT
ACGGCGGGAGCATGGCATTACAACGCCCCATTTGCCCATCCTACGGATTCCTCTAATCGT
CCTACCAAATAGTGGGTAACTGTGGCGCGGTTAACCTCAGGTGCCGATACCGCAATTTTT
ATATGCACGTGTCCCCCGCGACTAGGTAGTTATAGTAACCTTCGTTCGTACCGTTG
>MSTRG.58.4 JAAVMX010000001.1+ 2694642-2695107,2695195-2695220,2695279-2695328,2695458-2695671,2695812-2695999,2696084-2696242
CCATGACGCTGCGTTGTCTTGCGGAGAGTGAAGAACGGGAAAGAAGGGATCCGAAACCGC
GTCGGAATCTCTTGAAGCCGGGTAGGGAAGGGAACCTCGAACGCTATGACGGTATGAGAC
GAGTTGAGTTGACCTATTGTTGACCTGGTCGGTGATGGATGATTGCGGCCAGCCTTACAA
GACGAAATGGAAATTTCAAGTTTTTTTGCCGGGGCAACTTTTTTTCTGCCGGTCCCACTG
CGCCACGAGAATATTTTCCCGCAGGCTATTAATCAGCGTCTGACATTTGCTACTCGACAG
TCACGTGCTTTTCAGAGACAAAAAGAAAGTCAAGGTCACGGGACACCAACACCAGCATCA
CACGCGCAGCTTTGAACTTGGCCGTCGGACAAGGCATATCCAGATCTTGCCTGTAAAGGA
GCGCAACGATTGTtctacatacatacatacgaaTACTTTGAATCACCTAAGCCCTAGCCG
TTGCCCGAAGCGCGTAAACCTGTGTCGTCGAACCAGTTACCCACCGCCAAACCGCCGAGA
TGGTCCGATACGCCGCGACCGAGATCCAGCCCTCCAAGTCGGCCCGCGCCCGCGGCTCGT
ACCTGCGAGTGTCCTTCAAGAACACCCGCGAGACCGCCCAGGCCATCAATGGGTGGAAGC
TCCAGCGCGCCGTCGCCTTCCTCGAGAATGTAAAGGAGCACAAGGAGGCCGTCCCCATGC
GACGATATGCAGGCAGCACCGGTCGCTGTGCCCAAGGCAAGCAGTTCGGTGTCTCCAAGG
CCCGGTGGCCCCTCAAGTCGGCCCAGTTCCTTCTGGACCTTTTGAAGAACGCCGAGGCCA
ACGCGGATGCCAAGGGCCTCGACACCGGCGCCCTGGTTGTCAAGCACATCCAGGTCAACC
AGGCCCCCAAGCAGCGCCGCCGAACTTATCGTGCCCACGGTCGGATCAACCCCTACATGT
CGAACCCCTGCCATATCGAGCTGATTCTGACCGAGGGCGACGAGGTGGTGCAAAAGTCGG
ACCAGGTCGTCGGCCGCGAGCAGCTGCGACTTAACTCGAGGCAGCGCGGCGCCCGTGTGC
GCCAAGCCATCACCGCTGCATAG
>MSTRG.58.5 JAAVMX010000001.1+ 2694642-2694752,2694942-2695107,2695195-2695220,2695279-2695328,2695458-2695671,2695812-2695999,2696084-2696242
CCATGACGCTGCGTTGTCTTGCGGAGAGTGAAGAACGGGAAAGAAGGGATCCGAAACCGC
GTCGGAATCTCTTGAAGCCGGGTAGGGAAGGGAACCTCGAACGCTATGACGTCACGTGCT
TTTCAGAGACAAAAAGAAAGTCAAGGTCACGGGACACCAACACCAGCATCACACGCGCAG
CTTTGAACTTGGCCGTCGGACAAGGCATATCCAGATCTTGCCTGTAAAGGAGCGCAACGA
TTGTtctacatacatacatacgaaTACTTTGAATCACCTAAGCCCTAGCCGTTGCCCGAA
GCGCGTAAACCTGTGTCGTCGAACCAGTTACCCACCGCCAAACCGCCGAGATGGTCCGAT
ACGCCGCGACCGAGATCCAGCCCTCCAAGTCGGCCCGCGCCCGCGGCTCGTACCTGCGAG
TGTCCTTCAAGAACACCCGCGAGACCGCCCAGGCCATCAATGGGTGGAAGCTCCAGCGCG
CCGTCGCCTTCCTCGAGAATGTAAAGGAGCACAAGGAGGCCGTCCCCATGCGACGATATG
CAGGCAGCACCGGTCGCTGTGCCCAAGGCAAGCAGTTCGGTGTCTCCAAGGCCCGGTGGC
CCCTCAAGTCGGCCCAGTTCCTTCTGGACCTTTTGAAGAACGCCGAGGCCAACGCGGATG
CCAAGGGCCTCGACACCGGCGCCCTGGTTGTCAAGCACATCCAGGTCAACCAGGCCCCCA
AGCAGCGCCGCCGAACTTATCGTGCCCACGGTCGGATCAACCCCTACATGTCGAACCCCT
GCCATATCGAGCTGATTCTGACCGAGGGCGACGAGGTGGTGCAAAAGTCGGACCAGGTCG
TCGGCCGCGAGCAGCTGCGACTTAACTCGAGGCAGCGCGGCGCCCGTGTGCGCCAAGCCA
TCACCGCTGCATAG
>IOZ07G0032.t1 JAAVMX010000001.1+ 2695326-2695328,2695458-2695671,2695812-2695999,2696084-2696242
ATGGTCCGATACGCCGCGACCGAGATCCAGCCCTCCAAGTCGGCCCGCGCCCGCGGCTCG
TACCTGCGAGTGTCCTTCAAGAACACCCGCGAGACCGCCCAGGCCATCAATGGGTGGAAG
CTCCAGCGCGCCGTCGCCTTCCTCGAGAATGTAAAGGAGCACAAGGAGGCCGTCCCCATG
CGACGATATGCAGGCAGCACCGGTCGCTGTGCCCAAGGCAAGCAGTTCGGTGTCTCCAAG
GCCCGGTGGCCCCTCAAGTCGGCCCAGTTCCTTCTGGACCTTTTGAAGAACGCCGAGGCC
AACGCGGATGCCAAGGGCCTCGACACCGGCGCCCTGGTTGTCAAGCACATCCAGGTCAAC
CAGGCCCCCAAGCAGCGCCGCCGAACTTATCGTGCCCACGGTCGGATCAACCCCTACATG
TCGAACCCCTGCCATATCGAGCTGATTCTGACCGAGGGCGACGAGGTGGTGCAAAAGTCG
GACCAGGTCGTCGGCCGCGAGCAGCTGCGACTTAACTCGAGGCAGCGCGGCGCCCGTGTG
CGCCAAGCCATCACCGCTGCATAG
>MSTRG.59.1 JAAVMX010000001.1- 2956776-2957122
cgagcctgcccacgaagctgcctaCGAAGCTGCCTACGAAGGAGCCTGCCTACGAAGGAG
CCTACCCACGAAGCTACCCACGaaggagcctgcccacgagcctGCCCCGAGGGAAAGGGC
TCTAGTCAGGCGTCGTAAGCAAGATCGCGTGCGCGCGCAAATACACGAGGCAGAGGATTA
AGAGGGAGATAAGGCAGGGGCGTTAGGGGCGGCAGAGCTACGCCTGCGTCGTCCGCTATA
GAGGAGGTTATTCCCgccacgcagcctagggccacgcagcctagggccacgcagcctggg
gccacgcagcctagagccacgcagcctagggccacgcagcctagggc
>MSTRG.60.1 JAAVMX010000001.1. 3003524-3004172
cttcgttgcaccaacgccgccccgtacgcaCTGAAGCCGTCATGCATTCCTGCGTGCAAT
AGGCAGGCATTCCGAGGGGCACCGGGCCAGAAGGGGCAGGCATTTGGAGGGCACGAGGCG
GTCTTCCCAAAAAGGTCCGCCCGCGCCTGTTTGTTGTTGAGTTTCACAGGGGTTGGCCGT
CAATCAGCAAGCCCTTGCAGCGCGGCCCGTCTTGGTGGCGGTGTGGCCAGGCATATGTCG
TATGCACGCAACTCTGCCCGCGTCTATCCTTGGTTCTGCTCGGGAGGCAAATTTTGCGTC
GTTTTTGGCGGACGCGGAGATGAAACAGGCTCCGGTCGAGGACGAGGATCATGTCGAGCG
GGAAAGGGGGAAGCGGAGCTGGCAAACAAGTGGCGGCCAATACGAAAACCTCGCATGAAT
CATGAGTGTATGCATGTACCAAGCGGTTGCAGTCGCAGTGCTCGCCAATGCCGCCAGGAT
CTCGGGCTTCACCGCAGTGCGGACCGAGTTTGTAGGCAGCCCGGGTGGCATCCGTTGGCC
CTTTGTGAGCCAAAGTCGAGCTGAGAGACGTCGTATGTACTGTGTGCGTGTGGTGACGTT
TACCCGTTGACTGTCTTTatgccaacttaattagctccgcattaagttg
>MSTRG.61.1 JAAVMX010000001.1+ 2961150-2964395
GCGGATTGATAGAAAGCGATTTAAGCGATAGGAGATAAGGCGTAGAGTATAGACATAAGA
ACGAGGGACGTAGtgttagatcttcgatctgcggcctactaaatgaggatgcgagagatg
tgtgttatagcggccgtcAGGGCGCTGCAGCGGCTGTAATGCCGCTGAAAGCAGTATATT
GATGATGATGATGATGATGCTTGTTgtgcccgaaaaggggctgcctcgagaccttattta
aggggtctcttggcctaatttcccgtccgtgatcccgcacgtgatcctgCATGTGATCCT
GTATGTGatccctttacccgcggatctGACACACCCCTTCAGCTTCGATCGCAATGCGAG
GGAAGCTGGACTAAAGAGCTCAAATAGCTCAAATCCGGGGTCTTTTGCCAATGTTCAATC
CATCAATCGGGGCGGATTATCGTGTTCTTCCGGGTCCTCCTTGCGACCGACTATACTTCG
TAGTAGTAATTgcaactcggcattttatgcctttacgctgcCGTGTGCGCCTTTGGCGGC
AACAACACGCCttattcctcctatattagtCGCTTAGTCGATCGCTTCGGAAGGTTTGTG
TGTGGTTTATTGGAGTGTGCGGGCGGACGAGGGCTTCGTGTGGCCGAGGCTTGTGTGTGG
CCGAGGGTTGTGTTCCCGAGGGCTCGTGTGTGTGTGGCCGAGGGTTGTGTTCCCGAGGGC
TTGTGTGTGAAGTCGAGGCTCGTGTGGCCGAGGCTCGTGtataaagtcgaggctcgtgTG
GCCGAGGCTCGTGGATGAAGTCGAGGCTCGTATGGCCGAGGCTCGTGGATGAAGTCGAGG
CTCGTGTGGCCGAGGCTCGTGGATGAAGTCGAGGCTCGTGTGGCCGAGGCTCGTggataa
agtcgaggctcgtgTGGCCTGCTTAATGCGGACGAATGCCGTGATGggtgcggacgaggg
agtcttccgtcgccgcgagagctatttgctcgagTAAGTAAGTGTGTATaagggagaggg
actctaccgctcgctgcgacgagggactctgccgctcgctgTGATGAGGGACTTTGCCAC
TCGCCGTGAGAGCTATTGCTCGATTGAGTGTGCGTAACGAGGGGGTTTTCCGACGCCGCG
AGTGTTGCTATTTTTAAGCGATTGTTGCTTCTTTGTTGTGCCGCGACGAAggagtcttcc
gtcgccgcgggagctgcttgctcgagagctgtttgctcgagagctgcttgctcgaatgag
tgcgacgagggactctgccgctcgccgtgagagctgcttgctcgagagctgcttgctcga
gagctgcttgctcgagagctgcttgctcgagagctgcttgctcgagagctgcttgctcga
gagctgcttgctcgaatgaGTATTCGTGACGAGGGTGGTCTTTTCGTCttgctgcgacga
gggactctgccgctcgctgcgacgagggactctgtcGCTCGCCGTGATGTGTGTattgct
cgagagccgtttgctcgaatgagtgcgacgagggactctgccgctcgccgtAGGTGTTTG
TTTTCGCTTGAGTGAGTAAGTATATACGAGGGAAAGGGACTTTTCcttctttccgccgcc
gcgagctattagctcgtcgagagctattagctcgtgcgTTAGATAAATGTGcggacgaga
gagtcttcctcccgccgccgcgagctattagctcggtcgagagctattagctcgtgtgTT
AGATAAGTgcgcggacgagggagtcttcctcccgtcGCCGCGATCGTGTTTTTGctacga
cgacgaaagagtcttcttcttctcttcccgccgccgcgagcgcTTGCCgcaacgacgaaa
gagtcttcttctcttcccgccgccgcgactgCTGCGtgctgcgacgagagagtctttctC
TTCTCCTCTCGCCGTCGCGAAATGTGTAtgctgcgacgagagagtcttcctcccgccgcc
gcgaactATGTgtgctacgacgagagagtcttcctcccgccgccacAATGTGTTGTATTG
CTGCGAGTATGTTTgccgcgacgacgaaagagtcttcttctcttctcttccgccgccgcg
agctattggcttataagctaatagcttgTGTTTTGTCTGAGTGTTTTGTCTAAGTTTGTG
GACGAGGGGTCTTTGCCGCTCGCCGCGAATGGCTTGTATAGTCTTGTTTGTTtaatgcca
cggaggggttgACTCCTTGATGTGGGCTTGTTTGAtaatgccacggaggggttgACTCCT
TGATGTAGGCTTGTTtaatgccacggaggggtttgctccttaaTGTGGGCTTTTTGCTTG
GCtggctaacgagggaattaccctctcgcctctgctagtagtagCAGGATGTGTATTTGG
CtggctaacgagggaatcaccctctcgcctctgctaaaagcagtatgTGTCTTAGCtggc
taacgagggaatcaccctctcgcctctgctaaaagcagtatgTGTCTTGGCtggctaacg
agggaatcaccctctcgcctctgctaaaagcagtatgTGTCTTAGCtggctaacgaggga
atcaccctctcgcctctgctaaaagcagtatgTATGTTTGGCTAGGGAATCACCCTTTTT
CGCCTTTGCTAAAAGCAGGATATTGTTCTTTCtagtgccgcgaggtggtcttttgcgggc
tttctttcgatgtattgGTGCCACttagtgcgggctttctttcgatgtattgGTGCCGCG
AGTCTTGCGGGCTTTTTCGATGTATTGGTGCCGCGAGTCTTGCGGGCTTTTTCGATGTAT
TGGTGCCGCGAGTCTTGCGGGCTTTTTCGATGTATTGGTGCCGCGAGTCTTGCGGGCTTT
TTCGATGTATTGGTGCCGCGAGtctagttctcgcgggcttgtTTCGATGAGGTGCCGCGA
ggtggttctcgcgggcttggTTCGATGTGGTGCCGCGAggtggttctcgcgggcttttcT
TTCGATGCGAGAGGAATCTAGTCCTCTTGCCGAGCATGATTAGCTAGGCTTTTCTCGCGG
TTCAAAGAGGGCCTAATGGTTGAATAGTGGCTTCTCCTGGTAGCAGTGGCTAGAAGACTG
AGACTCTTAATTGTCAGATCTTCGATCTGCGGCCCACTAAatgaggatgcgagagatgtg
tgttatagcggccgtcagggcgctgcagcggctgtaatgccgctgaaagcagtatattaa
tgaTAA
>MSTRG.62.1 JAAVMX010000001.1- 2961150-2964395
GCGGATTGATAGAAAGCGATTTAAGCGATAGGAGATAAGGCGTAGAGTATAGACATAAGA
ACGAGGGACGTAGtgttagatcttcgatctgcggcctactaaatgaggatgcgagagatg
tgtgttatagcggccgtcAGGGCGCTGCAGCGGCTGTAATGCCGCTGAAAGCAGTATATT
GATGATGATGATGATGATGCTTGTTgtgcccgaaaaggggctgcctcgagaccttattta
aggggtctcttggcctaatttcccgtccgtgatcccgcacgtgatcctgCATGTGATCCT
GTATGTGatccctttacccgcggatctGACACACCCCTTCAGCTTCGATCGCAATGCGAG
GGAAGCTGGACTAAAGAGCTCAAATAGCTCAAATCCGGGGTCTTTTGCCAATGTTCAATC
CATCAATCGGGGCGGATTATCGTGTTCTTCCGGGTCCTCCTTGCGACCGACTATACTTCG
TAGTAGTAATTgcaactcggcattttatgcctttacgctgcCGTGTGCGCCTTTGGCGGC
AACAACACGCCttattcctcctatattagtCGCTTAGTCGATCGCTTCGGAAGGTTTGTG
TGTGGTTTATTGGAGTGTGCGGGCGGACGAGGGCTTCGTGTGGCCGAGGCTTGTGTGTGG
CCGAGGGTTGTGTTCCCGAGGGCTCGTGTGTGTGTGGCCGAGGGTTGTGTTCCCGAGGGC
TTGTGTGTGAAGTCGAGGCTCGTGTGGCCGAGGCTCGTGtataaagtcgaggctcgtgTG
GCCGAGGCTCGTGGATGAAGTCGAGGCTCGTATGGCCGAGGCTCGTGGATGAAGTCGAGG
CTCGTGTGGCCGAGGCTCGTGGATGAAGTCGAGGCTCGTGTGGCCGAGGCTCGTggataa
agtcgaggctcgtgTGGCCTGCTTAATGCGGACGAATGCCGTGATGggtgcggacgaggg
agtcttccgtcgccgcgagagctatttgctcgagTAAGTAAGTGTGTATaagggagaggg
actctaccgctcgctgcgacgagggactctgccgctcgctgTGATGAGGGACTTTGCCAC
TCGCCGTGAGAGCTATTGCTCGATTGAGTGTGCGTAACGAGGGGGTTTTCCGACGCCGCG
AGTGTTGCTATTTTTAAGCGATTGTTGCTTCTTTGTTGTGCCGCGACGAAggagtcttcc
gtcgccgcgggagctgcttgctcgagagctgtttgctcgagagctgcttgctcgaatgag
tgcgacgagggactctgccgctcgccgtgagagctgcttgctcgagagctgcttgctcga
gagctgcttgctcgagagctgcttgctcgagagctgcttgctcgagagctgcttgctcga
gagctgcttgctcgaatgaGTATTCGTGACGAGGGTGGTCTTTTCGTCttgctgcgacga
gggactctgccgctcgctgcgacgagggactctgtcGCTCGCCGTGATGTGTGTattgct
cgagagccgtttgctcgaatgagtgcgacgagggactctgccgctcgccgtAGGTGTTTG
TTTTCGCTTGAGTGAGTAAGTATATACGAGGGAAAGGGACTTTTCcttctttccgccgcc
gcgagctattagctcgtcgagagctattagctcgtgcgTTAGATAAATGTGcggacgaga
gagtcttcctcccgccgccgcgagctattagctcggtcgagagctattagctcgtgtgTT
AGATAAGTgcgcggacgagggagtcttcctcccgtcGCCGCGATCGTGTTTTTGctacga
cgacgaaagagtcttcttcttctcttcccgccgccgcgagcgcTTGCCgcaacgacgaaa
gagtcttcttctcttcccgccgccgcgactgCTGCGtgctgcgacgagagagtctttctC
TTCTCCTCTCGCCGTCGCGAAATGTGTAtgctgcgacgagagagtcttcctcccgccgcc
gcgaactATGTgtgctacgacgagagagtcttcctcccgccgccacAATGTGTTGTATTG
CTGCGAGTATGTTTgccgcgacgacgaaagagtcttcttctcttctcttccgccgccgcg
agctattggcttataagctaatagcttgTGTTTTGTCTGAGTGTTTTGTCTAAGTTTGTG
GACGAGGGGTCTTTGCCGCTCGCCGCGAATGGCTTGTATAGTCTTGTTTGTTtaatgcca
cggaggggttgACTCCTTGATGTGGGCTTGTTTGAtaatgccacggaggggttgACTCCT
TGATGTAGGCTTGTTtaatgccacggaggggtttgctccttaaTGTGGGCTTTTTGCTTG
GCtggctaacgagggaattaccctctcgcctctgctagtagtagCAGGATGTGTATTTGG
CtggctaacgagggaatcaccctctcgcctctgctaaaagcagtatgTGTCTTAGCtggc
taacgagggaatcaccctctcgcctctgctaaaagcagtatgTGTCTTGGCtggctaacg
agggaatcaccctctcgcctctgctaaaagcagtatgTGTCTTAGCtggctaacgaggga
atcaccctctcgcctctgctaaaagcagtatgTATGTTTGGCTAGGGAATCACCCTTTTT
CGCCTTTGCTAAAAGCAGGATATTGTTCTTTCtagtgccgcgaggtggtcttttgcgggc
tttctttcgatgtattgGTGCCACttagtgcgggctttctttcgatgtattgGTGCCGCG
AGTCTTGCGGGCTTTTTCGATGTATTGGTGCCGCGAGTCTTGCGGGCTTTTTCGATGTAT
TGGTGCCGCGAGTCTTGCGGGCTTTTTCGATGTATTGGTGCCGCGAGTCTTGCGGGCTTT
TTCGATGTATTGGTGCCGCGAGtctagttctcgcgggcttgtTTCGATGAGGTGCCGCGA
ggtggttctcgcgggcttggTTCGATGTGGTGCCGCGAggtggttctcgcgggcttttcT
TTCGATGCGAGAGGAATCTAGTCCTCTTGCCGAGCATGATTAGCTAGGCTTTTCTCGCGG
TTCAAAGAGGGCCTAATGGTTGAATAGTGGCTTCTCCTGGTAGCAGTGGCTAGAAGACTG
AGACTCTTAATTGTCAGATCTTCGATCTGCGGCCCACTAAatgaggatgcgagagatgtg
tgttatagcggccgtcagggcgctgcagcggctgtaatgccgctgaaagcagtatattaa
tgaTAA
>MSTRG.62.2 JAAVMX010000001.1- 2961294-2963518,2963578-2964396
CTGCAGCGGCTGTAATGCCGCTGAAAGCAGTATATTGATGATGATGATGATGATGCTTGT
Tgtgcccgaaaaggggctgcctcgagaccttatttaaggggtctcttggcctaatttccc
gtccgtgatcccgcacgtgatcctgCATGTGATCCTGTATGTGatccctttacccgcgga
tctGACACACCCCTTCAGCTTCGATCGCAATGCGAGGGAAGCTGGACTAAAGAGCTCAAA
TAGCTCAAATCCGGGGTCTTTTGCCAATGTTCAATCCATCAATCGGGGCGGATTATCGTG
TTCTTCCGGGTCCTCCTTGCGACCGACTATACTTCGTAGTAGTAATTgcaactcggcatt
ttatgcctttacgctgcCGTGTGCGCCTTTGGCGGCAACAACACGCCttattcctcctat
attagtCGCTTAGTCGATCGCTTCGGAAGGTTTGTGTGTGGTTTATTGGAGTGTGCGGGC
GGACGAGGGCTTCGTGTGGCCGAGGCTTGTGTGTGGCCGAGGGTTGTGTTCCCGAGGGCT
CGTGTGTGTGTGGCCGAGGGTTGTGTTCCCGAGGGCTTGTGTGTGAAGTCGAGGCTCGTG
TGGCCGAGGCTCGTGtataaagtcgaggctcgtgTGGCCGAGGCTCGTGGATGAAGTCGA
GGCTCGTATGGCCGAGGCTCGTGGATGAAGTCGAGGCTCGTGTGGCCGAGGCTCGTGGAT
GAAGTCGAGGCTCGTGTGGCCGAGGCTCGTggataaagtcgaggctcgtgTGGCCTGCTT
AATGCGGACGAATGCCGTGATGggtgcggacgagggagtcttccgtcgccgcgagagcta
tttgctcgagTAAGTAAGTGTGTATaagggagagggactctaccgctcgctgcgacgagg
gactctgccgctcgctgTGATGAGGGACTTTGCCACTCGCCGTGAGAGCTATTGCTCGAT
TGAGTGTGCGTAACGAGGGGGTTTTCCGACGCCGCGAGTGTTGCTATTTTTAAGCGATTG
TTGCTTCTTTGTTGTGCCGCGACGAAggagtcttccgtcgccgcgggagctgcttgctcg
agagctgtttgctcgagagctgcttgctcgaatgagtgcgacgagggactctgccgctcg
ccgtgagagctgcttgctcgagagctgcttgctcgagagctgcttgctcgagagctgctt
gctcgagagctgcttgctcgagagctgcttgctcgagagctgcttgctcgaatgaGTATT
CGTGACGAGGGTGGTCTTTTCGTCttgctgcgacgagggactctgccgctcgctgcgacg
agggactctgtcGCTCGCCGTGATGTGTGTattgctcgagagccgtttgctcgaatgagt
gcgacgagggactctgccgctcgccgtAGGTGTTTGTTTTCGCTTGAGTGAGTAAGTATA
TACGAGGGAAAGGGACTTTTCcttctttccgccgccgcgagctattagctcgtcgagagc
tattagctcgtgcgTTAGATAAATGTGcggacgagagagtcttcctcccgccgccgcgag
ctattagctcggtcgagagctattagctcgtgtgTTAGATAAGTgcgcggacgagggagt
cttcctcccgtcGCCGCGATCGTGTTTTTGctacgacgacgaaagagtcttcttcttctc
ttcccgccgccgcgagcgcTTGCCgcaacgacgaaagagtcttcttctcttcccgccgcc
gcgactgCTGCGtgctgcgacgagagagtctttctCTTCTCCTCTCGCCGTCGCGAAATG
TGTAtgctgcgacgagagagtcttcctcccgccgccgcgaactATGTgtgctacgacgag
agagtcttcctcccgccgccacAATGTGTTGTATTGCTGCGAGTATGTTTgccgcgacga
cgaaagagtcttcttctcttctcttccgccgccgcgagctattggcttataagctaatag
cttgTGTTTTGTCTGAGTGTTTTGTCTAAGTTTGTGGACGAGGGGTCTTTGCCGCTCGCC
GCGAATGGCTTGTATAGTCTTGTTTGTTtaatgccacggaggggttgACTCCTTGATGTG
GGCTTGTTTGAtaatgccacggaggggttgACTCCTTGATGTAGGCTTGTTtaatgccac
ggaggggtttgctccttaaTGTGGGCTTTTTGCTTGGCtggctaacgagggaattaccct
ctcgcctctgctaaaagcagtatgTGTCTTAGCtggctaacgagggaatcaccctctcgc
ctctgctaaaagcagtatgTGTCTTGGCtggctaacgagggaatcaccctctcgcctctg
ctaaaagcagtatgTGTCTTAGCtggctaacgagggaatcaccctctcgcctctgctaaa
agcagtatgTATGTTTGGCTAGGGAATCACCCTTTTTCGCCTTTGCTAAAAGCAGGATAT
TGTTCTTTCtagtgccgcgaggtggtcttttgcgggctttctttcgatgtattgGTGCCA
CttagtgcgggctttctttcgatgtattgGTGCCGCGAGTCTTGCGGGCTTTTTCGATGT
ATTGGTGCCGCGAGTCTTGCGGGCTTTTTCGATGTATTGGTGCCGCGAGTCTTGCGGGCT
TTTTCGATGTATTGGTGCCGCGAGTCTTGCGGGCTTTTTCGATGTATTGGTGCCGCGAGt
ctagttctcgcgggcttgtTTCGATGAGGTGCCGCGAggtggttctcgcgggcttggTTC
GATGTGGTGCCGCGAggtggttctcgcgggcttttcTTTCGATGCGAGAGGAATCTAGTC
CTCTTGCCGAGCATGATTAGCTAGGCTTTTCTCGCGGTTCAAAGAGGGCCTAATGGTTGA
ATAGTGGCTTCTCCTGGTAGCAGTGGCTAGAAGACTGAGACTCTTAATTGTCAGATCTTC
GATCTGCGGCCCACTAAatgaggatgcgagagatgtgtgttatagcggccgtcagggcgc
tgcagcggctgtaatgccgctgaaagcagtatattaatgaTAAT
>MSTRG.63.1 JAAVMX010000001.1+ 2994094-2994512,2994574-2995964
CCTTAACTAGCCACACTTCCCCAAAAAAAACTATGCCCGATAGTCAGAGGGCTATGCCCG
TTAGTCCACAACAAGGACTGAACCCGGCCTTGGGATTGCACGGTCGATGGCTGTCCGTCG
GATGGGGTCCCGTCGACTCCATAACACTTCGCGGCCGCGTGCAGCGTCGGAGCAAACATA
AGCGCGCTCAGCACTGCCAGAGGCAAGCTCGACGCGAGCATTGTGACGTGACACGACGGT
TGTGGGTGACGGCACGAACCAACAATGGCCGAGCGGCGACGGATGAGCCGGCACTCTGCT
GCTGACGGGGCCACGCGAGGTTTTGCTAACGGAATTCCTCACCCTTCTTGGGTCATGGAT
CCATGTACTGTACGGATACAGTAACAGGGGGCTGACGGCGTGAGATGATAGCCTTTCAAG
GCGCAAACGGCCGTGTTCCCTCCAGAGGCCGCCGCCCAGCCAGGCCACGGAAGCTCTTGA
GGAACTTGGGGAAGCGTGGGCATCACTGGCCAGTCGAAAGGCATCCGGCGAGACTCACGC
TACGCAGTATCGCGCTGGAGCGCCACCGGCTCTTGGCAACGAGGCCTCGCCGAGAAGAAG
TTGACGGGCGTGGACGATGGACCCAATGGTGGACGCGCAGACATTTCCTGTCATCGATGG
CGCAGGCTGTTGGCGTCCTGCCCCTGCATGCGCTTGGCTTGGACAAGCGCAAAGTTGGGG
AAGTTGGCACTTTTCGGACACTCCTTAAGTCCCACAGTTGGCTAGTTGCTGGTCTCCCCG
AGACGTGCAGATTCGAGCAACATCAACAAAGCTACGCTCGTCGACCTTGGCCAGGTCAGG
TGAAGGTAGCCCAGGGGAATCACTCGACTCGTCAACGGCATCATGTCGAAAGACTTGGTT
GGTCCCGAGTGCTTTGATTCCGTCACCCGTTTACGTTGACTTCAACCATGCCAGAGTTGA
CTTCAACCATAAACCAGAGGTGGGTTCTCACCCCTGCGACGACTCGCTGGGAGATGACAA
GCCAAGTCTTGGCCCAAACGATGTCCCGAGTCCACTGTTTGTTTGCCAAGGTCTCTACAA
CTTGATTTGGCCACAAGCACTACTACGAGTTGCGGTAGGATCTCTTGCGAGAGCTCCACC
GTTGGTCAAGAATCTGCCGAGCACTCGCGTCATCAAGCAACGAGCTCACATGTGTAGGAG
AAGACATGTCGGGAGGCGATGAAGCTTGGCTGAAGAGTTTTGAGCCGGTCAAGCCTGGTG
TGACTGTCTGATCGGTTTTGGGGTGTGATCTTCACGGATTGACGAGTTTGCGGGGAGAGC
GCGTCCAGGCTTGTTCCCGGTAAGGTGTTCGAACAGTGGAGGGATGTGCTTGGTCGGGCG
GAGCGGCGACGATGACAGCGGTGGAAACTCCGGGCGGCCCGCCTCTTGGAAGGTGGAATC
TCCCCTGAACCGACCCAGTGCGGCTACAAGTGGCAACGCCGGACCCTCTGCCTTGGCATA
GCGATTGGCGAGTTCGACCCGCAAGGCTTAATCTAGGGCTTCCGCTGCTCGGACGACAAA
GGGAAAAGGCGGGTACTAGAAGACGACCGAGGCAATGACAGACGCTGCTGCCGTCAACAG
CCCGTCGACAGCCGGTTGGGTTCGACGACGAGAGCGGCAAACGGTAAAAGGGGGGCTTTG
ACGTCTGTGGCGGGCCGGCATAGAGCGGGGCGCTCGGCCAGAAGGGGCAGTAATACAGTT
ATTTAGGCGCAATGCATGAAGTCTTATGTGTCTTAGAGTGTATGTATTGCTCTATCTAAT
CCAATCTAGG
>MSTRG.64.1 JAAVMX010000001.1+ 3083213-3083552,3083715-3085347,3085412-3085678,3085742-3087499
ttctgtGTGTGTTAATtgactagctaaggttataggcgcttagggctttagggaagaCCC
TGCAGCGGGGCGCTGACTCATGCGCCCACCCAATGGGATCCTTAACATCAGGCCAATCAA
TCCCACGGACCATCTGCCAGATTCTGCTACTGCTATCGATTAGTATGTGCTTCATCTAGC
AGTGCTTTGCCGCTCCTCCGGAATCTCGCGCGCGCCTCGCCGAGTAGAGAGTTGCCGTTC
CTCGCACGGGTAAGGCAGGGTATATGCGTATATGCCTGATATGTGCATAGGTGATGCATA
TATGCATACCCAAACCCAGGACACATTGTCTCCGTACCGGGAACACAAGCCCCACCCCGA
CCCAAGTGGGCGCGCCAGAGAGAGAAAAGGGCCCCCGCGCAATTCTCGTTGTCCTGTCTG
GGCTGCGGATGGAGCCTCGGCTAATGGTCAACCCATCGATCCAACGGCGGCCGCCGCTCC
ATCGAGGCTAGCGCTCCTCGCTCGACCGCGGCCGTTTCACACCCGCCTCTAGAATGAGGC
GGATCCGTGCTTCATGTTGTCGAGCCCCGGCTCGCAGTCACAATTTAAGAGGCTCGACGA
CGCCCATCGCCAGGGGAAAGAAGAAAAAAAACTTTGTCGGCTGCGACCTCAGAGACGACC
TGCCGTCTGACCTCTTTCGTAACGCGCATCTCGCCCTCcccaccaccaccaccaccacgA
AGATGCAGCCGGTGGAATGGCGTCTCCTCATCTCCTGGATCCCCGGGCCAGACGAGGCCA
CTTTTCTTGTCTCTACCGCCGTCCCCTGTCGAATCTGATACGTACCCCCTAGCCCTACAC
ACTTGGCCGTCGATGTGCACATGCCAGACCCTGCAATAAACGACGACGACAAGGCGGAGG
AGAAGCGGCAGCAACGACAAATCGGCTAGGGCTAGGCACTCCATCGTTTGGTTTATCTCG
CGAGAGTCTCTCTCCACCGATCTGCCTGGTCCGTGGGCTGTCCGGCACCGGGGGCCAAAT
CTGTCTTCCGCCTTCTCCCCCCCAACCTCTATCCATGCTGGCCTGGCCTGGCTCGTCATT
TACGACTGCCGCTGCCGGCTGCATCATACCAGACCCATGCCACTCTTCCGCACGCATCCA
TGTCCCTCTGTACGTCGTACAGTGGTTTGGCTGCAATACCGCGTGTACCGCCTACATGCT
GCCGATGCACCGCAACTCTCCTCGGCAGGCCACGACGATTTTCTCCACCCGCCACGGTTA
ATCGCCATCTTGCATCCCCCCACCAAGGAAACAGTCTCCTAGGCCCTTCGACTCGTAGTT
CAAATCCCTACCCTTCGTCTTTTCTCCTCCCCCCTCCTCTTCCAGCCCTCTTCTCTCAAT
TCTCTCTAATCTGTTCTCGACACCACCCTCTTGTTCTGCTTCAAGCTAGCCCCCCCCCCA
TGTGGTCAAGGGTCCAATAACATTGACTAGTCTCGGTCCTTTGGCCAGACGCTCGAGGCC
TTGACTGTAATCAACAACCCCTTTCTCCCCGCGGATACATCACCCCCCCTGCTCGAACAT
ACACCCAACTACTGTGAATCGTTTGCTACAGTTTGGCGTCTGCTGAGGTATCATATACGA
CAACCCCCCTCGTGATCCTCATCCGCTCAGGCCTCTCCTCACGGGAATACAAGACGCTCT
GCACCGCCAGGACCCTCGTCCTCCCGCTCGCCCGTCATGCGTGAGTTAACCATGGACCAG
CGCAACTCCATCAGCGTCATCGAGAGGGCGTGCTCGGTCCTATCTCTACTGGGATGCATC
TTTATCATTGTCACGTTTTGCTCCTCGAGGGTCTTCCACAAGCCCATCAACCGCCTCGTC
TTCTATGCTTCCTTTGGCAACATGATGACAAACGTCGGCACACTCATGTCACATGCCTAC
TTGAATGACCTTGACTCCTTTGGCTGCCAGTTCCAGTCGTTCTTGATCCAAATGTTCATG
CCCGCCGATGCCTTTTGGACGCTGGCCATGGCAATTAACGTCTATCTCACCTTTTACCGC
AAGTTTGACGCCGAGCGGCTGCGCAGAATGGAGCTGGCCTATCTTATCGGCTGCTACGGC
ATCCCCTTCATCCCCGCCTTTGCCTACATCTTTATCAGGAACAGCCAGGGGCAGCGGGTC
TACGGCAACGCCACTCTGTGGTGCTGGATATCTCCAGAGTTTGACATTTTGCGCATCGCC
ACCTTTTACGGTCCGGTGTGGGTTACCATCCTCATCACCTTCTTCATCTACATCCGCGCG
GGACGGACCATCTACGAGAAGCGCAAGCAGTTGCACGACTTCAAGTCGTCGGAACCGGAT
CCCTTGTCGGTCAACGGCGAGGCCGTCGCGACCATTAAGCGAACCGAGGTGACGGTGACG
ACGGAGGCGGCGGTTGACCCGGGTGCTATTCACCTGGGCCCCATGGGCCCGGGGAAGAAG
TCACCGTCGGGGCACAGCTCGCCGGGAGCCACTGGGGCGTACTCGGTGCACATCTCAGCC
GAGAACTACGCCGAGGACGTGGAACTGCCCATCCAGGGCCGGACGATTCAGCAGACGAGC
ACAGTCCACGTGGCGCCGCACAAGCCGCCCAACCCGGCGCGGCGGCGCAACCACGAGCTC
AACAACGCGGCCTGGTCCTACACAAAGTGCGCCATCCTCTTCTTCACCGCCATCCTCATC
ACCTGGATCCCGTCGAGCGCCAACCGCGTCTACTCGGTCGTCCACCAGAACGAGTCGTTT
CCCCCGCTCGAGTTTATGAGTGCCTTTGTCCTGCCGCTCCAGGGCTTCTGGAATGCCGTC
ATCTACGCCGTCACGTCGTGGGGCGCCTGTAAGAACCTGCTCCACGACATGCGCATCGGC
CGCCCGTCGCCCGTGGCCGAAATCACAGCTGGCGGCTCCTCCCCCGGGGGCGCTGAACAG
AGCATCGGTGGCCGCCGCGGAGGCCTCTTCCGTCACCCGCCGCGAAGCACCCGGACCTTG
GACTCGGAGAGCACGACGGAGCTAGCCAAGTCTCGCACGGGCTCCGCTGACGATGGGCAA
GTTTGCTGATGACGCAACGACGACGAAACAAAAAGGGGGAGAGAGAAGCGAAAGGAAGAA
TCAAGCAGGCCCTTTGAGTCGATATGATACCACTTGCTGCATTGTTTTGCTCGCACGCGA
CATTGTCTTTTTTCCCTCCCCATTCCTTTCATGGCGTCCTATTCACCTTTCAATTTCCTG
GGGGCCCCCTTTTTATACCAAGAAGGAAACCTGCAGAGCGTTATGACTCTTTGCTTTCTT
GTGTGCAATCTTATTCGCGGAGCTACTTTTTGGACAAGTACTACTGGTTTGTGTTGATTT
GGCGACGTGCAGGGCGCACGTTGTCCTTGGGGGACGGTCTGAAGTAGCGATATTGGCGGA
GTTTGTGTGCCCGGTGTTCTTGGCCCGATATGCGTGGAAAGGTCCATGTCATGCTGCTAC
GAGGCCTTGTGGGATCTTGTTGATGTGTTGCATGGGCTTGCTGGCCTGAGTGAGTCAGGG
GAACAGGTTTCTAAGTTACCCCGTACACACAAGGACGTAATGAAAACGCTTGCCCGGCAC
CCAATCGCAACGGGTCTCGGAGCGAGCACCTTGCTCACCCATGTTTTGAATATACTAGAC
GGCGATGGCGTCGGCTGATTGGATACGGGGGTAACGCGGGGAATCGTGAGTTGCATTCTG
GCTGTTGTTTGCTCGGTGTTTCGGAGTATCGTGGTCTCAGGCAATGCACATGGGCGTGGG
CGAATGAGGTGCTGAGATCGATGCTATGAagagctatagaggaggaaagagggaaggaag
ctagctagctgtgcgagagggtagcTCTCAAATGCAGGCAATCAGCTGCATGGATATCAC
AGCAGAAGAGtgaagaaaggaggtctaaactcgtagacataaagatgcatgcagctacct
gactataggactaacggaggtatatataggtaccggag
>MSTRG.64.2 JAAVMX010000001.1+ 3083399-3084981,3085115-3085347,3085412-3085678,3085742-3087498
TTGCCGCTCCTCCGGAATCTCGCGCGCGCCTCGCCGAGTAGAGAGTTGCCGTTCCTCGCA
CGGGTAAGGCAGGGTATATGCGTATATGCCTGATATGTGCATAGGTGATGCATATATGCA
TACCCAAACCCAGGACACATTGTCTCCGTACCGGGTAGGTGCATCTAGGCCGACCTCGAC
TTCAGCCTCACCACAATTCGTGGGTCCTCATCGTCTGCCCCCATCGTCTTCCTTCGGCCC
TGCTTGCCCACACAAGAGTTAATAAGAAACGTGTCCGTTTGTCCACAGACCCCGAGAGCT
AAAACCACGCACCAAGGAACACAAGCCCCACCCCGACCCAAGTGGGCGCGCCAGAGAGAG
AAAAGGGCCCCCGCGCAATTCTCGTTGTCCTGTCTGGGCTGCGGATGGAGCCTCGGCTAA
TGGTCAACCCATCGATCCAACGGCGGCCGCCGCTCCATCGAGGCTAGCGCTCCTCGCTCG
ACCGCGGCCGTTTCACACCCGCCTCTAGAATGAGGCGGATCCGTGCTTCATGTTGTCGAG
CCCCGGCTCGCAGTCACAATTTAAGAGGCTCGACGACGCCCATCGCCAGGGGAAAGAAGA
AAAAAAACTTTGTCGGCTGCGACCTCAGAGACGACCTGCCGTCTGACCTCTTTCGTAACG
CGCATCTCGCCCTCcccaccaccaccaccaccacgAAGATGCAGCCGGTGGAATGGCGTC
TCCTCATCTCCTGGATCCCCGGGCCAGACGAGGCCACTTTTCTTGTCTCTACCGCCGTCC
CCTGTCGAATCTGATACGTACCCCCTAGCCCTACACACTTGGCCGTCGATGTGCACATGC
CAGACCCTGCAATAAACGACGACGACAAGGCGGAGGAGAAGCGGCAGCAACGACAAATCG
GCTAGGGCTAGGCACTCCATCGTTTGGTTTATCTCGCGAGAGTCTCTCTCCACCGATCTG
CCTGGTCCGTGGGCTGTCCGGCACCGGGGGCCAAATCTGTCTTCCGCCTTCTCCCCCCCA
ACCTCTATCCATGCTGGCCTGGCCTGGCTCGTCATTTACGACTGCCGCTGCCGGCTGCAT
CATACCAGACCCATGCCACTCTTCCGCACGCATCCATGTCCCTCTGTACGTCGTACAGTG
GTTTGGCTGCAATACCGCGTGTACCGCCTACATGCTGCCGATGCACCGCAACTCTCCTCG
GCAGGCCACGACGATTTTCTCCACCCGCCACGGTTAATCGCCATCTTGCATCCCCCCACC
AAGGAAACAGTCTCCTAGGCCCTTCGACTCGTAGTTCAAATCCCTACCCTTCGTCTTTTC
TCCTCCCCCCTCCTCTTCCAGCCCTCTTCTCTCAATTCTCTCTAATCTGTTCTCGACACC
ACCCTCTTGTTCTGCTTCAAGCTAGCCCCCCCCCCATGTGGTCAAGGGTCCAATAACATT
GACTAGTCTCGGTCCTTTGGCCAGACGCTCGAGGCCTTGACTGTAATCAACAACCCCTTT
CTCCCCGCGGATACATCACCCCCCCTGCTCGAACATACACCCAACTACTGTGAATCGTTT
GCTACAGTTTGGCGTCTGCTGAGCGCAACTCCATCAGCGTCATCGAGAGGGCGTGCTCGG
TCCTATCTCTACTGGGATGCATCTTTATCATTGTCACGTTTTGCTCCTCGAGGGTCTTCC
ACAAGCCCATCAACCGCCTCGTCTTCTATGCTTCCTTTGGCAACATGATGACAAACGTCG
GCACACTCATGTCACATGCCTACTTGAATGACCTTGACTCCTTTGGCTGCCAGTTCCAGT
CGTTCTTGATCCAAATGTTCATGCCCGCCGATGCCTTTTGGACGCTGGCCATGGCAATTA
ACGTCTATCTCACCTTTTACCGCAAGTTTGACGCCGAGCGGCTGCGCAGAATGGAGCTGG
CCTATCTTATCGGCTGCTACGGCATCCCCTTCATCCCCGCCTTTGCCTACATCTTTATCA
GGAACAGCCAGGGGCAGCGGGTCTACGGCAACGCCACTCTGTGGTGCTGGATATCTCCAG
AGTTTGACATTTTGCGCATCGCCACCTTTTACGGTCCGGTGTGGGTTACCATCCTCATCA
CCTTCTTCATCTACATCCGCGCGGGACGGACCATCTACGAGAAGCGCAAGCAGTTGCACG
ACTTCAAGTCGTCGGAACCGGATCCCTTGTCGGTCAACGGCGAGGCCGTCGCGACCATTA
AGCGAACCGAGGTGACGGTGACGACGGAGGCGGCGGTTGACCCGGGTGCTATTCACCTGG
GCCCCATGGGCCCGGGGAAGAAGTCACCGTCGGGGCACAGCTCGCCGGGAGCCACTGGGG
CGTACTCGGTGCACATCTCAGCCGAGAACTACGCCGAGGACGTGGAACTGCCCATCCAGG
GCCGGACGATTCAGCAGACGAGCACAGTCCACGTGGCGCCGCACAAGCCGCCCAACCCGG
CGCGGCGGCGCAACCACGAGCTCAACAACGCGGCCTGGTCCTACACAAAGTGCGCCATCC
TCTTCTTCACCGCCATCCTCATCACCTGGATCCCGTCGAGCGCCAACCGCGTCTACTCGG
TCGTCCACCAGAACGAGTCGTTTCCCCCGCTCGAGTTTATGAGTGCCTTTGTCCTGCCGC
TCCAGGGCTTCTGGAATGCCGTCATCTACGCCGTCACGTCGTGGGGCGCCTGTAAGAACC
TGCTCCACGACATGCGCATCGGCCGCCCGTCGCCCGTGGCCGAAATCACAGCTGGCGGCT
CCTCCCCCGGGGGCGCTGAACAGAGCATCGGTGGCCGCCGCGGAGGCCTCTTCCGTCACC
CGCCGCGAAGCACCCGGACCTTGGACTCGGAGAGCACGACGGAGCTAGCCAAGTCTCGCA
CGGGCTCCGCTGACGATGGGCAAGTTTGCTGATGACGCAACGACGACGAAACAAAAAGGG
GGAGAGAGAAGCGAAAGGAAGAATCAAGCAGGCCCTTTGAGTCGATATGATACCACTTGC
TGCATTGTTTTGCTCGCACGCGACATTGTCTTTTTTCCCTCCCCATTCCTTTCATGGCGT
CCTATTCACCTTTCAATTTCCTGGGGGCCCCCTTTTTATACCAAGAAGGAAACCTGCAGA
GCGTTATGACTCTTTGCTTTCTTGTGTGCAATCTTATTCGCGGAGCTACTTTTTGGACAA
GTACTACTGGTTTGTGTTGATTTGGCGACGTGCAGGGCGCACGTTGTCCTTGGGGGACGG
TCTGAAGTAGCGATATTGGCGGAGTTTGTGTGCCCGGTGTTCTTGGCCCGATATGCGTGG
AAAGGTCCATGTCATGCTGCTACGAGGCCTTGTGGGATCTTGTTGATGTGTTGCATGGGC
TTGCTGGCCTGAGTGAGTCAGGGGAACAGGTTTCTAAGTTACCCCGTACACACAAGGACG
TAATGAAAACGCTTGCCCGGCACCCAATCGCAACGGGTCTCGGAGCGAGCACCTTGCTCA
CCCATGTTTTGAATATACTAGACGGCGATGGCGTCGGCTGATTGGATACGGGGGTAACGC
GGGGAATCGTGAGTTGCATTCTGGCTGTTGTTTGCTCGGTGTTTCGGAGTATCGTGGTCT
CAGGCAATGCACATGGGCGTGGGCGAATGAGGTGCTGAGATCGATGCTATGAagagctat
agaggaggaaagagggaaggaagctagctagctgtgcgagagggtagcTCTCAAATGCAG
GCAATCAGCTGCATGGATATCACAGCAGAAGAGtgaagaaaggaggtctaaactcgtaga
cataaagatgcatgcagctacctgactataggactaacggaggtatatataggtaccgga
>MSTRG.64.3 JAAVMX010000001.1+ 3083399-3083552,3083687-3085347,3085412-3085678,3085742-3086570
TTGCCGCTCCTCCGGAATCTCGCGCGCGCCTCGCCGAGTAGAGAGTTGCCGTTCCTCGCA
CGGGTAAGGCAGGGTATATGCGTATATGCCTGATATGTGCATAGGTGATGCATATATGCA
TACCCAAACCCAGGACACATTGTCTCCGTACCGGACCCCGAGAGCTAAAACCACGCACCA
AGGAACACAAGCCCCACCCCGACCCAAGTGGGCGCGCCAGAGAGAGAAAAGGGCCCCCGC
GCAATTCTCGTTGTCCTGTCTGGGCTGCGGATGGAGCCTCGGCTAATGGTCAACCCATCG
ATCCAACGGCGGCCGCCGCTCCATCGAGGCTAGCGCTCCTCGCTCGACCGCGGCCGTTTC
ACACCCGCCTCTAGAATGAGGCGGATCCGTGCTTCATGTTGTCGAGCCCCGGCTCGCAGT
CACAATTTAAGAGGCTCGACGACGCCCATCGCCAGGGGAAAGAAGAAAAAAAACTTTGTC
GGCTGCGACCTCAGAGACGACCTGCCGTCTGACCTCTTTCGTAACGCGCATCTCGCCCTC
cccaccaccaccaccaccacgAAGATGCAGCCGGTGGAATGGCGTCTCCTCATCTCCTGG
ATCCCCGGGCCAGACGAGGCCACTTTTCTTGTCTCTACCGCCGTCCCCTGTCGAATCTGA
TACGTACCCCCTAGCCCTACACACTTGGCCGTCGATGTGCACATGCCAGACCCTGCAATA
AACGACGACGACAAGGCGGAGGAGAAGCGGCAGCAACGACAAATCGGCTAGGGCTAGGCA
CTCCATCGTTTGGTTTATCTCGCGAGAGTCTCTCTCCACCGATCTGCCTGGTCCGTGGGC
TGTCCGGCACCGGGGGCCAAATCTGTCTTCCGCCTTCTCCCCCCCAACCTCTATCCATGC
TGGCCTGGCCTGGCTCGTCATTTACGACTGCCGCTGCCGGCTGCATCATACCAGACCCAT
GCCACTCTTCCGCACGCATCCATGTCCCTCTGTACGTCGTACAGTGGTTTGGCTGCAATA
CCGCGTGTACCGCCTACATGCTGCCGATGCACCGCAACTCTCCTCGGCAGGCCACGACGA
TTTTCTCCACCCGCCACGGTTAATCGCCATCTTGCATCCCCCCACCAAGGAAACAGTCTC
CTAGGCCCTTCGACTCGTAGTTCAAATCCCTACCCTTCGTCTTTTCTCCTCCCCCCTCCT
CTTCCAGCCCTCTTCTCTCAATTCTCTCTAATCTGTTCTCGACACCACCCTCTTGTTCTG
CTTCAAGCTAGCCCCCCCCCCATGTGGTCAAGGGTCCAATAACATTGACTAGTCTCGGTC
CTTTGGCCAGACGCTCGAGGCCTTGACTGTAATCAACAACCCCTTTCTCCCCGCGGATAC
ATCACCCCCCCTGCTCGAACATACACCCAACTACTGTGAATCGTTTGCTACAGTTTGGCG
TCTGCTGAGGTATCATATACGACAACCCCCCTCGTGATCCTCATCCGCTCAGGCCTCTCC
TCACGGGAATACAAGACGCTCTGCACCGCCAGGACCCTCGTCCTCCCGCTCGCCCGTCAT
GCGTGAGTTAACCATGGACCAGCGCAACTCCATCAGCGTCATCGAGAGGGCGTGCTCGGT
CCTATCTCTACTGGGATGCATCTTTATCATTGTCACGTTTTGCTCCTCGAGGGTCTTCCA
CAAGCCCATCAACCGCCTCGTCTTCTATGCTTCCTTTGGCAACATGATGACAAACGTCGG
CACACTCATGTCACATGCCTACTTGAATGACCTTGACTCCTTTGGCTGCCAGTTCCAGTC
GTTCTTGATCCAAATGTTCATGCCCGCCGATGCCTTTTGGACGCTGGCCATGGCAATTAA
CGTCTATCTCACCTTTTACCGCAAGTTTGACGCCGAGCGGCTGCGCAGAATGGAGCTGGC
CTATCTTATCGGCTGCTACGGCATCCCCTTCATCCCCGCCTTTGCCTACATCTTTATCAG
GAACAGCCAGGGGCAGCGGGTCTACGGCAACGCCACTCTGTGGTGCTGGATATCTCCAGA
GTTTGACATTTTGCGCATCGCCACCTTTTACGGTCCGGTGTGGGTTACCATCCTCATCAC
CTTCTTCATCTACATCCGCGCGGGACGGACCATCTACGAGAAGCGCAAGCAGTTGCACGA
CTTCAAGTCGTCGGAACCGGATCCCTTGTCGGTCAACGGCGAGGCCGTCGCGACCATTAA
GCGAACCGAGGTGACGGTGACGACGGAGGCGGCGGTTGACCCGGGTGCTATTCACCTGGG
CCCCATGGGCCCGGGGAAGAAGTCACCGTCGGGGCACAGCTCGCCGGGAGCCACTGGGGC
GTACTCGGTGCACATCTCAGCCGAGAACTACGCCGAGGACGTGGAACTGCCCATCCAGGG
CCGGACGATTCAGCAGACGAGCACAGTCCACGTGGCGCCGCACAAGCCGCCCAACCCGGC
GCGGCGGCGCAACCACGAGCTCAACAACGCGGCCTGGTCCTACACAAAGTGCGCCATCCT
CTTCTTCACCGCCATCCTCATCACCTGGATCCCGTCGAGCGCCAACCGCGTCTACTCGGT
CGTCCACCAGAACGAGTCGTTTCCCCCGCTCGAGTTTATGAGTGCCTTTGTCCTGCCGCT
CCAGGGCTTCTGGAATGCCGTCATCTACGCCGTCACGTCGTGGGGCGCCTGTAAGAACCT
GCTCCACGACATGCGCATCGGCCGCCCGTCGCCCGTGGCCGAAATCACAGCTGGCGGCTC
CTCCCCCGGGGGCGCTGAACAGAGCATCGGTGGCCGCCGCGGAGGCCTCTTCCGTCACCC
GCCGCGAAGCACCCGGACCTTGGACTCGGAGAGCACGACGGAGCTAGCCAAGTCTCGCAC
GGGCTCCGCTGACGATGGGCAAGTTTGCTGA
>MSTRG.64.4 JAAVMX010000001.1+ 3083459-3083655,3083715-3085678,3085742-3087102
CGGGTAAGGCAGGGTATATGCGTATATGCCTGATATGTGCATAGGTGATGCATATATGCA
TACCCAAACCCAGGACACATTGTCTCCGTACCGGGTAGGTGCATCTAGGCCGACCTCGAC
TTCAGCCTCACCACAATTCGTGGGTCCTCATCGTCTGCCCCCATCGTCTTCCTTCGGCCC
TGCTTGCCCACACAAGAGAACACAAGCCCCACCCCGACCCAAGTGGGCGCGCCAGAGAGA
GAAAAGGGCCCCCGCGCAATTCTCGTTGTCCTGTCTGGGCTGCGGATGGAGCCTCGGCTA
ATGGTCAACCCATCGATCCAACGGCGGCCGCCGCTCCATCGAGGCTAGCGCTCCTCGCTC
GACCGCGGCCGTTTCACACCCGCCTCTAGAATGAGGCGGATCCGTGCTTCATGTTGTCGA
GCCCCGGCTCGCAGTCACAATTTAAGAGGCTCGACGACGCCCATCGCCAGGGGAAAGAAG
AAAAAAAACTTTGTCGGCTGCGACCTCAGAGACGACCTGCCGTCTGACCTCTTTCGTAAC
GCGCATCTCGCCCTCcccaccaccaccaccaccacgAAGATGCAGCCGGTGGAATGGCGT
CTCCTCATCTCCTGGATCCCCGGGCCAGACGAGGCCACTTTTCTTGTCTCTACCGCCGTC
CCCTGTCGAATCTGATACGTACCCCCTAGCCCTACACACTTGGCCGTCGATGTGCACATG
CCAGACCCTGCAATAAACGACGACGACAAGGCGGAGGAGAAGCGGCAGCAACGACAAATC
GGCTAGGGCTAGGCACTCCATCGTTTGGTTTATCTCGCGAGAGTCTCTCTCCACCGATCT
GCCTGGTCCGTGGGCTGTCCGGCACCGGGGGCCAAATCTGTCTTCCGCCTTCTCCCCCCC
AACCTCTATCCATGCTGGCCTGGCCTGGCTCGTCATTTACGACTGCCGCTGCCGGCTGCA
TCATACCAGACCCATGCCACTCTTCCGCACGCATCCATGTCCCTCTGTACGTCGTACAGT
GGTTTGGCTGCAATACCGCGTGTACCGCCTACATGCTGCCGATGCACCGCAACTCTCCTC
GGCAGGCCACGACGATTTTCTCCACCCGCCACGGTTAATCGCCATCTTGCATCCCCCCAC
CAAGGAAACAGTCTCCTAGGCCCTTCGACTCGTAGTTCAAATCCCTACCCTTCGTCTTTT
CTCCTCCCCCCTCCTCTTCCAGCCCTCTTCTCTCAATTCTCTCTAATCTGTTCTCGACAC
CACCCTCTTGTTCTGCTTCAAGCTAGCCCCCCCCCCATGTGGTCAAGGGTCCAATAACAT
TGACTAGTCTCGGTCCTTTGGCCAGACGCTCGAGGCCTTGACTGTAATCAACAACCCCTT
TCTCCCCGCGGATACATCACCCCCCCTGCTCGAACATACACCCAACTACTGTGAATCGTT
TGCTACAGTTTGGCGTCTGCTGAGGTATCATATACGACAACCCCCCTCGTGATCCTCATC
CGCTCAGGCCTCTCCTCACGGGAATACAAGACGCTCTGCACCGCCAGGACCCTCGTCCTC
CCGCTCGCCCGTCATGCGTGAGTTAACCATGGACCAGCGCAACTCCATCAGCGTCATCGA
GAGGGCGTGCTCGGTCCTATCTCTACTGGGATGCATCTTTATCATTGTCACGTTTTGCTC
CTCGAGGGTCTTCCACAAGCCCATCAACCGCCTCGTCTTCTATGCTTCCTTTGGCAACAT
GATGACAAACGTCGGCACACTCATGTCACATGCCTACTTGAATGACCTTGACTCCTTTGG
CTGCCAGTTCCAGTCGTTCTTGATCCAAATGTACGTCCTCACACCGACCTCGACGAATCA
AGGGGCGGCCGGAAGCTAACACAAGGTGATGCAGGTTCATGCCCGCCGATGCCTTTTGGA
CGCTGGCCATGGCAATTAACGTCTATCTCACCTTTTACCGCAAGTTTGACGCCGAGCGGC
TGCGCAGAATGGAGCTGGCCTATCTTATCGGCTGCTACGGCATCCCCTTCATCCCCGCCT
TTGCCTACATCTTTATCAGGAACAGCCAGGGGCAGCGGGTCTACGGCAACGCCACTCTGT
GGTGCTGGATATCTCCAGAGTTTGACATTTTGCGCATCGCCACCTTTTACGGTCCGGTGT
GGGTTACCATCCTCATCACCTTCTTCATCTACATCCGCGCGGGACGGACCATCTACGAGA
AGCGCAAGCAGTTGCACGACTTCAAGTCGTCGGAACCGGATCCCTTGTCGGTCAACGGCG
AGGCCGTCGCGACCATTAAGCGAACCGAGGTGACGGTGACGACGGAGGCGGCGGTTGACC
CGGGTGCTATTCACCTGGGCCCCATGGGCCCGGGGAAGAAGTCACCGTCGGGGCACAGCT
CGCCGGGAGCCACTGGGGCGTACTCGGTGCACATCTCAGCCGAGAACTACGCCGAGGACG
TGGAACTGCCCATCCAGGGCCGGACGATTCAGCAGACGAGCACAGTCCACGTGGCGCCGC
ACAAGCCGCCCAACCCGGCGCGGCGGCGCAACCACGAGCTCAACAACGCGGCCTGGTCCT
ACACAAAGTGCGCCATCCTCTTCTTCACCGCCATCCTCATCACCTGGATCCCGTCGAGCG
CCAACCGCGTCTACTCGGTCGTCCACCAGAACGAGTCGTTTCCCCCGCTCGAGTTTATGA
GTGCCTTTGTCCTGCCGCTCCAGGGCTTCTGGAATGCCGTCATCTACGCCGTCACGTCGT
GGGGCGCCTGTAAGAACCTGCTCCACGACATGCGCATCGGCCGCCCGTCGCCCGTGGCCG
AAATCACAGCTGGCGGCTCCTCCCCCGGGGGCGCTGAACAGAGCATCGGTGGCCGCCGCG
GAGGCCTCTTCCGTCACCCGCCGCGAAGCACCCGGACCTTGGACTCGGAGAGCACGACGG
AGCTAGCCAAGTCTCGCACGGGCTCCGCTGACGATGGGCAAGTTTGCTGATGACGCAACG
ACGACGAAACAAAAAGGGGGAGAGAGAAGCGAAAGGAAGAATCAAGCAGGCCCTTTGAGT
CGATATGATACCACTTGCTGCATTGTTTTGCTCGCACGCGACATTGTCTTTTTTCCCTCC
CCATTCCTTTCATGGCGTCCTATTCACCTTTCAATTTCCTGGGGGCCCCCTTTTTATACC
AAGAAGGAAACCTGCAGAGCGTTATGACTCTTTGCTTTCTTGTGTGCAATCTTATTCGCG
GAGCTACTTTTTGGACAAGTACTACTGGTTTGTGTTGATTTGGCGACGTGCAGGGCGCAC
GTTGTCCTTGGGGGACGGTCTGAAGTAGCGATATTGGCGGAGTTTGTGTGCCCGGTGTTC
TTGGCCCGATATGCGTGGAAAGGTCCATGTCATGCTGCTACGAGGCCTTGTGGGATCTTG
TTGATGTGTTGCATGGGCTTGCTGGCCTGAGTGAGTCAGGGGAACAGGTTTCTAAGTTAC
CCCGTACACACAAGGACGTAATGAAAACGCTTGCCCGGCACC
>IOZ07G0039.t1 JAAVMX010000001.1+ 3085091-3085347,3085412-3085678,3085742-3086570
ATGCGTGAGTTAACCATGGACCAGCGCAACTCCATCAGCGTCATCGAGAGGGCGTGCTCG
GTCCTATCTCTACTGGGATGCATCTTTATCATTGTCACGTTTTGCTCCTCGAGGGTCTTC
CACAAGCCCATCAACCGCCTCGTCTTCTATGCTTCCTTTGGCAACATGATGACAAACGTC
GGCACACTCATGTCACATGCCTACTTGAATGACCTTGACTCCTTTGGCTGCCAGTTCCAG
TCGTTCTTGATCCAAATGTTCATGCCCGCCGATGCCTTTTGGACGCTGGCCATGGCAATT
AACGTCTATCTCACCTTTTACCGCAAGTTTGACGCCGAGCGGCTGCGCAGAATGGAGCTG
GCCTATCTTATCGGCTGCTACGGCATCCCCTTCATCCCCGCCTTTGCCTACATCTTTATC
AGGAACAGCCAGGGGCAGCGGGTCTACGGCAACGCCACTCTGTGGTGCTGGATATCTCCA
GAGTTTGACATTTTGCGCATCGCCACCTTTTACGGTCCGGTGTGGGTTACCATCCTCATC
ACCTTCTTCATCTACATCCGCGCGGGACGGACCATCTACGAGAAGCGCAAGCAGTTGCAC
GACTTCAAGTCGTCGGAACCGGATCCCTTGTCGGTCAACGGCGAGGCCGTCGCGACCATT
AAGCGAACCGAGGTGACGGTGACGACGGAGGCGGCGGTTGACCCGGGTGCTATTCACCTG
GGCCCCATGGGCCCGGGGAAGAAGTCACCGTCGGGGCACAGCTCGCCGGGAGCCACTGGG
GCGTACTCGGTGCACATCTCAGCCGAGAACTACGCCGAGGACGTGGAACTGCCCATCCAG
GGCCGGACGATTCAGCAGACGAGCACAGTCCACGTGGCGCCGCACAAGCCGCCCAACCCG
GCGCGGCGGCGCAACCACGAGCTCAACAACGCGGCCTGGTCCTACACAAAGTGCGCCATC
CTCTTCTTCACCGCCATCCTCATCACCTGGATCCCGTCGAGCGCCAACCGCGTCTACTCG
GTCGTCCACCAGAACGAGTCGTTTCCCCCGCTCGAGTTTATGAGTGCCTTTGTCCTGCCG
CTCCAGGGCTTCTGGAATGCCGTCATCTACGCCGTCACGTCGTGGGGCGCCTGTAAGAAC
CTGCTCCACGACATGCGCATCGGCCGCCCGTCGCCCGTGGCCGAAATCACAGCTGGCGGC
TCCTCCCCCGGGGGCGCTGAACAGAGCATCGGTGGCCGCCGCGGAGGCCTCTTCCGTCAC
CCGCCGCGAAGCACCCGGACCTTGGACTCGGAGAGCACGACGGAGCTAGCCAAGTCTCGC
ACGGGCTCCGCTGACGATGGGCAAGTTTGCTGA
>MSTRG.65.1 JAAVMX010000001.1+ 2929638-2931699,2931732-2932683
ATGGAACGCGTCATTGGCAACGAGTACTGCTGCGCCATCTCGCCCCCCTCGGCCCCGGAC
TTTTGCCTGCACATAGCCCTCTTCTACTGCCGTTGCGACCGCGCAGGCCAGCCCATCAGG
TCCTCGGCCGTGGCGCTCGCCTCGCCGCCGCCCACGCCGCCGCCCGCCGCCGCCCGCCAT
GCcgctgccgccgccgcccacGCCGGGCTGCTGCCGCGCGCAGCCGCCGACGCGGGAGCC
GCGCATGGGCCGGTACGCCGTGTGCCGCCTCATCTACGAGGGCGGCGGCAGTATCGTCGG
CGGCAGCGCCCGTGGCCTCGTCCACCGCAGCCTCCGCTGCACAGGCTCTTTGTCGAGACG
GGCCTGGCCGGACCCGTCCGCGGGCTCTACCTCGACGTCACCGGGTCCCCCGAGACGGGC
ATGCGCTACTCGGAGATGCCCGGCGACGACCCGGAGCGcgctgccgccgccgccgtcgcc
gtcgccacCTCCCCCCCGCCCTCGGCCTTCTCGTCGTCGACCGCCTCTCCCGCCATCACC
ACCACCCCTTCCTCCTCGGCGCCGTCCTCCCCCGCCGGCGCTAACCTCGCCCCCCGCGCC
CTGCAGACCAAGACCTTCATCGGCACCATTGCCGCAGAGGACTTTGACCGCTTCCGCGAA
ATCTGCCGCCATATCCAGCCCCCGCCCTGCTAGTTCGACGGCACCCGCCGCCTCGTCCGC
TGGGTTCCCATCCGCCGCTCCCATCCGCCGCTCCCAGGACTGGGTCCACGAGTCCATTGT
CCCCAGCGTCGCAGGGGGGGGGGGAAACGGCGACTTGGTCGACGATATTGCAAGACGGCG
AGATAGACAACGGCCGCAATTCTGCAACAAAGTCTTAAAAGACGAGGGGAGGGGGGGGGC
GTGACGAGGTCGTTTCGCGGTCGCCTTGAATAGGAATGCTTTTTGCTCTCGAGTAAAGTC
GCAGTCGAAGCATGGGTCATCTAAACATAAGTACGAGTTACGGCGGCAGGTAACGGATAA
TGACCAGTCAACGCAAGTTCCATCAATCCTCGTAGCGACAGTATGTGACATCCATTCACC
CCACCAACGTCAGTCTCCCCACGTCTTCAACATGCCCATCCATAAACAACTCCGGCCTCT
CTTCATAGACAAGCCACCGACAGCCCTTAACAATATTTTCCACTCAACATAAGTGGCATC
CAAGTTTGGGCCAACAAATTTCACGTGGTCAATTTGCAGGACAACCAACCCGGCATGTCC
ACAAGGCTCGTAACGTAGCTCCCGGTTTGCCAAAAGATAGTTGCCCTCTTTGCCTCGACC
CGGAAATGTTCACACGTTCAACACTCGAGTCGAAAATTAATTGTCGCGTCTAATCCGGCC
ACTGCATCCAGGATCATTTATTGACTTGCGGATATTGCTCAGGGGAAATCCAAGGGGGGT
CCAGCTGAGACGTCAGGCCCAAGGGAGAGCCGCACACTTCCGTATAAATATTGACATGGG
GGGGTAGATCGTCCGGGAATCTAGCATAGTGGGCCACACACCGGGGTAAGAGAGAGCTGC
AAAAGGGCGCAAGGTCCGGCTGCGGCCATGGCAGTTGAGCCAAGGCCCGAAAGTGAGTAT
CGAAACCAGCCTCGTGGTGCGTAATCTGTACCTCCCGAAGCCGGTGCAACATGGGAGATT
TGCCTTGAAACAATCCAGAGGTCAAAACTGTGGGAGGACAGCCGCCCTAGATGAAATCAG
ATCCTTCTGAAATGGTTCCAAGACAAAGCGCCAGCTCGTAGCTCAGGGTAGTGGCATTAA
ACAATTCGCTGAATGGTGATCCATTGACACGAATCCTCCGGGAGCACAGCAATCAACCCC
ATTGTATCCTGGCCCTTGTTGCCGGTGAGGGACAGTTCCAACTAATCAATGGGGAACGGC
GCAATCCGGGTTGGCCCACCGGGAGCCCTTCGAAACACATCGCGCAACTCATAATGCGAA
GCAAGGCGCTGAAATCTTCAAAATATCCACCAAGAGGACCCGACCGCGGGTCACACGCGG
TACATTCACTAGCTTCTTGATACGCCGCGTCCTCGGTAGATAATCCTGGGACATCAGAAG
TGGAGGTGCGGAAGAGGAAATCCTTGATGAAAAACTTGGCTAATATATACAAACTTATGG
AACTTACCCTGCTGCCCGGACGCTGACCTTGCTGTTCTATCCAAACGCGATGGCAAAAAT
CCAGAGACGATCAAGGTTGGTCGAAACGCAGAAAGGGGACACAATGCAAGTCAGAACCCT
GGCAAGATAACTCCACTGGAAGGCCGGTCCAGGCAGCAGGGCCAAGAGACGTATGTATCC
AAATGGGAGGGCTCAGGGCGCGAGGTCCTTCTTTTCCCGCCAGCGCCAAATGCGTAGTAA
ATGGACATATGCAACATGAATTCATCCTGGGCCGTGATGCAATCGACGGTAACAAGACTT
GCCGACTCGTCCACGGCAAGAGAAGGAAGGGGTGTGGAAGAAAAGGGGGGACCTTTGAGT
CGAACGGATATGTCTGCCTCGAGCGGCACGTCCAAGGGGATAGAAACGAAACTTGAGCTG
GTGTATCCAGGAGATTTCAAGTTGCCAGAAATGAGGTCCGGCAAACCACCAAACATTATC
CAGGATACCGTCCAGGGGGTGCAACTGGACAGCGGCATACAGCGGCATCGCCAAAAGCCA
GGTCCGAGGGGAGTAATCCGCGGGAGAGAACAATAGAGAAACCAAAAACGCAACAGACGG
GTCCAAAGAGGCCAAGTCGGGAGTATAACGGTCCAGTCATTCAGAGAGAAAACAGCGAAC
ACTCACGGAGGGACTTTAGCGCGCGAGACCCTGTATCCGCGGCTGGCATCATCACATTGA
TGATCAACGCCGAGGGGCTCGATGGTGCCTGTCGCTGTCGCGGTCACTACGGCGATTACT
CAGGCCAGCGGGAGGTGTCTGGATGGCTGCGGGGGTGGCAGAAGGGCGAGAGGGGGGGGT
TTCATCATACTGTT
>IOZ07G0035.t1 JAAVMX010000001.1+ 2929638-2930330
ATGGAACGCGTCATTGGCAACGAGTACTGCTGCGCCATCTCGCCCCCCTCGGCCCCGGAC
TTTTGCCTGCACATAGCCCTCTTCTACTGCCGTTGCGACCGCGCAGGCCAGCCCATCAGG
TCCTCGGCCGTGGCGCTCGCCTCGCCGCCGCCCACGCCGCCGCCCGCCGCCGCCCGCCAT
GCcgctgccgccgccgcccacGCCGGGCTGCTGCCGCGCGCAGCCGCCGACGCGGGAGCC
GCGCATGGGCCGGTACGCCGTGTGCCGCCTCATCTACGAGGGCGGCGGCAGTATCGTCGG
CGGCAGCGCCCGTGGCCTCGTCCACCGCAGCCTCCGCTGCACAGGCTCTTTGTCGAGACG
GGCCTGGCCGGACCCGTCCGCGGGCTCTACCTCGACGTCACCGGGTCCCCCGAGACGGGC
ATGCGCTACTCGGAGATGCCCGGCGACGACCCGGAGCGcgctgccgccgccgccgtcgcc
gtcgccacCTCCCCCCCGCCCTCGGCCTTCTCGTCGTCGACCGCCTCTCCCGCCATCACC
ACCACCCCTTCCTCCTCGGCGCCGTCCTCCCCCGCCGGCGCTAACCTCGCCCCCCGCGCC
CTGCAGACCAAGACCTTCATCGGCACCATTGCCGCAGAGGACTTTGACCGCTTCCGCGAA
ATCTGCCGCCATATCCAGCCCCCGCCCTGCTAG
>MSTRG.65.3 JAAVMX010000001.1+ 2930659-2932683
GACCAGTCAACGCAAGTTCCATCAATCCTCGTAGCGACAGTATGTGACATCCATTCACCC
CACCAACGTCAGTCTCCCCACGTCTTCAACATGCCCATCCATAAACAACTCCGGCCTCTC
TTCATAGACAAGCCACCGACAGCCCTTAACAATATTTTCCACTCAACATAAGTGGCATCC
AAGTTTGGGCCAACAAATTTCACGTGGTCAATTTGCAGGACAACCAACCCGGCATGTCCA
CAAGGCTCGTAACGTAGCTCCCGGTTTGCCAAAAGATAGTTGCCCTCTTTGCCTCGACCC
GGAAATGTTCACACGTTCAACACTCGAGTCGAAAATTAATTGTCGCGTCTAATCCGGCCA
CTGCATCCAGGATCATTTATTGACTTGCGGATATTGCTCAGGGGAAATCCAAGGGGGGTC
CAGCTGAGACGTCAGGCCCAAGGGAGAGCCGCACACTTCCGTATAAATATTGACATGGGG
GGGTAGATCGTCCGGGAATCTAGCATAGTGGGCCACACACCGGGGTAAGAGAGAGCTGCA
AAAGGGCGCAAGGTCCGGCTGCGGCCATGGCAGTTGAGCCAAGGCCCGAAAGTGAGTATC
GAAACCAGCCTCGTGGTGCGTAATCTGTACCTCCCGAAGCCGGTGCAACATGGGAGATTT
GCCTTGAAACAATCCAGAGGTCAAAACTGTGGGAGGACAGCCGCCCTAGATGAAATCAGA
TCCTTCTGAAATGGTTCCAAGACAAAGCGCCAGCTCGTAGCTCAGGGTAGTGGCATTAAA
CAATTCGCTGAATGGTGATCCATTGACACGAATCCTCCGGGAGCACAGCAATCAACCCCA
TTGTATCCTGGCCCTTGTTGCCGGTGAGGGACAGTTCCAACTAATCAATGGGGAACGGCG
CAATCCGGGTTGGCCCACCGGGAGCCCTTCGAAACACATCGCGCAACTCATAATGCGAAG
CAAGGCGCTGAAATCTTCAAAATATCCACCAAGAGGACCCGACCGCGGGTCACACGCGGT
ACATTCACTAGCTTCTTGATAGTTAGCAAGGTTAGTCAAGCAAACTCCTGGAGCGCCGCG
TCCTCGGTAGATAATCCTGGGACATCAGAAGTGGAGGTGCGGAAGAGGAAATCCTTGATG
AAAAACTTGGCTAATATATACAAACTTATGGAACTTACCCTGCTGCCCGGACGCTGACCT
TGCTGTTCTATCCAAACGCGATGGCAAAAATCCAGAGACGATCAAGGTTGGTCGAAACGC
AGAAAGGGGACACAATGCAAGTCAGAACCCTGGCAAGATAACTCCACTGGAAGGCCGGTC
CAGGCAGCAGGGCCAAGAGACGTATGTATCCAAATGGGAGGGCTCAGGGCGCGAGGTCCT
TCTTTTCCCGCCAGCGCCAAATGCGTAGTAAATGGACATATGCAACATGAATTCATCCTG
GGCCGTGATGCAATCGACGGTAACAAGACTTGCCGACTCGTCCACGGCAAGAGAAGGAAG
GGGTGTGGAAGAAAAGGGGGGACCTTTGAGTCGAACGGATATGTCTGCCTCGAGCGGCAC
GTCCAAGGGGATAGAAACGAAACTTGAGCTGGTGTATCCAGGAGATTTCAAGTTGCCAGA
AATGAGGTCCGGCAAACCACCAAACATTATCCAGGATACCGTCCAGGGGGTGCAACTGGA
CAGCGGCATACAGCGGCATCGCCAAAAGCCAGGTCCGAGGGGAGTAATCCGCGGGAGAGA
ACAATAGAGAAACCAAAAACGCAACAGACGGGTCCAAAGAGGCCAAGTCGGGAGTATAAC
GGTCCAGTCATTCAGAGAGAAAACAGCGAACACTCACGGAGGGACTTTAGCGCGCGAGAC
CCTGTATCCGCGGCTGGCATCATCACATTGATGATCAACGCCGAGGGGCTCGATGGTGCC
TGTCGCTGTCGCGGTCACTACGGCGATTACTCAGGCCAGCGGGAGGTGTCTGGATGGCTG
CGGGGGTGGCAGAAGGGCGAGAGGGGGGGGTTTCATCATACTGTT
>MSTRG.66.1 JAAVMX010000001.1- 2930334-2932728,2932825-2933427,2933491-2933572,2933667-2933729,2933824-2934076
GACGGCACCCGCCGCCTCGTCCGCTGGGTTCCCATCCGCCGCTCCCATCCGCCGCTCCCA
GGACTGGGTCCACGAGTCCATTGTCCCCAGCGTCGCAGGGGGGGGGGGAAACGGCGACTT
GGTCGACGATATTGCAAGACGGCGAGATAGACAACGGCCGCAATTCTGCAACAAAGTCTT
AAAAGACGAGGGGAGGGGGGGGGCGTGACGAGGTCGTTTCGCGGTCGCCTTGAATAGGAA
TGCTTTTTGCTCTCGAGTAAAGTCGCAGTCGAAGCATGGGTCATCTAAACATAAGTACGA
GTTACGGCGGCAGGTAACGGATAATGACCAGTCAACGCAAGTTCCATCAATCCTCGTAGC
GACAGTATGTGACATCCATTCACCCCACCAACGTCAGTCTCCCCACGTCTTCAACATGCC
CATCCATAAACAACTCCGGCCTCTCTTCATAGACAAGCCACCGACAGCCCTTAACAATAT
TTTCCACTCAACATAAGTGGCATCCAAGTTTGGGCCAACAAATTTCACGTGGTCAATTTG
CAGGACAACCAACCCGGCATGTCCACAAGGCTCGTAACGTAGCTCCCGGTTTGCCAAAAG
ATAGTTGCCCTCTTTGCCTCGACCCGGAAATGTTCACACGTTCAACACTCGAGTCGAAAA
TTAATTGTCGCGTCTAATCCGGCCACTGCATCCAGGATCATTTATTGACTTGCGGATATT
GCTCAGGGGAAATCCAAGGGGGGTCCAGCTGAGACGTCAGGCCCAAGGGAGAGCCGCACA
CTTCCGTATAAATATTGACATGGGGGGGTAGATCGTCCGGGAATCTAGCATAGTGGGCCA
CACACCGGGGTAAGAGAGAGCTGCAAAAGGGCGCAAGGTCCGGCTGCGGCCATGGCAGTT
GAGCCAAGGCCCGAAAGTGAGTATCGAAACCAGCCTCGTGGTGCGTAATCTGTACCTCCC
GAAGCCGGTGCAACATGGGAGATTTGCCTTGAAACAATCCAGAGGTCAAAACTGTGGGAG
GACAGCCGCCCTAGATGAAATCAGATCCTTCTGAAATGGTTCCAAGACAAAGCGCCAGCT
CGTAGCTCAGGGTAGTGGCATTAAACAATTCGCTGAATGGTGATCCATTGACACGAATCC
TCCGGGAGCACAGCAATCAACCCCATTGTATCCTGGCCCTTGTTGCCGGTGAGGGACAGT
TCCAACTAATCAATGGGGAACGGCGCAATCCGGGTTGGCCCACCGGGAGCCCTTCGAAAC
ACATCGCGCAACTCATAATGCGAAGCAAGGCGCTGAAATCTTCAAAATATCCACCAAGAG
GACCCGACCGCGGGTCACACGCGGTACATTCACTAGCTTCTTGATAGTTAGCAAGGTTAG
TCAAGCAAACTCCTGGAGCGCCGCGTCCTCGGTAGATAATCCTGGGACATCAGAAGTGGA
GGTGCGGAAGAGGAAATCCTTGATGAAAAACTTGGCTAATATATACAAACTTATGGAACT
TACCCTGCTGCCCGGACGCTGACCTTGCTGTTCTATCCAAACGCGATGGCAAAAATCCAG
AGACGATCAAGGTTGGTCGAAACGCAGAAAGGGGACACAATGCAAGTCAGAACCCTGGCA
AGATAACTCCACTGGAAGGCCGGTCCAGGCAGCAGGGCCAAGAGACGTATGTATCCAAAT
GGGAGGGCTCAGGGCGCGAGGTCCTTCTTTTCCCGCCAGCGCCAAATGCGTAGTAAATGG
ACATATGCAACATGAATTCATCCTGGGCCGTGATGCAATCGACGGTAACAAGACTTGCCG
ACTCGTCCACGGCAAGAGAAGGAAGGGGTGTGGAAGAAAAGGGGGGACCTTTGAGTCGAA
CGGATATGTCTGCCTCGAGCGGCACGTCCAAGGGGATAGAAACGAAACTTGAGCTGGTGT
ATCCAGGAGATTTCAAGTTGCCAGAAATGAGGTCCGGCAAACCACCAAACATTATCCAGG
ATACCGTCCAGGGGGTGCAACTGGACAGCGGCATACAGCGGCATCGCCAAAAGCCAGGTC
CGAGGGGAGTAATCCGCGGGAGAGAACAATAGAGAAACCAAAAACGCAACAGACGGGTCC
AAAGAGGCCAAGTCGGGAGTATAACGGTCCAGTCATTCAGAGAGAAAACAGCGAACACTC
ACGGAGGGACTTTAGCGCGCGAGACCCTGTATCCGCGGCTGGCATCATCACATTGATGAT
CAACGCCGAGGGGCTCGATGGTGCCTGTCGCTGTCGCGGTCACTACGGCGATTACTCAGG
CCAGCGGGAGGTGTCTGGATGGCTGCGGGGGTGGCAGAAGGGCGAGAGGGGGGGGTTTCA
TCATACTGTTGTCCCTGGGCTGCGTAGCCTTGTTGAGGAGCCTGGGCCGGGGAAGCTCGA
CCATAGTAAGATTCGTGAGGCTGCATCGTCGGGTACGATTGCCCGGGCGCAGCGGGAGCT
TGGCTGGGGTATTGCTGGAAAGATGACGACGCGGCCGGATATCCAGGCTGCTGCGGTGGC
GCAGAGGCATAAATGGGCTGCTGCGGAGCAGCCGACGTGGTGGACAATCGGGCACCGTAG
GGGTCATTTTGCGGAGGAAATCCAGAATGCGGCAGGTTCGCACCCGTGCCAATGTAGGGA
GGGTCCTGAGCGGCTGGGTATCCGGGACGCATCATAGTCTGGGCAGCATTGAATCTCTCC
GGGGGAGGGGATTGCTGGGGTTGTTGAAAGCCGCCGCCATATGCGCCACCACTTGAGGGG
GCATACGACTGCTGCTGCTGCGGCGGCTGCGGTGGCGGCAgcggctgctgctgctgctgc
tgttgCTGCTGCTGCGGCGATGGATAGGGGCCAGAAGCACCGGTGAATCCAGGGGCTCCC
GTTCCAGGGTACCTGGCCTCATAACCAGGTTCACGGGCATAGGGGTCCGACTGGAAATGG
CCCTCTGTAGGGCCGTGGTGCTGTCGAGACTGATGCGTCTCCGAGTAGCGGTATTGAACT
CCAGAGGTATTGCGCGTCGTCTGCGCCCGCCGCTCACTCTCCCACCGGGCCGAGTCGGCC
TTGAGGTCTTCGATCATGGCCGTAGTTAGGTTTCTGTAGGCTGTGATGTAGTATCCTTGG
ACGACTTGGCCAGACTGCGGGTTCTCGTAGTGGCCAGGGCGCACGAGGGCATCGTTGCCC
AGATAACGGCATATGTCGGCGGATATGACCTCGCGGTCGATGCCATCGCGAGGCACAAAG
TATTCGTTTTGCCGCGTGGCAGGCGCAGGCGGCGCCTGGCCGGGAGTGCGAGTCTGTCTC
GACATGGCGCTCAGGGAGGCGAGAACGGCGTTGATGTCGGAGAGAGGAGAAAAGACGCAG
GAGGACCAGCTCGGGGGGAGCTGGAAGGGGGGGGGA
>MSTRG.66.2 JAAVMX010000001.1- 2930335-2931689,2931837-2932577,2932680-2932728,2932825-2933427,2933491-2933572,2933667-2933729,2933824-2934379
ACGGCACCCGCCGCCTCGTCCGCTGGGTTCCCATCCGCCGCTCCCATCCGCCGCTCCCAG
GACTGGGTCCACGAGTCCATTGTCCCCAGCGTCGCAGGGGGGGGGGGAAACGGCGACTTG
GTCGACGATATTGCAAGACGGCGAGATAGACAACGGCCGCAATTCTGCAACAAAGTCTTA
AAAGACGAGGGGAGGGGGGGGGCGTGACGAGGTCGTTTCGCGGTCGCCTTGAATAGGAAT
GCTTTTTGCTCTCGAGTAAAGTCGCAGTCGAAGCATGGGTCATCTAAACATAAGTACGAG
TTACGGCGGCAGGTAACGGATAATGACCAGTCAACGCAAGTTCCATCAATCCTCGTAGCG
ACAGTATGTGACATCCATTCACCCCACCAACGTCAGTCTCCCCACGTCTTCAACATGCCC
ATCCATAAACAACTCCGGCCTCTCTTCATAGACAAGCCACCGACAGCCCTTAACAATATT
TTCCACTCAACATAAGTGGCATCCAAGTTTGGGCCAACAAATTTCACGTGGTCAATTTGC
AGGACAACCAACCCGGCATGTCCACAAGGCTCGTAACGTAGCTCCCGGTTTGCCAAAAGA
TAGTTGCCCTCTTTGCCTCGACCCGGAAATGTTCACACGTTCAACACTCGAGTCGAAAAT
TAATTGTCGCGTCTAATCCGGCCACTGCATCCAGGATCATTTATTGACTTGCGGATATTG
CTCAGGGGAAATCCAAGGGGGGTCCAGCTGAGACGTCAGGCCCAAGGGAGAGCCGCACAC
TTCCGTATAAATATTGACATGGGGGGGTAGATCGTCCGGGAATCTAGCATAGTGGGCCAC
ACACCGGGGTAAGAGAGAGCTGCAAAAGGGCGCAAGGTCCGGCTGCGGCCATGGCAGTTG
AGCCAAGGCCCGAAAGTGAGTATCGAAACCAGCCTCGTGGTGCGTAATCTGTACCTCCCG
AAGCCGGTGCAACATGGGAGATTTGCCTTGAAACAATCCAGAGGTCAAAACTGTGGGAGG
ACAGCCGCCCTAGATGAAATCAGATCCTTCTGAAATGGTTCCAAGACAAAGCGCCAGCTC
GTAGCTCAGGGTAGTGGCATTAAACAATTCGCTGAATGGTGATCCATTGACACGAATCCT
CCGGGAGCACAGCAATCAACCCCATTGTATCCTGGCCCTTGTTGCCGGTGAGGGACAGTT
CCAACTAATCAATGGGGAACGGCGCAATCCGGGTTGGCCCACCGGGAGCCCTTCGAAACA
CATCGCGCAACTCATAATGCGAAGCAAGGCGCTGAAATCTTCAAAATATCCACCAAGAGG
ACCCGACCGCGGGTCACACGCGGTACATTCACTAGCCTGCTGCCCGGACGCTGACCTTGC
TGTTCTATCCAAACGCGATGGCAAAAATCCAGAGACGATCAAGGTTGGTCGAAACGCAGA
AAGGGGACACAATGCAAGTCAGAACCCTGGCAAGATAACTCCACTGGAAGGCCGGTCCAG
GCAGCAGGGCCAAGAGACGTATGTATCCAAATGGGAGGGCTCAGGGCGCGAGGTCCTTCT
TTTCCCGCCAGCGCCAAATGCGTAGTAAATGGACATATGCAACATGAATTCATCCTGGGC
CGTGATGCAATCGACGGTAACAAGACTTGCCGACTCGTCCACGGCAAGAGAAGGAAGGGG
TGTGGAAGAAAAGGGGGGACCTTTGAGTCGAACGGATATGTCTGCCTCGAGCGGCACGTC
CAAGGGGATAGAAACGAAACTTGAGCTGGTGTATCCAGGAGATTTCAAGTTGCCAGAAAT
GAGGTCCGGCAAACCACCAAACATTATCCAGGATACCGTCCAGGGGGTGCAACTGGACAG
CGGCATACAGCGGCATCGCCAAAAGCCAGGTCCGAGGGGAGTAATCCGCGGGAGAGAACA
ATAGAGAAACCAAAAACGCAACAGACGGGTCCAAAGAGGCCAAGTCGGGAGTATAACGGT
CCAGTCATTCAGAGAGAAAACAGCGAACACTCACGGAGGGACTTTAGCGCGCGAGACCCT
GTATCCGCGGCTGGCATCATCACATTGATGATCAACGCCGAGGGGCTCGATGGTGCTGTT
GTCCCTGGGCTGCGTAGCCTTGTTGAGGAGCCTGGGCCGGGGAAGCTCGACCATAGTAAG
ATTCGTGAGGCTGCATCGTCGGGTACGATTGCCCGGGCGCAGCGGGAGCTTGGCTGGGGT
ATTGCTGGAAAGATGACGACGCGGCCGGATATCCAGGCTGCTGCGGTGGCGCAGAGGCAT
AAATGGGCTGCTGCGGAGCAGCCGACGTGGTGGACAATCGGGCACCGTAGGGGTCATTTT
GCGGAGGAAATCCAGAATGCGGCAGGTTCGCACCCGTGCCAATGTAGGGAGGGTCCTGAG
CGGCTGGGTATCCGGGACGCATCATAGTCTGGGCAGCATTGAATCTCTCCGGGGGAGGGG
ATTGCTGGGGTTGTTGAAAGCCGCCGCCATATGCGCCACCACTTGAGGGGGCATACGACT
GCTGCTGCTGCGGCGGCTGCGGTGGCGGCAgcggctgctgctgctgctgctgttgCTGCT
GCTGCGGCGATGGATAGGGGCCAGAAGCACCGGTGAATCCAGGGGCTCCCGTTCCAGGGT
ACCTGGCCTCATAACCAGGTTCACGGGCATAGGGGTCCGACTGGAAATGGCCCTCTGTAG
GGCCGTGGTGCTGTCGAGACTGATGCGTCTCCGAGTAGCGGTATTGAACTCCAGAGGTAT
TGCGCGTCGTCTGCGCCCGCCGCTCACTCTCCCACCGGGCCGAGTCGGCCTTGAGGTCTT
CGATCATGGCCGTAGTTAGGTTTCTGTAGGCTGTGATGTAGTATCCTTGGACGACTTGGC
CAGACTGCGGGTTCTCGTAGTGGCCAGGGCGCACGAGGGCATCGTTGCCCAGATAACGGC
ATATGTCGGCGGATATGACCTCGCGGTCGATGCCATCGCGAGGCACAAAGTATTCGTTTT
GCCGCGTGGCAGGCGCAGGCGGCGCCTGGCCGGGAGTGCGAGTCTGTCTCGACATGGCGC
TCAGGGAGGCGAGAACGGCGTTGATGTCGGAGAGAGGAGAAAAGACGCAGGAGGACCAGC
TCGGGGGGAGCTGGAAGGGGGGGGGAGAAGAAGAGAAGCGAGGGGAGAGAGCTAGAGGGG
AGAGAGTTGGAGAGCAGGGAGGCAAAGGACAGGCGGCGGACAGGGTAGGAATCTCGAGAG
GTGTGTGTGTCAGCAGGCAGAAGGCAGCCGACAAAAAGAGAGGAGGGTTGGATGCAGGAT
GGCGGCTGCAGCGAGAACCCAAAGGGCGGGCAGAGTTGTGCAGGCAAGTGTACGAATACC
GTCGTGCTGGTGGGGAGAGGAGTGGAGCTCTCGCCGAGAGAGAAAAAATAGAGAAGGGAC
GAAGAAGTCGTCGAATCGTCGAATCAGAT
>IOZ07G0036.t1 JAAVMX010000001.1- 2931686-2931689,2931837-2931860,2932680-2932728,2932825-2933427,2933491-2933572,2933667-2933729,2933824-2933985
CTAGCCTGCTGCCCGGACGCTGACCTTGTGTTGTCCCTGGGCTGCGTAGCCTTGTTGAGG
AGCCTGGGCCGGGGAAGCTCGACCATAGTAAGATTCGTGAGGCTGCATCGTCGGGTACGA
TTGCCCGGGCGCAGCGGGAGCTTGGCTGGGGTATTGCTGGAAAGATGACGACGCGGCCGG
ATATCCAGGCTGCTGCGGTGGCGCAGAGGCATAAATGGGCTGCTGCGGAGCAGCCGACGT
GGTGGACAATCGGGCACCGTAGGGGTCATTTTGCGGAGGAAATCCAGAATGCGGCAGGTT
CGCACCCGTGCCAATGTAGGGAGGGTCCTGAGCGGCTGGGTATCCGGGACGCATCATAGT
CTGGGCAGCATTGAATCTCTCCGGGGGAGGGGATTGCTGGGGTTGTTGAAAGCCGCCGCC
ATATGCGCCACCACTTGAGGGGGCATACGACTGCTGCTGCTGCGGCGGCTGCGGTGGCGG
CAgcggctgctgctgctgctgctgttgCTGCTGCTGCGGCGATGGATAGGGGCCAGAAGC
ACCGGTGAATCCAGGGGCTCCCGTTCCAGGGTACCTGGCCTCATAACCAGGTTCACGGGC
ATAGGGGTCCGACTGGAAATGGCCCTCTGTAGGGCCGTGGTGCTGTCGAGACTGATGCGT
CTCCGAGTAGCGGTATTGAACTCCAGAGGTATTGCGCGTCGTCTGCGCCCGCCGCTCACT
CTCCCACCGGGCCGAGTCGGCCTTGAGGTCTTCGATCATGGCCGTAGTTAGGTTTCTGTA
GGCTGTGATGTAGTATCCTTGGACGACTTGGCCAGACTGCGGGTTCTCGTAGTGGCCAGG
GCGCACGAGGGCATCGTTGCCCAGATAACGGCATATGTCGGCGGATATGACCTCGCGGTC
GATGCCATCGCGAGGCACAAAGTATTCGTTTTGCCGCGTGGCAGGCGCAGGCGGCGCCTG
GCCGGGAGTGCGAGTCTGTCTCGACAT
>MSTRG.67.1 JAAVMX010000001.1- 3513444-3513670,3513705-3513729,3513762-3513872
AGCTCGAGCAACTAGTGCCGCTACCGCCGACGCGGCATACCTATTAACTACCGAAGAGAG
CTCTTCTAATCGCTCCCTTAAGAAAAGCTCTTCCAACGGCACACTAGACAACCACGAGCC
CGACCCTCGGACCACTCGTCCCTACaaagcccgccgcctgcttcgacaagcatcgcgaag
accctcgcgatcctataagaatacagtccgcttgctgccttaagccaCacgagaatacag
tccgcttgctgcctcAAGCCCCacgagaatacagtccgcttgctgccatAAGCACGCCGC
AAACACAAAGTCGCCAGTTGCTTCAACGACTAGATCAATCACTGATCCCGCCCGCTGCTT
TAA
>MSTRG.68.1 JAAVMX010000001.1. 3514044-3514427
CTTCCTAACGCTCGTTATTTCGAATTCGCCCTGCTTTTTGCCTCGTTTTTACCTCGAATT
CACCCACGCTCTTTACCTTGCTTTCTGCGCCCTGCTTTCTGCATCCTTAGCAACGCTTGG
CAACGCCCTTTGCAACACCCTTTGCAACGCCCTTAGCAACGCCTTTTGCAGCCTTAGCAG
CCTACATTCGTTGCGTTACTTTTCGCCCTTGGCTTAGCAGCTTCACCCTTAGCAGCCGCC
CCGACGCTCCAACCGCCCCGAAGCTCTAGCCGCCCCGACGCTCCTTGCACCACACGGCTA
GAACGGCCCTCTTTCCCTTTGTTCGTTGCGTATCTCTATTTGGTGGGAAAACCGGGTTGT
TATCTTATTGCTCTTATTGTTATC
>MSTRG.69.1 JAAVMX010000001.1. 3566674-3566859
agagctgcttgctcgaatgagtgcgacgagggactctaccgctcgccgtaaaagctgctt
gctcgagagccgtttgctcgagagctacttgctcgaataagtatGCGGACGAGGGAGTTT
TCCGACGCCGCGAGTATGTTTGCCGCGACGAGGAAGTCTTtcgtcgccgcgagagctatt
tgctta
>MSTRG.70.1 JAAVMX010000001.1. 3755035-3755746
gttaaatcgcatcgttaaatcgcatcgttaaatcgcatcgcatCGCTCTAGCGCACCAGC
GCACCAgcgcacgcagcaaggcacgcagcaaggcacgcagcaaggcacgcagcagagccg
ggcacgaagcatacattaaggagccgcgcacgcagcagggcacgcagcagggcacgcagc
agggcacgcagcagggcacgcagcagagggcacgcagccgggagccgggcacgaagcata
catcgagaagccgccgagccgcacacacagcagagggcacgcagcaggccacgcagccgg
gcacgaagcatatatcaaggagccgcacacacagcagagggcacgcagccgggcacgcag
cagggcacgcagtagagggcacgcagccgggagccgggcacgaagcatacatcaagaagc
cgcacacacagcagagggcacgcagcagagcacgcagccgggcacgaagcatacattaag
gagccgcacacacgcggcagagggcacgcagtaaggcacgaagcatacattaaggagccg
cacacacagtagagggcacgcagtagggagcgagccgtagacggatattcgtacgtaaag
aattattagtctacaGCCTGCTATAAATACGCACTGTATTTGTATGGGCGCGGCTAGGCG
TgcggggttaggcgttttaCGGGGtgtacgtaggctataaaaaaaatatcac
>MSTRG.71.1 JAAVMX010000001.1- 3466672-3468737,3468804-3469482
CCTGCATCTCAAAACGCTGTCTCTCTGGGCTTGGGCCCTTTCTATCTCCATCATGGACTG
CCATGATACAATGTCCGAGTCTCCTGTTGGCATCCATCCGCCTGTCTAAGCGCTTCACTC
CGAATCATCATCCAGTCGCTCGGTGTCAAGACGCCCATGTGCTCGCTCCTCGACATCAGT
CCGTCAACGTATCTTCACGCATACAAATTCCCACCAATCTTGTTCCTTTACAGTGCCGCG
ATTTCTTCCCGGTTCGGCTCGCCGCCCGCGTTGGCTTGGACAGCCTCGTACTCTGCGTGC
TCGCCACGCTGCTCCTCCTGGCCGCCATTTGCCGTCTCACCATTGCCCGCCCCATTTCCC
TCGCTTCCGTTAGTCTCGGCCTCGCCGCCCGCGCTgtccgccgccgccgccgcagcAACA
GCCTCGTCCTCCCTCCGACGGCTCTCCTCTGCTCGTGCGTCCGCCTCGAGATTGGCAATG
TGTCTCTCCGCGACCCCCGGCGCAAGGCTTGCCAGGAACAAGAGCCCGGCTCGCTCGAGC
CTCCTGAACTGCCCGACCAGCCAGCCATGGCGTGCACGACGCTCAGCCACCAGTCTCGCG
GCCAGCCGCCCCGGGTCAACTTCACTGTCTTGACCATCTCGTCCAGCGTCTGGGCCAGCT
CTGGCGATACGTGGCGGTTCCAGAGCCGGAAGAATGTTCTCCAGGTGCCTGCCAATGGGC
CTCCAGACGTTATCGGCTAGTCCATTGAGAAGGCCAGTGCCGAGGACAAACATGAACATG
GCGAGGCAGATGATGGTGAGCCACCTCGACCAGCTGGAGTTTGGTGACGTAAAAAACCAC
ACAAAGAGGCCCAGGCGAAAGATCAACCAGAGATGTGGCCAGAACTGCAGCAGGAGAGGC
GGGAGCCCCGCAGCTGCGGGGTTGTTTGGATGCACTGGTCGCAGAGGCGGTTGGGCCGGC
GCGGGCCCTGGCGCTGCCGCATCGTCTCGAGGCTGATGCTGTGGATCTTGCTGTGGTCCA
TGGTCTTGTTGATGAGGCCCAGCGTGGGCATCGGACGGTTGAGCAGGGCAACTCGGGTTC
GATTGGCCGGCGGGGCTCCTCAACCGCGGCAGGCTTGACTGGCCCCTGAGTCTGGGCGAA
TAGTACGTCTCAGCGGTAGACGAATTGAACAGGAGAGCGCGCGGACCTTCAGGGGATAGC
AAAAGGTAAATTTGAGTGCCTTGTTGTGGCTGGCCGGGCGAGTTGGCTCGGGCCGCCGGG
GGGATACTACCGGCACCAACCAACCTTGGGTCAAGCTCCGGGGTGGCCCGGCCGCTGCCA
GCCAGCGAGCCGCCGGCGCCAAGAATGGGAGTCGTGACTCCGGGCTGAGTCAATGGTCGG
TTGTAAAGAGCAGCCCCCGTAACGCCCCGCTGCAGTGCGTTTGCCATGGTCATGGCAGCC
TGGTTGGAATCCGCACTGCGGATGATATTTTGCACTTCGGCCGGGGACAAGCCGGCTGAG
GTGCCCTGCGTGCTCGATCTGACGACGGTGTCAACACGGTAGGTTTGCCCACTCGGCCCT
ATGGTCTCGTAATGAATGGCATGGGAGGTGCCGGGGCTCACTCTGCCGCCATTTGGCTCT
GGACCGGTGCCTACGGCGTCTCCTATGCCACGCATGCCCATTTGTGCCCTGCCTCGCTGG
TTCTGGTTGACAAGCGCCCTAACCATGGCTTCCCGTTGAAGCTGGGCGTCCCGTTGAAGC
TGGGCGTCCCGTTGTACTTGGCCTAGCCAGTTGGACATGTTCTGATGCTGCTGCTGGAAT
GTTGTCGCTTGTGCGGAGCTGTGCTGGGCAGGTGCAGGGGAGGGCACTCGGGACTGGGCC
ATATGATGGGTGTTTGCTTGGAAGTGGCTTCTCCGCGAGAAGCCAGGCTGAGGCTCCGGT
CCAAATTGAGGGGTTGAGCTTCGTGGAGCGCCTGTGAGCTCTACCGGGCTTGGGCCTCGA
GGTACGGTCGCCGGCGTTATCGAAGTTGGGCCATCTGGCAAGTCCCTGATGACGAGGTGG
ATGGTCTGTCGATCCGGCGTTCGCAGAGCCTCAGGGCCAAAGACGTCGAGCAGAGTATCC
GACGCGCGCATCAAGGCCCGCCCTCGATGGATCAGGCGCTGGCAGTCGTCTGCTGGCCGT
AACGGGAGCGTCTGGCGAATCTTTTCCTTGAGGTCCTTGATGGTCGTCATGGCCGGGAGG
TCGGGGAACAGCAGTGGACGGTTGACGCTGACAGACGGTGAGACGATTTGGAGATTGACG
AGGACCTGCTCCGGAGACGTGGCCATGGCCCCGGTGGGCTGCGAGGCAGACGGGGCGGGA
GTCGACATGTTGCGAGCGCTATTGGCATGCCACCAGGCCAGTGGTGATGGGAGGGGGTGA
CGAGGAGAGAATGCGTGTCCTGGAGCCCATGTACGATCTAAAGGCGAAATAGCAGGTAGT
GGGACGAGTCTATGCAAGTCATGTCCAACAAACAGCAGCACCGGTCACGCCGGCGGGCCG
ACGGTCAAAAGACAGAGAGCGGGGATAGAGGAGCTGACGCCAAAAGGCACGAGGCTCGAC
GCGATTGGGGGGGAAGACACAGCAGCGCTCGACAGCAAAGTCTGGCGATGGCAGCGGGAA
GAAAGAAATAAAACGACGGTGGTTGTTGATGCGTCTACGAATATTCGTACGAAGTAGGAC
CTTCCACGTTGTCTTTCGGGCGCGGTAAGACCCCCTCTATTCGTC
>IOZ07G0045.t1 JAAVMX010000001.1- 3467821-3467857,3467956-3468737,3468804-3469085
TCAGCGGTAGACGAATTGAACAGGAGAGCGCGCGGACCTTGGGTCAAGCTCCGGGGTGGC
CCGGCCGCTGCCAGCCAGCGAGCCGCCGGCGCCAAGAATGGGAGTCGTGACTCCGGGCTG
AGTCAATGGTCGGTTGTAAAGAGCAGCCCCCGTAACGCCCCGCTGCAGTGCGTTTGCCAT
GGTCATGGCAGCCTGGTTGGAATCCGCACTGCGGATGATATTTTGCACTTCGGCCGGGGA
CAAGCCGGCTGAGGTGCCCTGCGTGCTCGATCTGACGACGGTGTCAACACGGTAGGTTTG
CCCACTCGGCCCTATGGTCTCGTAATGAATGGCATGGGAGGTGCCGGGGCTCACTCTGCC
GCCATTTGGCTCTGGACCGGTGCCTACGGCGTCTCCTATGCCACGCATGCCCATTTGTGC
CCTGCCTCGCTGGTTCTGGTTGACAAGCGCCCTAACCATGGCTTCCCGTTGAAGCTGGGC
GTCCCGTTGAAGCTGGGCGTCCCGTTGTACTTGGCCTAGCCAGTTGGACATGTTCTGATG
CTGCTGCTGGAATGTTGTCGCTTGTGCGGAGCTGTGCTGGGCAGGTGCAGGGGAGGGCAC
TCGGGACTGGGCCATATGATGGGTGTTTGCTTGGAAGTGGCTTCTCCGCGAGAAGCCAGG
CTGAGGCTCCGGTCCAAATTGAGGGGTTGAGCTTCGTGGAGCGCCTGTGAGCTCTACCGG
GCTTGGGCCTCGAGGTACGGTCGCCGGCGTTATCGAAGTTGGGCCATCTGGCAAGTCCCT
GATGACGAGGTGGATGGTCTGTCGATCCGGCGTTCGCAGAGCCTCAGGGCCAAAGACGTC
GAGCAGAGTATCCGACGCGCGCATCAAGGCCCGCCCTCGATGGATCAGGCGCTGGCAGTC
GTCTGCTGGCCGTAACGGGAGCGTCTGGCGAATCTTTTCCTTGAGGTCCTTGATGGTCGT
CATGGCCGGGAGGTCGGGGAACAGCAGTGGACGGTTGACGCTGACAGACGGTGAGACGAT
TTGGAGATTGACGAGGACCTGCTCCGGAGACGTGGCCATGGCCCCGGTGGGCTGCGAGGC
AGACGGGGCGGGAGTCGACAT
>MSTRG.72.1 JAAVMX010000001.1- 4001269-4003823
gggtcgttattatctagtctatataataatatacgtaattAACTTCTATATTGTTGGTTA
GGCTGTTAGGCTCTACTGTATGGGGTTAACTAAAAGAGGTGTGTGTTGTGTCTGTcttgc
tagctagagaggggaaggcatcgcggagatgtggtctcgttgcgtgcacgtgatcacgtg
gatcacgtgtccgcaatagcaccttgtacgtatcccttatcccctATTCCCACACtggca
gttcttctttagaaggCTGCAACACATCAACAACCCAGCAAGGTCGAACCAAAGGAACGT
AACCCAATTGCAACGAACGCATCGAACGTACGAAAAGAGGGAAAAGAGGGATCTTTGCGA
TGCCATCGAGGATCAAGCCAAAAGAGCGGTATTGCGAGCAATAAGCaacgagcaacgaag
caacgagtgagcaacgaagcaacgagagagcaacgaagcaacgagaAAGCAACGAGCAAA
GAGCGTGACGCAATAAGCGAAGTAAGGGAGCATTAGGAAGGCGGGCAAAACAACGAGCAA
CGAGAACACACGAAGGAAGGGTCGGGCAGAGCAACGGAGCCGAAAGAAGCGGGTAGGGAA
GCTCGTGAGGAAGCTCGTGAGGAAGCTTGTAAAGCTATCCAAGCTTGTGAAGCTATCCCT
CGAGAGTCTTTCTTCTTCGCGGCTCGCGAGGCtgcggaagctcgcgaggctagctgCTGT
GCCGTTGCCTCGAGCTGGCCACGCGGTACGAAGGGTGCGTTGCCAAAGCTCGGAAAAACA
ACGTGTGGAGGCGTCTGCCGGGTGACTGCCTGGGAGGAAGCTTGTATGGGCTTCTGGTGG
TAGTCTCCTGCTCTGCGGTGGCGAGAGAGGGGCTGGGCGGCAAGCTGGTGCCGGGGAGAC
TGTCGGTTGTTGCCCTGTTGCTTGACGGGCTGAGGGGAAGCTCGTGTACGCTTCTGGTGG
CGACATCCTTTGGCGAGGTGACGAAAGAGGGCGCCTCGGGAGTCAAAGTGAGATTTGCAG
TGCCAGCAATTGGCCTGCTTTGGTGGTGTATGCCGGGCTTGGGGCATGACGGTCTTTGGT
GTCTGCCGGGCTTGGGGCATGACGGTTTTTGGTGTCTGCCAGGCTTGGGGCATGACGGTT
TGGAAGGAAGTCTGCACGCGTTTTGTGTGGTGacatccttcgccgaggtggcgaaagagt
gcgctgcGAGACTGGAAGGGCGCTTTGCATTGACGGCATTTGCTTGGCTTTGGGGCATGC
CAAAGAGCGCGCTGTTGATGGGGAAGCTGCTGTGTGGGCGGCAGCTTTGTGGGTTGTGAG
CAGCTTGgcgagctgctgcgagagctgTTGGAAGAGCAGCTTGACGAGCTGCTTTGAGGG
CCGAgggagcagtccgaagagctgctgcgagagcttgGAGCGGGCGAAGTGGGGAGCCGG
CTTGGAACGGGGAGTCGGCTTGGCCGGCTTGGCGAAGCGTGCGGCTGTGGCTTTTGCTGT
GGACTTGCAGCAACTGGCGGACTTTGAAGAGTCGGCGGAGCAGGCATGCTTGTGAGGGTG
GGAGCTGCTGTTGTTGCCGCTGACGAGGGCGAGGAAGATGTCGTCGGCGAGGCTGCCGAG
ACTGACGAGACTGACGAGGTCGAGGGCGAGGCTGGCTTTGGCGTTGGTGCCGGCTTTGGT
GTCCAGCCGAGTTGGGCTCGCAGCTTGTTTTGCCTATCTTTAGTTGACGTTTTTCCCTCG
ATGAAGTCCATCTCGAGGAAATCTTCTTGTGGCTAGGCTGGTAGCTGCATCTCGAAGTCT
TGATATGCGAGAAAAAGCTTCGTAAATGGCTGGTTTCTCCTAGTATAGATACCACGCCTG
TTTAGGAAGTCTCGCAATGCCCTTTTGTGTTCCCGGTTGACCTTATCCTAGGTATCTTCG
GTCTAATCTTTAAACTAATTCTTAAAAAAATAGAAGAtatccttatcgttattatactCT
TATGGGGGTCCGCAACCGCTAATAAATTCGATAATAGTAGTGGCGGCGGGATTCTCTGCC
GCTAGGGTAGTGACTGCCGTAGGGGCGACGGCTGTGACGGGAATATCGGTCGGGACGGCG
GAATAAGGGCTCGTGGATGTTATCGTAGATAACTAGGTTGTATGTGGAAGTCGCGATAGT
CTTCGCGATGATTGTTGTGACGGTCGGaggaatctcttagtaggtaagaCTAGCGGAGAT
GTCTTCTTCTATCGGGTTTATtgcgttgctaacgcactTGCAATTAATGTCGTGCTTCTA
TCGAGGATAGCGGCGATAGGGTTAATTAGAAGCTGGGAAGGAATCTCTTAGcaggtaaaa
ccagcggagATGTCCTTGTTCTTAGCACGAGATAACCCTCTCTAAGTGTATGGAATAGGA
TCGTTAGGCCGgggccgttcgataaagatccgtAGCACGTTCGAGGATTTCGTATCTGTC
TCTTCTATCCTAGCTGTCTGTGATTAAGCGGATCAATCACTGATCAGTGTTggttaggct
ctactatatagggttaactaaaagAGGTGTGTGTT
>MSTRG.73.1 JAAVMX010000001.1+ 4001286-4003823
tctatataataatatacgtaattAACTTCTATATTGTTGGTTAGGCTGTTAGGCTCTACT
GTATGGGGTTAACTAAAAGAGGTGTGTGTTGTGTCTGTcttgctagctagagaggggaag
gcatcgcggagatgtggtctcgttgcgtgcacgtgatcacgtggatcacgtgtccgcaat
agcaccttgtacgtatcccttatcccctATTCCCACACtggcagttcttctttagaaggC
TGCAACACATCAACAACCCAGCAAGGTCGAACCAAAGGAACGTAACCCAATTGCAACGAA
CGCATCGAACGTACGAAAAGAGGGAAAAGAGGGATCTTTGCGATGCCATCGAGGATCAAG
CCAAAAGAGCGGTATTGCGAGCAATAAGCaacgagcaacgaagcaacgagtgagcaacga
agcaacgagagagcaacgaagcaacgagaAAGCAACGAGCAAAGAGCGTGACGCAATAAG
CGAAGTAAGGGAGCATTAGGAAGGCGGGCAAAACAACGAGCAACGAGAACACACGAAGGA
AGGGTCGGGCAGAGCAACGGAGCCGAAAGAAGCGGGTAGGGAAGCTCGTGAGGAAGCTCG
TGAGGAAGCTTGTAAAGCTATCCAAGCTTGTGAAGCTATCCCTCGAGAGTCTTTCTTCTT
CGCGGCTCGCGAGGCtgcggaagctcgcgaggctagctgCTGTGCCGTTGCCTCGAGCTG
GCCACGCGGTACGAAGGGTGCGTTGCCAAAGCTCGGAAAAACAACGTGTGGAGGCGTCTG
CCGGGTGACTGCCTGGGAGGAAGCTTGTATGGGCTTCTGGTGGTAGTCTCCTGCTCTGCG
GTGGCGAGAGAGGGGCTGGGCGGCAAGCTGGTGCCGGGGAGACTGTCGGTTGTTGCCCTG
TTGCTTGACGGGCTGAGGGGAAGCTCGTGTACGCTTCTGGTGGCGACATCCTTTGGCGAG
GTGACGAAAGAGGGCGCCTCGGGAGTCAAAGTGAGATTTGCAGTGCCAGCAATTGGCCTG
CTTTGGTGGTGTATGCCGGGCTTGGGGCATGACGGTCTTTGGTGTCTGCCGGGCTTGGGG
CATGACGGTTTTTGGTGTCTGCCAGGCTTGGGGCATGACGGTTTGGAAGGAAGTCTGCAC
GCGTTTTGTGTGGTGacatccttcgccgaggtggcgaaagagtgcgctgcGAGACTGGAA
GGGCGCTTTGCATTGACGGCATTTGCTTGGCTTTGGGGCATGCCAAAGAGCGCGCTGTTG
ATGGGGAAGCTGCTGTGTGGGCGGCAGCTTTGTGGGTTGTGAGCAGCTTGgcgagctgct
gcgagagctgTTGGAAGAGCAGCTTGACGAGCTGCTTTGAGGGCCGAgggagcagtccga
agagctgctgcgagagcttgGAGCGGGCGAAGTGGGGAGCCGGCTTGGAACGGGGAGTCG
GCTTGGCCGGCTTGGCGAAGCGTGCGGCTGTGGCTTTTGCTGTGGACTTGCAGCAACTGG
CGGACTTTGAAGAGTCGGCGGAGCAGGCATGCTTGTGAGGGTGGGAGCTGCTGTTGTTGC
CGCTGACGAGGGCGAGGAAGATGTCGTCGGCGAGGCTGCCGAGACTGACGAGACTGACGA
GGTCGAGGGCGAGGCTGGCTTTGGCGTTGGTGCCGGCTTTGGTGTCCAGCCGAGTTGGGC
TCGCAGCTTGTTTTGCCTATCTTTAGTTGACGTTTTTCCCTCGATGAAGTCCATCTCGAG
GAAATCTTCTTGTGGCTAGGCTGGTAGCTGCATCTCGAAGTCTTGATATGCGAGAAAAAG
CTTCGTAAATGGCTGGTTTCTCCTAGTATAGATACCACGCCTGTTTAGGAAGTCTCGCAA
TGCCCTTTTGTGTTCCCGGTTGACCTTATCCTAGGTATCTTCGGTCTAATCTTTAAACTA
ATTCTTAAAAAAATAGAAGAtatccttatcgttattatactCTTATGGGGGTCCGCAACC
GCTAATAAATTCGATAATAGTAGTGGCGGCGGGATTCTCTGCCGCTAGGGTAGTGACTGC
CGTAGGGGCGACGGCTGTGACGGGAATATCGGTCGGGACGGCGGAATAAGGGCTCGTGGA
TGTTATCGTAGATAACTAGGTTGTATGTGGAAGTCGCGATAGTCTTCGCGATGATTGTTG
TGACGGTCGGaggaatctcttagtaggtaagaCTAGCGGAGATGTCTTCTTCTATCGGGT
TTATtgcgttgctaacgcactTGCAATTAATGTCGTGCTTCTATCGAGGATAGCGGCGAT
AGGGTTAATTAGAAGCTGGGAAGGAATCTCTTAGcaggtaaaaccagcggagATGTCCTT
GTTCTTAGCACGAGATAACCCTCTCTAAGTGTATGGAATAGGATCGTTAGGCCGgggccg
ttcgataaagatccgtAGCACGTTCGAGGATTTCGTATCTGTCTCTTCTATCCTAGCTGT
CTGTGATTAAGCGGATCAATCACTGATCAGTGTTggttaggctctactatatagggttaa
ctaaaagAGGTGTGTGTT
>MSTRG.74.1 JAAVMX010000001.1. 4086954-4087104
acGGCGACGATGGCGACGATGGCGACGATGGCGACGATGGCGACGATGGCGACGATGGCG
ACGATGGCGACGATGGCGACGATGGCGACGATGGCGACGATGGCGACGATGGCGACGATG
GCGACGATGGCGACGATGGCGACGATGGCGA
>MSTRG.75.1 JAAVMX010000001.1- 3214394-3215298,3215352-3216149,3216281-3216976
GGGCAAAAAGGGGGCTAAGGGCTCGGGagctcggctaaggggaggtgtcGCAATTGTGGC
ATAGACCACCCTTGCTTGCCATTAGTCAGCCTCGCCGCGCGCCCTCTACGCGCCGCACAG
cttttagctctttcttaTTAATCCATCAGAGCTTTCTCAACACTATGGCCTTCCGTACTA
TGCTGCCCATTGCTAGGTAGCCATCGACCCCTGGCTCTCCTTGACAGCCTCAATCAAGTG
GTACTCCCAAAACGTCCCAAGCTCGACGCACTCGTCCACGCAGGCAGGGTCGTCCCACCA
CCACGAGTCCGTCGTCACGTGTTCTCCCCAAACATTGCGCCACAGCATGCGCCCGATGAG
GCTCCTAAGCTCCGCCTTGGTCTTGCGCTCGGCGTGGATCCTCTCAATGGTAGGATCAGG
GTCCCGGGGCAGGCGTCTGACGTTCTCGGCCGTGGCATAAAACTTGACCGTCGTCAGGAT
ACTTCCGGCGCCGCGGAGAGACACCTCGCCAAGCCATGGCGGGAGTTGCGCCGCGGGGTT
CGTGCATCTCGACTGCTTCTCAAGGTTGGCCATTAGATGCTCCTCCAGCCACTCTCGCAG
CCTCTTCCCCAGCGTGTCGACGCAGGGCAGAGGGTCGATGACGAACAAGTAAAACGTGCC
GCCGGGCTTCAGAGAGCTGCTCACGTTTTGCATGATGCCGCGCAAGTCTTGCGACGAGCA
CAGCGACGGCAGCGACAGCGCGTGGACAGCTTCGAATAGGCCCGGCGGGATTGGAAACGT
CGAGGGGGACGTCGTCGAGACGAACAAGGGCTGCACATTCGGGAGCGCATCCAGGGGTAG
CGGCTTGTCGGATAGGTGGCAGATGCGTTTTGTGGGATGAAGGCCGGCGAGGTACGACGC
CGAGGCTTTGGATTCGTAGAGAGCCAAGATGTTGTGCACCTTTTCTGGCGCAATCATTTG
CGTCGCCCGCGTCCTTGGCCCGCCATCCGGTGCGAGCCCCGCGTCCAGGTGATGCAGCGC
CGACAACATCCATCGCATGCTCTCAACCTCGGGCTGAGTCGGCTGCTCAGTCGTAGGGCT
CGTGGCGGCCAGCTCTTGGAGCCTGGTGAGAACAGCGGCAGGGGAGGCGGCAGCCATTGC
CCTGACGTCTCGCACATAGGCCTCGAAGTCGGGTGGTTTCCAGAATTGCCGGAGGCTGCC
CGGGGTCGTCGCGGCCAGGGGCGACTTGCCTGACTCCGCCACCATCTTGACCCGGACCTG
CGCCGACGCAGCGCCCCATCGATCAGAGGAATGGCCAGGAGTCGCAATGCTGGGCAACGG
CCGTGGTTGAGCTCGGAAGCGCAGCGGCGACTTGGCCGGCGGGTCAGGGTGGGCAATGGG
CGGGTCTCGAGAGGTGATGCTGGGCGGGAGAGAGTTGGAGATGTCGGCGAACCTGGATGG
CCGGTGCGGGATGGTGGATACAGAGTCGTTGGTCGGGGACCGAGGTGGTGTCAATGGGTC
GCCCGAAAACAGCAGGTCAGGGGCGATGAATGCGCTCCTCACCGGGCTCTGGAGGTCGGA
CGGGGGAGGGGGTGCGCCAGGTTGACGCGCTGTGCTCGAGGCGGCCGAGCCGATGATGCG
CGCCAGTCGGCTCCTTGAACCGGCGGCCACGCGAGACGAGAGACGGTCGATGGAGGAGTC
AACGGTGGGACGGACAGTGAGCTCATCACGCGGGCTCTCGGATGGCGAAGCGGATGGTGC
CGCCGGCTCGCTGGTGCGCGAACGAGAGCAGGACGCCGGTGTGCTAAGGAGTGAGCTAAA
CAAGTCGCCAGTGACAGACACGGAGCTTCGCGCGCTCGTGGTTGAGCCGGATACGGAGGC
GGAAGCTGGAGACGGCAATGCCGAGGAATGCGCTGGCGGAGATGACGTTGGTTTAGAGTT
TGGCTTGGGCGACTGCTTTAACCCCCGCGCTCTGAAACGCGCAAAGGCTGACTCGGTCTT
GGAGGAGCGCGAGCTCGtcgtcgacgataacgagctCCGCGCCAGGGGCGTCGCGCAATC
ATCTTGGACTCTGTTCCTGCGACTCTCCTTTTTCGCCCTGTGCTCGCCCACCAGCTCTCG
ACTTGGATCCGTCCAGACAATGTCCCACATTCTGAAGTCGGCTGGCCGATGGGAGCCGAG
ATGCTGTCAGTTGCTTGTCAGGTCCGGGTGAGGCGCGGGAAGATGGGGAGAGAGAGAGGA
AAGCTGAGGATCAGCAAAGAAAAAACGTCGTGATGGGCTGGGAGTTTGCGACTTGTTTCG
AGTCCTTTCCGTCTTGCAACAGCCGAGAATCGGAGAGAGGGAGCTCTCCTACTCTCTTGA
GTCTCTTCGCCTCGTTTGAACACGACTGGCGACGCACTTCTTCCACTTGGCAGCTATCG
>IOZ07G0040.t1 JAAVMX010000001.1- 3214586-3215298,3215352-3216149,3216281-3216327,3216550-3216707
CTAGGTAGCCATCGACCCCTGGCTCTCCTTGACAGCCTCAATCAAGTGGTACTCCCAAAA
CGTCCCAAGCTCGACGCACTCGTCCACGCAGGCAGGGTCGTCCCACCACCACGAGTCCGT
CGTCACGTGTTCTCCCCAAACATTGCGCCACAGCATGCGCCCGATGAGGCTCCTAAGCTC
CGCCTTGGTCTTGCGCTCGGCGTGGATCCTCTCAATGGTAGGATCAGGGTCCCGGGGCAG
GCGTCTGACGTTCTCGGCCGTGGCATAAAACTTGACCGTCGTCAGGATACTTCCGGCGCC
GCGGAGAGACACCTCGCCAAGCCATGGCGGGAGTTGCGCCGCGGGGTTCGTGCATCTCGA
CTGCTTCTCAAGGTTGGCCATTAGATGCTCCTCCAGCCACTCTCGCAGCCTCTTCCCCAG
CGTGTCGACGCAGGGCAGAGGGTCGATGACGAACAAGTAAAACGTGCCGCCGGGCTTCAG
AGAGCTGCTCACGTTTTGCATGATGCCGCGCAAGTCTTGCGACGAGCACAGCGACGGCAG
CGACAGCGCGTGGACAGCTTCGAATAGGCCCGGCGGGATTGGAAACGTCGAGGGGGACGT
CGTCGAGACGAACAAGGGCTGCACATTCGGGAGCGCATCCAGGGGTAGCGGCTTGTCGGA
TAGGTGGCAGATGCGTTTTGTGGGATGAAGGCCGGCGAGGTACGACGCCGAGGCTTTGGA
TTCGTAGAGAGCCAAGATGTTGTGCACCTTTTCTGGCGCAATCATTTGCGTCGCCCGCGT
CCTTGGCCCGCCATCCGGTGCGAGCCCCGCGTCCAGGTGATGCAGCGCCGACAACATCCA
TCGCATGCTCTCAACCTCGGGCTGAGTCGGCTGCTCAGTCGTAGGGCTCGTGGCGGCCAG
CTCTTGGAGCCTGGTGAGAACAGCGGCAGGGGAGGCGGCAGCCATTGCCCTGACGTCTCG
CACATAGGCCTCGAAGTCGGGTGGTTTCCAGAATTGCCGGAGGCTGCCCGGGGTCGTCGC
GGCCAGGGGCGACTTGCCTGACTCCGCCACCATCTTGACCCGGACCTGCGCCGACGCAGC
GCCCCATCGATCAGAGGAATGGCCAGGAGTCGCAATGCTGGGCAACGGCCGTGGTTGAGC
TCGGAAGCGCAGCGGCGACTTGGCCGGCGGGTCAGGGTGGGCAATGGGCGGGTCTCGAGA
GGTGATGCTGGGCGGGAGAGAGTTGGAGATGTCGGCGAACCTGGATGGCCGGTGCGGGAT
GGTGGATACAGAGTCGTTGGTCGGGGACCGAGGTGGTGTCAATGGGTCGCCCGAAAACAG
CAGGTCAGGGGCGATGAATGCGCTCCTCACCGGGCTCTGGAGGTCGGACGGGGGAGGGGG
TGCGCCAGGTTGACGCGCTGTGCTCGAGGCGGCCGAGCCGATGATGCGCGCCAGTCGGCT
CCTTGAACCGGCGGCCACGCGAGACGAGAGACGGTCGATGGAGGAGTCAACGGTGGGACG
GACAGTGAGCTCATCACGCGGGCTCTCGGATGGCGAAGCGGATGGTGCCGCCGGCTCGTC
GGTCTTGGAGGAGCGCGAGCTCGtcgtcgacgataacgagctCCGCGCCAGGGGCGTCGC
GCAATCATCTTGGACTCTGTTCCTGCGACTCTCCTTTTTCGCCCTGTGCTCGCCCACCAG
CTCTCGACTTGGATCCGTCCAGACAATGTCCCACAT
>MSTRG.76.1 JAAVMX010000001.1+ 3214654-3214802,3214871-3215019
GCTCGACGCACTCGTCCACGCAGGCAGGGTCGTCCCACCACCACGAGTCCGTCGTCACGT
GTTCTCCCCAAACATTGCGCCACAGCATGCGCCCGATGAGGCTCCTAAGCTCCGCCTTGG
TCTTGCGCTCGGCGTGGATCCTCTCAATGGATACTTCCGGCGCCGCGGAGAGACACCTCG
CCAAGCCATGGCGGGAGTTGCGCCGCGGGGTTCGTGCATCTCGACTGCTTCTCAAGGTTG
GCCATTAGATGCTCCTCCAGCCACTCTCGCAGCCTCTTCCCCAGCGTGTCGACGCAGG
>MSTRG.77.1 JAAVMX010000001.1+ 3216830-3219886,3219944-3220033,3220090-3220186,3220255-3220348,3220453-3220489,3220573-3221592,3221651-3221775,3221842-3222520
ATGGGCTGGGAGTTTGCGACTTGTTTCGAGTCCTTTCCGTCTTGCAACAGCCGAGAATCG
GAGAGAGGGAGCTCTCCTACTCTCTTGAGTCTCTTCGCCTCGTTTGAACACGACTGGCGA
CGCACTTCTTCCACTTGGCAGCTATCGAGGAAGACGAGCAGAGGAGAAGAGGTGGTTTTG
CACCCCATTGCCCAGCTGGCGTCCAAAGGGCTCCTGTGTGTGGCCCTCTCTCTCGGCACA
CAGGTTGCGCAGATGGACGTGTCGGCCAGTCGAGCAGCAGCAGCACGGAAACACAAGAGA
GGGAGAAGGGAGGGGGGGAGCCAGGAAGATTGATCGAGAGACGTGTGCGTATGTGTGTGT
ATCAATGCCATACAGGGCACCCTATCCGTACATGCGGTACCGGTGGTGGCAGCGCAGCTT
GCTTGGTCCATGCCATGTAGCCCGTCGCCGTCGTGGTATGTAATCGTCGTCGCCATTGTC
GAGCGAGATTGTGGTCACGATTTGAAAAGCCCTGGCCCTTGGCTTCGCTTGACCGCGACA
CACATGGCATGCCCAGGCCAAGGTGCATGTTGGCGGGCAGCTCTGCAAAAAGCCACTCAT
CCCAGGCTCCAAACTTGCTCCTTCCCCTCCCCTGATTCTTTCCCTTCCCCTCCTTCTCCC
CCTCTTCCTTCccctcctccttcctcctccTCCAGCGTTCTCTTTTTCCTGTCCAGTTCT
TCACCGCATCAATCACGTGTATTCCTCGTGCTCGTTTCTTCCGCCTCCAGCAGACAGACA
AGCTACGGCGGAAGATGAAGATGCGCACGCGGCAACAAGGGAAAGGAACATCCTCACCAT
GAACTGCCGACCGCCTTGCACAGTACAGCACAGCGCAGCACAGCACAGTACCGACATGGG
CGCCTCCCTTGTCTGAAGCAAGATCCCTGCATCTCGTGGCACGGCAGCTGACCATGTGAG
AAGCAGCCCCCGTGGCACAGGCTTGCCGGGATCGACTCATCATCCCGGCCAGATGCTCGA
CGGCGGGCCGAGATGCATCCTGCCGGGCATATGGGGTGGATGGTTCGAAAGCGCCCTCGG
TGGACAGGCCTCATACGCGCACGCGTGCATGCTTCTGTTGCTTTGCCCAAGTTCGGCCCG
CCACAGCCAACCCTCTCTTGGAGACCTTGGGATCCGCCTGTTTCCTTTTCTTGCACCACT
CTCGACCGAGGACACAGACGTGGCTGCAAGTCATGCGCAAATGGCACAAACGAGGGGCTT
CGACGTTCCTTCATCGTCTCGGATGCCTGGAATCGCGCTCCAGACCCGGCCGCTGCACAA
TCTTGCCGTCTGCTCGCAAGCCCACCTCGTGTGCTTTGTGTCTCGGCTGTGCCCGTGAAA
CCATGCTAGCCACCGCGTTACACAGATCTGGCCACGAGCTCTGCAGACATTGCTCAGAGT
CGCGCGCCTCTCTCCCTCAGCCAGAATGGGAACCTCTGGCATGCAAGTGGGCAACCCTGA
CCGACGGCCTGCTGCCATGAGTAGCCAGACGCCATCTCCCTGCCCCTCCGTCGTCCTCTC
GGGTAGGCCTGAACAAGCTTTGTATGATCTCGAGTTGGCCGCCGACGGGATCAAGGGCGT
GCAGGATCGAGAAGGGGAGGACAGCTGTCGTCCTCGTCATGCAGCCGATGCCGACGCGGA
ATCAGTAGCCGAAAACCTCGTCGTCCCATAGCAGGCATACACGAGCGTGGGTGGAGGAAG
ATGAGAGGAGGTCAAGACGGAGGGAAAGGCGCTTCTTCTTCCGCCACGGCGAGAACAACG
CTCGGCTTTCTCAAGTGGCCGATGAAAGAGTCGGACGCCAGTTTGATCCGGTTCTCTTCT
GCGGCTCGCCGCTACACACCCTGCTCATAGATACGTGTGTCTTTGCACCTCTCTTATCGG
ATGCCTGGACTCGTGGCACCTCGATTCTGAGAGGAACTTGGGTGGATTCGGTTGCGTGAG
CAGGTTGCCGAAGCCTGGCGGGAGCTTGCTTGAGCTTCTTCGACGCACTCCAGTCTCGAC
GCAAGCTCAGGGCCCGAGACAAGGCCATGTCCcgacttcgtcgagctctggCACCTGCAA
AGCGGCAGACCACCTCAGCCTGTTTGATAATTCATCGCGTTCTGACAATGGCAAATTGCT
CAGGCTCTGGCGTTGATGAGCGTCTTGGGCAGCCATCGGACTTGTTGCTGAGAGAAACGA
CTCGACTCGTTTCTTGCCCTTTCATTGTCCCTTGTCGGTCGTGACCTGGGGTTGGCCACG
GCTCTCGCCATTTATTGAGGAACGGTGCACAGAATCTCCACAGGACGCTGGCCACGAGGC
AGCTGAACGGCTCTCAAGGCAGACACCACATCCAGGTTAGAAGCAGGGTCGACAGCAACG
GCCTTGTGCCTCTCCTCAAGCCGCTGTCCTACCTTTGGTCTCACTCTGAGCACTCAATAC
TTTTCGGTTGCGCACCTTTGGCGCGCGCTCGTCTCAGCATCCTGTACCCAACGACGCCCC
CTGGACGAGGCCATCTCAAGATCAGGGGACCGGGCCCCTCCCTGGCGGTGGTCTTCCTTT
CCGAGGCTGAACGGGCCGTTTGAGCTGTGCGGATAGTCGCTTCTCATACCGGATACCAGT
CATCATCCTTGGGATATCCGTGCCTCTGTGTAGATTGACTAGCAGTCCCCCGATGTGCCC
TTCCCTTGACGCCTTCCGGGGAAAATGTCTTCATGTCCGTGTTCGGCTTTTACATCTTGA
GATCGATACTGTAGGGTTGAGAAAGTCTCGCAGTCTCTCTTGGTTCATCTCGTGCGTCAC
CACAGCTCATTCAGTCTTTCGGTGCCGAATCCTCGGCCACACTCGACCGATTAGCATCGG
CATATTCTTTGGGCCATGGAGCGACCGAGCGACCAGCTGTCGATGGCGGCTTCGCTTTCG
CACGGACCGGTCACTCGATCCCGTTTTTTTGGCTTCCGAGATTTCTTCGACTACCTGGAC
AGGCGCATCACCGCCTCGCGATTCGGCAGACTGTTTCGCCTCGCCGGGTCGGGCCATCCA
AACGAAATCCAGGGAGCAACATTTCTCAAGGAGTTTCGAGCTGGCTTGACTACCTTTACC
ACGATGGCGTACATCATCGCCGTCAACGCCTCGTTGCTGTCACAAACGGGCGGGACCTGC
GAATGCGACATAAAACCCAAGGAGCTATGCGACTCCATCCCCGAGTTTGCCGCCTGCAAG
GAAGACGTGCGAAGAGACTTGATCACAGCCACCGCTGCCTTGGCCGGAATGGCCTCAATC
GTCTTCGGGGCGTTGACGAATCTCCCCGTGGCTCTTGCGCCGGGCATGGGACTCAATGCC
TACTTTGCCTTTCAGGTCGTCGGCGTCAACGGCAGCGGAAACGTCTCGTATCGGACTGCT
CTCACGGCCGTATTCTTCGAGGGCATCATCTTCATTGTCCTGGCGCTCACGGGCCTGCGG
CAGTGGCTCGTGAGGCTTATTCCCGCCACCATCAAGACGGCCACGGGCGTCGGCATCGGC
CTCTTCCTCACCGAGATCGGGCTGTCATACTCTGTCGGCATCGGCGCCATCACGGGAGGG
GGTTCCTCAACGCCGCTGGCGCTGGGAGGCTGTCCGCAGGACCTGATGGATAAGCGGACG
GGCATGTGCACGTCGGGTCAGATGACGAGCCCCAAGGTAATGCATTCGAAGGACCCTGTT
GCAATGCTGGCTGACGGTTGATGAGACGTGGGTTGCGATCTTCTGCGGCGGCCTCGTCAC
GTCCTTTTTGATGACCTTCCGCATCAAGTACGCCTTCGTCATAGGCATTGCCCTGGTTTC
GGTCCTCTCTTGGCCGCAAGTCCCCCTTCCCTTTGCTCCTCGTTAACGCTCGCTTTCCTG
ACTGCTCCAAGCAGCCGCCACACGACCATATCTTATTTCCCCGACACCGACGAGGGCAAC
GTCCGCTTCGAATTCTTCCAGCAGGTCATTGCCTGGCATCCGATGAGCAAGGTCATTAAC
CAACTGGACTGGGCTTTTAGCTCAGGAGGCTCCCACTTCGCGCTGGCCCTCTTCACCTTT
CTGTATGTCGACATTATAGACGCCACGGCCACGCTCTACGCCATGGTCCGTTTTTGCGGC
GTCGTAAACCGCGAGGACGGTGATTTCCCCCGCTCGACCCTCGCCTACTGCACCGATGCC
GCCTTTATATCCATTGGCGCCTTGCTGGGGTCGTCGCCCGTGACCGTCTTCATCGAGAGC
GGTGCCGGCATTGCAGAGGGCGGGCGCACAGGGCTCACGGCCATCTTCACGGGCCTATGC
TTTGTCGCCTCCGTCTTCTTTGCTCCCATCTTTGCGTCCATTCCGCCGTGGGCAACTGGC
TGTACCCTCATACTGGTGGGCTGCATGATGATTCGCCAGATTACCCAAATCAACTGGCAC
TACTTTGGCGACGTGCTTCCGTCCTTTGTCGTCATGGCATTCGTCCCTTTTAGCTACAGC
GTCGCCTATGGCCTCATTGCCGGCCTCCTTGTTTACGCCGTCCTCAATGGCCTCGTTGGC
CTCGTCGTTTGCCTGAGCGGCGGCCGCATCGAGCCTCATGAGTACGAGCTCAAGGAATAC
TGGACCTGGAAGGGCGCCGGCAGGCCGCCCTGGTTCGTCAGGGCAATCAGGGCGCGCCGC
CGACGAGCAGAGGCCGAGCGGCCCGAGGAACATTGTCTCGAGACGCGAGAAGGTCGTGAC
ACTTCTGCGCTTGACTCGCGAGCCGAGTCCTCGGCCAACGAGTACGCTCTAGGCCCCAAA
GAGCCTCAGGGACCGGCCGAGGGGACGTCATCGGGCCATGCTCGTCGCTGACGATCAACA
CTTGCAATTGCGTAGGATCTTTTGTATGATTGGCTTGGGTTTCGGGATGGTATGGAATGG
GGGAAGCTCGACACGGCGGCCAGGGTCAGATGCGGAACTGTGAGGGATTAGAAGACTCTG
GTAGAGGCACGAGGCGTAGCAGGAGCTAAGAGCTTGGGGTGTCCGGGACACCGGAAATAG
GTGGTGTCATGAGGTCCGTTTTGACATGCTCCACCTGTTTCCGCTCGTTCTGAGCCAATG
TTGGCCTCGATCGCCAAAGACTGTTGGCGGGCGGCTATAGGTAAACAAGGCCGTGCAGCT
TTTCTCGCGGGCGGCGCCTTTAGACGCGAGTGCCCTCGA
>MSTRG.77.2 JAAVMX010000001.1+ 3216830-3220893,3220943-3221052,3221112-3221592,3221651-3221775,3221842-3222519
ATGGGCTGGGAGTTTGCGACTTGTTTCGAGTCCTTTCCGTCTTGCAACAGCCGAGAATCG
GAGAGAGGGAGCTCTCCTACTCTCTTGAGTCTCTTCGCCTCGTTTGAACACGACTGGCGA
CGCACTTCTTCCACTTGGCAGCTATCGAGGAAGACGAGCAGAGGAGAAGAGGTGGTTTTG
CACCCCATTGCCCAGCTGGCGTCCAAAGGGCTCCTGTGTGTGGCCCTCTCTCTCGGCACA
CAGGTTGCGCAGATGGACGTGTCGGCCAGTCGAGCAGCAGCAGCACGGAAACACAAGAGA
GGGAGAAGGGAGGGGGGGAGCCAGGAAGATTGATCGAGAGACGTGTGCGTATGTGTGTGT
ATCAATGCCATACAGGGCACCCTATCCGTACATGCGGTACCGGTGGTGGCAGCGCAGCTT
GCTTGGTCCATGCCATGTAGCCCGTCGCCGTCGTGGTATGTAATCGTCGTCGCCATTGTC
GAGCGAGATTGTGGTCACGATTTGAAAAGCCCTGGCCCTTGGCTTCGCTTGACCGCGACA
CACATGGCATGCCCAGGCCAAGGTGCATGTTGGCGGGCAGCTCTGCAAAAAGCCACTCAT
CCCAGGCTCCAAACTTGCTCCTTCCCCTCCCCTGATTCTTTCCCTTCCCCTCCTTCTCCC
CCTCTTCCTTCccctcctccttcctcctccTCCAGCGTTCTCTTTTTCCTGTCCAGTTCT
TCACCGCATCAATCACGTGTATTCCTCGTGCTCGTTTCTTCCGCCTCCAGCAGACAGACA
AGCTACGGCGGAAGATGAAGATGCGCACGCGGCAACAAGGGAAAGGAACATCCTCACCAT
GAACTGCCGACCGCCTTGCACAGTACAGCACAGCGCAGCACAGCACAGTACCGACATGGG
CGCCTCCCTTGTCTGAAGCAAGATCCCTGCATCTCGTGGCACGGCAGCTGACCATGTGAG
AAGCAGCCCCCGTGGCACAGGCTTGCCGGGATCGACTCATCATCCCGGCCAGATGCTCGA
CGGCGGGCCGAGATGCATCCTGCCGGGCATATGGGGTGGATGGTTCGAAAGCGCCCTCGG
TGGACAGGCCTCATACGCGCACGCGTGCATGCTTCTGTTGCTTTGCCCAAGTTCGGCCCG
CCACAGCCAACCCTCTCTTGGAGACCTTGGGATCCGCCTGTTTCCTTTTCTTGCACCACT
CTCGACCGAGGACACAGACGTGGCTGCAAGTCATGCGCAAATGGCACAAACGAGGGGCTT
CGACGTTCCTTCATCGTCTCGGATGCCTGGAATCGCGCTCCAGACCCGGCCGCTGCACAA
TCTTGCCGTCTGCTCGCAAGCCCACCTCGTGTGCTTTGTGTCTCGGCTGTGCCCGTGAAA
CCATGCTAGCCACCGCGTTACACAGATCTGGCCACGAGCTCTGCAGACATTGCTCAGAGT
CGCGCGCCTCTCTCCCTCAGCCAGAATGGGAACCTCTGGCATGCAAGTGGGCAACCCTGA
CCGACGGCCTGCTGCCATGAGTAGCCAGACGCCATCTCCCTGCCCCTCCGTCGTCCTCTC
GGGTAGGCCTGAACAAGCTTTGTATGATCTCGAGTTGGCCGCCGACGGGATCAAGGGCGT
GCAGGATCGAGAAGGGGAGGACAGCTGTCGTCCTCGTCATGCAGCCGATGCCGACGCGGA
ATCAGTAGCCGAAAACCTCGTCGTCCCATAGCAGGCATACACGAGCGTGGGTGGAGGAAG
ATGAGAGGAGGTCAAGACGGAGGGAAAGGCGCTTCTTCTTCCGCCACGGCGAGAACAACG
CTCGGCTTTCTCAAGTGGCCGATGAAAGAGTCGGACGCCAGTTTGATCCGGTTCTCTTCT
GCGGCTCGCCGCTACACACCCTGCTCATAGATACGTGTGTCTTTGCACCTCTCTTATCGG
ATGCCTGGACTCGTGGCACCTCGATTCTGAGAGGAACTTGGGTGGATTCGGTTGCGTGAG
CAGGTTGCCGAAGCCTGGCGGGAGCTTGCTTGAGCTTCTTCGACGCACTCCAGTCTCGAC
GCAAGCTCAGGGCCCGAGACAAGGCCATGTCCcgacttcgtcgagctctggCACCTGCAA
AGCGGCAGACCACCTCAGCCTGTTTGATAATTCATCGCGTTCTGACAATGGCAAATTGCT
CAGGCTCTGGCGTTGATGAGCGTCTTGGGCAGCCATCGGACTTGTTGCTGAGAGAAACGA
CTCGACTCGTTTCTTGCCCTTTCATTGTCCCTTGTCGGTCGTGACCTGGGGTTGGCCACG
GCTCTCGCCATTTATTGAGGAACGGTGCACAGAATCTCCACAGGACGCTGGCCACGAGGC
AGCTGAACGGCTCTCAAGGCAGACACCACATCCAGGTTAGAAGCAGGGTCGACAGCAACG
GCCTTGTGCCTCTCCTCAAGCCGCTGTCCTACCTTTGGTCTCACTCTGAGCACTCAATAC
TTTTCGGTTGCGCACCTTTGGCGCGCGCTCGTCTCAGCATCCTGTACCCAACGACGCCCC
CTGGACGAGGCCATCTCAAGATCAGGGGACCGGGCCCCTCCCTGGCGGTGGTCTTCCTTT
CCGAGGCTGAACGGGCCGTTTGAGCTGTGCGGATAGTCGCTTCTCATACCGGATACCAGT
CATCATCCTTGGGATATCCGTGCCTCTGTGTAGATTGACTAGCAGTCCCCCGATGTGCCC
TTCCCTTGACGCCTTCCGGGGAAAATGTCTTCATGTCCGTGTTCGGCTTTTACATCTTGA
GATCGATACTGTAGGGTTGAGAAAGTCTCGCAGTCTCTCTTGGTTCATCTCGTGCGTCAC
CACAGCTCATTCAGTCTTTCGGTGCCGAATCCTCGGCCACACTCGACCGATTAGCATCGG
CATATTCTTTGGGCCATGGAGCGACCGAGCGACCAGCTGTCGATGGCGGCTTCGCTTTCG
CACGGACCGGTCACTCGATCCCGTTTTTTTGGCTTCCGAGATTTCTTCGACTACCTGGAC
AGGCGCATCACCGCCTCGCGATTCGGCAGACTGTTTCGCCTCGCCGGGTCGGGCCATGTA
AGCAAGATGGAGAGAGCAGGTTGCGACGGCCGAGAGTCTGATTTTGTCGACTAGCCAAAC
GAAATCCAGGGAGCAACATTTCTCAAGGAGTTTCGAGCTGGCTTGACTACCTTTACCACG
ATGGCGTACATCATCGCCGTCAACGTCAGTACCCCCTTCCCGGGTTCGCTCTGTTCAGAT
GCTGACCCGAATTCATGCAGGCCTCGTTGCTGTCACAAACGGGCGGGACCTGCGAATGCG
ACATAAAACCCAAGGAGCTATGCGACTCCATCCCCGAGTTTGCCGCCTGCAAGGAAGGTA
TCGCAGAGTCAACGCTTCGACGACGGCATGTGAAGATTCAGGCTTGACGGCTGACGTGTT
GCTAGACGTGCGAAGAGACTTGATCACAGCCACCGCTGCCTTGGCCGGAATGGCCTCAAT
CGTCTTCGGGGCGTTGACGAATCTCCCCGTGGCTCTTGCGTAAGCTCTGCCTCAGTTCGC
CTTGACGGCTGCCTCGTCGTCGTAGTCGTCGTCCTCAACCCTCATGCGTATTGCGTAAAG
TGCGTGCTGACAGGCTCTCACAGGCCGGGCATGGGACTCAATGCCTACTTTGCCTTTCAG
GTATGACTAGAGCCCTGTCAAATCTTGTCCCTTTCGCCGTCTCGCCGTCTCATAGAATTG
GTGCTCACGTTCATTCATGGCAGGTCGTCGGCGTCAACGGCAGCGGAAACGTCTCGTATC
GGACTGCTCTCACGGCCGTATTCTTCGAGGGCATCATCTTCATTGTCCTGGCGCTCACGG
GCCTGCGGCAGTGGCTCGTGAGGCTTATTCCCGCCACCATCAAGACGGCCACGGGCGTCG
GCATCGGCCTCTTCCTCACCGAGATCGGGCTGTCATACTCTGTCGGCATCGGCGCCATCA
CGGGAGGGGGTTCCTCAACGCCGCTGGCGCTGGGAGGCTGTCCGCAGGACCTGATGGATA
AGCGGACGGGCATGTGCACGTCGGGTCAGATGACGAGCCCCAAGACGTGGGTTGCGATCT
TCTGCGGCGGCCTCGTCACGTCCTTTTTGATGACCTTCCGCATCAAGTACGCCTTCGTCA
TAGGCATTGCCCTGGTTTCGGTCCTCTCTTGGCCCCGCCACACGACCATATCTTATTTCC
CCGACACCGACGAGGGCAACGTCCGCTTCGAATTCTTCCAGCAGGTCATTGCCTGGCATC
CGATGAGCAAGGTCATTAACCAACTGGACTGGGCTTTTAGCTCAGGAGGCTCCCACTTCG
CGCTGGCCCTCTTCACCTTTCTGTATGTCGACATTATAGACGCCACGGCCACGCTCTACG
CCATGGTCCGTTTTTGCGGCGTCGTAAACCGCGAGGACGGTGATTTCCCCCGCTCGACCC
TCGCCTACTGCACCGATGCCGCCTTTATATCCATTGGCGCCTTGCTGGGGTCGTCGCCCG
TGACCGTCTTCATCGAGAGCGGTGCCGGCATTGCAGAGGGCGGGCGCACAGGGCTCACGG
CCATCTTCACGGGCCTATGCTTTGTCGCCTCCGTCTTCTTTGCTCCCATCTTTGCGTCCA
TTCCGCCGTGGGCAACTGGCTGTACCCTCATACTGGTGGGCTGCATGATGATTCGCCAGA
TTACCCAAATCAACTGGCACTACTTTGGCGACGTGCTTCCGTCCTTTGTCGTCATGGCAT
TCGTCCCTTTTAGCTACAGCGTCGCCTATGGCCTCATTGCCGGCCTCCTTGTTTACGCCG
TCCTCAATGGCCTCGTTGGCCTCGTCGTTTGCCTGAGCGGCGGCCGCATCGAGCCTCATG
AGTACGAGCTCAAGGAATACTGGACCTGGAAGGGCGCCGGCAGGCCGCCCTGGTTCGTCA
GGGCAATCAGGGCGCGCCGCCGACGAGCAGAGGCCGAGCGGCCCGAGGAACATTGTCTCG
AGACGCGAGAAGGTCGTGACACTTCTGCGCTTGACTCGCGAGCCGAGTCCTCGGCCAACG
AGTACGCTCTAGGCCCCAAAGAGCCTCAGGGACCGGCCGAGGGGACGTCATCGGGCCATG
CTCGTCGCTGACGATCAACACTTGCAATTGCGTAGGATCTTTTGTATGATTGGCTTGGGT
TTCGGGATGGTATGGAATGGGGGAAGCTCGACACGGCGGCCAGGGTCAGATGCGGAACTG
TGAGGGATTAGAAGACTCTGGTAGAGGCACGAGGCGTAGCAGGAGCTAAGAGCTTGGGGT
GTCCGGGACACCGGAAATAGGTGGTGTCATGAGGTCCGTTTTGACATGCTCCACCTGTTT
CCGCTCGTTCTGAGCCAATGTTGGCCTCGATCGCCAAAGACTGTTGGCGGGCGGCTATAG
GTAAACAAGGCCGTGCAGCTTTTCTCGCGGGCGGCGCCTTTAGACGCGAGTGCCCTCG
>IOZ07G0041.t1 JAAVMX010000001.1+ 3216830-3217162
ATGGGCTGGGAGTTTGCGACTTGTTTCGAGTCCTTTCCGTCTTGCAACAGCCGAGAATCG
GAGAGAGGGAGCTCTCCTACTCTCTTGAGTCTCTTCGCCTCGTTTGAACACGACTGGCGA
CGCACTTCTTCCACTTGGCAGCTATCGAGGAAGACGAGCAGAGGAGAAGAGGTGGTTTTG
CACCCCATTGCCCAGCTGGCGTCCAAAGGGCTCCTGTGTGTGGCCCTCTCTCTCGGCACA
CAGGTTGCGCAGATGGACGTGTCGGCCAGTCGAGCAGCAGCAGCACGGAAACACAAGAGA
GGGAGAAGGGAGGGGGGGAGCCAGGAAGATTGA
>MSTRG.77.4 JAAVMX010000001.1+ 3217486-3220893,3220943-3221052,3221112-3222172
TCCCCCTCTTCCTTCccctcctccttcctcctccTCCAGCGTTCTCTTTTTCCTGTCCAG
TTCTTCACCGCATCAATCACGTGTATTCCTCGTGCTCGTTTCTTCCGCCTCCAGCAGACA
GACAAGCTACGGCGGAAGATGAAGATGCGCACGCGGCAACAAGGGAAAGGAACATCCTCA
CCATGAACTGCCGACCGCCTTGCACAGTACAGCACAGCGCAGCACAGCACAGTACCGACA
TGGGCGCCTCCCTTGTCTGAAGCAAGATCCCTGCATCTCGTGGCACGGCAGCTGACCATG
TGAGAAGCAGCCCCCGTGGCACAGGCTTGCCGGGATCGACTCATCATCCCGGCCAGATGC
TCGACGGCGGGCCGAGATGCATCCTGCCGGGCATATGGGGTGGATGGTTCGAAAGCGCCC
TCGGTGGACAGGCCTCATACGCGCACGCGTGCATGCTTCTGTTGCTTTGCCCAAGTTCGG
CCCGCCACAGCCAACCCTCTCTTGGAGACCTTGGGATCCGCCTGTTTCCTTTTCTTGCAC
CACTCTCGACCGAGGACACAGACGTGGCTGCAAGTCATGCGCAAATGGCACAAACGAGGG
GCTTCGACGTTCCTTCATCGTCTCGGATGCCTGGAATCGCGCTCCAGACCCGGCCGCTGC
ACAATCTTGCCGTCTGCTCGCAAGCCCACCTCGTGTGCTTTGTGTCTCGGCTGTGCCCGT
GAAACCATGCTAGCCACCGCGTTACACAGATCTGGCCACGAGCTCTGCAGACATTGCTCA
GAGTCGCGCGCCTCTCTCCCTCAGCCAGAATGGGAACCTCTGGCATGCAAGTGGGCAACC
CTGACCGACGGCCTGCTGCCATGAGTAGCCAGACGCCATCTCCCTGCCCCTCCGTCGTCC
TCTCGGGTAGGCCTGAACAAGCTTTGTATGATCTCGAGTTGGCCGCCGACGGGATCAAGG
GCGTGCAGGATCGAGAAGGGGAGGACAGCTGTCGTCCTCGTCATGCAGCCGATGCCGACG
CGGAATCAGTAGCCGAAAACCTCGTCGTCCCATAGCAGGCATACACGAGCGTGGGTGGAG
GAAGATGAGAGGAGGTCAAGACGGAGGGAAAGGCGCTTCTTCTTCCGCCACGGCGAGAAC
AACGCTCGGCTTTCTCAAGTGGCCGATGAAAGAGTCGGACGCCAGTTTGATCCGGTTCTC
TTCTGCGGCTCGCCGCTACACACCCTGCTCATAGATACGTGTGTCTTTGCACCTCTCTTA
TCGGATGCCTGGACTCGTGGCACCTCGATTCTGAGAGGAACTTGGGTGGATTCGGTTGCG
TGAGCAGGTTGCCGAAGCCTGGCGGGAGCTTGCTTGAGCTTCTTCGACGCACTCCAGTCT
CGACGCAAGCTCAGGGCCCGAGACAAGGCCATGTCCcgacttcgtcgagctctggCACCT
GCAAAGCGGCAGACCACCTCAGCCTGTTTGATAATTCATCGCGTTCTGACAATGGCAAAT
TGCTCAGGCTCTGGCGTTGATGAGCGTCTTGGGCAGCCATCGGACTTGTTGCTGAGAGAA
ACGACTCGACTCGTTTCTTGCCCTTTCATTGTCCCTTGTCGGTCGTGACCTGGGGTTGGC
CACGGCTCTCGCCATTTATTGAGGAACGGTGCACAGAATCTCCACAGGACGCTGGCCACG
AGGCAGCTGAACGGCTCTCAAGGCAGACACCACATCCAGGTTAGAAGCAGGGTCGACAGC
AACGGCCTTGTGCCTCTCCTCAAGCCGCTGTCCTACCTTTGGTCTCACTCTGAGCACTCA
ATACTTTTCGGTTGCGCACCTTTGGCGCGCGCTCGTCTCAGCATCCTGTACCCAACGACG
CCCCCTGGACGAGGCCATCTCAAGATCAGGGGACCGGGCCCCTCCCTGGCGGTGGTCTTC
CTTTCCGAGGCTGAACGGGCCGTTTGAGCTGTGCGGATAGTCGCTTCTCATACCGGATAC
CAGTCATCATCCTTGGGATATCCGTGCCTCTGTGTAGATTGACTAGCAGTCCCCCGATGT
GCCCTTCCCTTGACGCCTTCCGGGGAAAATGTCTTCATGTCCGTGTTCGGCTTTTACATC
TTGAGATCGATACTGTAGGGTTGAGAAAGTCTCGCAGTCTCTCTTGGTTCATCTCGTGCG
TCACCACAGCTCATTCAGTCTTTCGGTGCCGAATCCTCGGCCACACTCGACCGATTAGCA
TCGGCATATTCTTTGGGCCATGGAGCGACCGAGCGACCAGCTGTCGATGGCGGCTTCGCT
TTCGCACGGACCGGTCACTCGATCCCGTTTTTTTGGCTTCCGAGATTTCTTCGACTACCT
GGACAGGCGCATCACCGCCTCGCGATTCGGCAGACTGTTTCGCCTCGCCGGGTCGGGCCA
TGTAAGCAAGATGGAGAGAGCAGGTTGCGACGGCCGAGAGTCTGATTTTGTCGACTAGCC
AAACGAAATCCAGGGAGCAACATTTCTCAAGGAGTTTCGAGCTGGCTTGACTACCTTTAC
CACGATGGCGTACATCATCGCCGTCAACGTCAGTACCCCCTTCCCGGGTTCGCTCTGTTC
AGATGCTGACCCGAATTCATGCAGGCCTCGTTGCTGTCACAAACGGGCGGGACCTGCGAA
TGCGACATAAAACCCAAGGAGCTATGCGACTCCATCCCCGAGTTTGCCGCCTGCAAGGAA
GGTATCGCAGAGTCAACGCTTCGACGACGGCATGTGAAGATTCAGGCTTGACGGCTGACG
TGTTGCTAGACGTGCGAAGAGACTTGATCACAGCCACCGCTGCCTTGGCCGGAATGGCCT
CAATCGTCTTCGGGGCGTTGACGAATCTCCCCGTGGCTCTTGCGTAAGCTCTGCCTCAGT
TCGCCTTGACGGCTGCCTCGTCGTCGTAGTCGTCGTCCTCAACCCTCATGCGTATTGCGT
AAAGTGCGTGCTGACAGGCTCTCACAGGCCGGGCATGGGACTCAATGCCTACTTTGCCTT
TCAGGTATGACTAGAGCCCTGTCAAATCTTGTCCCTTTCGCCGTCTCGCCGTCTCATAGA
ATTGGTGCTCACGTTCATTCATGGCAGGTCGTCGGCGTCAACGGCAGCGGAAACGTCTCG
TATCGGACTGCTCTCACGGCCGTATTCTTCGAGGGCATCATCTTCATTGTCCTGGCGCTC
ACGGGCCTGCGGCAGTGGCTCGTGAGGCTTATTCCCGCCACCATCAAGACGGCCACGGGC
GTCGGCATCGGCCTCTTCCTCACCGAGATCGGGCTGTCATACTCTGTCGGCATCGGCGCC
ATCACGGGAGGGGGTTCCTCAACGCCGCTGGCGCTGGGAGGCTGTCCGCAGGACCTGATG
GATAAGCGGACGGGCATGTGCACGTCGGGTCAGATGACGAGCCCCAAGACGTGGGTTGCG
ATCTTCTGCGGCGGCCTCGTCACGTCCTTTTTGATGACCTTCCGCATCAAGTACGCCTTC
GTCATAGGCATTGCCCTGGTTTCGGTCCTCTCTTGGCCCCGCCACACGACCATATCTTAT
TTCCCCGACACCGACGAGGGCAACGTCCGCTTCGAATTCTTCCAGCAGGTCATTGCCTGG
CATCCGATGAGCAAGGTCATTAACCAACTGGACTGGGCTTTTAGCTCAGGAGGCTCCCAC
TTCGCGCTGGCCCTCTTCACCTTTCTGTATGTCGACATTATAGACGCCACGGCCACGCTC
TACGCCATGGTCCGTTTTTGCGGCGTCGTAAACCGCGAGGACGGTGATTTCCCCCGCTCG
ACCCTCGCCTACTGCACCGATGCCGCCTTTATATCCATTGGCGCCTTGCTGGGGTCGTCG
CCCGTGACCGTCTTCATCGAGAGCGGTGCCGGCATTGCAGAGGGCGGGCGCACAGGGCTC
ACGGCCATCTTCACGGGCCTATGCTTTGTCGCCTCCGTCTTCTTTGCTCCCATCTTTGCG
TCCATTCCGCCGTGGGCAACTGGCTGTACCCTCATACTGGTATGGATTCCTTGCCCCTTC
CCGTGCTGTTTTCACCCACTTACACCATGGCTTGCAGGTGGGCTGCATGATGATTCGCCA
GATTACCCAAATCAACTGGCACTACTTTGGCGACGTGCTTCCGTCCTTTGTCGTCATGGC
ATTCGTCCCTTTTAGCTACAGCGTCGCCTATGGCCTCATTGCGTAAGTCTAATTTCGAAA
AGAGTCGGCTCGCGAAAGGAAGCAGCCGTGGCTAATGCACGATGGCAGCGGCCTCCTTGT
TTACGCCGTCCTCAATGGCCTCGTTGGCCTCGTCGTTTGCCTGAGCGGCGGCCGCATCGA
GCCTCATGAGTACGAGCTCAAGGAATACTGGACCTGGAAGGGCGCCGGCAGGCCGCCCTG
GTTCGTCAGGGCAATCAGGGCGCGCCGCCGACGAGCAGAGGCCGAGCGGCCCGAGGAACA
TTGTCTCGAGACGCGAGAAGGTCGTGACACTTCTGCGCTTGACTCGCGAGCCGAGTCCTC
GGCCAACGAGTACGCTCTAGGCCCCAAAGAGCCTCAGGGACCGGCCGAGGGGACGTCATC
GGGCCATGCTCGTCGCTGA
>MSTRG.77.5 JAAVMX010000001.1+ 3217486-3220348,3220453-3220489,3220573-3220893,3220943-3221592,3221651-3221775,3221842-3222172
TCCCCCTCTTCCTTCccctcctccttcctcctccTCCAGCGTTCTCTTTTTCCTGTCCAG
TTCTTCACCGCATCAATCACGTGTATTCCTCGTGCTCGTTTCTTCCGCCTCCAGCAGACA
GACAAGCTACGGCGGAAGATGAAGATGCGCACGCGGCAACAAGGGAAAGGAACATCCTCA
CCATGAACTGCCGACCGCCTTGCACAGTACAGCACAGCGCAGCACAGCACAGTACCGACA
TGGGCGCCTCCCTTGTCTGAAGCAAGATCCCTGCATCTCGTGGCACGGCAGCTGACCATG
TGAGAAGCAGCCCCCGTGGCACAGGCTTGCCGGGATCGACTCATCATCCCGGCCAGATGC
TCGACGGCGGGCCGAGATGCATCCTGCCGGGCATATGGGGTGGATGGTTCGAAAGCGCCC
TCGGTGGACAGGCCTCATACGCGCACGCGTGCATGCTTCTGTTGCTTTGCCCAAGTTCGG
CCCGCCACAGCCAACCCTCTCTTGGAGACCTTGGGATCCGCCTGTTTCCTTTTCTTGCAC
CACTCTCGACCGAGGACACAGACGTGGCTGCAAGTCATGCGCAAATGGCACAAACGAGGG
GCTTCGACGTTCCTTCATCGTCTCGGATGCCTGGAATCGCGCTCCAGACCCGGCCGCTGC
ACAATCTTGCCGTCTGCTCGCAAGCCCACCTCGTGTGCTTTGTGTCTCGGCTGTGCCCGT
GAAACCATGCTAGCCACCGCGTTACACAGATCTGGCCACGAGCTCTGCAGACATTGCTCA
GAGTCGCGCGCCTCTCTCCCTCAGCCAGAATGGGAACCTCTGGCATGCAAGTGGGCAACC
CTGACCGACGGCCTGCTGCCATGAGTAGCCAGACGCCATCTCCCTGCCCCTCCGTCGTCC
TCTCGGGTAGGCCTGAACAAGCTTTGTATGATCTCGAGTTGGCCGCCGACGGGATCAAGG
GCGTGCAGGATCGAGAAGGGGAGGACAGCTGTCGTCCTCGTCATGCAGCCGATGCCGACG
CGGAATCAGTAGCCGAAAACCTCGTCGTCCCATAGCAGGCATACACGAGCGTGGGTGGAG
GAAGATGAGAGGAGGTCAAGACGGAGGGAAAGGCGCTTCTTCTTCCGCCACGGCGAGAAC
AACGCTCGGCTTTCTCAAGTGGCCGATGAAAGAGTCGGACGCCAGTTTGATCCGGTTCTC
TTCTGCGGCTCGCCGCTACACACCCTGCTCATAGATACGTGTGTCTTTGCACCTCTCTTA
TCGGATGCCTGGACTCGTGGCACCTCGATTCTGAGAGGAACTTGGGTGGATTCGGTTGCG
TGAGCAGGTTGCCGAAGCCTGGCGGGAGCTTGCTTGAGCTTCTTCGACGCACTCCAGTCT
CGACGCAAGCTCAGGGCCCGAGACAAGGCCATGTCCcgacttcgtcgagctctggCACCT
GCAAAGCGGCAGACCACCTCAGCCTGTTTGATAATTCATCGCGTTCTGACAATGGCAAAT
TGCTCAGGCTCTGGCGTTGATGAGCGTCTTGGGCAGCCATCGGACTTGTTGCTGAGAGAA
ACGACTCGACTCGTTTCTTGCCCTTTCATTGTCCCTTGTCGGTCGTGACCTGGGGTTGGC
CACGGCTCTCGCCATTTATTGAGGAACGGTGCACAGAATCTCCACAGGACGCTGGCCACG
AGGCAGCTGAACGGCTCTCAAGGCAGACACCACATCCAGGTTAGAAGCAGGGTCGACAGC
AACGGCCTTGTGCCTCTCCTCAAGCCGCTGTCCTACCTTTGGTCTCACTCTGAGCACTCA
ATACTTTTCGGTTGCGCACCTTTGGCGCGCGCTCGTCTCAGCATCCTGTACCCAACGACG
CCCCCTGGACGAGGCCATCTCAAGATCAGGGGACCGGGCCCCTCCCTGGCGGTGGTCTTC
CTTTCCGAGGCTGAACGGGCCGTTTGAGCTGTGCGGATAGTCGCTTCTCATACCGGATAC
CAGTCATCATCCTTGGGATATCCGTGCCTCTGTGTAGATTGACTAGCAGTCCCCCGATGT
GCCCTTCCCTTGACGCCTTCCGGGGAAAATGTCTTCATGTCCGTGTTCGGCTTTTACATC
TTGAGATCGATACTGTAGGGTTGAGAAAGTCTCGCAGTCTCTCTTGGTTCATCTCGTGCG
TCACCACAGCTCATTCAGTCTTTCGGTGCCGAATCCTCGGCCACACTCGACCGATTAGCA
TCGGCATATTCTTTGGGCCATGGAGCGACCGAGCGACCAGCTGTCGATGGCGGCTTCGCT
TTCGCACGGACCGGTCACTCGATCCCGTTTTTTTGGCTTCCGAGATTTCTTCGACTACCT
GGACAGGCGCATCACCGCCTCGCGATTCGGCAGACTGTTTCGCCTCGCCGGGTCGGGCCA
TGTAAGCAAGATGGAGAGAGCAGGTTGCGACGGCCGAGAGTCTGATTTTGTCGACTAGCC
AAACGAAATCCAGGGAGCAACATTTCTCAAGGAGTTTCGAGCTGGCTTGACTACCTTTAC
CACGATGGCGTACATCATCGCCGTCAACGTCAGTACCCCCTTCCCGGGTTCGCTCTGTTC
AGATGCTGACCCGAATTCATGCAGGCCTCGTTGCTGTCACAAACGGGCGGGACCTGCGAA
TGCGACATAAAACCCAAGGAGCTATGCGACTCCATCCCCGAGTTTGCCGCCTGCAAGGAA
GGTATCGCAGAGTCAACGCTTCGACGACGGCATGTGAAGATTCAGGCTTGACGGCTGACG
TGTTGCTAGACGTGCGAAGAGACTTGATCACAGCCACCGCTGCCTTGGCCGGAATGGCCT
CAATCGTCTTCGGGGCGTTGACGAATCTCCCCGTGGCTCTTGCGCCGGGCATGGGACTCA
ATGCCTACTTTGCCTTTCAGGTCGTCGGCGTCAACGGCAGCGGAAACGTCTCGTATCGGA
CTGCTCTCACGGCCGTATTCTTCGAGGGCATCATCTTCATTGTCCTGGCGCTCACGGGCC
TGCGGCAGTGGCTCGTGAGGCTTATTCCCGCCACCATCAAGACGGCCACGGGCGTCGGCA
TCGGCCTCTTCCTCACCGAGATCGGGCTGTCATACTCTGTCGGCATCGGCGCCATCACGG
GAGGGGGTTCCTCAACGCCGCTGGCGCTGGGAGGCTGTCCGCAGGACCTGATGGATAAGC
GGACGGGCATGTGCACGTCGGGTCAGATGACGAGCCCCAAGACGTGGGTTGCGATCTTCT
GCGGCGGCCTCGTCACGTCCTTTTTGATGACCTTCCGCATCAAGTACGCCTTCGTCATAG
GCATTGCCCTGGTTTCGGTCCTCTCTTGGCCGCAAGTCCCCCTTCCCTTTGCTCCTCGTT
AACGCTCGCTTTCCTGACTGCTCCAAGCAGCCGCCACACGACCATATCTTATTTCCCCGA
CACCGACGAGGGCAACGTCCGCTTCGAATTCTTCCAGCAGGTCATTGCCTGGCATCCGAT
GAGCAAGGTCATTAACCAACTGGACTGGGCTTTTAGCTCAGGAGGCTCCCACTTCGCGCT
GGCCCTCTTCACCTTTCTGTATGTCGACATTATAGACGCCACGGCCACGCTCTACGCCAT
GGTCCGTTTTTGCGGCGTCGTAAACCGCGAGGACGGTGATTTCCCCCGCTCGACCCTCGC
CTACTGCACCGATGCCGCCTTTATATCCATTGGCGCCTTGCTGGGGTCGTCGCCCGTGAC
CGTCTTCATCGAGAGCGGTGCCGGCATTGCAGAGGGCGGGCGCACAGGGCTCACGGCCAT
CTTCACGGGCCTATGCTTTGTCGCCTCCGTCTTCTTTGCTCCCATCTTTGCGTCCATTCC
GCCGTGGGCAACTGGCTGTACCCTCATACTGGTGGGCTGCATGATGATTCGCCAGATTAC
CCAAATCAACTGGCACTACTTTGGCGACGTGCTTCCGTCCTTTGTCGTCATGGCATTCGT
CCCTTTTAGCTACAGCGTCGCCTATGGCCTCATTGCCGGCCTCCTTGTTTACGCCGTCCT
CAATGGCCTCGTTGGCCTCGTCGTTTGCCTGAGCGGCGGCCGCATCGAGCCTCATGAGTA
CGAGCTCAAGGAATACTGGACCTGGAAGGGCGCCGGCAGGCCGCCCTGGTTCGTCAGGGC
AATCAGGGCGCGCCGCCGACGAGCAGAGGCCGAGCGGCCCGAGGAACATTGTCTCGAGAC
GCGAGAAGGTCGTGACACTTCTGCGCTTGACTCGCGAGCCGAGTCCTCGGCCAACGAGTA
CGCTCTAGGCCCCAAAGAGCCTCAGGGACCGGCCGAGGGGACGTCATCGGGCCATGCTCG
TCGCTGA
>IOZ07G0043.t1 JAAVMX010000001.1+ 3218295-3218540
ATGGGAACCTCTGGCATGCAAGTGGGCAACCCTGACCGACGGCCTGCTGCCATGAGTAGC
CAGACGCCATCTCCCTGCCCCTCCGTCGTCCTCTCGGGTAGGCCTGAACAAGCTTTGTAT
GATCTCGAGTTGGCCGCCGACGGGATCAAGGGCGTGCAGGATCGAGAAGGGGAGGACAGC
TGTCGTCCTCGTCATGCAGCCGATGCCGACGCGGAATCAGTAGCCGAAAACCTCGTCGTC
CCATAG
>IOZ07G0044.t1 JAAVMX010000001.1+ 3219725-3219886,3219944-3220033,3220090-3220186,3220255-3220348,3220453-3220489,3220573-3220893,3220943-3221052,3221112-3221592,3221651-3221775,3221842-3222172
ATGGAGCGACCGAGCGACCAGCTGTCGATGGCGGCTTCGCTTTCGCACGGACCGGTCACT
CGATCCCGTTTTTTTGGCTTCCGAGATTTCTTCGACTACCTGGACAGGCGCATCACCGCC
TCGCGATTCGGCAGACTGTTTCGCCTCGCCGGGTCGGGCCATCCAAACGAAATCCAGGGA
GCAACATTTCTCAAGGAGTTTCGAGCTGGCTTGACTACCTTTACCACGATGGCGTACATC
ATCGCCGTCAACGCCTCGTTGCTGTCACAAACGGGCGGGACCTGCGAATGCGACATAAAA
CCCAAGGAGCTATGCGACTCCATCCCCGAGTTTGCCGCCTGCAAGGAAGACGTGCGAAGA
GACTTGATCACAGCCACCGCTGCCTTGGCCGGAATGGCCTCAATCGTCTTCGGGGCGTTG
ACGAATCTCCCCGTGGCTCTTGCGCCGGGCATGGGACTCAATGCCTACTTTGCCTTTCAG
GTCGTCGGCGTCAACGGCAGCGGAAACGTCTCGTATCGGACTGCTCTCACGGCCGTATTC
TTCGAGGGCATCATCTTCATTGTCCTGGCGCTCACGGGCCTGCGGCAGTGGCTCGTGAGG
CTTATTCCCGCCACCATCAAGACGGCCACGGGCGTCGGCATCGGCCTCTTCCTCACCGAG
ATCGGGCTGTCATACTCTGTCGGCATCGGCGCCATCACGGGAGGGGGTTCCTCAACGCCG
CTGGCGCTGGGAGGCTGTCCGCAGGACCTGATGGATAAGCGGACGGGCATGTGCACGTCG
GGTCAGATGACGAGCCCCAAGACGTGGGTTGCGATCTTCTGCGGCGGCCTCGTCACGTCC
TTTTTGATGACCTTCCGCATCAAGTACGCCTTCGTCATAGGCATTGCCCTGGTTTCGGTC
CTCTCTTGGCCCCGCCACACGACCATATCTTATTTCCCCGACACCGACGAGGGCAACGTC
CGCTTCGAATTCTTCCAGCAGGTCATTGCCTGGCATCCGATGAGCAAGGTCATTAACCAA
CTGGACTGGGCTTTTAGCTCAGGAGGCTCCCACTTCGCGCTGGCCCTCTTCACCTTTCTG
TATGTCGACATTATAGACGCCACGGCCACGCTCTACGCCATGGTCCGTTTTTGCGGCGTC
GTAAACCGCGAGGACGGTGATTTCCCCCGCTCGACCCTCGCCTACTGCACCGATGCCGCC
TTTATATCCATTGGCGCCTTGCTGGGGTCGTCGCCCGTGACCGTCTTCATCGAGAGCGGT
GCCGGCATTGCAGAGGGCGGGCGCACAGGGCTCACGGCCATCTTCACGGGCCTATGCTTT
GTCGCCTCCGTCTTCTTTGCTCCCATCTTTGCGTCCATTCCGCCGTGGGCAACTGGCTGT
ACCCTCATACTGGTGGGCTGCATGATGATTCGCCAGATTACCCAAATCAACTGGCACTAC
TTTGGCGACGTGCTTCCGTCCTTTGTCGTCATGGCATTCGTCCCTTTTAGCTACAGCGTC
GCCTATGGCCTCATTGCCGGCCTCCTTGTTTACGCCGTCCTCAATGGCCTCGTTGGCCTC
GTCGTTTGCCTGAGCGGCGGCCGCATCGAGCCTCATGAGTACGAGCTCAAGGAATACTGG
ACCTGGAAGGGCGCCGGCAGGCCGCCCTGGTTCGTCAGGGCAATCAGGGCGCGCCGCCGA
CGAGCAGAGGCCGAGCGGCCCGAGGAACATTGTCTCGAGACGCGAGAAGGTCGTGACACT
TCTGCGCTTGACTCGCGAGCCGAGTCCTCGGCCAACGAGTACGCTCTAGGCCCCAAAGAG
CCTCAGGGACCGGCCGAGGGGACGTCATCGGGCCATGCTCGTCGCTGA
>IOZ07G0044.t2 JAAVMX010000001.1+ 3219725-3219886,3219944-3220033,3220090-3220186,3220255-3220348,3220453-3220489,3220573-3220893,3220943-3221004,3221109-3221592,3221651-3221775,3221842-3222172
ATGGAGCGACCGAGCGACCAGCTGTCGATGGCGGCTTCGCTTTCGCACGGACCGGTCACT
CGATCCCGTTTTTTTGGCTTCCGAGATTTCTTCGACTACCTGGACAGGCGCATCACCGCC
TCGCGATTCGGCAGACTGTTTCGCCTCGCCGGGTCGGGCCATCCAAACGAAATCCAGGGA
GCAACATTTCTCAAGGAGTTTCGAGCTGGCTTGACTACCTTTACCACGATGGCGTACATC
ATCGCCGTCAACGCCTCGTTGCTGTCACAAACGGGCGGGACCTGCGAATGCGACATAAAA
CCCAAGGAGCTATGCGACTCCATCCCCGAGTTTGCCGCCTGCAAGGAAGACGTGCGAAGA
GACTTGATCACAGCCACCGCTGCCTTGGCCGGAATGGCCTCAATCGTCTTCGGGGCGTTG
ACGAATCTCCCCGTGGCTCTTGCGCCGGGCATGGGACTCAATGCCTACTTTGCCTTTCAG
GTCGTCGGCGTCAACGGCAGCGGAAACGTCTCGTATCGGACTGCTCTCACGGCCGTATTC
TTCGAGGGCATCATCTTCATTGTCCTGGCGCTCACGGGCCTGCGGCAGTGGCTCGTGAGG
CTTATTCCCGCCACCATCAAGACGGCCACGGGCGTCGGCATCGGCCTCTTCCTCACCGAG
ATCGGGCTGTCATACTCTGTCGGCATCGGCGCCATCACGGGAGGGGGTTCCTCAACGCCG
CTGGCGCTGGGAGGCTGTCCGCAGGACCTGATGGATAAGCGGACGGGCATGTGCACGTCG
GGTCAGATGACGAGCCCCAAGACGTGGGTTGCGATCTTCTGCGGCGGCCTCGTCACGTCC
TTTTTGATGACCTTCCGCATCAACAGCCGCCACACGACCATATCTTATTTCCCCGACACC
GACGAGGGCAACGTCCGCTTCGAATTCTTCCAGCAGGTCATTGCCTGGCATCCGATGAGC
AAGGTCATTAACCAACTGGACTGGGCTTTTAGCTCAGGAGGCTCCCACTTCGCGCTGGCC
CTCTTCACCTTTCTGTATGTCGACATTATAGACGCCACGGCCACGCTCTACGCCATGGTC
CGTTTTTGCGGCGTCGTAAACCGCGAGGACGGTGATTTCCCCCGCTCGACCCTCGCCTAC
TGCACCGATGCCGCCTTTATATCCATTGGCGCCTTGCTGGGGTCGTCGCCCGTGACCGTC
TTCATCGAGAGCGGTGCCGGCATTGCAGAGGGCGGGCGCACAGGGCTCACGGCCATCTTC
ACGGGCCTATGCTTTGTCGCCTCCGTCTTCTTTGCTCCCATCTTTGCGTCCATTCCGCCG
TGGGCAACTGGCTGTACCCTCATACTGGTGGGCTGCATGATGATTCGCCAGATTACCCAA
ATCAACTGGCACTACTTTGGCGACGTGCTTCCGTCCTTTGTCGTCATGGCATTCGTCCCT
TTTAGCTACAGCGTCGCCTATGGCCTCATTGCCGGCCTCCTTGTTTACGCCGTCCTCAAT
GGCCTCGTTGGCCTCGTCGTTTGCCTGAGCGGCGGCCGCATCGAGCCTCATGAGTACGAG
CTCAAGGAATACTGGACCTGGAAGGGCGCCGGCAGGCCGCCCTGGTTCGTCAGGGCAATC
AGGGCGCGCCGCCGACGAGCAGAGGCCGAGCGGCCCGAGGAACATTGTCTCGAGACGCGA
GAAGGTCGTGACACTTCTGCGCTTGACTCGCGAGCCGAGTCCTCGGCCAACGAGTACGCT
CTAGGCCCCAAAGAGCCTCAGGGACCGGCCGAGGGGACGTCATCGGGCCATGCTCGTCGC
TGA
>MSTRG.78.1 JAAVMX010000001.1- 3220351-3220495,3220558-3220703
AAGCTCTGCCTCAGTTCGCCTTGACGGCTGCCTCGTCGTCGTAGTCGTCGTCCTCAACCC
TCATGCGTATTGCGTAAAGTGCGTGCTGACAGGCTCTCACAGGCCGGGCATGGGACTCAA
TGCCTACTTTGCCTTTCAGGTATGAGTTCATTCATGGCAGGTCGTCGGCGTCAACGGCAG
CGGAAACGTCTCGTATCGGACTGCTCTCACGGCCGTATTCTTCGAGGGCATCATCTTCAT
TGTCCTGGCGCTCACGGGCCTGCGGCAGTGGCTCGTGAGGCTTATTCCCGC
>MSTRG.79.1 JAAVMX010000001.1- 3222170-3223618,3223684-3223966
TGACGATCAACACTTGCAATTGCGTAGGATCTTTTGTATGATTGGCTTGGGTTTCGGGAT
GGTATGGAATGGGGGAAGCTCGACACGGCGGCCAGGGTCAGATGCGGAACTGTGAGGGAT
TAGAAGACTCTGGTAGAGGCACGAGGCGTAGCAGGAGCTAAGAGCTTGGGGTGTCCGGGA
CACCGGAAATAGGTGGTGTCATGAGGTCCGTTTTGACATGCTCCACCTGTTTCCGCTCGT
TCTGAGCCAATGTTGGCCTCGATCGCCAAAGACTGTTGGCGGGCGGCTATAGGTAAACAA
GGCCGTGCAGCTTTTCTCGCGGGCGGCGCCTTTAGACGCGAGTGCCCTCGAAGTCAACCC
ATTTCCACATCGCCCCCGCCGCCGTGACCGCCGGCCCCTCCCCTCCTCGAagccgccgcc
tcggccaGCTTTTTGCGCTCGAGGCTCTCGTCAATCCAGCGGTCAACGGCCTGGTCGCCG
CCATGGTCGCGCAGCTTGGCGCGCACGACACCCTTGAGGACCTCGCCGGCAAGGCCGACA
AAGTTGTGCCTGCGGAGAGCGTTTTCGAAGAGCCAGTCGCGGCGCTTGCGCTCCTCGCGG
CGCAGCAGGTCGTCGTCGGCAAAGTCGCGGGCGCGGACGCGGAGGTCGCGGCACACGGCG
AGAAGATTGAAGCGAATCTCCGAGGCCTCGTAGCGGGCGACGCGGCGGTGCAGGACGTCG
GCGACGCGGGCGGGGAAATCGTCGGCGCCCGCGCAGGGTCCGTGTGAAATGGGCGCGGGC
TGCAGGCCGTCGAGCTCGTAGAGGGTGCCGGCGACGTAGGTGTACGCGATGAAGTGGAAG
GCGTCCTCGTCCGAGCCTGTGTTGCCGCGGTGCGTCTCGTCGACGAAGGGGTTGCTGCGG
GCGAAGCTGTTGTGGACGTCGCGGATGAGGTCCGAGTTGCTGAGGGCCTCGCCGCGGAAC
TCGGGGGGCAGGGCCATGGTGAAGTCGCGAAAGTCCTTGAGGTGCCGGCCGACGTCGATG
CCATGGCCGGCACCGTCAGGGGCCGCCTTGTTCAGGAGCACGCTCAGCAGGGCCTGCGTG
GCGCAGGCATTCTGAATCGTCTGGGCGGCGAAGAAGATGTTTTCGGCGGCGGCGTGGTCA
AAGGCGCCGTCGAGCGGGCCGTCGGGCGTCGCGTAGGGCGCGTCGGTCGGGAACTTGAAG
AGGAAGATGACGCCGTAGAGGGGCTGGAGGGCGGCGAGGTCCGAGGGGTCGAGGGTGAGG
AGCTCCTCGAACTGGACGTGGCGCACGCCCAGATTCTCGACGAGCGATGTGAAGACGCCC
TGGGGGGACAAGGTGCCGCGCGTGGTTAGCTGGCGTCGTGGCCGTGGCTCATGGTCTAGC
CAAGGGTGGGCTGGGCAAAGGAGGCAGAGGCAGGGTTTGAGGAGGGCGGGCGTACTGCGT
CGGATTCGATTGTGTTCCAGCCGCCGCTCATGGCTGCTGCCGCTGGAGATCGGCTTGCTG
GAGACGAAGGGTGGCAATCGCCCAACAGCCAGAGTGTCCGCAAAGGGCTCCGAGTGCAGG
TGGACACCGAGCTTGACGGGGGCGGGCGCAAACGCAGGACGACGGGACTGTCGTGCCAAG
GCCAGAGGTGTTGAGGTTTGTGGAAATGGCCAAGCAAGAGGTTGTACAGTGGCTCTccaa
aagttacgattagacaCAAGTAAGAGACCCCCTCTATTCGTCCTGTGTGCCG
>IOZ07G0042.t1 JAAVMX010000001.1- 3222523-3223488,3223605-3223618,3223684-3223705
TCAACCCATTTCCACATCGCCCCCGCCGCCGTGACCGCCGGCCCCTCCCCTCCTCGAagc
cgccgcctcggccaGCTTTTTGCGCTCGAGGCTCTCGTCAATCCAGCGGTCAACGGCCTG
GTCGCCGCCATGGTCGCGCAGCTTGGCGCGCACGACACCCTTGAGGACCTCGCCGGCAAG
GCCGACAAAGTTGTGCCTGCGGAGAGCGTTTTCGAAGAGCCAGTCGCGGCGCTTGCGCTC
CTCGCGGCGCAGCAGGTCGTCGTCGGCAAAGTCGCGGGCGCGGACGCGGAGGTCGCGGCA
CACGGCGAGAAGATTGAAGCGAATCTCCGAGGCCTCGTAGCGGGCGACGCGGCGGTGCAG
GACGTCGGCGACGCGGGCGGGGAAATCGTCGGCGCCCGCGCAGGGTCCGTGTGAAATGGG
CGCGGGCTGCAGGCCGTCGAGCTCGTAGAGGGTGCCGGCGACGTAGGTGTACGCGATGAA
GTGGAAGGCGTCCTCGTCCGAGCCTGTGTTGCCGCGGTGCGTCTCGTCGACGAAGGGGTT
GCTGCGGGCGAAGCTGTTGTGGACGTCGCGGATGAGGTCCGAGTTGCTGAGGGCCTCGCC
GCGGAACTCGGGGGGCAGGGCCATGGTGAAGTCGCGAAAGTCCTTGAGGTGCCGGCCGAC
GTCGATGCCATGGCCGGCACCGTCAGGGGCCGCCTTGTTCAGGAGCACGCTCAGCAGGGC
CTGCGTGGCGCAGGCATTCTGAATCGTCTGGGCGGCGAAGAAGATGTTTTCGGCGGCGGC
GTGGTCAAAGGCGCCGTCGAGCGGGCCGTCGGGCGTCGCGTAGGGCGCGTCGGTCGGGAA
CTTGAAGAGGAAGATGACGCCGTAGAGGGGCTGGAGGGCGGCGAGGTCCGAGGGGTCGAG
GGTGAGGAGCTCCTCGAACTGGACGTGGCGCACGCCCAGATTCTCGACGAGCGATGTGAA
GACGCCTGCGTCGGATTCGATTGTGTTCCAGCCGCCGCTCAT
>MSTRG.80.1 JAAVMX010000001.1+ 3223710-3223894,3223918-3223975
GCTGCCGCTGGAGATCGGCTTGCTGGAGACGAAGGGTGGCAATCGCCCAACAGCCAGAGT
GTCCGCAAAGGGCTCCGAGTGCAGGTGGACACCGAGCTTGACGGGGGCGGGCGCAAACGC
AGGACGACGGGACTGTCGTGCCAAGGCCAGAGGTGTTGAGGTTTGTGGAAATGGCCAAGC
AAGAGttacgattagacaCAAGTAAGAGACCCCCTCTATTCGTCCTGTGTGCCGACACTA
CCC
>MSTRG.81.1 JAAVMX010000001.1- 3879684-3880257,3880316-3881254,3881357-3881926
AAGAATCTTTAACGCGTTGCGACGTAAAAGACGGTTTTCACAACGTAGAAACACGGCATG
AATATCAGGCTTACACTAAAAAACATAGTGGCCACGATGGCGGGGCAGTGTCCAAACGTT
TACTGGGTGTCTAAGCGTATTCTTCCcaacttaatgcggagctaattaagttggcatAAA
GACAGCCAATGGGTAGTTGACGTTGATTTTTCTGGTGAGTGCAGACACCCCGCCGCAACC
ATCCTGGGTGGCGGACAGAGGCGCAACGAAAAGGCCAGCTATTACAAGGGCTCGCAGTGG
CCAAAATCAGATATCGTCGTCGCCCTCGTCGCTGCCGCTGGACCAGCCATGCTGGTAGGC
GTCGGCAATGTCCATGAGGCCGCTGCTGAGTGTCTCCCGATCTTCTACCGTAACCAACCG
ACATGTTTGGGACTGGAGCATCTTGACGCGCCCGGACATGGACGAATCGGTTGACAAGAC
AGCGCGTACGGGAATCGCGGCTCCTTCTGCGGAAATGTTCGGGTACAGAGGCGGGAAGCT
ACTCAGTAAGGGGAACAAGAGCGGAGAGTTGCAACTGCGAATGACAGGAGTTCCCATATT
GTGCCTCGACGCCTGGCCCGACGCATGGTCGACGGGGTCCTTGTCTGCGCCCGCGCCCCG
ACAGGTATACATCTGGCCAAAGAAGGCACGGCCACGTCTCCCGTGTGCGTTGCCGCAGCC
CGGGTGAAGCAAGCCACAGTCCATCATCTCTGCGTCCGGGTCCAAGGCACGGGCCCCCAC
ACCCATGCTGGCGTTGACCAAGGTCTGTCGCCCGCTCGCGTTGAGCCCCTCGGCCACGTC
GCTCAGAGACGTCGGGCGGTGGCCAGGCAATGCGACGAGGCGAGACAGCAAGGCTGCGCT
TTCCATGGCGGTGGAGAGAAGGCCGGACACGTGCCAGGGCGAGCGGCGATCGAGGGCGAG
GGGGGGCGAGGCGTGTGCGTCGGGGACGGCCAGGGGCACGACCATGGAAGCCATGGAGCA
GGATTGGCTCAGACTCAGGGCTGTGTTGACGAGGCGCAGTTGGCGCTGGTGGCGCGAGAC
ATCTAGCAGGGGCGCCTGGAGGCCCCAGACCCAGATGCAGGACTTTGGATACTCATCGCG
GAGGGCCTCGAGGTACGAGGAAGAAAAGCCGCCCCAGGCATCGTCGAGCGTGGTAAGCAC
CTGGATGCCCTGCATGGCGTCGCACTCCTCGACAAAGGGCCGCCAGTCGCGGTCGACAAT
GTCATGGTCCTTGTCGAGCGAGGCAAATAGCTCTGCGCCCATGGCGAAACGCTCAAAGGG
CCGGACGGCCGAGCCGAGCTCGAAGTCGTAGAGTTGGACGGCCGACCTGGGGTGCAGGTA
GACGCGCGAGAAGTCGGACCAGTAACGCACCGCTGACGGCGCCGGCCGCGGGGGCTCGGC
GCCGGCGTCGAGGCTTTGCTGGTAGGCACTCGGGCTCACCGTCTCTTGCTTGTGGACCGC
CGGCTGGCCGGACCACAGAGAAAAAGCCGCCGCATTTGACGTGCAAGCGTCACTGTAAAG
CGCATTGATTCTTCGCAGAGACCCAAACCCCCCCTTGAGGTCGTAAACGACGGTCCTGGG
CAGAAACGTCTCGGCGCCGTCGTGCCCAATGCCCGCGCGCCAGTGGACGTTGTGGTCCAC
CAGGGGGTTTTCCCCGTCGCCGTATGTAAAGTACGACTCCTGTGCGTTCCAAAAGTGAGT
CGCCAGATAGTTGCTGAGATGACCAAGCTGGAGCGTGACGATTTCGCGCATCTTCAGCAG
CAatagcagcagcagcagcactCGGGTCTCGTACCCACAGTCGTCGGGTGCGTAAGAAGC
TCACTCGGCTTAGCTAAAAATACTTCGATGCCGCGGGCATAAGTACGAAGGTTCCGCCTA
AAAGAAAGTCAAGGACGCGAGGTTACTAGGGACCCCTAACACCGTGTAAGTCGGCGTTTC
TTGATTTTCGTACTGTTCTCCTTTTCCCCGCCGAACAGTATCGGCCTTAGTAAATCGTAT
ATTGTTGCACGCAGAAATGCATGacggctttagtgcgtacggg
>MSTRG.81.2 JAAVMX010000001.1- 3879768-3880257,3880316-3881254,3881357-3881760,3881837-3882052
ATAGTGGCCACGATGGCGGGGCAGTGTCCAAACGTTTACTGGGTGTCTAAGCGTATTCTT
CCcaacttaatgcggagctaattaagttggcatAAAGACAGCCAATGGGTAGTTGACGTT
GATTTTTCTGGTGAGTGCAGACACCCCGCCGCAACCATCCTGGGTGGCGGACAGAGGCGC
AACGAAAAGGCCAGCTATTACAAGGGCTCGCAGTGGCCAAAATCAGATATCGTCGTCGCC
CTCGTCGCTGCCGCTGGACCAGCCATGCTGGTAGGCGTCGGCAATGTCCATGAGGCCGCT
GCTGAGTGTCTCCCGATCTTCTACCGTAACCAACCGACATGTTTGGGACTGGAGCATCTT
GACGCGCCCGGACATGGACGAATCGGTTGACAAGACAGCGCGTACGGGAATCGCGGCTCC
TTCTGCGGAAATGTTCGGGTACAGAGGCGGGAAGCTACTCAGTAAGGGGAACAAGAGCGG
AGAGTTGCAACTGCGAATGACAGGAGTTCCCATATTGTGCCTCGACGCCTGGCCCGACGC
ATGGTCGACGGGGTCCTTGTCTGCGCCCGCGCCCCGACAGGTATACATCTGGCCAAAGAA
GGCACGGCCACGTCTCCCGTGTGCGTTGCCGCAGCCCGGGTGAAGCAAGCCACAGTCCAT
CATCTCTGCGTCCGGGTCCAAGGCACGGGCCCCCACACCCATGCTGGCGTTGACCAAGGT
CTGTCGCCCGCTCGCGTTGAGCCCCTCGGCCACGTCGCTCAGAGACGTCGGGCGGTGGCC
AGGCAATGCGACGAGGCGAGACAGCAAGGCTGCGCTTTCCATGGCGGTGGAGAGAAGGCC
GGACACGTGCCAGGGCGAGCGGCGATCGAGGGCGAGGGGGGGCGAGGCGTGTGCGTCGGG
GACGGCCAGGGGCACGACCATGGAAGCCATGGAGCAGGATTGGCTCAGACTCAGGGCTGT
GTTGACGAGGCGCAGTTGGCGCTGGTGGCGCGAGACATCTAGCAGGGGCGCCTGGAGGCC
CCAGACCCAGATGCAGGACTTTGGATACTCATCGCGGAGGGCCTCGAGGTACGAGGAAGA
AAAGCCGCCCCAGGCATCGTCGAGCGTGGTAAGCACCTGGATGCCCTGCATGGCGTCGCA
CTCCTCGACAAAGGGCCGCCAGTCGCGGTCGACAATGTCATGGTCCTTGTCGAGCGAGGC
AAATAGCTCTGCGCCCATGGCGAAACGCTCAAAGGGCCGGACGGCCGAGCCGAGCTCGAA
GTCGTAGAGTTGGACGGCCGACCTGGGGTGCAGGTAGACGCGCGAGAAGTCGGACCAGTA
ACGCACCGCTGACGGCGCCGGCCGCGGGGGCTCGGCGCCGGCGTCGAGGCTTTGCTGGTA
GGCACTCGGGCTCACCGTCTCTTGCTTGTGGACCGCCGGCTGGCCGGACCACAGAGAAAA
AGCCGCCGCATTTGACGTGCAAGCGTCACTGTAAAGCGCATTGATTCTTCGCAGAGACCC
AAACCCCCCCTTGAGGTCGTAAACGACGGTCCTGGGCAGAAACGTCTCGGCGCCGTCGTG
CCCAATGCCCGCGCGCCAGTGGACGTTGTGGTCCACCAGGGGGTTTTCCCCGTCGCCGTA
TGTAAAGTACGACTCCTGTGCGTTCCAAAAGTGAGTCGCCAGATAGTTGCTGAGATGACC
AAGCTGGAGCGTGACGATTTCGCGCATCTTCAGCAGCAatagcagcagcagcagcactCG
GGTCTCGTACCCACAGTCGTCGGGTGCGTAAGAAGCTCACTCGGCTTAGCTAAAAATACT
TCGATGCCGCGGGCATAAGTACGAAGGTTCCGCTGTTCTCCTTTTCCCCGCCGAACAGTA
TCGGCCTTAGTAAATCGTATATTGTTGCACGCAGAAATGCATGacggctttagtgcgtac
ggggcggcgttggtgcaacgaaggaaaaacgtagtctagatagggcaagaggctagtaga
ggtctcttttacggtgaccctaaacgactacctactaaaaatgtatataaagctattagg
ctaaGGAGG
>IOZ07G0046.t1 JAAVMX010000001.1- 3879990-3880257,3880316-3881254,3881432-3881634
TCAGATATCGTCGTCGCCCTCGTCGCTGCCGCTGGACCAGCCATGCTGGTAGGCGTCGGC
AATGTCCATGAGGCCGCTGCTGAGTGTCTCCCGATCTTCTACCGTAACCAACCGACATGT
TTGGGACTGGAGCATCTTGACGCGCCCGGACATGGACGAATCGGTTGACAAGACAGCGCG
TACGGGAATCGCGGCTCCTTCTGCGGAAATGTTCGGGTACAGAGGCGGGAAGCTACTCAG
TAAGGGGAACAAGAGCGGAGAGTTGCAACTGCGAATGACAGGAGTTCCCATATTGTGCCT
CGACGCCTGGCCCGACGCATGGTCGACGGGGTCCTTGTCTGCGCCCGCGCCCCGACAGGT
ATACATCTGGCCAAAGAAGGCACGGCCACGTCTCCCGTGTGCGTTGCCGCAGCCCGGGTG
AAGCAAGCCACAGTCCATCATCTCTGCGTCCGGGTCCAAGGCACGGGCCCCCACACCCAT
GCTGGCGTTGACCAAGGTCTGTCGCCCGCTCGCGTTGAGCCCCTCGGCCACGTCGCTCAG
AGACGTCGGGCGGTGGCCAGGCAATGCGACGAGGCGAGACAGCAAGGCTGCGCTTTCCAT
GGCGGTGGAGAGAAGGCCGGACACGTGCCAGGGCGAGCGGCGATCGAGGGCGAGGGGGGG
CGAGGCGTGTGCGTCGGGGACGGCCAGGGGCACGACCATGGAAGCCATGGAGCAGGATTG
GCTCAGACTCAGGGCTGTGTTGACGAGGCGCAGTTGGCGCTGGTGGCGCGAGACATCTAG
CAGGGGCGCCTGGAGGCCCCAGACCCAGATGCAGGACTTTGGATACTCATCGCGGAGGGC
CTCGAGGTACGAGGAAGAAAAGCCGCCCCAGGCATCGTCGAGCGTGGTAAGCACCTGGAT
GCCCTGCATGGCGTCGCACTCCTCGACAAAGGGCCGCCAGTCGCGGTCGACAATGTCATG
GTCCTTGTCGAGCGAGGCAAATAGCTCTGCGCCCATGGCGAAACGCTCAAAGGGCCGGAC
GGCCGAGCCGAGCTCGAAGTCGTAGAGTTGGACGGCCGACCTGGGGTGCAGGTAGACGCG
CGAGAAGTCGGACCAGTAACGCACCGCTGACGGCGCCGGCCGCGGGGGCTCGGCGCCGGC
GTCGAGGCTTTGCTGGTAGGCACTCGGGCTCACCGTCTCTTGCTTGTGGACCGCCGGCTG
GCCGGACCCCCCCTTGAGGTCGTAAACGACGGTCCTGGGCAGAAACGTCTCGGCGCCGTC
GTGCCCAATGCCCGCGCGCCAGTGGACGTTGTGGTCCACCAGGGGGTTTTCCCCGTCGCC
GTATGTAAAGTACGACTCCTGTGCGTTCCAAAAGTGAGTCGCCAGATAGTTGCTGAGATG
ACCAAGCTGGAGCGTGACGATTTCGCGCAT
>IOZ07G0048.t1 JAAVMX010000001.1- 4177720-4178007,4178064-4179050
TTAATCCTCGTCAGACGACTCTTCCTCGACAGCCTCGTCGAGCCATTTGAGGAAGGGCTC
GGCAGCCTTGCGTATCTTCCTCGACGTCGAGAGGTCCGTGTACTTCTTGCTGGCCTTGGA
GCCCCATTTCTTGATGATATCCTCGCTCACGAGGTCGTGATGATAGTACAGCTGCAAGAT
CTTGACAACCTGCGGCGAGATTCCAGAATCATCTTCGCCGAAGATTTTGCCAACGAGGCG
CTCGGTCCCACCGAGGAACGCCTTCTCATGGCGCTCAGAGGTGATCAACTGTTTGAGCAT
GCTTGCGCGCTTGGAGATCTGATCGCAAATGTTCTTATCAAACAGGGTCTGGGCGAGTAC
CAAGATGGTTCGGTGCTTGCCCTCGATGCCCAGTTCCTTGGCCTGAAGGTAGACCTGCAT
CGAGTCAATCTTGTCAATGCCACCCTTGGCTTCAGCCTCGCCCTGGATCCAGTTGCCGAG
CTCGTCATAAGGAGTGTTGCCGGCCCCCTCGCCGTCCTCGTCATCATCGTCGTTGAGGCT
GAGTTTTTGCTTGAACTCGCCGGGGAGCGAAGCTTGACGAGCCTTGACGGCCTCTTCGCT
CATGTCAACCGCCCACTCGTCATCTTTGACCTCCATGTCGGCATCTTCAGGCGCGGCGGC
CTGCATCTTCTGAAATTCATCGTCACTGCCTGCGTCACCATTTTCCTCGAGCTCATTGGA
GCCGTGCTCGGAGCCATCCTCAGCGCTGCCCACGCCGTTTTCCTTGCCGGCATTGCCGTT
CTGCTGCTTGGCCTTCTTGGCAGCTCGGCGCTCAGCTTTGTCCATCTTGCCCTTCTTGTT
GGGCTGGTTCTTGAGGATATAGCCACTGAGCTTGAGGCGGAGGTCGACGTCAGTGCGCTG
ACCACAGGCTTTGCAATCGAGAATGATGTGGTCGTTGTTGATGCTGACGTCGGTCTCAGG
GTTCTTGCACTTCTTGCAGAGAACAAACTTGTTGATGAAGCCGTCGAGGTGATCCTGAAG
TTTGGCAGACTCATGGGCCCCGTTGATGATCCAACGATCGTCCTTGGGGTCGTTGTTTGT
CATGGCACCGAGTTCGAAGCCAAAGTACTTGTTGAGGTACGAGGGCGGGCGGGCCAGAGA
TGCAGCAACGCTGGGTAGGTTGACGATGACGGTTTTGATGCCGTTGCCCTTGCCCTCAAT
CTTGGTCTGCAGGCGCTCCATCTTGTAACGATAGAAGGCGTCGCTAACATCGCGGCGGAC
ATTGATGAGAGACAT
>MSTRG.83.1 JAAVMX010000001.1+ 4315527-4316407
gccgcgcccACTTAATTACAGTGCGTATGCCTGGCAGGCTGTAGGCcaattcttcgcatc
gcatcgttaaatcgcctCGTCAAATCGCCTCGTCAAATCGcctcgtcaaatcgcatcgtc
aaatcgcatcgtcaaatcgcatcgttaaatcgcatcgtcaaatcgcatcgtcaaatcgca
tcgttaagcacgcagcagggcacgcagcagagggcacgcagtagagggcacgcagcaggg
cacgcagcagagcacgcagccgggagccgggcacgaagcagggcacgaagcagggcacga
agcaaggcacgaagcatacatcaaagagccgcacacacagcagagggcacgcagcagagg
gcacgcagcaggccacgcagcaggccacgcagcatacattaaagagccgcacacacagca
gagggcacgcagcagagggcacgcagcagagggcacgcagcagagggcacgcagcagagg
gcacgcagcaaggcacgcagcagagggcacgcagcaaggcacgcagtagggcacgcaaaG
CACGAaacatacatcaaggagccgcacatacagcagagggcacgcagcagaaggcacgca
gcagggcacgacgcatacatcaaggagccgcacacacagcagagggcacgcagcagaggg
cacgcagcagggcacgcagcagggcacgcagccgggagcgagccgtagataGATATTCGT
ATTCGTACATCCGTGAAGAATTATTAATCTACGGCCTGCCATAAATGCGCACTGTATttg
tataggcgcggctaggcgcggggggtttaggcgttttccggggtatacgtaggctataaa
aaaaatatcacttaggcaaatagagatttatacttaggcac
>MSTRG.84.1 JAAVMX010000001.1+ 4016723-4017418,4017600-4018443,4018506-4019898
ATGTCGAGCTTTGTTGGTCGCCTGAGCAAGCACAGCAATCGATCGCAGCCCGCAATCGCT
GAGCAGCCGCTTTCCCCCACTGGCCCGGGCTTGGGCTTTGGCTCTGGAGGCGCTCCAGCG
GCTGGAAATAGCTGCCCAGGCCTGCTAGCCGACTCACCCGCCGAAGCAACCCCTCTGTCA
ACCAACACGACCCTCAGCTCAAGCGAGCCGTTTGTCGACGCGCTGCAAAACCTGGCATCG
CAACCGTCATCGCATCTCTGCAATCCCCAGTCGGCGGGCTCCAACCTCAATCCCGCCTCG
TTACTGATTCCGTCGCTTGGCGTCGCTGCCGAGGACTCGTCGCCGGCCTTTAATGGGCCC
CAGCGGTTCCAGACGCCTCTCGAGCAGCAACGGTCGCCACCGCCGCCACCCCTCAACCTC
GCATCTCAGCGGCTGCACCTACAACAACAGCAACAATTCTACGACATCGCCTCGGCCTCG
GTCGACCAAGTTCCTGGCCCCGACGTATTCCAGCAGTCACAGACTGCCACGGGCGCCTCT
GAGAAGCGGTCGACGCGCAAGCTCATCAAAGGCATCTTCTCCAGCTCAGGCCGCACCTCA
CACGACCCCACCCACCAGCACAAATCCTCCCCGCCGCATGGCCATCACAGCCCCTACGAC
AACACTGCAGGCCTAGCACGCCACTCATCCAAGAGGGATTCCCGAATCACTCTACCCAAC
ACCACCATTCGCTCGGTGCCCGGCGAGCAACTCGAGCTTTCGTCGTACGAAGACGACCGC
TACCAGCCACCAGACCACCCTCCGCCCCCGCAGCAGCCGCAGCCGCACCCCCTGCAACGT
CGAGGTACGCTGCACGTCCAAGAGCACCAGGTTCTTCACGAACCCCAGGCACAGCAGACT
GCCTCTTACGACCAGCCCTTGCTGCAGACTCGTTCACACGGGCTGCAGCATCCACACCTC
CACCTCTCGGGTATTCCATCGCAGGGCCCACACGAGCAATTTTCCGAACCACACATCGTG
CCCAGTCATTCGTCGGCAGTGCTGCAGCAGCAGAACCCCGAGACCATTTCCCAGCTCTCT
TACGACTCGTGGATCACCGACTCGGACCAACGATCTCTTCACCAGCAAACCTCGGTCCAG
ACATCGCCTGCAGCTGTCTATCCTGCCACACTAGTCCAGGAGGCGGCGTCTGCAATCCCG
AAGCCGACTCCGACTCAGAATTCCCACAATCACTCTCCGCAGCAGCCCGCCATGGTCCCT
CCTGGAGGCGTTCCCCCACCGAACCGCCGGTTGGACGTCGAAAAAGCTCTACGGGGGCAA
GCCGAACCGGCGCCCGGTCCAGCTACGGGCTATCGTCAAGGCAGCGTATCTACAAATCCC
ATGAGTCCTCTCCCGCCTACGTCTGGGCAGAACCTCAGCTATCGAGGCGATCGCGCGTCG
CAGTATGAAGGCTCGGCGAGCGTCGATCAAGGTCGAGATAGCCCTCAGCCATCGAATACC
GACCAGGAAGCCAGTACAGAGGTCAAGTTCAAGGAGCTACTGATCAAGTACAAAAACGTC
AAACGGCTATACTTTGAGAACAAATTCCAGATTACGCACTTGACGGGCCAGGTCGAGCAA
CTGCAAAATGCCGTTGCCAATCAGCGAATGTCCCAATCCCGAACTGCGTGGGATGACAAC
GAGTACTCGACGAGGTTCAATCGACTCAATGGCGCAATCAACAACCTGTCGTTCAACATA
CGAAAGGACTGGCGCCGGCTGCCCCCCTGGCTCGATAGCTATGTCAGCGTCGATGCGGTT
AAGACGGGAAAGCAGGAAATGACGGCGGTCGGCCGGGCTATTGTGTCAAGATGGATCGTG
GAGGAGATCTTCGACAAGTGTTTTCACCCCGGGCTGGATCCGCAACTCAGCTCGCAGCTC
AAGCAGATTGAACTCAGCATCCGGGGCAACGCATACACGATGCATAGCCAGGAAGAGTTT
GATGCGCTGACGACCAAGGTTGTCAACTGGAGGATGGCCACCTTGGACGGGCTGCAGCAG
AGGCTCAACTCGCCCGAGATGGGCGAGAACCTCGCAATGCTGATCAGCAAGGCCACCAAA
AAAATGACGGCATATCTCTATCAACACCTGAACAACCCACCGCCCTCGGGTGTGGAAGGC
AGCACGTCGATGATTGCGGAGCTTGCCGTGGCCATTGCAACGAACCTGCCAATTGAAAGC
CGCGACGTGGCCATCATGTATCCTTTGCCGGGAGACGCGGTGCAGACTCATCTCATGGAG
ATTGAGAAGACGGGGCTGCCGACGCTGGACTCGCATAATAAGTCGGAGATTGAAGTAGTT
GCAGGGGAAGGGGAGGGAGAAGTGGAGGACGAGGCGGACAAGGATATGGAAAAGGGCGCG
AGGGCGCGAGGAGACAAGACCAAAACCGGTACGTTTGCAAGCAAGTCCTACGGCAGTGTC
TCTCGTGTAAGGGTCACGAGTACTGACAGACAAAACCGGCCAGGCTTCCTTAAGGACGCG
GGCAAGGTGCGGTTCGCAGGATTTATGGCGCTAGAAGTCAGAGGACGTCAAGTGCTAATG
AAGGCTCCGGTATGGACCGTTTGAGGGGCCGGGGTGTTGGCAGTCGTCGGCCCTGGGGAC
ATTTATTTTGATACCAGTCTCTTCCACCGACGGCACGCTACAGCCATGGCGTCTAAATGG
GAGAGGGCGAATTCTTAGTAGGAACATGAAGAGAAGCAACAAGGCAGAAGAGATGCGCCT
GGGTGTACGTGAAGGAAGCTGAGATGGCGAGATGTAGGGCCTGATCCACAACGCCTCGAC
TGAGTCGAGGCGGACGCACGAAGAGACATGGCCCATATATTTTTTGCGGGCCGGGTCCTC
TTGTACCGTCGTATACCCTTGTTGGCGAATTTCCTTACCGCTTTCGCGCCCCG
>IOZ07G0047.t1 JAAVMX010000001.1+ 4016723-4017418,4017600-4018443,4018506-4019393,4019469-4019569
ATGTCGAGCTTTGTTGGTCGCCTGAGCAAGCACAGCAATCGATCGCAGCCCGCAATCGCT
GAGCAGCCGCTTTCCCCCACTGGCCCGGGCTTGGGCTTTGGCTCTGGAGGCGCTCCAGCG
GCTGGAAATAGCTGCCCAGGCCTGCTAGCCGACTCACCCGCCGAAGCAACCCCTCTGTCA
ACCAACACGACCCTCAGCTCAAGCGAGCCGTTTGTCGACGCGCTGCAAAACCTGGCATCG
CAACCGTCATCGCATCTCTGCAATCCCCAGTCGGCGGGCTCCAACCTCAATCCCGCCTCG
TTACTGATTCCGTCGCTTGGCGTCGCTGCCGAGGACTCGTCGCCGGCCTTTAATGGGCCC
CAGCGGTTCCAGACGCCTCTCGAGCAGCAACGGTCGCCACCGCCGCCACCCCTCAACCTC
GCATCTCAGCGGCTGCACCTACAACAACAGCAACAATTCTACGACATCGCCTCGGCCTCG
GTCGACCAAGTTCCTGGCCCCGACGTATTCCAGCAGTCACAGACTGCCACGGGCGCCTCT
GAGAAGCGGTCGACGCGCAAGCTCATCAAAGGCATCTTCTCCAGCTCAGGCCGCACCTCA
CACGACCCCACCCACCAGCACAAATCCTCCCCGCCGCATGGCCATCACAGCCCCTACGAC
AACACTGCAGGCCTAGCACGCCACTCATCCAAGAGGGATTCCCGAATCACTCTACCCAAC
ACCACCATTCGCTCGGTGCCCGGCGAGCAACTCGAGCTTTCGTCGTACGAAGACGACCGC
TACCAGCCACCAGACCACCCTCCGCCCCCGCAGCAGCCGCAGCCGCACCCCCTGCAACGT
CGAGGTACGCTGCACGTCCAAGAGCACCAGGTTCTTCACGAACCCCAGGCACAGCAGACT
GCCTCTTACGACCAGCCCTTGCTGCAGACTCGTTCACACGGGCTGCAGCATCCACACCTC
CACCTCTCGGGTATTCCATCGCAGGGCCCACACGAGCAATTTTCCGAACCACACATCGTG
CCCAGTCATTCGTCGGCAGTGCTGCAGCAGCAGAACCCCGAGACCATTTCCCAGCTCTCT
TACGACTCGTGGATCACCGACTCGGACCAACGATCTCTTCACCAGCAAACCTCGGTCCAG
ACATCGCCTGCAGCTGTCTATCCTGCCACACTAGTCCAGGAGGCGGCGTCTGCAATCCCG
AAGCCGACTCCGACTCAGAATTCCCACAATCACTCTCCGCAGCAGCCCGCCATGGTCCCT
CCTGGAGGCGTTCCCCCACCGAACCGCCGGTTGGACGTCGAAAAAGCTCTACGGGGGCAA
GCCGAACCGGCGCCCGGTCCAGCTACGGGCTATCGTCAAGGCAGCGTATCTACAAATCCC
ATGAGTCCTCTCCCGCCTACGTCTGGGCAGAACCTCAGCTATCGAGGCGATCGCGCGTCG
CAGTATGAAGGCTCGGCGAGCGTCGATCAAGGTCGAGATAGCCCTCAGCCATCGAATACC
GACCAGGAAGCCAGTACAGAGGTCAAGTTCAAGGAGCTACTGATCAAGTACAAAAACGTC
AAACGGCTATACTTTGAGAACAAATTCCAGATTACGCACTTGACGGGCCAGGTCGAGCAA
CTGCAAAATGCCGTTGCCAATCAGCGAATGTCCCAATCCCGAACTGCGTGGGATGACAAC
GAGTACTCGACGAGGTTCAATCGACTCAATGGCGCAATCAACAACCTGTCGTTCAACATA
CGAAAGGACTGGCGCCGGCTGCCCCCCTGGCTCGATAGCTATGTCAGCGTCGATGCGGTT
AAGACGGGAAAGCAGGAAATGACGGCGGTCGGCCGGGCTATTGTGTCAAGATGGATCGTG
GAGGAGATCTTCGACAAGTGTTTTCACCCCGGGCTGGATCCGCAACTCAGCTCGCAGCTC
AAGCAGATTGAACTCAGCATCCGGGGCAACGCATACACGATGCATAGCCAGGAAGAGTTT
GATGCGCTGACGACCAAGGTTGTCAACTGGAGGATGGCCACCTTGGACGGGCTGCAGCAG
AGGCTCAACTCGCCCGAGATGGGCGAGAACCTCGCAATGCTGATCAGCAAGGCCACCAAA
AAAATGACGGCATATCTCTATCAACACCTGAACAACCCACCGCCCTCGGGTGTGGAAGGC
AGCACGTCGATGATTGCGGAGCTTGCCGTGGCCATTGCAACGAACCTGCCAATTGAAAGC
CGCGACGTGGCCATCATGTATCCTTTGCCGGGAGACGCGGTGCAGACTCATCTCATGGAG
ATTGAGAAGACGGGGCTGCCGACGCTGGACTCGCATAATAAGTCGGAGATTGAAGTAGTT
GCAGGGGAAGGGGAGGGAGAAGTGGAGGACGAGGCGGACAAGGATATGGAAAAGGGCGCG
AGGGCGCGAGGAGACAAGACCAAAACCGGCTTCCTTAAGGACGCGGGCAAGGTGCGGTTC
GCAGGATTTATGGCGCTAGAAGTCAGAGGACGTCAAGTGCTAATGAAGGCTCCGGTATGG
ACCGTTTGA
>MSTRG.85.1 JAAVMX010000001.1. 4446657-4447860
gctgccttaagaccttatttaaggggccacttagccgaatttcccgtctgtaatcccgca
cgtgatcctatatataatccctttacccgcggatctaacacacccctttagcttcgatcg
CAATGTGATAgaagctagactaaagagtttaaatagcttaaatccggggtCTTTTGCTAA
TATTTAATTAATCTATTAATCGGGGCGGATTATCGTATTCTTCTAGGTCCTCCTTGCGAT
AGACTATTATAGCAACTgcaactcggcattttatgcctttacgctaCCGTATACGCCTTT
AGCGGCAACAATACGCCttattcctcctatattagtCGATTGGTCGATTGGTCGATTGGT
CGATTAGTCGAATGGTCGATTGCTTCGGAAGGTTCGTGTGTGGTTTATTAGAGTGTGCGT
GCGGACGAGGGCTTCGTGTGGCCGAGGCTTGTGTGTGGCCGAGGCTTGTGTCCCCGAGGG
CTCTGTGTGGCCAAGGCTTGTGTGTGGCCGAGGCTTGTGTTGCCGAGGGCTCTGTGTGGC
CGAGGCTCGTGTTGCCGTAGGCTCGTGTGGCCGAGGGCTTTGTGTGTAGCCGAGGGCTTC
GTGTTGCCGAGGGCTCTATGTGTGTGATGCGGACGAAGCCGCGAgagcggacgagggagt
cttccgctCGCCGCGAGTGTTTGTTTTCGCTTGCTGCGATaagggactctgccgctcgct
gcgacgagggactctgcctcttgccgtaagagctgcttgctcgaatgaCTAATGCGGATG
ATTGGCGATAGGTGTAGGCGAGGGAGTTTTCCGACGCCGCGAGGGTGTTTGCCTAAGTGT
TAGAGTGTgtggacgagggagtcttccgctcgccgtaagagctgcttgctcgagagccgt
ttgctcgagagctacttgctcgagagctgcttgctcgagagctgcttgcttaaataagta
tgcgtaacgagggagtcttccgctGGCCGCGTTATTCTTATTTAAGTATATTTACCGCGA
CGAGGAAGTCTTCcgtcgccgtaagagctgctcgctacgacgagggactctaccgctcgc
cgtaagagctactcgctacgacgagggactctaccgctcgccgtaagagctacttGCTTA
AGTAAGTGTTTATAACGAGGGAAAGGGACTTTTCCTTCTTACGGCAAGAGGGTGTTTGCC
TAAG
>MSTRG.86.1 JAAVMX010000001.1- 4337979-4338600,4338652-4338729,4338801-4338900,4338956-4339076,4339134-4339689,4339743-4340484,4340569-4341029
GTCGTAGTATACGGTATAGGCATTTAAACGAGGATACTTATATTTACGTGGGGTGCTTAT
ACTAATAGGAGGTATCTTTTTTTTTTGGCCTGTCGCTGAACTCTTTAGCTAGTCGGTGTC
CCCCCCCTCCTAGAAGGAGGGGGGGTAGGGacgaatttttagtcccccctagtataGAAA
ATCACGAATGTATTAGTCGCCTACTAAGGCCAAGTTTTCTTCTAGATTTAGCCCCCAATG
GGGAGATGGGCTTCCGTGGGGACATCTGCAAAAAAAAGAGTCAACCGTTGAGGCCAACAG
TCATGGTCGCTCGCGGCCCGTCCAGACCAGAGCACGCCTGTGGGTTACGAGGCTTCGCAG
CTTCGCATATTTCATCGTCGGATTGGCTCACCATCTGCGGGTCGCCGATAAGATCCTATC
GTGCGCCATGCTGTCAGCCAGTGACAACCAAGTAGTGGCCACTTGCCAAGTCAGAGCGTG
GCCCACAAACATCGACGCCTCGTCGTCCAGCCGTGCGTGTCGAGACAAACTACGTCAAAG
TTCTGCTTGTCAGTAGGCGGGTACAGGGTAGTGAGGGACTCTGTGGGATCGAGCCTTGTC
CAAGCCGCTTCTTGGAAGAGAAGCGGACCAAGCACGGCCGCCTTCAGCCGGCGGCTGCCA
CCGATGCCTGCTGTCTTTTCGCCGGCGGAGGGGGGTTGTCCTCCGACGGGCCGCGCTTCT
TGCTGTCCAGGGTGCCCTTAGTACCCTTTTTTTGAGGCTTCTTTTCGCCCACCTCGAAGA
CGTCGTCGGGGAGGTTGACGCTCCGCACATGCTGAACGCCAATGGAGACCAGGGGCTTCA
GCTCGTCTACGTATTTTTTCCACTGCGTGCAGAGTGCTTTGAATTCGTCCACCTGATAAG
AGAGATCGAGTGACCTGGCCTTGTCCACCAGTTGTAGGCCAATGTAGTGAGTGGTGGTAA
AAACTTTTCGAGAGGGGGCAGACTGTGAACTGTCCCCATTCTTTCCCGCCACTTGCTCCT
CAGCTGCATCGACCGCGTCGTCCTTCGGGGCCAGGTAATCGAGACTCCCCTCCTGCACCT
GCGCAATCTCCTCGTCATTTTTGCAACAATGGCGCCGGTCGTAGCCTTTGTTGAAGGCAT
GTGCCAGTGCGATGGACGGATGCAGCTCCAGCTTCTGGACCAGCACACGGACCTTGGACT
CGACATAGCCGGACCACACCTTCTGGGACTCCTTGTCCTTGCTCGCCGTTGTCACGGAAA
TGTAGTACTTGTAGTCGGCGGTGAAGAAGGTGTGCTTGACAAATAGGTCACTCCATGGCC
TCTTGCCCATCATAATGCTCTCGGTCAAGTCCAGCCCGCGCTGGAGCTCGCGGTTAATAA
TGGTCATGGAAGATCGCGTGATGTTAAACGTCGCACACATTGAAGGATATGCTGGAGTTA
TGACGGGCATAAGATGGAAAGAGTCACCCTTGTACGCCTTGGGGTTCCAGACGCGAACGG
GGAGGGGACCGTTCTCTATGGGCTTGAGAAGCACCGGCTGTGGCCATCGCCACTGGCCCA
TGACGAGGAAAAACTTGTTGACAATGACGGATGTGGCGGCCTTGGGATACAGCTGACAGA
CACGCGCAACCAGCATAGCCCAGGCCACACCGCCGGGAAAACCCATGATGTTTGCGTAGA
CGGCGCGACGTTGAGCCCACAGCTTGATGGCTCGCAGTGCAAGCTTGAACGTACTTTGCT
CGGGGACCAAGTTGAGGATCTCATCCGTGACGCGCGTACCATTCAAGGAACGCAGTTCGC
GTTCATCCAAGCCGCGCAAGAGGCCCGAGTCCTTGAGGTCCTGGAAGCTGGGGGACAACT
GCTTCTGTATGATGCGAGAAAAGATCAAGTCGATGCTGATGCACGAGTACTCGAATTTTA
TGATGGGAACGAACGCGTCCGTGACGACGGTTAGGTCGGTGATGGCGCCCTTGGGTGCTA
ATTCGACAAGCAAATCGGGGAAGTACTTGAAATAGTCGTCGCGCGTGACATATTTGGGAG
CGACGATGAGGGTGTCGATGTCGGAGCCTGGCCCAAAGACGCCGAGGCGGAAGCTGCCAT
AGGTGAAGACTTTTCCACGGGCGTTCTTGAGGAGGATTTCGTTCTTGGGCTCTTTTTCTT
TCGCCACGCGCTTGACAAACTCGTCGCAGATGGCCTGGAGCGATTCGAGGACCTTATGCC
TCTTTTGAGTGTCGGACGGACTCTCAAAAGTCTTTTGACGCCGAAGCTCCTCGATGAGAG
CATCGCTGGCCCGCTTCTCCGTCTCGGTGGGGAGAGTGACGGACATGGGTGGTGTGACAC
CACAGCTCTGGTCTCCGGTCATTTTGGAGACTGGAGACTAGGTGCAGAGGTACGGCGCCG
AGCCCGAGCCCGAGCCCGAGGAAACAGAAATGTTCAGGGGAGGGTGGTGTTAAAGCTCGG
ACGAGAGCGATTTGACCGAGGAAAGGAGAAGCTGCTGCTTTAGGCTGCCGGAGGCGTTTC
ACGGGGATCGAGGCTGATGAATGGGCGGCCTGGTGAGCCGGCAACGTCTCCGGCAGCAGC
GAGGAGTTGCTAGGAGAGAGGGGTGTCGTGTAGGGCGGCGGGCGGCAGCTGTTGAATAaa
aaagagtattgctatttgcacagcacgaaattgctatttg
>IOZ07G0049.t1 JAAVMX010000001.1- 4338673-4338729,4338801-4338900,4338956-4339076,4339134-4339689,4339743-4340484,4340569-4340711
TCAGCCGGCGGCTGCCACCGATGCCTGCTGTCTTTTCGCCGGCGGAGGGGGGTTGTCCTC
CGACGGGCCGCGCTTCTTGCTGTCCAGGGTGCCCTTAGTACCCTTTTTTTGAGGCTTCTT
TTCGCCCACCTCGAAGACGTCGTCGGGGAGGTTGACGCTCCGCACATGCTGAACGCCAAT
GGAGACCAGGGGCTTCAGCTCGTCTACGTATTTTTTCCACTGCGTGCAGAGTGCTTTGAA
TTCGTCCACCTGATAAGAGAGATCGAGTGACCTGGCCTTGTCCACCAGTTGTAGGCCAAT
GTAGTGAGTGGTGGTAAAAACTTTTCGAGAGGGGGCAGACTGTGAACTGTCCCCATTCTT
TCCCGCCACTTGCTCCTCAGCTGCATCGACCGCGTCGTCCTTCGGGGCCAGGTAATCGAG
ACTCCCCTCCTGCACCTGCGCAATCTCCTCGTCATTTTTGCAACAATGGCGCCGGTCGTA
GCCTTTGTTGAAGGCATGTGCCAGTGCGATGGACGGATGCAGCTCCAGCTTCTGGACCAG
CACACGGACCTTGGACTCGACATAGCCGGACCACACCTTCTGGGACTCCTTGTCCTTGCT
CGCCGTTGTCACGGAAATGTAGTACTTGTAGTCGGCGGTGAAGAAGGTGTGCTTGACAAA
TAGGTCACTCCATGGCCTCTTGCCCATCATAATGCTCTCGGTCAAGTCCAGCCCGCGCTG
GAGCTCGCGGTTAATAATGGTCATGGAAGATCGCGTGATGTTAAACGTCGCACACATTGA
AGGATATGCTGGAGTTATGACGGGCATAAGATGGAAAGAGTCACCCTTGTACGCCTTGGG
GTTCCAGACGCGAACGGGGAGGGGACCGTTCTCTATGGGCTTGAGAAGCACCGGCTGTGG
CCATCGCCACTGGCCCATGACGAGGAAAAACTTGTTGACAATGACGGATGTGGCGGCCTT
GGGATACAGCTGACAGACACGCGCAACCAGCATAGCCCAGGCCACACCGCCGGGAAAACC
CATGATGTTTGCGTAGACGGCGCGACGTTGAGCCCACAGCTTGATGGCTCGCAGTGCAAG
CTTGAACGTACTTTGCTCGGGGACCAAGTTGAGGATCTCATCCGTGACGCGCGTACCATT
CAAGGAACGCAGTTCGCGTTCATCCAAGCCGCGCAAGAGGCCCGAGTCCTTGAGGTCCTG
GAAGCTGGGGGACAACTGCTTCTGTATGATGCGAGAAAAGATCAAGTCGATGCTGATGCA
CGAGTACTCGAATTTTATGATGGGAACGAACGCGTCCGTGACGACGGTTAGGTCGGTGAT
GGCGCCCTTGGGTGCTAATTCGACAAGCAAATCGGGGAAGTACTTGAAATAGTCGTCGCG
CGTGACATATTTGGGAGCGACGATGAGGGTGTCGATGTCGGAGCCTGGCCCAAAGACGCC
GAGGCGGAAGCTGCCATAGGTGAAGACTTTTCCACGGGCGTTCTTGAGGAGGATTTCGTT
CTTGGGCTCTTTTTCTTTCGCCACGCGCTTGACAAACTCGTCGCAGATGGCCTGGAGCGA
TTCGAGGACCTTATGCCTCTTTTGAGTGTCGGACGGACTCTCAAAAGTCTTTTGACGCCG
AAGCTCCTCGATGAGAGCATCGCTGGCCCGCTTCTCCGTCTCGGTGGGGAGAGTGACGGA
CATGGGTGGTGTGACACCACAGCTCTGGTCTCCGGTCAT
>MSTRG.87.1 JAAVMX010000001.1- 2942131-2946625,2946683-2949016
tcCCACATATAGCGTTATAAATTATAAGTAAAATGTCTTTATTGACTTTAGTATGTTATA
TAGGTTTCGTAAAATTTATAGAGGTTTTAAGTAACGCGCTAAGttttagtagagttttta
ttattcccgtagaagtatagggtaggtatacaaacatcgggctaatcgtaacttttgttA
CCCCACTGTACCTATAAGAAAGGACAATGATGAGCGGCGAGGGAGGGAGGGGAGGGGACA
GCCACCCAGGAGGACCCGGTACCTACGGCGAATGAATGGTGGGCCTCTCGGATGTCGAAA
AGGATTTCAGCTTCTGTATCCGTACAGTAgcatgtatgtatgtatgtacatacatacata
tgtACATGCTGCGACGCTGGATTGTGTTGTGCAGAGTCTTCGGTCAAAGTACTCCCTACG
AGTTTGAGGCGGTGGATATGGATCCCGTCCGGCAGTGCGTGTCCCTTTCTTGTCCCGTCG
TCCCCTTTGGCtggcttcttcttcttctccttTTTCGTCTTCCATCAGAGACGCCATTTC
CAAAGGCGGTCATATAGCCCTCCACATGGCAGCAACCTGGGGCCGGGGGTCCTGGAACCA
GGTGGCTGACTGGCTGACTGAAGTGCGGGATCCGCCCGCCCAACTCTGCTGTGACTGGCC
GACGGTTTGGGCCGGCAACTGGGTTGGGTTGGGCTGCACTGCCAACTCTTGGACAGGAGA
GAGCCCGAGTTACTCAATCACTGATCATTGATCATCGTCGCGCCTGTTGGATACCTGGCG
GCGCCCATTTTTGGGTAGACAAAAGTCAGCCCGATCCAACAAGGCTCGGTGGGCAAGGCT
GGGTGGCCGCCCAAGGAGCCTTGAGGCACCGAGCGGCCTGCCCAGGCCGTCTTCTCCGTG
AGCTGAGCAAGGCTCCGAAATGCACTGTGTGATGCCGCGTCACGCAATTTTGTACGGATA
CGGCTCGGTGCCTTTCTGCGTCGTCGGATCCCATCACTCGGTTAGCACCTTCTGGCACAA
CAGACAAGCCCGGGTCGAATGGATTCGCCTCGATGCAGAGCGCCGCCGATGCAGCCTTGC
CACGCGCAGCGCTGGCGGCCACATTTCCATTTCCCGAGCCTCAACCACCAGATGGACGAA
TCAAGGCGCTTGCCCGTCTTGGCCGACGGCTTGCCACGGCTTCCTGATTTGTCGCCCCTG
ACAGTGACCGTGCCAGATGGTGGCTTCCCTCGACTGCTGTCCCCATTCGCAATCGTCGAC
GCAGCTGAAGCTCATCTTGCCAAACGCCAACGGCAGCCAACGTGTACATACTGTGCGTCG
TCTCTTAACCGGCCGTCTCGCCTTCTGTCTCACTTTCCGCCGTCGCTGCTGTGCGTCCAA
AGACGCTGCTCCGCCGGATACCAGCGCAATGCCTGGGTGGTGACGACAAGACCAAACGTC
GACAGACCAAACGTCGGGCGCGGGCTTTGGGGCCCCTTTTCCCAGCTTGCCTGCTCCCCC
TCCATAGCCCACCATAGCCCACCAAAGCCCACGTCACAAGCCCGCTCCAACAGCCCACCA
AACCAAAGAGCTTCCAGCTTGGGTGGAGAGAGAGATCTGTTGTGTCGGCTCCTAGCAGCA
ACCTTTTAGTGTGGGCCGGGTCAGAGAGTCCTCCCGACCTGGGGATTTGAGCCTGAAGAA
AGACTCCCCCCCTCTCTCTCTGCCCTTCCTTTATACCGCTCGCCATGACGTTGCCCAGCT
CCTCCCTCTCCCTTGCCCACGGATGATGCGTCTAGCCAAAGCTCTCGTCGAGTTGTCCCG
TCCGCTCCACCGCGCTGCCGTCGGGCGGCTCCAGAGCCGCTCTCCCCAACAGAATCGCAA
CTGGCCCGGTCCTTGAACCATAATCCCAGGAGACGACAAGCTGCAGGCCATACAAGCCGT
ACGACGTGTCCCCCATCGTCGACTGTGCCGCATCATCAAGGCTTCCTCTCTCGCCACTGG
GTCCACATGTCCCGTCCACGGTCTCGTCTCGGGCCGCCGTTGGGTACCGATGCCTCTCAC
CAATTGGAGCCCAACACGATGTCGTGGCGAATCCACCGAGCCAATCGAGGCCACCGCTTC
GGCCACCTCGGCCAACGCTGCTCGGGCCAGTCGACACCCGAGGTGACGTCTTCCATACCC
CTATTGATGCCGTTCCCCTCTCTGGTCAGGTGCATGATGATGGCCGTCGACGGCCAAGCT
GAGCCTGCCGCTCGTTGACAAGTCGACGAGTTAGTACCTAACTTTGCTCCACGCCGCAGT
CAAGGGAGACAAGGACTGCATCGCGCGCCATCGTTCCCGTGCTGGGCCATCTTCTGTTAC
GCCATATACGTGACGGTCGCGGGGCGAGGGCTGTGAGGACGCATCCCATTGCTTTTGGCT
TCGGCGGCCACACGCGAGGATGACGCTCGTGGCCGTTGATCAATGCACGGGCCTCACTGT
AGACGTGCTCCTGAGCCTCTTGCCTCTGTCAAGGCGCGCACTGGTGCCGTGCACGCCTAA
CGCTGGCAAGGGGCATTGTTCCTACCTCGAGCCAGACGCCTTCTCCTCTCTCTTCTCTCC
ACCACTGTCGTCATTCCATGAGGCTGCCTCTTGGCTGTATCCCGGTGGCCAGACACTGTG
GCTTCATCCGCCGACGAATGCATGTGCAAAAGACAGGTCCCGTTGAGGCTGCATCCGTTC
CACGCAGCCCCCCGACAAGCCGGCTCTTCATCCAAATTCGAGCTTCTTCTGCCCTGGCTC
ACGCTTGCCGCTTCGGCCGCGTTTCGTAGACACGGCTGTTCCCTTGGATAGGGAGTTGCT
CGGGGTGTGTGGTCTCTGGGCGAGCACTGGCCTGGCACGTTCCTCGTCCTGGAGGTCTTT
TGCTACATGCCAGTCCTCGTGGCTCTGCAACGAGACTGCGTCCTCGAAGCTGGCTTCACA
CCGTGAGCACTGGAAGCAGGCGACGGCCAGCTCCCGGTTTGCAGGTGATGGATCCCGCGA
CGGCTGTTCCGATCCCTGACCGCATTCCGTGTCCATGACCGTATCCAAACAAGTGCGCTC
TGCAAGGTCGACGTAGTATCCCTCACCGCCGGTGTCGGCGGAGCTTTGGTCACTGGGTGC
TCTATCGCCAGAGGTAGATGACTTGGCAAAGAATCGATGTAGCCCGCCGTCTTGGATACG
AGCTTTCTTCCTTGGTCGCTCCTCAGGCGCCCCTGTGTCGTCGGGAAGAGGGGATAGGCC
AGAAGCTGCTTGCGCGTCCCCCTTGACGAGGAAGGCTCCAATGCCCATATTCCCCTTGAC
CCCGTCTTGGAAGCCACCCACGCTGAGGCTCAGGTTGGCACAAGGCCAAATTTTGCCGTC
GCCTACGATTTGACCCAGAAGCTCATTGGCGAGCTGAAACAACACCTCGTCGTCCAAGGC
TTTGCCCTGCGGGATTGGGCCCTGACGGCTGCGAGTTTGTCCGGCGGTGCGATGCTGCAG
ATTGATGGTCCGCGGCCGTCGCTTGTTGTCCAAGACGCCTTCCTCCACCAGGCGAGCGTA
GATGTCGGCGACAAATATTTTAAGCCACTTGACCGCCTGGTCGACACTGTTGATGCTGGG
CCGGAAGGACTTTGCTGACAGCATCGACTTGATTTGCGTCCGCGAGTTGACCTCGCTCGT
GTCGACACCTCGTAGAGTGTTGTACAGCCATACTCCCGTCTCGTCGCCGAGCTTTGCCTG
GAACTGATCCAGCGAGACCCCCCGCAGCTCCTTGATGTGATCGGTATGGAACGTTGACAC
CACCTGTTCCCCGAGCTTGCCACCCAAGTTGCGTATCTTGGTAAGCTTAAAGCCGGCGAG
GAACTGCTGAGCGGCTCGGGTCCGCACAACGGTCTGACGGTCGGGCTTCTTGAAACCGGA
GCCCAACTTGCTTATCAGCTTGTTATTCGCTACCCCGGCAGAGCAGGTATAGCCCAGCTT
GTCGCGAATCCTGGCGCGCACCTCACGCACAATCTCGGACCCTACAAGGATTGCCACGTC
GTCCCAGTCGGGATCCTGGAATTCCTCCTCTTCTCCCATGTCGACGAGGGCATCGGCTTT
CCAATCTAGCGCCGAAATGGAAGGAAGAGGCAGCGTCTCTGTGGGATCATCGTATGGTGG
GGGGCTGCTTAGTTCGGGGAAGCGTTCGAGCAGCACAGAGTGGACATGAGCGGATAGGTC
GAGAAAGGCCTCGTCGATGCTGGCCTTTTCCACCTTCTGTAGGTGCTGAGGTAGCGATTC
CTTGACCAGAGCCAGGATCTTCCGTGACTCCAGGCGGTAGGGGTCGAGAGAGACCTTGTC
GGATGCGATGTTGGCGGCGGCGTCATGACGATAGGCCCACTTGGCATCCCCTTCGCGCCA
TGTGGCCACATGCTGAGCAATCAAATCCGGACACAGCTTCTTGGCCTCATCCACGTCGCA
GTGGCGGCCGATTCCAGACTCGCGAGCTGGATAGTTGACGGCGATCAGGCCCTGCCACTG
TTGGACCGCAAGAGGCCTATCTTCGGGGATGCCGAGTCGAACCGTCTCACATTGCGCGTA
GAAAGCATCGAGGTCGATGTGAGCCACGACGCGCAGAGGGTTCGTGGGGCTATAGGAGGC
GAGCTGGGCGAGCTGGCGATGGGTGAAGCGTGAGCGCCGCCACGTACCCGCCTGAGCTGG
GGACGACACGCAAGCGGGCGGCGACGCCATCGTGCAACGGGCAATGGGGCCACGTAGTAA
CGGATAAAGCCGGACTTACCAAGGCATCTTGTCGACAACTCGCATGGCGAATTTGGCGCG
TCCTGTTGAGATGGTTGGTATGTGAGGTCGCGCCGACAGAGCTTGACGCCGTCCAGAGTC
AGCGGGTTGAAGAAGGTGCGAGGCCCCACCTTGCTCTTCCTGCCTTGGATAAGCCAACAC
CAACCGAGATTCTCTCATACAAGCCCAAGACTCAACTATTCTGCACTTTTGGTGCTGGCC
TGTCGATCGACAGGCCTCATTTGGGAATGCAAATGCCTCGACCCGCTCGCTAGTCGCCAC
TCATGCGGTACCGCAACCCTGGCTCCGAGGCCGGGGCTTCATCTCTGGCATAGGCGCCAG
TCGACGAAGCTCTAGCCAGCAAACCTACCAAGAGCCTCGCCCATGTCCATCGCTGGATGT
CTATCACACAGACAGAGCTGATGTTATCTCAGGCTCACGAGCACCAACGATGCGGGCAGG
CAACCTGGCATCCATCTCGTGTCCATGTGCGTGCCTATGCCCGCAGCTCACGGCTGTTGT
CTGTAAACATTTCGCCTCCGCCGCCGAGACGACTGAACACTCGCTACGCACCGGCAGGCC
GCATTGCCTACGGTTGCCGTTCACGCTACGCCTTATCTCGCAACGCTCCCAATCCGGCAG
CCAAGAACAACGCTTTGCCCCGTCGACGAACTGAATGTTATAGAGGATACTGATGCTTGC
TTGTCTGACATAGCAGCCCGTTCGGACCCGTGTCCCTCGACCACCATGCCCCGTCAAGCC
AAGCCGCCTCCGAGCCAGAGAATGCAAACTCAATGACACATCAAGGGCTATTCCGAGGGC
TTTGCGTCCAAAGCCGTATCAGTACGGCTTCTGGCTCCCAAGGGAGGAGCCCACGTCGCT
CCTCGCCTGGCTCCCCTGCATTTCATGAACTGGTCTCGCGGAAAGCTTCTGTGGGTTCCC
GCCCGCGACGGTCATGTTGGAGTATACCGTAGGGCCGTTGTGAGTGCATGGATGATGCAT
CAGCTCCTGCAACACACACTGCAATACTCTCGCCACAACTTACATTACAGTGTTATTTTG
GTCTCCGCATGCACATGACAGCAAGAGCAGCCAAGGAGGCTAGGAGCGCAGCACCGAGCA
CTCCCCCAACAGCACCGCTGACGACAAGCCGATTTGTCTTTGGGGCACTTCCTAGTATCA
TTCAGTGATCCGCTGGGTTGCGCCAGGTCGCAGCTTGTCGACGTTATCGTCGTGGTCGCG
CCCGCACCCCCTGTTATACATACCTGTCCTCGTCCTCGTCTCAAGCCGCAGCTGGCCAAC
GTTAACGGTCATGACCGTGCTCTTGTTGCTGCAGCAATTGTCTTGTCCCGACGCCTTGCG
ACAGCAGAACTTGCCGCCCTCGTTGCATTGCAGGACATCAAGGCCACCCCTCCAGTCGTT
GGTTTCTGCAAGTAAAGGGCATCTGTCAGCATGGGATGTCGACTCCGGCGTGAAGCTTAC
GATTGGGCAAAAGTGCGGGCATGCCTCCGCCCTCCCCGCGGAGTGTGTGTATCCGTTGGA
GTATATGAAGGCCCTGACTGACCAGCCAACCGTGTAGTCGGCCGGTGTGGGCAGAGCGGT
CGGCTGGTTAGTCAGGCCTTATATGAAGCCCTCGTAACCCGCGTCCTGGGCATAGCAGTC
CCGATGACATGCAGATGTCGGCTCTGTCTTTGTTCGTGGCACAACAAGGGCTTGACTAAC
GGGCATAGCCCTCTGACTATCGGGCATACAGTAAACCTGGTCTATAACGATCACGTGGAG
TTGCGATATTCGGGCTATACCGATAAGATTGCGTGCACCGGCCGATAATTGGTGGGAAAT
TTCGTTATCCCCGATAACAACAATATCGTTCTATATCCGCTAATAAACCTTATTTTCCTA
CtaagatatcggtataggtATATACCTAGTACGTATCTCGTCGGAATTTTCTACCGCTAC
CTTATACGCCTTTCCTATCTTTCTCTTCCTTACATTATAATATCTACTTATATAATAATT
ATTAGAACGCGCAATAAAGGAAAACAATATAAAGATATACtctcttata
>MSTRG.87.2 JAAVMX010000001.1- 2942131-2942321,2942397-2946625,2946683-2947086,2947144-2948118,2948211-2948372,2948428-2948695
tcCCACATATAGCGTTATAAATTATAAGTAAAATGTCTTTATTGACTTTAGTATGTTATA
TAGGTTTCGTAAAATTTATAGAGGTTTTAAGTAACGCGCTAAGttttagtagagttttta
ttattcccgtagaagtatagggtaggtatacaaacatcgggctaatcgtaacttttgttA
CCCCACTGTACGGCGAATGAATGGTGGGCCTCTCGGATGTCGAAAAGGATTTCAGCTTCT
GTATCCGTACAGTAgcatgtatgtatgtatgtacatacatacatatgtACATGCTGCGAC
GCTGGATTGTGTTGTGCAGAGTCTTCGGTCAAAGTACTCCCTACGAGTTTGAGGCGGTGG
ATATGGATCCCGTCCGGCAGTGCGTGTCCCTTTCTTGTCCCGTCGTCCCCTTTGGCtggc
ttcttcttcttctccttTTTCGTCTTCCATCAGAGACGCCATTTCCAAAGGCGGTCATAT
AGCCCTCCACATGGCAGCAACCTGGGGCCGGGGGTCCTGGAACCAGGTGGCTGACTGGCT
GACTGAAGTGCGGGATCCGCCCGCCCAACTCTGCTGTGACTGGCCGACGGTTTGGGCCGG
CAACTGGGTTGGGTTGGGCTGCACTGCCAACTCTTGGACAGGAGAGAGCCCGAGTTACTC
AATCACTGATCATTGATCATCGTCGCGCCTGTTGGATACCTGGCGGCGCCCATTTTTGGG
TAGACAAAAGTCAGCCCGATCCAACAAGGCTCGGTGGGCAAGGCTGGGTGGCCGCCCAAG
GAGCCTTGAGGCACCGAGCGGCCTGCCCAGGCCGTCTTCTCCGTGAGCTGAGCAAGGCTC
CGAAATGCACTGTGTGATGCCGCGTCACGCAATTTTGTACGGATACGGCTCGGTGCCTTT
CTGCGTCGTCGGATCCCATCACTCGGTTAGCACCTTCTGGCACAACAGACAAGCCCGGGT
CGAATGGATTCGCCTCGATGCAGAGCGCCGCCGATGCAGCCTTGCCACGCGCAGCGCTGG
CGGCCACATTTCCATTTCCCGAGCCTCAACCACCAGATGGACGAATCAAGGCGCTTGCCC
GTCTTGGCCGACGGCTTGCCACGGCTTCCTGATTTGTCGCCCCTGACAGTGACCGTGCCA
GATGGTGGCTTCCCTCGACTGCTGTCCCCATTCGCAATCGTCGACGCAGCTGAAGCTCAT
CTTGCCAAACGCCAACGGCAGCCAACGTGTACATACTGTGCGTCGTCTCTTAACCGGCCG
TCTCGCCTTCTGTCTCACTTTCCGCCGTCGCTGCTGTGCGTCCAAAGACGCTGCTCCGCC
GGATACCAGCGCAATGCCTGGGTGGTGACGACAAGACCAAACGTCGACAGACCAAACGTC
GGGCGCGGGCTTTGGGGCCCCTTTTCCCAGCTTGCCTGCTCCCCCTCCATAGCCCACCAT
AGCCCACCAAAGCCCACGTCACAAGCCCGCTCCAACAGCCCACCAAACCAAAGAGCTTCC
AGCTTGGGTGGAGAGAGAGATCTGTTGTGTCGGCTCCTAGCAGCAACCTTTTAGTGTGGG
CCGGGTCAGAGAGTCCTCCCGACCTGGGGATTTGAGCCTGAAGAAAGACTCCCCCCCTCT
CTCTCTGCCCTTCCTTTATACCGCTCGCCATGACGTTGCCCAGCTCCTCCCTCTCCCTTG
CCCACGGATGATGCGTCTAGCCAAAGCTCTCGTCGAGTTGTCCCGTCCGCTCCACCGCGC
TGCCGTCGGGCGGCTCCAGAGCCGCTCTCCCCAACAGAATCGCAACTGGCCCGGTCCTTG
AACCATAATCCCAGGAGACGACAAGCTGCAGGCCATACAAGCCGTACGACGTGTCCCCCA
TCGTCGACTGTGCCGCATCATCAAGGCTTCCTCTCTCGCCACTGGGTCCACATGTCCCGT
CCACGGTCTCGTCTCGGGCCGCCGTTGGGTACCGATGCCTCTCACCAATTGGAGCCCAAC
ACGATGTCGTGGCGAATCCACCGAGCCAATCGAGGCCACCGCTTCGGCCACCTCGGCCAA
CGCTGCTCGGGCCAGTCGACACCCGAGGTGACGTCTTCCATACCCCTATTGATGCCGTTC
CCCTCTCTGGTCAGGTGCATGATGATGGCCGTCGACGGCCAAGCTGAGCCTGCCGCTCGT
TGACAAGTCGACGAGTTAGTACCTAACTTTGCTCCACGCCGCAGTCAAGGGAGACAAGGA
CTGCATCGCGCGCCATCGTTCCCGTGCTGGGCCATCTTCTGTTACGCCATATACGTGACG
GTCGCGGGGCGAGGGCTGTGAGGACGCATCCCATTGCTTTTGGCTTCGGCGGCCACACGC
GAGGATGACGCTCGTGGCCGTTGATCAATGCACGGGCCTCACTGTAGACGTGCTCCTGAG
CCTCTTGCCTCTGTCAAGGCGCGCACTGGTGCCGTGCACGCCTAACGCTGGCAAGGGGCA
TTGTTCCTACCTCGAGCCAGACGCCTTCTCCTCTCTCTTCTCTCCACCACTGTCGTCATT
CCATGAGGCTGCCTCTTGGCTGTATCCCGGTGGCCAGACACTGTGGCTTCATCCGCCGAC
GAATGCATGTGCAAAAGACAGGTCCCGTTGAGGCTGCATCCGTTCCACGCAGCCCCCCGA
CAAGCCGGCTCTTCATCCAAATTCGAGCTTCTTCTGCCCTGGCTCACGCTTGCCGCTTCG
GCCGCGTTTCGTAGACACGGCTGTTCCCTTGGATAGGGAGTTGCTCGGGGTGTGTGGTCT
CTGGGCGAGCACTGGCCTGGCACGTTCCTCGTCCTGGAGGTCTTTTGCTACATGCCAGTC
CTCGTGGCTCTGCAACGAGACTGCGTCCTCGAAGCTGGCTTCACACCGTGAGCACTGGAA
GCAGGCGACGGCCAGCTCCCGGTTTGCAGGTGATGGATCCCGCGACGGCTGTTCCGATCC
CTGACCGCATTCCGTGTCCATGACCGTATCCAAACAAGTGCGCTCTGCAAGGTCGACGTA
GTATCCCTCACCGCCGGTGTCGGCGGAGCTTTGGTCACTGGGTGCTCTATCGCCAGAGGT
AGATGACTTGGCAAAGAATCGATGTAGCCCGCCGTCTTGGATACGAGCTTTCTTCCTTGG
TCGCTCCTCAGGCGCCCCTGTGTCGTCGGGAAGAGGGGATAGGCCAGAAGCTGCTTGCGC
GTCCCCCTTGACGAGGAAGGCTCCAATGCCCATATTCCCCTTGACCCCGTCTTGGAAGCC
ACCCACGCTGAGGCTCAGGTTGGCACAAGGCCAAATTTTGCCGTCGCCTACGATTTGACC
CAGAAGCTCATTGGCGAGCTGAAACAACACCTCGTCGTCCAAGGCTTTGCCCTGCGGGAT
TGGGCCCTGACGGCTGCGAGTTTGTCCGGCGGTGCGATGCTGCAGATTGATGGTCCGCGG
CCGTCGCTTGTTGTCCAAGACGCCTTCCTCCACCAGGCGAGCGTAGATGTCGGCGACAAA
TATTTTAAGCCACTTGACCGCCTGGTCGACACTGTTGATGCTGGGCCGGAAGGACTTTGC
TGACAGCATCGACTTGATTTGCGTCCGCGAGTTGACCTCGCTCGTGTCGACACCTCGTAG
AGTGTTGTACAGCCATACTCCCGTCTCGTCGCCGAGCTTTGCCTGGAACTGATCCAGCGA
GACCCCCCGCAGCTCCTTGATGTGATCGGTATGGAACGTTGACACCACCTGTTCCCCGAG
CTTGCCACCCAAGTTGCGTATCTTGGTAAGCTTAAAGCCGGCGAGGAACTGCTGAGCGGC
TCGGGTCCGCACAACGGTCTGACGGTCGGGCTTCTTGAAACCGGAGCCCAACTTGCTTAT
CAGCTTGTTATTCGCTACCCCGGCAGAGCAGGTATAGCCCAGCTTGTCGCGAATCCTGGC
GCGCACCTCACGCACAATCTCGGACCCTACAAGGATTGCCACGTCGTCCCAGTCGGGATC
CTGGAATTCCTCCTCTTCTCCCATGTCGACGAGGGCATCGGCTTTCCAATCTAGCGCCGA
AATGGAAGGAAGAGGCAGCGTCTCTGTGGGATCATCGTATGGTGGGGGGCTGCTTAGTTC
GGGGAAGCGTTCGAGCAGCACAGAGTGGACATGAGCGGATAGGTCGAGAAAGGCCTCGTC
GATGCTGGCCTTTTCCACCTTCTGTAGGTGCTGAGGTAGCGATTCCTTGACCAGAGCCAG
GATCTTCCGTGACTCCAGGCGGTAGGGGTCGAGAGAGACCTTGTCGGATGCGATGTTGGC
GGCGGCGTCATGACGATAGGCCCACTTGGCATCCCCTTCGCGCCATGTGGCCACATGCTG
AGCAATCAAATCCGGACACAGCTTCTTGGCCTCATCCACGTCGCAGTGGCGGCCGATTCC
AGACTCGCGAGCTGGATAGTTGACGGCGATCAGGCCCTGCCACTGTTGGACCGCAAGAGG
CCTATCTTCGGGGATGCCGAGTCGAACCGTCTCACATTGCGCGTAGAAAGCATCGAGGTC
GATGTGAGCCACGACGCGCAGAGGGTTCGTGGGGCTATAGGAGGCGAGCTGGGCGAGCTG
GCGATGGGTGAAGCGTGAGCGCCGCCACGTACCCGCCTGAGCTGGGGACGACACGCAAGC
GGGCGGCGACGCCATCGTGCAACGGGCAATGGGGCCACGTAGTAACGGATAAAGCCGGAC
TTACCAAGGCATCTTGTCGACAACTCGCATGGCGAATTTGGCGCGTCCTGTTGAGATGGT
TGGTATGTGAGGTCGCGCCGACAGAGCTTGACGCCGTCCAGAGTCAGCGGGTTGAAGAAG
GTGCGAGGCCCCACCTTGCTCTTCTATTCTGCACTTTTGGTGCTGGCCTGTCGATCGACA
GGCCTCATTTGGGAATGCAAATGCCTCGACCCGCTCGCTAGTCGCCACTCATGCGGTACC
GCAACCCTGGCTCCGAGGCCGGGGCTTCATCTCTGGCATAGGCGCCAGTCGACGAAGCTC
TAGCCAGCAAACCTACCAAGAGCCTCGCCCATGTCCATCGCTGGATGTCTATCACACAGA
CAGAGCTGATGTTATCTCAGGCTCACGAGCACCAACGATGCGGGCAGGCAACCTGGCATC
CATCTCGTGTCCATGTGCGTGCCTATGCCCGCAGCTCACGGCTGTTGTCTGTAAACATTT
CGCCTCCGCCGCCGAGACGACTGAACACTCGCTACGCACCGGCAGGCCGCATTGCCTACG
GTTGCCGTTCACGCTACGCCTTATCTCGCAACGCTCCCAATCCGGCAGCCAAGAACAACG
CTTTGCCCCGTCGACGAACTGAATGTTATAGAGGATACTGATGCTTGCTTGTCTGACATA
GCAGCCCGTTCGGACCCGTGTCCCTCGACCACCATGCCCCGTCAAGCCAAGCCGCCTCCG
AGCCAGAGAATGCAAACTCAATGACACATCAAGGGCTATTCCGAGGGCTTTGCGTCCAAA
GCCGTATCAGTACGGCTTCTGGCTCCCAAGGGAGGAGCCCACGTCGCTCCTCGCCTGGCT
CCCCTGCATTTCATGAACTGGTCTCGCGGAAAGCTTCTGTGGGTTCCCGCCCGCGACGGT
CATGTTGGAGTATACCGTAGGGCCGTTGTGAGTGCATGGATGATGCATCAGCTCCTGCAA
CACACACTGCAATACTCTCGCCACAACTTACATTACAGTGTTATTTTGGTCTCCGCATGC
ACATGACAGCAAGAGCAGCCAAGGAGGCTAGGAGCGCAGCACCGAGCACTCCCCCAACAG
CACCGCTGACGACAAGCCGATTTGTCTTTGGGGCACTTCCTGTCCTCGTCCTCGTCTCAA
GCCGCAGCTGGCCAACGTTAACGGTCATGACCGTGCTCTTGTTGCTGCAGCAATTGTCTT
GTCCCGACGCCTTGCGACAGCAGAACTTGCCGCCCTCGTTGCATTGCAGGACATCAAGGC
CACCCCTCCAGTCGTTGGTTTGATTGGGCAAAAGTGCGGGCATGCCTCCGCCCTCCCCGC
GGAGTGTGTGTATCCGTTGGAGTATATGAAGGCCCTGACTGACCAGCCAACCGTGTAGTC
GGCCGGTGTGGGCAGAGCGGTCGGCTGGTTAGTCAGGCCTTATATGAAGCCCTCGTAACC
CGCGTCCTGGGCATAGCAGTCCCGATGACATGCAGATGTCGGCTCTGTCTTTGTTCGTGG
CACAACAAGGGCTTGACTAACGGGCATAGCCCTCTGACTATCGGGCATA
>MSTRG.87.3 JAAVMX010000001.1- 2942131-2946003,2946121-2946625,2946683-2948449
tcCCACATATAGCGTTATAAATTATAAGTAAAATGTCTTTATTGACTTTAGTATGTTATA
TAGGTTTCGTAAAATTTATAGAGGTTTTAAGTAACGCGCTAAGttttagtagagttttta
ttattcccgtagaagtatagggtaggtatacaaacatcgggctaatcgtaacttttgttA
CCCCACTGTACCTATAAGAAAGGACAATGATGAGCGGCGAGGGAGGGAGGGGAGGGGACA
GCCACCCAGGAGGACCCGGTACCTACGGCGAATGAATGGTGGGCCTCTCGGATGTCGAAA
AGGATTTCAGCTTCTGTATCCGTACAGTAgcatgtatgtatgtatgtacatacatacata
tgtACATGCTGCGACGCTGGATTGTGTTGTGCAGAGTCTTCGGTCAAAGTACTCCCTACG
AGTTTGAGGCGGTGGATATGGATCCCGTCCGGCAGTGCGTGTCCCTTTCTTGTCCCGTCG
TCCCCTTTGGCtggcttcttcttcttctccttTTTCGTCTTCCATCAGAGACGCCATTTC
CAAAGGCGGTCATATAGCCCTCCACATGGCAGCAACCTGGGGCCGGGGGTCCTGGAACCA
GGTGGCTGACTGGCTGACTGAAGTGCGGGATCCGCCCGCCCAACTCTGCTGTGACTGGCC
GACGGTTTGGGCCGGCAACTGGGTTGGGTTGGGCTGCACTGCCAACTCTTGGACAGGAGA
GAGCCCGAGTTACTCAATCACTGATCATTGATCATCGTCGCGCCTGTTGGATACCTGGCG
GCGCCCATTTTTGGGTAGACAAAAGTCAGCCCGATCCAACAAGGCTCGGTGGGCAAGGCT
GGGTGGCCGCCCAAGGAGCCTTGAGGCACCGAGCGGCCTGCCCAGGCCGTCTTCTCCGTG
AGCTGAGCAAGGCTCCGAAATGCACTGTGTGATGCCGCGTCACGCAATTTTGTACGGATA
CGGCTCGGTGCCTTTCTGCGTCGTCGGATCCCATCACTCGGTTAGCACCTTCTGGCACAA
CAGACAAGCCCGGGTCGAATGGATTCGCCTCGATGCAGAGCGCCGCCGATGCAGCCTTGC
CACGCGCAGCGCTGGCGGCCACATTTCCATTTCCCGAGCCTCAACCACCAGATGGACGAA
TCAAGGCGCTTGCCCGTCTTGGCCGACGGCTTGCCACGGCTTCCTGATTTGTCGCCCCTG
ACAGTGACCGTGCCAGATGGTGGCTTCCCTCGACTGCTGTCCCCATTCGCAATCGTCGAC
GCAGCTGAAGCTCATCTTGCCAAACGCCAACGGCAGCCAACGTGTACATACTGTGCGTCG
TCTCTTAACCGGCCGTCTCGCCTTCTGTCTCACTTTCCGCCGTCGCTGCTGTGCGTCCAA
AGACGCTGCTCCGCCGGATACCAGCGCAATGCCTGGGTGGTGACGACAAGACCAAACGTC
GACAGACCAAACGTCGGGCGCGGGCTTTGGGGCCCCTTTTCCCAGCTTGCCTGCTCCCCC
TCCATAGCCCACCATAGCCCACCAAAGCCCACGTCACAAGCCCGCTCCAACAGCCCACCA
AACCAAAGAGCTTCCAGCTTGGGTGGAGAGAGAGATCTGTTGTGTCGGCTCCTAGCAGCA
ACCTTTTAGTGTGGGCCGGGTCAGAGAGTCCTCCCGACCTGGGGATTTGAGCCTGAAGAA
AGACTCCCCCCCTCTCTCTCTGCCCTTCCTTTATACCGCTCGCCATGACGTTGCCCAGCT
CCTCCCTCTCCCTTGCCCACGGATGATGCGTCTAGCCAAAGCTCTCGTCGAGTTGTCCCG
TCCGCTCCACCGCGCTGCCGTCGGGCGGCTCCAGAGCCGCTCTCCCCAACAGAATCGCAA
CTGGCCCGGTCCTTGAACCATAATCCCAGGAGACGACAAGCTGCAGGCCATACAAGCCGT
ACGACGTGTCCCCCATCGTCGACTGTGCCGCATCATCAAGGCTTCCTCTCTCGCCACTGG
GTCCACATGTCCCGTCCACGGTCTCGTCTCGGGCCGCCGTTGGGTACCGATGCCTCTCAC
CAATTGGAGCCCAACACGATGTCGTGGCGAATCCACCGAGCCAATCGAGGCCACCGCTTC
GGCCACCTCGGCCAACGCTGCTCGGGCCAGTCGACACCCGAGGTGACGTCTTCCATACCC
CTATTGATGCCGTTCCCCTCTCTGGTCAGGTGCATGATGATGGCCGTCGACGGCCAAGCT
GAGCCTGCCGCTCGTTGACAAGTCGACGAGTTAGTACCTAACTTTGCTCCACGCCGCAGT
CAAGGGAGACAAGGACTGCATCGCGCGCCATCGTTCCCGTGCTGGGCCATCTTCTGTTAC
GCCATATACGTGACGGTCGCGGGGCGAGGGCTGTGAGGACGCATCCCATTGCTTTTGGCT
TCGGCGGCCACACGCGAGGATGACGCTCGTGGCCGTTGATCAATGCACGGGCCTCACTGT
AGACGTGCTCCTGAGCCTCTTGCCTCTGTCAAGGCGCGCACTGGTGCCGTGCACGCCTAA
CGCTGGCAAGGGGCATTGTTCCTACCTCGAGCCAGACGCCTTCTCCTCTCTCTTCTCTCC
ACCACTGTCGTCATTCCATGAGGCTGCCTCTTGGCTGTATCCCGGTGGCCAGACACTGTG
GCTTCATCCGCCGACGAATGCATGTGCAAAAGACAGGTCCCGTTGAGGCTGCATCCGTTC
CACGCAGCCCCCCGACAAGCCGGCTCTTCATCCAAATTCGAGCTTCTTCTGCCCTGGCTC
ACGCTTGCCGCTTCGGCCGCGTTTCGTAGACACGGCTGTTCCCTTGGATAGGGAGTTGCT
CGGGGTGTGTGGTCTCTGGGCGAGCACTGGCCTGGCACGTTCCTCGTCCTGGAGGTCTTT
TGCTACATGCCAGTCCTCGTGGCTCTGCAACGAGACTGCGTCCTCGAAGCTGGCTTCACA
CCGTGAGCACTGGAAGCAGGCGACGGCCAGCTCCCGGTTTGCAGGTGATGGATCCCGCGA
CGGCTGTTCCGATCCCTGACCGCATTCCGTGTCCATGACCGTATCCAAACAAGTGCGCTC
TGCAAGGTCGACGTAGTATCCCTCACCGCCGGTGTCGGCGGAGCTTTGGTCACTGGGTGC
TCTATCGCCAGAGGTAGATGACTTGGCAAAGAATCGATGTAGCCCGCCGTCTTGGATACG
AGCTTTCTTCCTTGGTCGCTCCTCAGGCGCCCCTGTGTCGTCGGGAAGAGGGGATAGGCC
AGAAGCTGCTTGCGCGTCCCCCTTGACGAGGAAGGCTCCAATGCCCATATTCCCCTTGAC
CCCGTCTTGGAAGCCACCCACGCTGAGGCTCAGGTTGGCACAAGGCCAAATTTTGCCGTC
GCCTACGATTTGACCCAGAAGCTCATTGGCGAGCTGAAACAACACCTCGTCGTCCAAGGC
TTTGCCCTGCGGGATTGGGCCCTGACGGCTGCGAGTTTGTCCGGCGGTGCGATGCTGCAG
ATTGATGGTCCGCGGCCGTCGCTTGTTGTCCAAGACGCCTTCCTCCACCAGGCGAGCGTA
GATGTCGGCGACAAATATTTTAAGCCACTTGACCGCCTGGTCGACACTGTTGATGCTGGG
CCGGAAGGACTTTGCTGACAGCATCGACTTGATTTGCGTCCGCGAGTTGACCTCGCTCGT
GTCGACACCTCGTAGAGTGTTGTACAGCCATACTCCCGTCTCGTCGCCGAGCTTTGCCTG
GAACTGATCCAGCGAGACCCCCCGCAGCTCCTTGATGTGATCGGTATGGAACGTTGACAC
CACCTGTTCCCCGAGCTTGCCACCCAAGTTGCGTATCTTGGTAAGCTTAAAGCCGGCGAG
GAACTGCTGAGCGGCTCGGGTCCGCACAACGGTAATCTCGGACCCTACAAGGATTGCCAC
GTCGTCCCAGTCGGGATCCTGGAATTCCTCCTCTTCTCCCATGTCGACGAGGGCATCGGC
TTTCCAATCTAGCGCCGAAATGGAAGGAAGAGGCAGCGTCTCTGTGGGATCATCGTATGG
TGGGGGGCTGCTTAGTTCGGGGAAGCGTTCGAGCAGCACAGAGTGGACATGAGCGGATAG
GTCGAGAAAGGCCTCGTCGATGCTGGCCTTTTCCACCTTCTGTAGGTGCTGAGGTAGCGA
TTCCTTGACCAGAGCCAGGATCTTCCGTGACTCCAGGCGGTAGGGGTCGAGAGAGACCTT
GTCGGATGCGATGTTGGCGGCGGCGTCATGACGATAGGCCCACTTGGCATCCCCTTCGCG
CCATGTGGCCACATGCTGAGCAATCAAATCCGGACACAGCTTCTTGGCCTCATCCACGTC
GCAGTGGCGGCCGATTCCAGACTCGCGAGCTGGATAGTTGACGGCGATCAGGCCCTGCCA
CTGTTGGACCGCAAGAGGCCTATCTTCGGGGATGCCGAGTCGAACCGTCTCACATTGCGC
GTAGAAAGCATCGAGGTCGATGTGAGCCACGACGCGCAGAGGGTTCGTGGGGCTATAGGA
GGCGAGCTGGGCGAGCTGGCGATGGGTGAAGCGTGAGCGCCGCCACGTACCCGCCTGAGC
TGGGGACGACACGCAAGCGGGCGGCGACGCCATCGTGCAACGGGCAATGGGGCCACGTAG
TAACGGATAAAGCCGGACTTACCAAGGCATCTTGTCGACAACTCGCATGGCGAATTTGGC
GCGTCCTGTTGAGATGGTTGGTATGTGAGGTCGCGCCGACAGAGCTTGACGCCGTCCAGA
GTCAGCGGGTTGAAGAAGGTGCGAGGCCCCACCTTGCTCTTCCTGCCTTGGATAAGCCAA
CACCAACCGAGATTCTCTCATACAAGCCCAAGACTCAACTATTCTGCACTTTTGGTGCTG
GCCTGTCGATCGACAGGCCTCATTTGGGAATGCAAATGCCTCGACCCGCTCGCTAGTCGC
CACTCATGCGGTACCGCAACCCTGGCTCCGAGGCCGGGGCTTCATCTCTGGCATAGGCGC
CAGTCGACGAAGCTCTAGCCAGCAAACCTACCAAGAGCCTCGCCCATGTCCATCGCTGGA
TGTCTATCACACAGACAGAGCTGATGTTATCTCAGGCTCACGAGCACCAACGATGCGGGC
AGGCAACCTGGCATCCATCTCGTGTCCATGTGCGTGCCTATGCCCGCAGCTCACGGCTGT
TGTCTGTAAACATTTCGCCTCCGCCGCCGAGACGACTGAACACTCGCTACGCACCGGCAG
GCCGCATTGCCTACGGTTGCCGTTCACGCTACGCCTTATCTCGCAACGCTCCCAATCCGG
CAGCCAAGAACAACGCTTTGCCCCGTCGACGAACTGAATGTTATAGAGGATACTGATGCT
TGCTTGTCTGACATAGCAGCCCGTTCGGACCCGTGTCCCTCGACCACCATGCCCCGTCAA
GCCAAGCCGCCTCCGAGCCAGAGAATGCAAACTCAATGACACATCAAGGGCTATTCCGAG
GGCTTTGCGTCCAAAGCCGTATCAGTACGGCTTCTGGCTCCCAAGGGAGGAGCCCACGTC
GCTCCTCGCCTGGCTCCCCTGCATTTCATGAACTGGTCTCGCGGAAAGCTTCTGTGGGTT
CCCGCCCGCGACGGTCATGTTGGAGTATACCGTAGGGCCGTTGTGAGTGCATGGATGATG
CATCAGCTCCTGCAACACACACTGCAATACTCTCGCCACAACTTACATTACAGTGTTATT
TTGGTCTCCGCATGCACATGACAGCAAGAGCAGCCAAGGAGGCTAGGAGCGCAGCACCGA
GCACTCCCCCAACAGCACCGCTGACGACAAGCCGATTTGTCTTTGGGGCACTTCCTAGTA
TCATTCAGTGATCCGCTGGGTTGCGCCAGGTCGCAGCTTGTCGACGTTATCGTCGTGGTC
GCGCCCGCACCCCCTGTTATACATACCTGTCCTCGTCCTCGTCTCAAGCCGCAGCTGGCC
AACGTTAACGGTCATGACCGTGCTCTTGTTGCTGCAGCAATTGTCTTGTCCCGACGCCTT
GCGACAGCAGAACTTGCCGCCCTCGTTGCATTGCAGGACATCAAGGCCACCCCTCCAGTC
GTTGGTTTCTGCAAGTAAAGGGCATCTGTCAGCATGGGATGTCGACTCCGGCGTGAAGCT
TACGATTGGGCAAAAGTGCGGGCAT
>MSTRG.87.4 JAAVMX010000001.1- 2942132-2946018,2946112-2946625,2946683-2949025
cCCACATATAGCGTTATAAATTATAAGTAAAATGTCTTTATTGACTTTAGTATGTTATAT
AGGTTTCGTAAAATTTATAGAGGTTTTAAGTAACGCGCTAAGttttagtagagtttttat
tattcccgtagaagtatagggtaggtatacaaacatcgggctaatcgtaacttttgttAC
CCCACTGTACCTATAAGAAAGGACAATGATGAGCGGCGAGGGAGGGAGGGGAGGGGACAG
CCACCCAGGAGGACCCGGTACCTACGGCGAATGAATGGTGGGCCTCTCGGATGTCGAAAA
GGATTTCAGCTTCTGTATCCGTACAGTAgcatgtatgtatgtatgtacatacatacatat
gtACATGCTGCGACGCTGGATTGTGTTGTGCAGAGTCTTCGGTCAAAGTACTCCCTACGA
GTTTGAGGCGGTGGATATGGATCCCGTCCGGCAGTGCGTGTCCCTTTCTTGTCCCGTCGT
CCCCTTTGGCtggcttcttcttcttctccttTTTCGTCTTCCATCAGAGACGCCATTTCC
AAAGGCGGTCATATAGCCCTCCACATGGCAGCAACCTGGGGCCGGGGGTCCTGGAACCAG
GTGGCTGACTGGCTGACTGAAGTGCGGGATCCGCCCGCCCAACTCTGCTGTGACTGGCCG
ACGGTTTGGGCCGGCAACTGGGTTGGGTTGGGCTGCACTGCCAACTCTTGGACAGGAGAG
AGCCCGAGTTACTCAATCACTGATCATTGATCATCGTCGCGCCTGTTGGATACCTGGCGG
CGCCCATTTTTGGGTAGACAAAAGTCAGCCCGATCCAACAAGGCTCGGTGGGCAAGGCTG
GGTGGCCGCCCAAGGAGCCTTGAGGCACCGAGCGGCCTGCCCAGGCCGTCTTCTCCGTGA
GCTGAGCAAGGCTCCGAAATGCACTGTGTGATGCCGCGTCACGCAATTTTGTACGGATAC
GGCTCGGTGCCTTTCTGCGTCGTCGGATCCCATCACTCGGTTAGCACCTTCTGGCACAAC
AGACAAGCCCGGGTCGAATGGATTCGCCTCGATGCAGAGCGCCGCCGATGCAGCCTTGCC
ACGCGCAGCGCTGGCGGCCACATTTCCATTTCCCGAGCCTCAACCACCAGATGGACGAAT
CAAGGCGCTTGCCCGTCTTGGCCGACGGCTTGCCACGGCTTCCTGATTTGTCGCCCCTGA
CAGTGACCGTGCCAGATGGTGGCTTCCCTCGACTGCTGTCCCCATTCGCAATCGTCGACG
CAGCTGAAGCTCATCTTGCCAAACGCCAACGGCAGCCAACGTGTACATACTGTGCGTCGT
CTCTTAACCGGCCGTCTCGCCTTCTGTCTCACTTTCCGCCGTCGCTGCTGTGCGTCCAAA
GACGCTGCTCCGCCGGATACCAGCGCAATGCCTGGGTGGTGACGACAAGACCAAACGTCG
ACAGACCAAACGTCGGGCGCGGGCTTTGGGGCCCCTTTTCCCAGCTTGCCTGCTCCCCCT
CCATAGCCCACCATAGCCCACCAAAGCCCACGTCACAAGCCCGCTCCAACAGCCCACCAA
ACCAAAGAGCTTCCAGCTTGGGTGGAGAGAGAGATCTGTTGTGTCGGCTCCTAGCAGCAA
CCTTTTAGTGTGGGCCGGGTCAGAGAGTCCTCCCGACCTGGGGATTTGAGCCTGAAGAAA
GACTCCCCCCCTCTCTCTCTGCCCTTCCTTTATACCGCTCGCCATGACGTTGCCCAGCTC
CTCCCTCTCCCTTGCCCACGGATGATGCGTCTAGCCAAAGCTCTCGTCGAGTTGTCCCGT
CCGCTCCACCGCGCTGCCGTCGGGCGGCTCCAGAGCCGCTCTCCCCAACAGAATCGCAAC
TGGCCCGGTCCTTGAACCATAATCCCAGGAGACGACAAGCTGCAGGCCATACAAGCCGTA
CGACGTGTCCCCCATCGTCGACTGTGCCGCATCATCAAGGCTTCCTCTCTCGCCACTGGG
TCCACATGTCCCGTCCACGGTCTCGTCTCGGGCCGCCGTTGGGTACCGATGCCTCTCACC
AATTGGAGCCCAACACGATGTCGTGGCGAATCCACCGAGCCAATCGAGGCCACCGCTTCG
GCCACCTCGGCCAACGCTGCTCGGGCCAGTCGACACCCGAGGTGACGTCTTCCATACCCC
TATTGATGCCGTTCCCCTCTCTGGTCAGGTGCATGATGATGGCCGTCGACGGCCAAGCTG
AGCCTGCCGCTCGTTGACAAGTCGACGAGTTAGTACCTAACTTTGCTCCACGCCGCAGTC
AAGGGAGACAAGGACTGCATCGCGCGCCATCGTTCCCGTGCTGGGCCATCTTCTGTTACG
CCATATACGTGACGGTCGCGGGGCGAGGGCTGTGAGGACGCATCCCATTGCTTTTGGCTT
CGGCGGCCACACGCGAGGATGACGCTCGTGGCCGTTGATCAATGCACGGGCCTCACTGTA
GACGTGCTCCTGAGCCTCTTGCCTCTGTCAAGGCGCGCACTGGTGCCGTGCACGCCTAAC
GCTGGCAAGGGGCATTGTTCCTACCTCGAGCCAGACGCCTTCTCCTCTCTCTTCTCTCCA
CCACTGTCGTCATTCCATGAGGCTGCCTCTTGGCTGTATCCCGGTGGCCAGACACTGTGG
CTTCATCCGCCGACGAATGCATGTGCAAAAGACAGGTCCCGTTGAGGCTGCATCCGTTCC
ACGCAGCCCCCCGACAAGCCGGCTCTTCATCCAAATTCGAGCTTCTTCTGCCCTGGCTCA
CGCTTGCCGCTTCGGCCGCGTTTCGTAGACACGGCTGTTCCCTTGGATAGGGAGTTGCTC
GGGGTGTGTGGTCTCTGGGCGAGCACTGGCCTGGCACGTTCCTCGTCCTGGAGGTCTTTT
GCTACATGCCAGTCCTCGTGGCTCTGCAACGAGACTGCGTCCTCGAAGCTGGCTTCACAC
CGTGAGCACTGGAAGCAGGCGACGGCCAGCTCCCGGTTTGCAGGTGATGGATCCCGCGAC
GGCTGTTCCGATCCCTGACCGCATTCCGTGTCCATGACCGTATCCAAACAAGTGCGCTCT
GCAAGGTCGACGTAGTATCCCTCACCGCCGGTGTCGGCGGAGCTTTGGTCACTGGGTGCT
CTATCGCCAGAGGTAGATGACTTGGCAAAGAATCGATGTAGCCCGCCGTCTTGGATACGA
GCTTTCTTCCTTGGTCGCTCCTCAGGCGCCCCTGTGTCGTCGGGAAGAGGGGATAGGCCA
GAAGCTGCTTGCGCGTCCCCCTTGACGAGGAAGGCTCCAATGCCCATATTCCCCTTGACC
CCGTCTTGGAAGCCACCCACGCTGAGGCTCAGGTTGGCACAAGGCCAAATTTTGCCGTCG
CCTACGATTTGACCCAGAAGCTCATTGGCGAGCTGAAACAACACCTCGTCGTCCAAGGCT
TTGCCCTGCGGGATTGGGCCCTGACGGCTGCGAGTTTGTCCGGCGGTGCGATGCTGCAGA
TTGATGGTCCGCGGCCGTCGCTTGTTGTCCAAGACGCCTTCCTCCACCAGGCGAGCGTAG
ATGTCGGCGACAAATATTTTAAGCCACTTGACCGCCTGGTCGACACTGTTGATGCTGGGC
CGGAAGGACTTTGCTGACAGCATCGACTTGATTTGCGTCCGCGAGTTGACCTCGCTCGTG
TCGACACCTCGTAGAGTGTTGTACAGCCATACTCCCGTCTCGTCGCCGAGCTTTGCCTGG
AACTGATCCAGCGAGACCCCCCGCAGCTCCTTGATGTGATCGGTATGGAACGTTGACACC
ACCTGTTCCCCGAGCTTGCCACCCAAGTTGCGTATCTTGGTAAGCTTAAAGCCGGCGAGG
AACTGCTGAGCGGCTCGGGTCCGCACAACGGTCTGACGGTCGGGCTTCTCACGCACAATC
TCGGACCCTACAAGGATTGCCACGTCGTCCCAGTCGGGATCCTGGAATTCCTCCTCTTCT
CCCATGTCGACGAGGGCATCGGCTTTCCAATCTAGCGCCGAAATGGAAGGAAGAGGCAGC
GTCTCTGTGGGATCATCGTATGGTGGGGGGCTGCTTAGTTCGGGGAAGCGTTCGAGCAGC
ACAGAGTGGACATGAGCGGATAGGTCGAGAAAGGCCTCGTCGATGCTGGCCTTTTCCACC
TTCTGTAGGTGCTGAGGTAGCGATTCCTTGACCAGAGCCAGGATCTTCCGTGACTCCAGG
CGGTAGGGGTCGAGAGAGACCTTGTCGGATGCGATGTTGGCGGCGGCGTCATGACGATAG
GCCCACTTGGCATCCCCTTCGCGCCATGTGGCCACATGCTGAGCAATCAAATCCGGACAC
AGCTTCTTGGCCTCATCCACGTCGCAGTGGCGGCCGATTCCAGACTCGCGAGCTGGATAG
TTGACGGCGATCAGGCCCTGCCACTGTTGGACCGCAAGAGGCCTATCTTCGGGGATGCCG
AGTCGAACCGTCTCACATTGCGCGTAGAAAGCATCGAGGTCGATGTGAGCCACGACGCGC
AGAGGGTTCGTGGGGCTATAGGAGGCGAGCTGGGCGAGCTGGCGATGGGTGAAGCGTGAG
CGCCGCCACGTACCCGCCTGAGCTGGGGACGACACGCAAGCGGGCGGCGACGCCATCGTG
CAACGGGCAATGGGGCCACGTAGTAACGGATAAAGCCGGACTTACCAAGGCATCTTGTCG
ACAACTCGCATGGCGAATTTGGCGCGTCCTGTTGAGATGGTTGGTATGTGAGGTCGCGCC
GACAGAGCTTGACGCCGTCCAGAGTCAGCGGGTTGAAGAAGGTGCGAGGCCCCACCTTGC
TCTTCCTGCCTTGGATAAGCCAACACCAACCGAGATTCTCTCATACAAGCCCAAGACTCA
ACTATTCTGCACTTTTGGTGCTGGCCTGTCGATCGACAGGCCTCATTTGGGAATGCAAAT
GCCTCGACCCGCTCGCTAGTCGCCACTCATGCGGTACCGCAACCCTGGCTCCGAGGCCGG
GGCTTCATCTCTGGCATAGGCGCCAGTCGACGAAGCTCTAGCCAGCAAACCTACCAAGAG
CCTCGCCCATGTCCATCGCTGGATGTCTATCACACAGACAGAGCTGATGTTATCTCAGGC
TCACGAGCACCAACGATGCGGGCAGGCAACCTGGCATCCATCTCGTGTCCATGTGCGTGC
CTATGCCCGCAGCTCACGGCTGTTGTCTGTAAACATTTCGCCTCCGCCGCCGAGACGACT
GAACACTCGCTACGCACCGGCAGGCCGCATTGCCTACGGTTGCCGTTCACGCTACGCCTT
ATCTCGCAACGCTCCCAATCCGGCAGCCAAGAACAACGCTTTGCCCCGTCGACGAACTGA
ATGTTATAGAGGATACTGATGCTTGCTTGTCTGACATAGCAGCCCGTTCGGACCCGTGTC
CCTCGACCACCATGCCCCGTCAAGCCAAGCCGCCTCCGAGCCAGAGAATGCAAACTCAAT
GACACATCAAGGGCTATTCCGAGGGCTTTGCGTCCAAAGCCGTATCAGTACGGCTTCTGG
CTCCCAAGGGAGGAGCCCACGTCGCTCCTCGCCTGGCTCCCCTGCATTTCATGAACTGGT
CTCGCGGAAAGCTTCTGTGGGTTCCCGCCCGCGACGGTCATGTTGGAGTATACCGTAGGG
CCGTTGTGAGTGCATGGATGATGCATCAGCTCCTGCAACACACACTGCAATACTCTCGCC
ACAACTTACATTACAGTGTTATTTTGGTCTCCGCATGCACATGACAGCAAGAGCAGCCAA
GGAGGCTAGGAGCGCAGCACCGAGCACTCCCCCAACAGCACCGCTGACGACAAGCCGATT
TGTCTTTGGGGCACTTCCTAGTATCATTCAGTGATCCGCTGGGTTGCGCCAGGTCGCAGC
TTGTCGACGTTATCGTCGTGGTCGCGCCCGCACCCCCTGTTATACATACCTGTCCTCGTC
CTCGTCTCAAGCCGCAGCTGGCCAACGTTAACGGTCATGACCGTGCTCTTGTTGCTGCAG
CAATTGTCTTGTCCCGACGCCTTGCGACAGCAGAACTTGCCGCCCTCGTTGCATTGCAGG
ACATCAAGGCCACCCCTCCAGTCGTTGGTTTCTGCAAGTAAAGGGCATCTGTCAGCATGG
GATGTCGACTCCGGCGTGAAGCTTACGATTGGGCAAAAGTGCGGGCATGCCTCCGCCCTC
CCCGCGGAGTGTGTGTATCCGTTGGAGTATATGAAGGCCCTGACTGACCAGCCAACCGTG
TAGTCGGCCGGTGTGGGCAGAGCGGTCGGCTGGTTAGTCAGGCCTTATATGAAGCCCTCG
TAACCCGCGTCCTGGGCATAGCAGTCCCGATGACATGCAGATGTCGGCTCTGTCTTTGTT
CGTGGCACAACAAGGGCTTGACTAACGGGCATAGCCCTCTGACTATCGGGCATACAGTAA
ACCTGGTCTATAACGATCACGTGGAGTTGCGATATTCGGGCTATACCGATAAGATTGCGT
GCACCGGCCGATAATTGGTGGGAAATTTCGTTATCCCCGATAACAACAATATCGTTCTAT
ATCCGCTAATAAACCTTATTTTCCTACtaagatatcggtataggtATATACCTAGTACGT
ATCTCGTCGGAATTTTCTACCGCTACCTTATACGCCTTTCCTATCTTTCTCTTCCTTACA
TTATAATATCTACTTATATAATAATTATTAGAACGCGCAATAAAGGAAAACAATATAAAG
ATATACtctcttatagctatagac
>MSTRG.87.5 JAAVMX010000001.1- 2942132-2942321,2942397-2946625,2946683-2949025
cCCACATATAGCGTTATAAATTATAAGTAAAATGTCTTTATTGACTTTAGTATGTTATAT
AGGTTTCGTAAAATTTATAGAGGTTTTAAGTAACGCGCTAAGttttagtagagtttttat
tattcccgtagaagtatagggtaggtatacaaacatcgggctaatcgtaacttttgttAC
CCCACTGTACGGCGAATGAATGGTGGGCCTCTCGGATGTCGAAAAGGATTTCAGCTTCTG
TATCCGTACAGTAgcatgtatgtatgtatgtacatacatacatatgtACATGCTGCGACG
CTGGATTGTGTTGTGCAGAGTCTTCGGTCAAAGTACTCCCTACGAGTTTGAGGCGGTGGA
TATGGATCCCGTCCGGCAGTGCGTGTCCCTTTCTTGTCCCGTCGTCCCCTTTGGCtggct
tcttcttcttctccttTTTCGTCTTCCATCAGAGACGCCATTTCCAAAGGCGGTCATATA
GCCCTCCACATGGCAGCAACCTGGGGCCGGGGGTCCTGGAACCAGGTGGCTGACTGGCTG
ACTGAAGTGCGGGATCCGCCCGCCCAACTCTGCTGTGACTGGCCGACGGTTTGGGCCGGC
AACTGGGTTGGGTTGGGCTGCACTGCCAACTCTTGGACAGGAGAGAGCCCGAGTTACTCA
ATCACTGATCATTGATCATCGTCGCGCCTGTTGGATACCTGGCGGCGCCCATTTTTGGGT
AGACAAAAGTCAGCCCGATCCAACAAGGCTCGGTGGGCAAGGCTGGGTGGCCGCCCAAGG
AGCCTTGAGGCACCGAGCGGCCTGCCCAGGCCGTCTTCTCCGTGAGCTGAGCAAGGCTCC
GAAATGCACTGTGTGATGCCGCGTCACGCAATTTTGTACGGATACGGCTCGGTGCCTTTC
TGCGTCGTCGGATCCCATCACTCGGTTAGCACCTTCTGGCACAACAGACAAGCCCGGGTC
GAATGGATTCGCCTCGATGCAGAGCGCCGCCGATGCAGCCTTGCCACGCGCAGCGCTGGC
GGCCACATTTCCATTTCCCGAGCCTCAACCACCAGATGGACGAATCAAGGCGCTTGCCCG
TCTTGGCCGACGGCTTGCCACGGCTTCCTGATTTGTCGCCCCTGACAGTGACCGTGCCAG
ATGGTGGCTTCCCTCGACTGCTGTCCCCATTCGCAATCGTCGACGCAGCTGAAGCTCATC
TTGCCAAACGCCAACGGCAGCCAACGTGTACATACTGTGCGTCGTCTCTTAACCGGCCGT
CTCGCCTTCTGTCTCACTTTCCGCCGTCGCTGCTGTGCGTCCAAAGACGCTGCTCCGCCG
GATACCAGCGCAATGCCTGGGTGGTGACGACAAGACCAAACGTCGACAGACCAAACGTCG
GGCGCGGGCTTTGGGGCCCCTTTTCCCAGCTTGCCTGCTCCCCCTCCATAGCCCACCATA
GCCCACCAAAGCCCACGTCACAAGCCCGCTCCAACAGCCCACCAAACCAAAGAGCTTCCA
GCTTGGGTGGAGAGAGAGATCTGTTGTGTCGGCTCCTAGCAGCAACCTTTTAGTGTGGGC
CGGGTCAGAGAGTCCTCCCGACCTGGGGATTTGAGCCTGAAGAAAGACTCCCCCCCTCTC
TCTCTGCCCTTCCTTTATACCGCTCGCCATGACGTTGCCCAGCTCCTCCCTCTCCCTTGC
CCACGGATGATGCGTCTAGCCAAAGCTCTCGTCGAGTTGTCCCGTCCGCTCCACCGCGCT
GCCGTCGGGCGGCTCCAGAGCCGCTCTCCCCAACAGAATCGCAACTGGCCCGGTCCTTGA
ACCATAATCCCAGGAGACGACAAGCTGCAGGCCATACAAGCCGTACGACGTGTCCCCCAT
CGTCGACTGTGCCGCATCATCAAGGCTTCCTCTCTCGCCACTGGGTCCACATGTCCCGTC
CACGGTCTCGTCTCGGGCCGCCGTTGGGTACCGATGCCTCTCACCAATTGGAGCCCAACA
CGATGTCGTGGCGAATCCACCGAGCCAATCGAGGCCACCGCTTCGGCCACCTCGGCCAAC
GCTGCTCGGGCCAGTCGACACCCGAGGTGACGTCTTCCATACCCCTATTGATGCCGTTCC
CCTCTCTGGTCAGGTGCATGATGATGGCCGTCGACGGCCAAGCTGAGCCTGCCGCTCGTT
GACAAGTCGACGAGTTAGTACCTAACTTTGCTCCACGCCGCAGTCAAGGGAGACAAGGAC
TGCATCGCGCGCCATCGTTCCCGTGCTGGGCCATCTTCTGTTACGCCATATACGTGACGG
TCGCGGGGCGAGGGCTGTGAGGACGCATCCCATTGCTTTTGGCTTCGGCGGCCACACGCG
AGGATGACGCTCGTGGCCGTTGATCAATGCACGGGCCTCACTGTAGACGTGCTCCTGAGC
CTCTTGCCTCTGTCAAGGCGCGCACTGGTGCCGTGCACGCCTAACGCTGGCAAGGGGCAT
TGTTCCTACCTCGAGCCAGACGCCTTCTCCTCTCTCTTCTCTCCACCACTGTCGTCATTC
CATGAGGCTGCCTCTTGGCTGTATCCCGGTGGCCAGACACTGTGGCTTCATCCGCCGACG
AATGCATGTGCAAAAGACAGGTCCCGTTGAGGCTGCATCCGTTCCACGCAGCCCCCCGAC
AAGCCGGCTCTTCATCCAAATTCGAGCTTCTTCTGCCCTGGCTCACGCTTGCCGCTTCGG
CCGCGTTTCGTAGACACGGCTGTTCCCTTGGATAGGGAGTTGCTCGGGGTGTGTGGTCTC
TGGGCGAGCACTGGCCTGGCACGTTCCTCGTCCTGGAGGTCTTTTGCTACATGCCAGTCC
TCGTGGCTCTGCAACGAGACTGCGTCCTCGAAGCTGGCTTCACACCGTGAGCACTGGAAG
CAGGCGACGGCCAGCTCCCGGTTTGCAGGTGATGGATCCCGCGACGGCTGTTCCGATCCC
TGACCGCATTCCGTGTCCATGACCGTATCCAAACAAGTGCGCTCTGCAAGGTCGACGTAG
TATCCCTCACCGCCGGTGTCGGCGGAGCTTTGGTCACTGGGTGCTCTATCGCCAGAGGTA
GATGACTTGGCAAAGAATCGATGTAGCCCGCCGTCTTGGATACGAGCTTTCTTCCTTGGT
CGCTCCTCAGGCGCCCCTGTGTCGTCGGGAAGAGGGGATAGGCCAGAAGCTGCTTGCGCG
TCCCCCTTGACGAGGAAGGCTCCAATGCCCATATTCCCCTTGACCCCGTCTTGGAAGCCA
CCCACGCTGAGGCTCAGGTTGGCACAAGGCCAAATTTTGCCGTCGCCTACGATTTGACCC
AGAAGCTCATTGGCGAGCTGAAACAACACCTCGTCGTCCAAGGCTTTGCCCTGCGGGATT
GGGCCCTGACGGCTGCGAGTTTGTCCGGCGGTGCGATGCTGCAGATTGATGGTCCGCGGC
CGTCGCTTGTTGTCCAAGACGCCTTCCTCCACCAGGCGAGCGTAGATGTCGGCGACAAAT
ATTTTAAGCCACTTGACCGCCTGGTCGACACTGTTGATGCTGGGCCGGAAGGACTTTGCT
GACAGCATCGACTTGATTTGCGTCCGCGAGTTGACCTCGCTCGTGTCGACACCTCGTAGA
GTGTTGTACAGCCATACTCCCGTCTCGTCGCCGAGCTTTGCCTGGAACTGATCCAGCGAG
ACCCCCCGCAGCTCCTTGATGTGATCGGTATGGAACGTTGACACCACCTGTTCCCCGAGC
TTGCCACCCAAGTTGCGTATCTTGGTAAGCTTAAAGCCGGCGAGGAACTGCTGAGCGGCT
CGGGTCCGCACAACGGTCTGACGGTCGGGCTTCTTGAAACCGGAGCCCAACTTGCTTATC
AGCTTGTTATTCGCTACCCCGGCAGAGCAGGTATAGCCCAGCTTGTCGCGAATCCTGGCG
CGCACCTCACGCACAATCTCGGACCCTACAAGGATTGCCACGTCGTCCCAGTCGGGATCC
TGGAATTCCTCCTCTTCTCCCATGTCGACGAGGGCATCGGCTTTCCAATCTAGCGCCGAA
ATGGAAGGAAGAGGCAGCGTCTCTGTGGGATCATCGTATGGTGGGGGGCTGCTTAGTTCG
GGGAAGCGTTCGAGCAGCACAGAGTGGACATGAGCGGATAGGTCGAGAAAGGCCTCGTCG
ATGCTGGCCTTTTCCACCTTCTGTAGGTGCTGAGGTAGCGATTCCTTGACCAGAGCCAGG
ATCTTCCGTGACTCCAGGCGGTAGGGGTCGAGAGAGACCTTGTCGGATGCGATGTTGGCG
GCGGCGTCATGACGATAGGCCCACTTGGCATCCCCTTCGCGCCATGTGGCCACATGCTGA
GCAATCAAATCCGGACACAGCTTCTTGGCCTCATCCACGTCGCAGTGGCGGCCGATTCCA
GACTCGCGAGCTGGATAGTTGACGGCGATCAGGCCCTGCCACTGTTGGACCGCAAGAGGC
CTATCTTCGGGGATGCCGAGTCGAACCGTCTCACATTGCGCGTAGAAAGCATCGAGGTCG
ATGTGAGCCACGACGCGCAGAGGGTTCGTGGGGCTATAGGAGGCGAGCTGGGCGAGCTGG
CGATGGGTGAAGCGTGAGCGCCGCCACGTACCCGCCTGAGCTGGGGACGACACGCAAGCG
GGCGGCGACGCCATCGTGCAACGGGCAATGGGGCCACGTAGTAACGGATAAAGCCGGACT
TACCAAGGCATCTTGTCGACAACTCGCATGGCGAATTTGGCGCGTCCTGTTGAGATGGTT
GGTATGTGAGGTCGCGCCGACAGAGCTTGACGCCGTCCAGAGTCAGCGGGTTGAAGAAGG
TGCGAGGCCCCACCTTGCTCTTCCTGCCTTGGATAAGCCAACACCAACCGAGATTCTCTC
ATACAAGCCCAAGACTCAACTATTCTGCACTTTTGGTGCTGGCCTGTCGATCGACAGGCC
TCATTTGGGAATGCAAATGCCTCGACCCGCTCGCTAGTCGCCACTCATGCGGTACCGCAA
CCCTGGCTCCGAGGCCGGGGCTTCATCTCTGGCATAGGCGCCAGTCGACGAAGCTCTAGC
CAGCAAACCTACCAAGAGCCTCGCCCATGTCCATCGCTGGATGTCTATCACACAGACAGA
GCTGATGTTATCTCAGGCTCACGAGCACCAACGATGCGGGCAGGCAACCTGGCATCCATC
TCGTGTCCATGTGCGTGCCTATGCCCGCAGCTCACGGCTGTTGTCTGTAAACATTTCGCC
TCCGCCGCCGAGACGACTGAACACTCGCTACGCACCGGCAGGCCGCATTGCCTACGGTTG
CCGTTCACGCTACGCCTTATCTCGCAACGCTCCCAATCCGGCAGCCAAGAACAACGCTTT
GCCCCGTCGACGAACTGAATGTTATAGAGGATACTGATGCTTGCTTGTCTGACATAGCAG
CCCGTTCGGACCCGTGTCCCTCGACCACCATGCCCCGTCAAGCCAAGCCGCCTCCGAGCC
AGAGAATGCAAACTCAATGACACATCAAGGGCTATTCCGAGGGCTTTGCGTCCAAAGCCG
TATCAGTACGGCTTCTGGCTCCCAAGGGAGGAGCCCACGTCGCTCCTCGCCTGGCTCCCC
TGCATTTCATGAACTGGTCTCGCGGAAAGCTTCTGTGGGTTCCCGCCCGCGACGGTCATG
TTGGAGTATACCGTAGGGCCGTTGTGAGTGCATGGATGATGCATCAGCTCCTGCAACACA
CACTGCAATACTCTCGCCACAACTTACATTACAGTGTTATTTTGGTCTCCGCATGCACAT
GACAGCAAGAGCAGCCAAGGAGGCTAGGAGCGCAGCACCGAGCACTCCCCCAACAGCACC
GCTGACGACAAGCCGATTTGTCTTTGGGGCACTTCCTAGTATCATTCAGTGATCCGCTGG
GTTGCGCCAGGTCGCAGCTTGTCGACGTTATCGTCGTGGTCGCGCCCGCACCCCCTGTTA
TACATACCTGTCCTCGTCCTCGTCTCAAGCCGCAGCTGGCCAACGTTAACGGTCATGACC
GTGCTCTTGTTGCTGCAGCAATTGTCTTGTCCCGACGCCTTGCGACAGCAGAACTTGCCG
CCCTCGTTGCATTGCAGGACATCAAGGCCACCCCTCCAGTCGTTGGTTTCTGCAAGTAAA
GGGCATCTGTCAGCATGGGATGTCGACTCCGGCGTGAAGCTTACGATTGGGCAAAAGTGC
GGGCATGCCTCCGCCCTCCCCGCGGAGTGTGTGTATCCGTTGGAGTATATGAAGGCCCTG
ACTGACCAGCCAACCGTGTAGTCGGCCGGTGTGGGCAGAGCGGTCGGCTGGTTAGTCAGG
CCTTATATGAAGCCCTCGTAACCCGCGTCCTGGGCATAGCAGTCCCGATGACATGCAGAT
GTCGGCTCTGTCTTTGTTCGTGGCACAACAAGGGCTTGACTAACGGGCATAGCCCTCTGA
CTATCGGGCATACAGTAAACCTGGTCTATAACGATCACGTGGAGTTGCGATATTCGGGCT
ATACCGATAAGATTGCGTGCACCGGCCGATAATTGGTGGGAAATTTCGTTATCCCCGATA
ACAACAATATCGTTCTATATCCGCTAATAAACCTTATTTTCCTACtaagatatcggtata
ggtATATACCTAGTACGTATCTCGTCGGAATTTTCTACCGCTACCTTATACGCCTTTCCT
ATCTTTCTCTTCCTTACATTATAATATCTACTTATATAATAATTATTAGAACGCGCAATA
AAGGAAAACAATATAAAGATATACtctcttatagctatagac
>MSTRG.87.6 JAAVMX010000001.1- 2942132-2946018,2946121-2946625,2946683-2949025
cCCACATATAGCGTTATAAATTATAAGTAAAATGTCTTTATTGACTTTAGTATGTTATAT
AGGTTTCGTAAAATTTATAGAGGTTTTAAGTAACGCGCTAAGttttagtagagtttttat
tattcccgtagaagtatagggtaggtatacaaacatcgggctaatcgtaacttttgttAC
CCCACTGTACCTATAAGAAAGGACAATGATGAGCGGCGAGGGAGGGAGGGGAGGGGACAG
CCACCCAGGAGGACCCGGTACCTACGGCGAATGAATGGTGGGCCTCTCGGATGTCGAAAA
GGATTTCAGCTTCTGTATCCGTACAGTAgcatgtatgtatgtatgtacatacatacatat
gtACATGCTGCGACGCTGGATTGTGTTGTGCAGAGTCTTCGGTCAAAGTACTCCCTACGA
GTTTGAGGCGGTGGATATGGATCCCGTCCGGCAGTGCGTGTCCCTTTCTTGTCCCGTCGT
CCCCTTTGGCtggcttcttcttcttctccttTTTCGTCTTCCATCAGAGACGCCATTTCC
AAAGGCGGTCATATAGCCCTCCACATGGCAGCAACCTGGGGCCGGGGGTCCTGGAACCAG
GTGGCTGACTGGCTGACTGAAGTGCGGGATCCGCCCGCCCAACTCTGCTGTGACTGGCCG
ACGGTTTGGGCCGGCAACTGGGTTGGGTTGGGCTGCACTGCCAACTCTTGGACAGGAGAG
AGCCCGAGTTACTCAATCACTGATCATTGATCATCGTCGCGCCTGTTGGATACCTGGCGG
CGCCCATTTTTGGGTAGACAAAAGTCAGCCCGATCCAACAAGGCTCGGTGGGCAAGGCTG
GGTGGCCGCCCAAGGAGCCTTGAGGCACCGAGCGGCCTGCCCAGGCCGTCTTCTCCGTGA
GCTGAGCAAGGCTCCGAAATGCACTGTGTGATGCCGCGTCACGCAATTTTGTACGGATAC
GGCTCGGTGCCTTTCTGCGTCGTCGGATCCCATCACTCGGTTAGCACCTTCTGGCACAAC
AGACAAGCCCGGGTCGAATGGATTCGCCTCGATGCAGAGCGCCGCCGATGCAGCCTTGCC
ACGCGCAGCGCTGGCGGCCACATTTCCATTTCCCGAGCCTCAACCACCAGATGGACGAAT
CAAGGCGCTTGCCCGTCTTGGCCGACGGCTTGCCACGGCTTCCTGATTTGTCGCCCCTGA
CAGTGACCGTGCCAGATGGTGGCTTCCCTCGACTGCTGTCCCCATTCGCAATCGTCGACG
CAGCTGAAGCTCATCTTGCCAAACGCCAACGGCAGCCAACGTGTACATACTGTGCGTCGT
CTCTTAACCGGCCGTCTCGCCTTCTGTCTCACTTTCCGCCGTCGCTGCTGTGCGTCCAAA
GACGCTGCTCCGCCGGATACCAGCGCAATGCCTGGGTGGTGACGACAAGACCAAACGTCG
ACAGACCAAACGTCGGGCGCGGGCTTTGGGGCCCCTTTTCCCAGCTTGCCTGCTCCCCCT
CCATAGCCCACCATAGCCCACCAAAGCCCACGTCACAAGCCCGCTCCAACAGCCCACCAA
ACCAAAGAGCTTCCAGCTTGGGTGGAGAGAGAGATCTGTTGTGTCGGCTCCTAGCAGCAA
CCTTTTAGTGTGGGCCGGGTCAGAGAGTCCTCCCGACCTGGGGATTTGAGCCTGAAGAAA
GACTCCCCCCCTCTCTCTCTGCCCTTCCTTTATACCGCTCGCCATGACGTTGCCCAGCTC
CTCCCTCTCCCTTGCCCACGGATGATGCGTCTAGCCAAAGCTCTCGTCGAGTTGTCCCGT
CCGCTCCACCGCGCTGCCGTCGGGCGGCTCCAGAGCCGCTCTCCCCAACAGAATCGCAAC
TGGCCCGGTCCTTGAACCATAATCCCAGGAGACGACAAGCTGCAGGCCATACAAGCCGTA
CGACGTGTCCCCCATCGTCGACTGTGCCGCATCATCAAGGCTTCCTCTCTCGCCACTGGG
TCCACATGTCCCGTCCACGGTCTCGTCTCGGGCCGCCGTTGGGTACCGATGCCTCTCACC
AATTGGAGCCCAACACGATGTCGTGGCGAATCCACCGAGCCAATCGAGGCCACCGCTTCG
GCCACCTCGGCCAACGCTGCTCGGGCCAGTCGACACCCGAGGTGACGTCTTCCATACCCC
TATTGATGCCGTTCCCCTCTCTGGTCAGGTGCATGATGATGGCCGTCGACGGCCAAGCTG
AGCCTGCCGCTCGTTGACAAGTCGACGAGTTAGTACCTAACTTTGCTCCACGCCGCAGTC
AAGGGAGACAAGGACTGCATCGCGCGCCATCGTTCCCGTGCTGGGCCATCTTCTGTTACG
CCATATACGTGACGGTCGCGGGGCGAGGGCTGTGAGGACGCATCCCATTGCTTTTGGCTT
CGGCGGCCACACGCGAGGATGACGCTCGTGGCCGTTGATCAATGCACGGGCCTCACTGTA
GACGTGCTCCTGAGCCTCTTGCCTCTGTCAAGGCGCGCACTGGTGCCGTGCACGCCTAAC
GCTGGCAAGGGGCATTGTTCCTACCTCGAGCCAGACGCCTTCTCCTCTCTCTTCTCTCCA
CCACTGTCGTCATTCCATGAGGCTGCCTCTTGGCTGTATCCCGGTGGCCAGACACTGTGG
CTTCATCCGCCGACGAATGCATGTGCAAAAGACAGGTCCCGTTGAGGCTGCATCCGTTCC
ACGCAGCCCCCCGACAAGCCGGCTCTTCATCCAAATTCGAGCTTCTTCTGCCCTGGCTCA
CGCTTGCCGCTTCGGCCGCGTTTCGTAGACACGGCTGTTCCCTTGGATAGGGAGTTGCTC
GGGGTGTGTGGTCTCTGGGCGAGCACTGGCCTGGCACGTTCCTCGTCCTGGAGGTCTTTT
GCTACATGCCAGTCCTCGTGGCTCTGCAACGAGACTGCGTCCTCGAAGCTGGCTTCACAC
CGTGAGCACTGGAAGCAGGCGACGGCCAGCTCCCGGTTTGCAGGTGATGGATCCCGCGAC
GGCTGTTCCGATCCCTGACCGCATTCCGTGTCCATGACCGTATCCAAACAAGTGCGCTCT
GCAAGGTCGACGTAGTATCCCTCACCGCCGGTGTCGGCGGAGCTTTGGTCACTGGGTGCT
CTATCGCCAGAGGTAGATGACTTGGCAAAGAATCGATGTAGCCCGCCGTCTTGGATACGA
GCTTTCTTCCTTGGTCGCTCCTCAGGCGCCCCTGTGTCGTCGGGAAGAGGGGATAGGCCA
GAAGCTGCTTGCGCGTCCCCCTTGACGAGGAAGGCTCCAATGCCCATATTCCCCTTGACC
CCGTCTTGGAAGCCACCCACGCTGAGGCTCAGGTTGGCACAAGGCCAAATTTTGCCGTCG
CCTACGATTTGACCCAGAAGCTCATTGGCGAGCTGAAACAACACCTCGTCGTCCAAGGCT
TTGCCCTGCGGGATTGGGCCCTGACGGCTGCGAGTTTGTCCGGCGGTGCGATGCTGCAGA
TTGATGGTCCGCGGCCGTCGCTTGTTGTCCAAGACGCCTTCCTCCACCAGGCGAGCGTAG
ATGTCGGCGACAAATATTTTAAGCCACTTGACCGCCTGGTCGACACTGTTGATGCTGGGC
CGGAAGGACTTTGCTGACAGCATCGACTTGATTTGCGTCCGCGAGTTGACCTCGCTCGTG
TCGACACCTCGTAGAGTGTTGTACAGCCATACTCCCGTCTCGTCGCCGAGCTTTGCCTGG
AACTGATCCAGCGAGACCCCCCGCAGCTCCTTGATGTGATCGGTATGGAACGTTGACACC
ACCTGTTCCCCGAGCTTGCCACCCAAGTTGCGTATCTTGGTAAGCTTAAAGCCGGCGAGG
AACTGCTGAGCGGCTCGGGTCCGCACAACGGTCTGACGGTCGGGCTTAATCTCGGACCCT
ACAAGGATTGCCACGTCGTCCCAGTCGGGATCCTGGAATTCCTCCTCTTCTCCCATGTCG
ACGAGGGCATCGGCTTTCCAATCTAGCGCCGAAATGGAAGGAAGAGGCAGCGTCTCTGTG
GGATCATCGTATGGTGGGGGGCTGCTTAGTTCGGGGAAGCGTTCGAGCAGCACAGAGTGG
ACATGAGCGGATAGGTCGAGAAAGGCCTCGTCGATGCTGGCCTTTTCCACCTTCTGTAGG
TGCTGAGGTAGCGATTCCTTGACCAGAGCCAGGATCTTCCGTGACTCCAGGCGGTAGGGG
TCGAGAGAGACCTTGTCGGATGCGATGTTGGCGGCGGCGTCATGACGATAGGCCCACTTG
GCATCCCCTTCGCGCCATGTGGCCACATGCTGAGCAATCAAATCCGGACACAGCTTCTTG
GCCTCATCCACGTCGCAGTGGCGGCCGATTCCAGACTCGCGAGCTGGATAGTTGACGGCG
ATCAGGCCCTGCCACTGTTGGACCGCAAGAGGCCTATCTTCGGGGATGCCGAGTCGAACC
GTCTCACATTGCGCGTAGAAAGCATCGAGGTCGATGTGAGCCACGACGCGCAGAGGGTTC
GTGGGGCTATAGGAGGCGAGCTGGGCGAGCTGGCGATGGGTGAAGCGTGAGCGCCGCCAC
GTACCCGCCTGAGCTGGGGACGACACGCAAGCGGGCGGCGACGCCATCGTGCAACGGGCA
ATGGGGCCACGTAGTAACGGATAAAGCCGGACTTACCAAGGCATCTTGTCGACAACTCGC
ATGGCGAATTTGGCGCGTCCTGTTGAGATGGTTGGTATGTGAGGTCGCGCCGACAGAGCT
TGACGCCGTCCAGAGTCAGCGGGTTGAAGAAGGTGCGAGGCCCCACCTTGCTCTTCCTGC
CTTGGATAAGCCAACACCAACCGAGATTCTCTCATACAAGCCCAAGACTCAACTATTCTG
CACTTTTGGTGCTGGCCTGTCGATCGACAGGCCTCATTTGGGAATGCAAATGCCTCGACC
CGCTCGCTAGTCGCCACTCATGCGGTACCGCAACCCTGGCTCCGAGGCCGGGGCTTCATC
TCTGGCATAGGCGCCAGTCGACGAAGCTCTAGCCAGCAAACCTACCAAGAGCCTCGCCCA
TGTCCATCGCTGGATGTCTATCACACAGACAGAGCTGATGTTATCTCAGGCTCACGAGCA
CCAACGATGCGGGCAGGCAACCTGGCATCCATCTCGTGTCCATGTGCGTGCCTATGCCCG
CAGCTCACGGCTGTTGTCTGTAAACATTTCGCCTCCGCCGCCGAGACGACTGAACACTCG
CTACGCACCGGCAGGCCGCATTGCCTACGGTTGCCGTTCACGCTACGCCTTATCTCGCAA
CGCTCCCAATCCGGCAGCCAAGAACAACGCTTTGCCCCGTCGACGAACTGAATGTTATAG
AGGATACTGATGCTTGCTTGTCTGACATAGCAGCCCGTTCGGACCCGTGTCCCTCGACCA
CCATGCCCCGTCAAGCCAAGCCGCCTCCGAGCCAGAGAATGCAAACTCAATGACACATCA
AGGGCTATTCCGAGGGCTTTGCGTCCAAAGCCGTATCAGTACGGCTTCTGGCTCCCAAGG
GAGGAGCCCACGTCGCTCCTCGCCTGGCTCCCCTGCATTTCATGAACTGGTCTCGCGGAA
AGCTTCTGTGGGTTCCCGCCCGCGACGGTCATGTTGGAGTATACCGTAGGGCCGTTGTGA
GTGCATGGATGATGCATCAGCTCCTGCAACACACACTGCAATACTCTCGCCACAACTTAC
ATTACAGTGTTATTTTGGTCTCCGCATGCACATGACAGCAAGAGCAGCCAAGGAGGCTAG
GAGCGCAGCACCGAGCACTCCCCCAACAGCACCGCTGACGACAAGCCGATTTGTCTTTGG
GGCACTTCCTAGTATCATTCAGTGATCCGCTGGGTTGCGCCAGGTCGCAGCTTGTCGACG
TTATCGTCGTGGTCGCGCCCGCACCCCCTGTTATACATACCTGTCCTCGTCCTCGTCTCA
AGCCGCAGCTGGCCAACGTTAACGGTCATGACCGTGCTCTTGTTGCTGCAGCAATTGTCT
TGTCCCGACGCCTTGCGACAGCAGAACTTGCCGCCCTCGTTGCATTGCAGGACATCAAGG
CCACCCCTCCAGTCGTTGGTTTCTGCAAGTAAAGGGCATCTGTCAGCATGGGATGTCGAC
TCCGGCGTGAAGCTTACGATTGGGCAAAAGTGCGGGCATGCCTCCGCCCTCCCCGCGGAG
TGTGTGTATCCGTTGGAGTATATGAAGGCCCTGACTGACCAGCCAACCGTGTAGTCGGCC
GGTGTGGGCAGAGCGGTCGGCTGGTTAGTCAGGCCTTATATGAAGCCCTCGTAACCCGCG
TCCTGGGCATAGCAGTCCCGATGACATGCAGATGTCGGCTCTGTCTTTGTTCGTGGCACA
ACAAGGGCTTGACTAACGGGCATAGCCCTCTGACTATCGGGCATACAGTAAACCTGGTCT
ATAACGATCACGTGGAGTTGCGATATTCGGGCTATACCGATAAGATTGCGTGCACCGGCC
GATAATTGGTGGGAAATTTCGTTATCCCCGATAACAACAATATCGTTCTATATCCGCTAA
TAAACCTTATTTTCCTACtaagatatcggtataggtATATACCTAGTACGTATCTCGTCG
GAATTTTCTACCGCTACCTTATACGCCTTTCCTATCTTTCTCTTCCTTACATTATAATAT
CTACTTATATAATAATTATTAGAACGCGCAATAAAGGAAAACAATATAAAGATATACtct
cttatagctatagac
>IOZ07G0037.t1 JAAVMX010000001.1- 2944858-2946625,2946683-2946796,2946947-2946972
TCATCCAAATTCGAGCTTCTTCTGCCCTGGCTCACGCTTGCCGCTTCGGCCGCGTTTCGT
AGACACGGCTGTTCCCTTGGATAGGGAGTTGCTCGGGGTGTGTGGTCTCTGGGCGAGCAC
TGGCCTGGCACGTTCCTCGTCCTGGAGGTCTTTTGCTACATGCCAGTCCTCGTGGCTCTG
CAACGAGACTGCGTCCTCGAAGCTGGCTTCACACCGTGAGCACTGGAAGCAGGCGACGGC
CAGCTCCCGGTTTGCAGGTGATGGATCCCGCGACGGCTGTTCCGATCCCTGACCGCATTC
CGTGTCCATGACCGTATCCAAACAAGTGCGCTCTGCAAGGTCGACGTAGTATCCCTCACC
GCCGGTGTCGGCGGAGCTTTGGTCACTGGGTGCTCTATCGCCAGAGGTAGATGACTTGGC
AAAGAATCGATGTAGCCCGCCGTCTTGGATACGAGCTTTCTTCCTTGGTCGCTCCTCAGG
CGCCCCTGTGTCGTCGGGAAGAGGGGATAGGCCAGAAGCTGCTTGCGCGTCCCCCTTGAC
GAGGAAGGCTCCAATGCCCATATTCCCCTTGACCCCGTCTTGGAAGCCACCCACGCTGAG
GCTCAGGTTGGCACAAGGCCAAATTTTGCCGTCGCCTACGATTTGACCCAGAAGCTCATT
GGCGAGCTGAAACAACACCTCGTCGTCCAAGGCTTTGCCCTGCGGGATTGGGCCCTGACG
GCTGCGAGTTTGTCCGGCGGTGCGATGCTGCAGATTGATGGTCCGCGGCCGTCGCTTGTT
GTCCAAGACGCCTTCCTCCACCAGGCGAGCGTAGATGTCGGCGACAAATATTTTAAGCCA
CTTGACCGCCTGGTCGACACTGTTGATGCTGGGCCGGAAGGACTTTGCTGACAGCATCGA
CTTGATTTGCGTCCGCGAGTTGACCTCGCTCGTGTCGACACCTCGTAGAGTGTTGTACAG
CCATACTCCCGTCTCGTCGCCGAGCTTTGCCTGGAACTGATCCAGCGAGACCCCCCGCAG
CTCCTTGATGTGATCGGTATGGAACGTTGACACCACCTGTTCCCCGAGCTTGCCACCCAA
GTTGCGTATCTTGGTAAGCTTAAAGCCGGCGAGGAACTGCTGAGCGGCTCGGGTCCGCAC
AACGGTCTGACGGTCGGGCTTCTTGAAACCGGAGCCCAACTTGCTTATCAGCTTGTTATT
CGCTACCCCGGCAGAGCAGGTATAGCCCAGCTTGTCGCGAATCCTGGCGCGCACCTCACG
CACAATCTCGGACCCTACAAGGATTGCCACGTCGTCCCAGTCGGGATCCTGGAATTCCTC
CTCTTCTCCCATGTCGACGAGGGCATCGGCTTTCCAATCTAGCGCCGAAATGGAAGGAAG
AGGCAGCGTCTCTGTGGGATCATCGTATGGTGGGGGGCTGCTTAGTTCGGGGAAGCGTTC
GAGCAGCACAGAGTGGACATGAGCGGATAGGTCGAGAAAGGCCTCGTCGATGCTGGCCTT
TTCCACCTTCTGTAGGTGCTGAGGTAGCGATTCCTTGACCAGAGCCAGGATCTTCCGTGA
CTCCAGGCGGTAGGGGTCGAGAGAGACCTTGTCGGATGCGATGTTGGCGGCGGCGTCATG
ACGATAGGCCCACTTGGCATCCCCTTCGCGCCATGTGGCCACATGCTGAGCAATCAAATC
CGGACACAGCTTCTTGGCCTCATCCACGTCGCAGTGGCGGCCGATTCCAGACTCGCGAGC
TGGATAGTTGACGGCGATCAGGCCCTGCCACTGTTGGACCGCAAGAGGCCTATCTTCGGG
GATGCCGAGTCGAACCGTCTCACATTGCGCGTAGAAAGCATCGAGGTCGATGTGAGCCAC
GACGCGCAGAGGGTTCGTGGGGCAAGGCATCTTGTCGACAACTCGCAT
>IOZ07G0038.t1 JAAVMX010000001.1- 2948000-2948118,2948211-2948372,2948428-2948449
TTATTTTGGTCTCCGCATGCACATGACAGCAAGAGCAGCCAAGGAGGCTAGGAGCGCAGC
ACCGAGCACTCCCCCAACAGCACCGCTGACGACAAGCCGATTTGTCTTTGGGGCACTTCC
TGTCCTCGTCCTCGTCTCAAGCCGCAGCTGGCCAACGTTAACGGTCATGACCGTGCTCTT
GTTGCTGCAGCAATTGTCTTGTCCCGACGCCTTGCGACAGCAGAACTTGCCGCCCTCGTT
GCATTGCAGGACATCAAGGCCACCCCTCCAGTCGTTGGTTTGATTGGGCAAAAGTGCGGG
CAT
>MSTRG.88.1 JAAVMX010000001.1+ 2946562-2946635,2946700-2947062,2947116-2948079
CACGTCGCAGTGGCGGCCGATTCCAGACTCGCGAGCTGGATAGTTGACGGCGATCAGGCC
CTGCCTGGTCAAAGAGGCCTATCTTCGGGGATGCCGAGTCGAACCGTCTCACATTGCGCG
TAGAAAGCATCGAGGTCGATGTGAGCCACGACGCGCAGAGGGTTCGTGGGGCTATAGGAG
[truncated: 43,903,129 more chars]
