# Supplementary material for: High Throughput Identification of the Potential Antioxidant Peptides in Ophiocordyceps sinensis
Source: Molecules. 2022 Jan 10;27(2):438. doi: 10.3390/molecules27020438 (PMC8780859; doi:10.3390/molecules27020438)
Supplement: Supplementary file 1 [file molecules-27-00438-s001.zip › Table S11.The pAOPs identified in proteome data in our O. sinensis.xls]

AOPgene_id	polypeptide_id	AOPgene_seq	polypeptide_seq
MSTRG.104.1.515-1636	1132	KQHIPPRHRFSFTPCLLEPHPSTYTCSSHHDPPATTMEAVNKMATEAARAVWGNTSHGKEPISGAQGHVPRDEPFDAGNLSAVAQQERLDKVVENPSASHPASTRHGRPDEDTSPPNYRHDSGMMLPGEKGEKQLDKTIEALSHKASHSSTREPGLAVAATPTDQTPRSAENGPVGDHQAVASSGLPRDIEKDTPVGLGPSRDHPPRDAERQTSVGHGDGSADAPSSDEPSEYAHTNASSEEEGTKKDRETSVMGAGPKSLADVAKNSGGDAGNNGDAAKETSDSTAEREDGKEDGQESKGTGEKYVRTTGLAADGGDFDATKPGAGREADRLMEEKGKSRESLGNNDGKLSGGGDGDKPSLGERIKNKLHNH*	DIEKDTPVGLGPSR
MSTRG.104.1.515-1636	7325	KQHIPPRHRFSFTPCLLEPHPSTYTCSSHHDPPATTMEAVNKMATEAARAVWGNTSHGKEPISGAQGHVPRDEPFDAGNLSAVAQQERLDKVVENPSASHPASTRHGRPDEDTSPPNYRHDSGMMLPGEKGEKQLDKTIEALSHKASHSSTREPGLAVAATPTDQTPRSAENGPVGDHQAVASSGLPRDIEKDTPVGLGPSRDHPPRDAERQTSVGHGDGSADAPSSDEPSEYAHTNASSEEEGTKKDRETSVMGAGPKSLADVAKNSGGDAGNNGDAAKETSDSTAEREDGKEDGQESKGTGEKYVRTTGLAADGGDFDATKPGAGREADRLMEEKGKSRESLGNNDGKLSGGGDGDKPSLGERIKNKLHNH*	VVENPSASHPASTR
MSTRG.104.1.515-1636	6615	KQHIPPRHRFSFTPCLLEPHPSTYTCSSHHDPPATTMEAVNKMATEAARAVWGNTSHGKEPISGAQGHVPRDEPFDAGNLSAVAQQERLDKVVENPSASHPASTRHGRPDEDTSPPNYRHDSGMMLPGEKGEKQLDKTIEALSHKASHSSTREPGLAVAATPTDQTPRSAENGPVGDHQAVASSGLPRDIEKDTPVGLGPSRDHPPRDAERQTSVGHGDGSADAPSSDEPSEYAHTNASSEEEGTKKDRETSVMGAGPKSLADVAKNSGGDAGNNGDAAKETSDSTAEREDGKEDGQESKGTGEKYVRTTGLAADGGDFDATKPGAGREADRLMEEKGKSRESLGNNDGKLSGGGDGDKPSLGERIKNKLHNH*	TTGLAADGGDFDATKPGAGR
MSTRG.104.1.515-1636	4351	KQHIPPRHRFSFTPCLLEPHPSTYTCSSHHDPPATTMEAVNKMATEAARAVWGNTSHGKEPISGAQGHVPRDEPFDAGNLSAVAQQERLDKVVENPSASHPASTRHGRPDEDTSPPNYRHDSGMMLPGEKGEKQLDKTIEALSHKASHSSTREPGLAVAATPTDQTPRSAENGPVGDHQAVASSGLPRDIEKDTPVGLGPSRDHPPRDAERQTSVGHGDGSADAPSSDEPSEYAHTNASSEEEGTKKDRETSVMGAGPKSLADVAKNSGGDAGNNGDAAKETSDSTAEREDGKEDGQESKGTGEKYVRTTGLAADGGDFDATKPGAGREADRLMEEKGKSRESLGNNDGKLSGGGDGDKPSLGERIKNKLHNH*	LSGGGDGDKPSLGER
MSTRG.104.1.515-1636	5546	KQHIPPRHRFSFTPCLLEPHPSTYTCSSHHDPPATTMEAVNKMATEAARAVWGNTSHGKEPISGAQGHVPRDEPFDAGNLSAVAQQERLDKVVENPSASHPASTRHGRPDEDTSPPNYRHDSGMMLPGEKGEKQLDKTIEALSHKASHSSTREPGLAVAATPTDQTPRSAENGPVGDHQAVASSGLPRDIEKDTPVGLGPSRDHPPRDAERQTSVGHGDGSADAPSSDEPSEYAHTNASSEEEGTKKDRETSVMGAGPKSLADVAKNSGGDAGNNGDAAKETSDSTAEREDGKEDGQESKGTGEKYVRTTGLAADGGDFDATKPGAGREADRLMEEKGKSRESLGNNDGKLSGGGDGDKPSLGERIKNKLHNH*	SAENGPVGDHQAVASSGLPR
MSTRG.104.1.515-1636	3911	KQHIPPRHRFSFTPCLLEPHPSTYTCSSHHDPPATTMEAVNKMATEAARAVWGNTSHGKEPISGAQGHVPRDEPFDAGNLSAVAQQERLDKVVENPSASHPASTRHGRPDEDTSPPNYRHDSGMMLPGEKGEKQLDKTIEALSHKASHSSTREPGLAVAATPTDQTPRSAENGPVGDHQAVASSGLPRDIEKDTPVGLGPSRDHPPRDAERQTSVGHGDGSADAPSSDEPSEYAHTNASSEEEGTKKDRETSVMGAGPKSLADVAKNSGGDAGNNGDAAKETSDSTAEREDGKEDGQESKGTGEKYVRTTGLAADGGDFDATKPGAGREADRLMEEKGKSRESLGNNDGKLSGGGDGDKPSLGERIKNKLHNH*	LDKVVENPSASHPASTR
MSTRG.104.1.515-1636	2907	KQHIPPRHRFSFTPCLLEPHPSTYTCSSHHDPPATTMEAVNKMATEAARAVWGNTSHGKEPISGAQGHVPRDEPFDAGNLSAVAQQERLDKVVENPSASHPASTRHGRPDEDTSPPNYRHDSGMMLPGEKGEKQLDKTIEALSHKASHSSTREPGLAVAATPTDQTPRSAENGPVGDHQAVASSGLPRDIEKDTPVGLGPSRDHPPRDAERQTSVGHGDGSADAPSSDEPSEYAHTNASSEEEGTKKDRETSVMGAGPKSLADVAKNSGGDAGNNGDAAKETSDSTAEREDGKEDGQESKGTGEKYVRTTGLAADGGDFDATKPGAGREADRLMEEKGKSRESLGNNDGKLSGGGDGDKPSLGERIKNKLHNH*	HGRPDEDTSPPNYR
MSTRG.104.1.515-1636	1347	KQHIPPRHRFSFTPCLLEPHPSTYTCSSHHDPPATTMEAVNKMATEAARAVWGNTSHGKEPISGAQGHVPRDEPFDAGNLSAVAQQERLDKVVENPSASHPASTRHGRPDEDTSPPNYRHDSGMMLPGEKGEKQLDKTIEALSHKASHSSTREPGLAVAATPTDQTPRSAENGPVGDHQAVASSGLPRDIEKDTPVGLGPSRDHPPRDAERQTSVGHGDGSADAPSSDEPSEYAHTNASSEEEGTKKDRETSVMGAGPKSLADVAKNSGGDAGNNGDAAKETSDSTAEREDGKEDGQESKGTGEKYVRTTGLAADGGDFDATKPGAGREADRLMEEKGKSRESLGNNDGKLSGGGDGDKPSLGERIKNKLHNH*	DTPVGLGPSR
MSTRG.104.1.515-1636	1687	KQHIPPRHRFSFTPCLLEPHPSTYTCSSHHDPPATTMEAVNKMATEAARAVWGNTSHGKEPISGAQGHVPRDEPFDAGNLSAVAQQERLDKVVENPSASHPASTRHGRPDEDTSPPNYRHDSGMMLPGEKGEKQLDKTIEALSHKASHSSTREPGLAVAATPTDQTPRSAENGPVGDHQAVASSGLPRDIEKDTPVGLGPSRDHPPRDAERQTSVGHGDGSADAPSSDEPSEYAHTNASSEEEGTKKDRETSVMGAGPKSLADVAKNSGGDAGNNGDAAKETSDSTAEREDGKEDGQESKGTGEKYVRTTGLAADGGDFDATKPGAGREADRLMEEKGKSRESLGNNDGKLSGGGDGDKPSLGERIKNKLHNH*	EPGLAVAATPTDQTPR
MSTRG.104.2.515-1252	1132	KQHIPPRHRFSFTPCLLEPHPSTYTCSSHHDPPATTMEAVNKMATEAARAVWGNTSHGKEPISGAQGHVPRDEPFDAGNLSAVAQQERLDKVVENPSASHPASTRHGRPDEDTSPPNYRHDSGMMLPGEKGEKQLDKTIEALSHKASHSSTREPGLAVAATPTDQTPRSAENGPVGDHQAVASSGLPRDIEKDTPVGLGPSRDHPPRDAERQTSVGHGDGGRDKKRPGNERHGSWAEVSRGCCQE*	DIEKDTPVGLGPSR
MSTRG.104.2.515-1252	7325	KQHIPPRHRFSFTPCLLEPHPSTYTCSSHHDPPATTMEAVNKMATEAARAVWGNTSHGKEPISGAQGHVPRDEPFDAGNLSAVAQQERLDKVVENPSASHPASTRHGRPDEDTSPPNYRHDSGMMLPGEKGEKQLDKTIEALSHKASHSSTREPGLAVAATPTDQTPRSAENGPVGDHQAVASSGLPRDIEKDTPVGLGPSRDHPPRDAERQTSVGHGDGGRDKKRPGNERHGSWAEVSRGCCQE*	VVENPSASHPASTR
MSTRG.104.2.515-1252	5546	KQHIPPRHRFSFTPCLLEPHPSTYTCSSHHDPPATTMEAVNKMATEAARAVWGNTSHGKEPISGAQGHVPRDEPFDAGNLSAVAQQERLDKVVENPSASHPASTRHGRPDEDTSPPNYRHDSGMMLPGEKGEKQLDKTIEALSHKASHSSTREPGLAVAATPTDQTPRSAENGPVGDHQAVASSGLPRDIEKDTPVGLGPSRDHPPRDAERQTSVGHGDGGRDKKRPGNERHGSWAEVSRGCCQE*	SAENGPVGDHQAVASSGLPR
MSTRG.104.2.515-1252	3911	KQHIPPRHRFSFTPCLLEPHPSTYTCSSHHDPPATTMEAVNKMATEAARAVWGNTSHGKEPISGAQGHVPRDEPFDAGNLSAVAQQERLDKVVENPSASHPASTRHGRPDEDTSPPNYRHDSGMMLPGEKGEKQLDKTIEALSHKASHSSTREPGLAVAATPTDQTPRSAENGPVGDHQAVASSGLPRDIEKDTPVGLGPSRDHPPRDAERQTSVGHGDGGRDKKRPGNERHGSWAEVSRGCCQE*	LDKVVENPSASHPASTR
MSTRG.104.2.515-1252	2907	KQHIPPRHRFSFTPCLLEPHPSTYTCSSHHDPPATTMEAVNKMATEAARAVWGNTSHGKEPISGAQGHVPRDEPFDAGNLSAVAQQERLDKVVENPSASHPASTRHGRPDEDTSPPNYRHDSGMMLPGEKGEKQLDKTIEALSHKASHSSTREPGLAVAATPTDQTPRSAENGPVGDHQAVASSGLPRDIEKDTPVGLGPSRDHPPRDAERQTSVGHGDGGRDKKRPGNERHGSWAEVSRGCCQE*	HGRPDEDTSPPNYR
MSTRG.104.2.515-1252	1347	KQHIPPRHRFSFTPCLLEPHPSTYTCSSHHDPPATTMEAVNKMATEAARAVWGNTSHGKEPISGAQGHVPRDEPFDAGNLSAVAQQERLDKVVENPSASHPASTRHGRPDEDTSPPNYRHDSGMMLPGEKGEKQLDKTIEALSHKASHSSTREPGLAVAATPTDQTPRSAENGPVGDHQAVASSGLPRDIEKDTPVGLGPSRDHPPRDAERQTSVGHGDGGRDKKRPGNERHGSWAEVSRGCCQE*	DTPVGLGPSR
MSTRG.104.2.515-1252	1687	KQHIPPRHRFSFTPCLLEPHPSTYTCSSHHDPPATTMEAVNKMATEAARAVWGNTSHGKEPISGAQGHVPRDEPFDAGNLSAVAQQERLDKVVENPSASHPASTRHGRPDEDTSPPNYRHDSGMMLPGEKGEKQLDKTIEALSHKASHSSTREPGLAVAATPTDQTPRSAENGPVGDHQAVASSGLPRDIEKDTPVGLGPSRDHPPRDAERQTSVGHGDGGRDKKRPGNERHGSWAEVSRGCCQE*	EPGLAVAATPTDQTPR
MSTRG.104.3.515-1234	1132	KQHIPPRHRFSFTPCLLEPHPSTYTCSSHHDPPATTMEAVNKMATEAARAVWGNTSHGKEPISGAQGHVPRDEPFDAGNLSAVAQQERLDKVVENPSASHPASTRHGRPDEDTSPPNYRHDSGMMLPGEKGEKQLDKTIEALSHKASHSSTREPGLAVAATPTDQTPRSAENGPVGDHQAVASSGLPRDIEKDTPVGLGPSRDHPPRDAERQTSVGHGDGPGNERHGSWAEVSRGCCQE*	DIEKDTPVGLGPSR
MSTRG.104.3.515-1234	7325	KQHIPPRHRFSFTPCLLEPHPSTYTCSSHHDPPATTMEAVNKMATEAARAVWGNTSHGKEPISGAQGHVPRDEPFDAGNLSAVAQQERLDKVVENPSASHPASTRHGRPDEDTSPPNYRHDSGMMLPGEKGEKQLDKTIEALSHKASHSSTREPGLAVAATPTDQTPRSAENGPVGDHQAVASSGLPRDIEKDTPVGLGPSRDHPPRDAERQTSVGHGDGPGNERHGSWAEVSRGCCQE*	VVENPSASHPASTR
MSTRG.104.3.515-1234	5546	KQHIPPRHRFSFTPCLLEPHPSTYTCSSHHDPPATTMEAVNKMATEAARAVWGNTSHGKEPISGAQGHVPRDEPFDAGNLSAVAQQERLDKVVENPSASHPASTRHGRPDEDTSPPNYRHDSGMMLPGEKGEKQLDKTIEALSHKASHSSTREPGLAVAATPTDQTPRSAENGPVGDHQAVASSGLPRDIEKDTPVGLGPSRDHPPRDAERQTSVGHGDGPGNERHGSWAEVSRGCCQE*	SAENGPVGDHQAVASSGLPR
MSTRG.104.3.515-1234	3911	KQHIPPRHRFSFTPCLLEPHPSTYTCSSHHDPPATTMEAVNKMATEAARAVWGNTSHGKEPISGAQGHVPRDEPFDAGNLSAVAQQERLDKVVENPSASHPASTRHGRPDEDTSPPNYRHDSGMMLPGEKGEKQLDKTIEALSHKASHSSTREPGLAVAATPTDQTPRSAENGPVGDHQAVASSGLPRDIEKDTPVGLGPSRDHPPRDAERQTSVGHGDGPGNERHGSWAEVSRGCCQE*	LDKVVENPSASHPASTR
MSTRG.104.3.515-1234	2907	KQHIPPRHRFSFTPCLLEPHPSTYTCSSHHDPPATTMEAVNKMATEAARAVWGNTSHGKEPISGAQGHVPRDEPFDAGNLSAVAQQERLDKVVENPSASHPASTRHGRPDEDTSPPNYRHDSGMMLPGEKGEKQLDKTIEALSHKASHSSTREPGLAVAATPTDQTPRSAENGPVGDHQAVASSGLPRDIEKDTPVGLGPSRDHPPRDAERQTSVGHGDGPGNERHGSWAEVSRGCCQE*	HGRPDEDTSPPNYR
MSTRG.104.3.515-1234	1347	KQHIPPRHRFSFTPCLLEPHPSTYTCSSHHDPPATTMEAVNKMATEAARAVWGNTSHGKEPISGAQGHVPRDEPFDAGNLSAVAQQERLDKVVENPSASHPASTRHGRPDEDTSPPNYRHDSGMMLPGEKGEKQLDKTIEALSHKASHSSTREPGLAVAATPTDQTPRSAENGPVGDHQAVASSGLPRDIEKDTPVGLGPSRDHPPRDAERQTSVGHGDGPGNERHGSWAEVSRGCCQE*	DTPVGLGPSR
MSTRG.104.3.515-1234	1687	KQHIPPRHRFSFTPCLLEPHPSTYTCSSHHDPPATTMEAVNKMATEAARAVWGNTSHGKEPISGAQGHVPRDEPFDAGNLSAVAQQERLDKVVENPSASHPASTRHGRPDEDTSPPNYRHDSGMMLPGEKGEKQLDKTIEALSHKASHSSTREPGLAVAATPTDQTPRSAENGPVGDHQAVASSGLPRDIEKDTPVGLGPSRDHPPRDAERQTSVGHGDGPGNERHGSWAEVSRGCCQE*	EPGLAVAATPTDQTPR
MSTRG.605.1.c1993-359	5118	TRISLFLCTYASLHAAKFRRSSTKSASSVPAPLNTIHGSNRPVAPLVDLEALAVQPAMAEDNQFASPKNDLAHLDAGEDAEMRAARRELKQSSISDPPPSTRDSGHDSAAEERADACAATPAGDVSDVQNEDLMIKMSSPKKKRAHDQLDGDMQAKDNDSTSTASTDSAKDRASRLEPEKKRHRDQESGDASLPVQPETQPAVPRDEGQGKPHGKSPDTSSSAFAATGFGKLAKGSSAFATLSPSQGSSFGSLARPTLQPPPSPKSSTVSQLETAAIPPKLTFGSNDGVSPFAGIALGSNGFAGKGGGGGFASAFSASKPLTTFAAPGGKSLRSGKAAKPFGAPDSDSDDGDDEAEEQGETEEQAVEPPRATSPDKEADDKRRTKLHKVEVDDGEAGEA…	PTLQPPPSPK
MSTRG.605.1.c1993-359	5920	TRISLFLCTYASLHAAKFRRSSTKSASSVPAPLNTIHGSNRPVAPLVDLEALAVQPAMAEDNQFASPKNDLAHLDAGEDAEMRAARRELKQSSISDPPPSTRDSGHDSAAEERADACAATPAGDVSDVQNEDLMIKMSSPKKKRAHDQLDGDMQAKDNDSTSTASTDSAKDRASRLEPEKKRHRDQESGDASLPVQPETQPAVPRDEGQGKPHGKSPDTSSSAFAATGFGKLAKGSSAFATLSPSQGSSFGSLARPTLQPPPSPKSSTVSQLETAAIPPKLTFGSNDGVSPFAGIALGSNGFAGKGGGGGFASAFSASKPLTTFAAPGGKSLRSGKAAKPFGAPDSDSDDGDDEAEEQGETEEQAVEPPRATSPDKEADDKRRTKLHKVEVDDGEAGEA…	SPDTSSSAFAATGFGK
IOZ07G0342.t1.c1467-1	5118	MAEDNQFASPKNDLAHLDAGEDAEMRAARRELKQSSISDPPPSTRDSGHDSAAEERADACAATPAGDVSDVQNEDLMIKMSSPKKKRAHDQLDGDMQAKDNDSTSTASTDSAKDRASRLEPEKKRHRDQESGDASLKPVQPETQPAVPRDEGQGKPHGKSPDTSSSAFAATGFGKLAKGSSAFATLSPSQGSSFGSLARPTLQPPPSPKSSTVSQLETAAIPPKLTFGSNDGVSPFAGIALGSNGFAGKGGGGGFASAFSASKPLTTFAAPGGKSLRSGKAAKPFGAPDSDSDDGDDEAEEQGETEEQAVEPPRATSPDKEADDKRRTKLHKVEVDDGEAGEATIVSVRAKMFSLDKEAGWKERGAGMLKINVPRVCVQFDEAGAPIPGSFDASGLEDD…	PTLQPPPSPK
IOZ07G0342.t1.c1467-1	5920	MAEDNQFASPKNDLAHLDAGEDAEMRAARRELKQSSISDPPPSTRDSGHDSAAEERADACAATPAGDVSDVQNEDLMIKMSSPKKKRAHDQLDGDMQAKDNDSTSTASTDSAKDRASRLEPEKKRHRDQESGDASLKPVQPETQPAVPRDEGQGKPHGKSPDTSSSAFAATGFGKLAKGSSAFATLSPSQGSSFGSLARPTLQPPPSPKSSTVSQLETAAIPPKLTFGSNDGVSPFAGIALGSNGFAGKGGGGGFASAFSASKPLTTFAAPGGKSLRSGKAAKPFGAPDSDSDDGDDEAEEQGETEEQAVEPPRATSPDKEADDKRRTKLHKVEVDDGEAGEATIVSVRAKMFSLDKEAGWKERGAGMLKINVPRVCVQFDEAGAPIPGSFDASGLEDD…	SPDTSSSAFAATGFGK
IOZ07G0342.t1.c1467-1	1263	MAEDNQFASPKNDLAHLDAGEDAEMRAARRELKQSSISDPPPSTRDSGHDSAAEERADACAATPAGDVSDVQNEDLMIKMSSPKKKRAHDQLDGDMQAKDNDSTSTASTDSAKDRASRLEPEKKRHRDQESGDASLKPVQPETQPAVPRDEGQGKPHGKSPDTSSSAFAATGFGKLAKGSSAFATLSPSQGSSFGSLARPTLQPPPSPKSSTVSQLETAAIPPKLTFGSNDGVSPFAGIALGSNGFAGKGGGGGFASAFSASKPLTTFAAPGGKSLRSGKAAKPFGAPDSDSDDGDDEAEEQGETEEQAVEPPRATSPDKEADDKRRTKLHKVEVDDGEAGEATIVSVRAKMFSLDKEAGWKERGAGMLKINVPRVCVQFDEAGAPIPGSFDASGLEDD…	DQESGDASLKPVQPETQPAVPR
MSTRG.1035.1.c1479-610	5418	IESSLVAPCGKPRPPRCDATRIAVPRQNSPPFAPKTESTATMSGANSKNTSPSGAPRLELPSDAVPLSDMLHSSGLQQDSTKPARRGDDADQPATPPANTSTAEESKGKGKEQHAPTPPSKQRRESFAAIGPAQDDVRATAPGGTDGGPVCNITLLLTSGSRHPYKIDARYLTRRNVAMPEETEAGHPDPFSISIYTLKELILREWRNDWETKPASPSSIRLIHFGKLLEDKEQVKKYQFSTESPNVVHMSVRPSDLDEEEPKAGNKSLPAGSGDGHRSRSGGGCCVIF*	RGDDADQPATPPANTSTAEESK
IOZ07G0717.t1.c747-1	5418	MSGANSKNTSPSGAPRLELPSDAVPLSDMLHSSGLQQDSTKPARRGDDADQPATPPANTSTAEESKGKGKEQHAPTPPSKQRRESFAAIGPAQDDVRATAPGGTDGGPVCNITLLLTSGSRHPYKIDARYLTRRNVAMPEETEAGHPDPFSISIYTLKELILREWRNDWETKPASPSSIRLIHFGKLLEDKEQVKKYQFSTESPNVVHMSVRPSDLDEEEPKAGNKSLPAGSGDGHRSRSGGGCCVIF*	RGDDADQPATPPANTSTAEESK
MSTRG.1158.1.52-1260	4742	LPSSSLPPSSPIPLDFSRLAPQKPRRPFDLRVRIFQTASISNPPTQTLVRQLPLTPPNKPRTSHCVSIAMSDPVDAPPATNGGGSFEAAKTNVASAYDSVTNGPVAQNVKDHTAKASSELSTLAASRRTPANPAATGQSLTHYHSFFSELLSWDNPRASAIAYVTTVSLIFAARYLDVTRYVFKLSWMALAVTVSAEAAGKLVLNHGLATQMRPRRYYTVARSTLDNMIGDVHELANFFVIEAQRILFAENIGASAAACVAAFLSYHLAKLVPYWGLAVIATTVAFIVPLVYTSNQELIDHHIKNASEVISAQTAQARNVAQKQAENLTSMGKQYAGDYTGKVQEMIRGRSASPEATTKPEPTVKELELPSPPTDDPVKSTEPEGKVPAGPVVPEQEPL…	NASEVISAQTAQAR
MSTRG.1158.1.52-1260	5368	LPSSSLPPSSPIPLDFSRLAPQKPRRPFDLRVRIFQTASISNPPTQTLVRQLPLTPPNKPRTSHCVSIAMSDPVDAPPATNGGGSFEAAKTNVASAYDSVTNGPVAQNVKDHTAKASSELSTLAASRRTPANPAATGQSLTHYHSFFSELLSWDNPRASAIAYVTTVSLIFAARYLDVTRYVFKLSWMALAVTVSAEAAGKLVLNHGLATQMRPRRYYTVARSTLDNMIGDVHELANFFVIEAQRILFAENIGASAAACVAAFLSYHLAKLVPYWGLAVIATTVAFIVPLVYTSNQELIDHHIKNASEVISAQTAQARNVAQKQAENLTSMGKQYAGDYTGKVQEMIRGRSASPEATTKPEPTVKELELPSPPTDDPVKSTEPEGKVPAGPVVPEQEPL…	QYAGDYTGK
MSTRG.1158.1.52-1260	5141	LPSSSLPPSSPIPLDFSRLAPQKPRRPFDLRVRIFQTASISNPPTQTLVRQLPLTPPNKPRTSHCVSIAMSDPVDAPPATNGGGSFEAAKTNVASAYDSVTNGPVAQNVKDHTAKASSELSTLAASRRTPANPAATGQSLTHYHSFFSELLSWDNPRASAIAYVTTVSLIFAARYLDVTRYVFKLSWMALAVTVSAEAAGKLVLNHGLATQMRPRRYYTVARSTLDNMIGDVHELANFFVIEAQRILFAENIGASAAACVAAFLSYHLAKLVPYWGLAVIATTVAFIVPLVYTSNQELIDHHIKNASEVISAQTAQARNVAQKQAENLTSMGKQYAGDYTGKVQEMIRGRSASPEATTKPEPTVKELELPSPPTDDPVKSTEPEGKVPAGPVVPEQEPL…	QAENLTSMGK
MSTRG.1158.1.52-1260	1616	LPSSSLPPSSPIPLDFSRLAPQKPRRPFDLRVRIFQTASISNPPTQTLVRQLPLTPPNKPRTSHCVSIAMSDPVDAPPATNGGGSFEAAKTNVASAYDSVTNGPVAQNVKDHTAKASSELSTLAASRRTPANPAATGQSLTHYHSFFSELLSWDNPRASAIAYVTTVSLIFAARYLDVTRYVFKLSWMALAVTVSAEAAGKLVLNHGLATQMRPRRYYTVARSTLDNMIGDVHELANFFVIEAQRILFAENIGASAAACVAAFLSYHLAKLVPYWGLAVIATTVAFIVPLVYTSNQELIDHHIKNASEVISAQTAQARNVAQKQAENLTSMGKQYAGDYTGKVQEMIRGRSASPEATTKPEPTVKELELPSPPTDDPVKSTEPEGKVPAGPVVPEQEPL…	ELELPSPPTDDPVK
MSTRG.1158.1.52-1260	691	LPSSSLPPSSPIPLDFSRLAPQKPRRPFDLRVRIFQTASISNPPTQTLVRQLPLTPPNKPRTSHCVSIAMSDPVDAPPATNGGGSFEAAKTNVASAYDSVTNGPVAQNVKDHTAKASSELSTLAASRRTPANPAATGQSLTHYHSFFSELLSWDNPRASAIAYVTTVSLIFAARYLDVTRYVFKLSWMALAVTVSAEAAGKLVLNHGLATQMRPRRYYTVARSTLDNMIGDVHELANFFVIEAQRILFAENIGASAAACVAAFLSYHLAKLVPYWGLAVIATTVAFIVPLVYTSNQELIDHHIKNASEVISAQTAQARNVAQKQAENLTSMGKQYAGDYTGKVQEMIRGRSASPEATTKPEPTVKELELPSPPTDDPVKSTEPEGKVPAGPVVPEQEPL…	ASSELSTLAASR
MSTRG.1158.1.52-1260	7152	LPSSSLPPSSPIPLDFSRLAPQKPRRPFDLRVRIFQTASISNPPTQTLVRQLPLTPPNKPRTSHCVSIAMSDPVDAPPATNGGGSFEAAKTNVASAYDSVTNGPVAQNVKDHTAKASSELSTLAASRRTPANPAATGQSLTHYHSFFSELLSWDNPRASAIAYVTTVSLIFAARYLDVTRYVFKLSWMALAVTVSAEAAGKLVLNHGLATQMRPRRYYTVARSTLDNMIGDVHELANFFVIEAQRILFAENIGASAAACVAAFLSYHLAKLVPYWGLAVIATTVAFIVPLVYTSNQELIDHHIKNASEVISAQTAQARNVAQKQAENLTSMGKQYAGDYTGKVQEMIRGRSASPEATTKPEPTVKELELPSPPTDDPVKSTEPEGKVPAGPVVPEQEPL…	VPAGPVVPEQEPLIAS
MSTRG.1158.1.52-1260	5586	LPSSSLPPSSPIPLDFSRLAPQKPRRPFDLRVRIFQTASISNPPTQTLVRQLPLTPPNKPRTSHCVSIAMSDPVDAPPATNGGGSFEAAKTNVASAYDSVTNGPVAQNVKDHTAKASSELSTLAASRRTPANPAATGQSLTHYHSFFSELLSWDNPRASAIAYVTTVSLIFAARYLDVTRYVFKLSWMALAVTVSAEAAGKLVLNHGLATQMRPRRYYTVARSTLDNMIGDVHELANFFVIEAQRILFAENIGASAAACVAAFLSYHLAKLVPYWGLAVIATTVAFIVPLVYTSNQELIDHHIKNASEVISAQTAQARNVAQKQAENLTSMGKQYAGDYTGKVQEMIRGRSASPEATTKPEPTVKELELPSPPTDDPVKSTEPEGKVPAGPVVPEQEPL…	SASPEATTKPEPTVK
MSTRG.1158.1.52-1260	6498	LPSSSLPPSSPIPLDFSRLAPQKPRRPFDLRVRIFQTASISNPPTQTLVRQLPLTPPNKPRTSHCVSIAMSDPVDAPPATNGGGSFEAAKTNVASAYDSVTNGPVAQNVKDHTAKASSELSTLAASRRTPANPAATGQSLTHYHSFFSELLSWDNPRASAIAYVTTVSLIFAARYLDVTRYVFKLSWMALAVTVSAEAAGKLVLNHGLATQMRPRRYYTVARSTLDNMIGDVHELANFFVIEAQRILFAENIGASAAACVAAFLSYHLAKLVPYWGLAVIATTVAFIVPLVYTSNQELIDHHIKNASEVISAQTAQARNVAQKQAENLTSMGKQYAGDYTGKVQEMIRGRSASPEATTKPEPTVKELELPSPPTDDPVKSTEPEGKVPAGPVVPEQEPL…	TNVASAYDSVTNGPVAQNVK
MSTRG.1158.1.52-1260	1617	LPSSSLPPSSPIPLDFSRLAPQKPRRPFDLRVRIFQTASISNPPTQTLVRQLPLTPPNKPRTSHCVSIAMSDPVDAPPATNGGGSFEAAKTNVASAYDSVTNGPVAQNVKDHTAKASSELSTLAASRRTPANPAATGQSLTHYHSFFSELLSWDNPRASAIAYVTTVSLIFAARYLDVTRYVFKLSWMALAVTVSAEAAGKLVLNHGLATQMRPRRYYTVARSTLDNMIGDVHELANFFVIEAQRILFAENIGASAAACVAAFLSYHLAKLVPYWGLAVIATTVAFIVPLVYTSNQELIDHHIKNASEVISAQTAQARNVAQKQAENLTSMGKQYAGDYTGKVQEMIRGRSASPEATTKPEPTVKELELPSPPTDDPVKSTEPEGKVPAGPVVPEQEPL…	ELELPSPPTDDPVKSTEPEGK
MSTRG.1158.1.52-1260	6501	LPSSSLPPSSPIPLDFSRLAPQKPRRPFDLRVRIFQTASISNPPTQTLVRQLPLTPPNKPRTSHCVSIAMSDPVDAPPATNGGGSFEAAKTNVASAYDSVTNGPVAQNVKDHTAKASSELSTLAASRRTPANPAATGQSLTHYHSFFSELLSWDNPRASAIAYVTTVSLIFAARYLDVTRYVFKLSWMALAVTVSAEAAGKLVLNHGLATQMRPRRYYTVARSTLDNMIGDVHELANFFVIEAQRILFAENIGASAAACVAAFLSYHLAKLVPYWGLAVIATTVAFIVPLVYTSNQELIDHHIKNASEVISAQTAQARNVAQKQAENLTSMGKQYAGDYTGKVQEMIRGRSASPEATTKPEPTVKELELPSPPTDDPVKSTEPEGKVPAGPVVPEQEPL…	TPANPAATGQSLTHYHSFFSELLSWDNPR
MSTRG.1158.1.52-1260	5531	LPSSSLPPSSPIPLDFSRLAPQKPRRPFDLRVRIFQTASISNPPTQTLVRQLPLTPPNKPRTSHCVSIAMSDPVDAPPATNGGGSFEAAKTNVASAYDSVTNGPVAQNVKDHTAKASSELSTLAASRRTPANPAATGQSLTHYHSFFSELLSWDNPRASAIAYVTTVSLIFAARYLDVTRYVFKLSWMALAVTVSAEAAGKLVLNHGLATQMRPRRYYTVARSTLDNMIGDVHELANFFVIEAQRILFAENIGASAAACVAAFLSYHLAKLVPYWGLAVIATTVAFIVPLVYTSNQELIDHHIKNASEVISAQTAQARNVAQKQAENLTSMGKQYAGDYTGKVQEMIRGRSASPEATTKPEPTVKELELPSPPTDDPVKSTEPEGKVPAGPVVPEQEPL…	RYYTVAR
IOZ07G0447.t2.1-900	2903	MCSVSSFAVLAATAASLVVAAPVFQEDAIYLALVRRGGPPPGFDISSLSKEALTAHATCGPVVSMWREVENKCDAEGMREKYMQCHEVKHGLTVPYPTLAIIDGKCHYSQNAEQPAAGKSDDEHHDHHKAEEKAEEKKDDEHHGHHQPEKKSDEHHDHHQADAPAKEADAPAKEADAPAKEADAPAKEKAEEKSDEHHDHHQAAASASAFPTASLPASLTTSPTASPTAQATGAHSHHHHASGSGNSAQSAAPKPTSASKPTPASSSTTASVKSGAARAKCFDFVAAATVACLVVLAVY*	HGLTVPYPTLAIIDGK
IOZ07G0447.t2.1-900	7644	MCSVSSFAVLAATAASLVVAAPVFQEDAIYLALVRRGGPPPGFDISSLSKEALTAHATCGPVVSMWREVENKCDAEGMREKYMQCHEVKHGLTVPYPTLAIIDGKCHYSQNAEQPAAGKSDDEHHDHHKAEEKAEEKKDDEHHGHHQPEKKSDEHHDHHQADAPAKEADAPAKEADAPAKEADAPAKEKAEEKSDEHHDHHQAAASASAFPTASLPASLTTSPTASPTAQATGAHSHHHHASGSGNSAQSAAPKPTSASKPTPASSSTTASVKSGAARAKCFDFVAAATVACLVVLAVY*	YMQCHEVK
IOZ07G0447.t2.1-900	5615	MCSVSSFAVLAATAASLVVAAPVFQEDAIYLALVRRGGPPPGFDISSLSKEALTAHATCGPVVSMWREVENKCDAEGMREKYMQCHEVKHGLTVPYPTLAIIDGKCHYSQNAEQPAAGKSDDEHHDHHKAEEKAEEKKDDEHHGHHQPEKKSDEHHDHHQADAPAKEADAPAKEADAPAKEADAPAKEKAEEKSDEHHDHHQAAASASAFPTASLPASLTTSPTASPTAQATGAHSHHHHASGSGNSAQSAAPKPTSASKPTPASSSTTASVKSGAARAKCFDFVAAATVACLVVLAVY*	SDEHHDHHQADAPAKEADAPAKEADAPAK
IOZ07G0447.t2.1-900	3733	MCSVSSFAVLAATAASLVVAAPVFQEDAIYLALVRRGGPPPGFDISSLSKEALTAHATCGPVVSMWREVENKCDAEGMREKYMQCHEVKHGLTVPYPTLAIIDGKCHYSQNAEQPAAGKSDDEHHDHHKAEEKAEEKKDDEHHGHHQPEKKSDEHHDHHQADAPAKEADAPAKEADAPAKEADAPAKEKAEEKSDEHHDHHQAAASASAFPTASLPASLTTSPTASPTAQATGAHSHHHHASGSGNSAQSAAPKPTSASKPTPASSSTTASVKSGAARAKCFDFVAAATVACLVVLAVY*	KSDEHHDHHQADAPAKEADAPAK
IOZ07G0447.t2.1-900	929	MCSVSSFAVLAATAASLVVAAPVFQEDAIYLALVRRGGPPPGFDISSLSKEALTAHATCGPVVSMWREVENKCDAEGMREKYMQCHEVKHGLTVPYPTLAIIDGKCHYSQNAEQPAAGKSDDEHHDHHKAEEKAEEKKDDEHHGHHQPEKKSDEHHDHHQADAPAKEADAPAKEADAPAKEADAPAKEKAEEKSDEHHDHHQAAASASAFPTASLPASLTTSPTASPTAQATGAHSHHHHASGSGNSAQSAAPKPTSASKPTPASSSTTASVKSGAARAKCFDFVAAATVACLVVLAVY*	CHYSQNAEQPAAGK
IOZ07G0447.t2.1-900	2363	MCSVSSFAVLAATAASLVVAAPVFQEDAIYLALVRRGGPPPGFDISSLSKEALTAHATCGPVVSMWREVENKCDAEGMREKYMQCHEVKHGLTVPYPTLAIIDGKCHYSQNAEQPAAGKSDDEHHDHHKAEEKAEEKKDDEHHGHHQPEKKSDEHHDHHQADAPAKEADAPAKEADAPAKEADAPAKEKAEEKSDEHHDHHQAAASASAFPTASLPASLTTSPTASPTAQATGAHSHHHHASGSGNSAQSAAPKPTSASKPTPASSSTTASVKSGAARAKCFDFVAAATVACLVVLAVY*	GGPPPGFDISSLSK
IOZ07G0447.t2.1-900	1443	MCSVSSFAVLAATAASLVVAAPVFQEDAIYLALVRRGGPPPGFDISSLSKEALTAHATCGPVVSMWREVENKCDAEGMREKYMQCHEVKHGLTVPYPTLAIIDGKCHYSQNAEQPAAGKSDDEHHDHHKAEEKAEEKKDDEHHGHHQPEKKSDEHHDHHQADAPAKEADAPAKEADAPAKEADAPAKEKAEEKSDEHHDHHQAAASASAFPTASLPASLTTSPTASPTAQATGAHSHHHHASGSGNSAQSAAPKPTSASKPTPASSSTTASVKSGAARAKCFDFVAAATVACLVVLAVY*	EALTAHATCGPVVSMWR
IOZ07G0447.t2.1-900	5614	MCSVSSFAVLAATAASLVVAAPVFQEDAIYLALVRRGGPPPGFDISSLSKEALTAHATCGPVVSMWREVENKCDAEGMREKYMQCHEVKHGLTVPYPTLAIIDGKCHYSQNAEQPAAGKSDDEHHDHHKAEEKAEEKKDDEHHGHHQPEKKSDEHHDHHQADAPAKEADAPAKEADAPAKEADAPAKEKAEEKSDEHHDHHQAAASASAFPTASLPASLTTSPTASPTAQATGAHSHHHHASGSGNSAQSAAPKPTSASKPTPASSSTTASVKSGAARAKCFDFVAAATVACLVVLAVY*	SDEHHDHHQADAPAKEADAPAK
IOZ07G0991.t1.c666-1	3513	MHPSTVLLALVGTAASANLANQLANQFTALLMSPPFPVAAVVQRIVTFQVPAADRNLGRRSDESCTDAAKEVLSKMSRGLSPIVKPTLVSKLSSYLDDHPEITKTAAGSDRCDPTAGPSVSGTLGSEVTRAKESLASFWSSLTPDLQSMWSQCSTIDSVSSAFVSSIGVCPSILADITGRPTGKPGQPTGAAQTQKAAAPRETGVAMAALGVAAMAVAALN*	IVTFQVPAADR
MSTRG.1335.1.c2404-797	3440	VCRYFFLSSLLQPTHCPPKPTLAATTASSLLLPLSPLSLDRALGLVLAFFSLLNPLQTSARWLRSAAERLVAMGQTLSEPVVEKTSDKGEDDRLLYGLSAMQGWRISMEDAHTAVLDLGKLSGDDSKAKSVRLSFFGVFDGHGGEKVALFAGDNIHGIIMNQDGFKTGDYAQGLRDGFLATDRAILNDPKYEDEVSGCTACVCLIADKTLYVANAGDSRGVLGIKGRAKPLSQDHKPQLESEKKRITAAGGFVDFGRVNGNLALSRAIGDFEFKKSAEMSPENQIVTAFPDVTVHDITDEDEFLVLACDGIWDCQSSQAVVEFVRRGIAAKQELEKICENMMDNCLASNSETGGVGCDNMTMVIVGLLNGKTKDEWYEEIARRVANGDGPCAPPEYAEF…	ITAAGGFVDFGR
MSTRG.1335.1.c2404-797	418	VCRYFFLSSLLQPTHCPPKPTLAATTASSLLLPLSPLSLDRALGLVLAFFSLLNPLQTSARWLRSAAERLVAMGQTLSEPVVEKTSDKGEDDRLLYGLSAMQGWRISMEDAHTAVLDLGKLSGDDSKAKSVRLSFFGVFDGHGGEKVALFAGDNIHGIIMNQDGFKTGDYAQGLRDGFLATDRAILNDPKYEDEVSGCTACVCLIADKTLYVANAGDSRGVLGIKGRAKPLSQDHKPQLESEKKRITAAGGFVDFGRVNGNLALSRAIGDFEFKKSAEMSPENQIVTAFPDVTVHDITDEDEFLVLACDGIWDCQSSQAVVEFVRRGIAAKQELEKICENMMDNCLASNSETGGVGCDNMTMVIVGLLNGKTKDEWYEEIARRVANGDGPCAPPEYAEF…	AKPLSQDHKPQLESEK
MSTRG.1335.1.c2404-797	6021	VCRYFFLSSLLQPTHCPPKPTLAATTASSLLLPLSPLSLDRALGLVLAFFSLLNPLQTSARWLRSAAERLVAMGQTLSEPVVEKTSDKGEDDRLLYGLSAMQGWRISMEDAHTAVLDLGKLSGDDSKAKSVRLSFFGVFDGHGGEKVALFAGDNIHGIIMNQDGFKTGDYAQGLRDGFLATDRAILNDPKYEDEVSGCTACVCLIADKTLYVANAGDSRGVLGIKGRAKPLSQDHKPQLESEKKRITAAGGFVDFGRVNGNLALSRAIGDFEFKKSAEMSPENQIVTAFPDVTVHDITDEDEFLVLACDGIWDCQSSQAVVEFVRRGIAAKQELEKICENMMDNCLASNSETGGVGCDNMTMVIVGLLNGKTKDEWYEEIARRVANGDGPCAPPEYAEF…	SSSTDKDGFPTPK
MSTRG.1335.1.c2404-797	2559	VCRYFFLSSLLQPTHCPPKPTLAATTASSLLLPLSPLSLDRALGLVLAFFSLLNPLQTSARWLRSAAERLVAMGQTLSEPVVEKTSDKGEDDRLLYGLSAMQGWRISMEDAHTAVLDLGKLSGDDSKAKSVRLSFFGVFDGHGGEKVALFAGDNIHGIIMNQDGFKTGDYAQGLRDGFLATDRAILNDPKYEDEVSGCTACVCLIADKTLYVANAGDSRGVLGIKGRAKPLSQDHKPQLESEKKRITAAGGFVDFGRVNGNLALSRAIGDFEFKKSAEMSPENQIVTAFPDVTVHDITDEDEFLVLACDGIWDCQSSQAVVEFVRRGIAAKQELEKICENMMDNCLASNSETGGVGCDNMTMVIVGLLNGKTKDEWYEEIARRVANGDGPCAPPEYAEF…	GPQSASSTGLDGVFVK
MSTRG.1335.1.c2404-797	2560	VCRYFFLSSLLQPTHCPPKPTLAATTASSLLLPLSPLSLDRALGLVLAFFSLLNPLQTSARWLRSAAERLVAMGQTLSEPVVEKTSDKGEDDRLLYGLSAMQGWRISMEDAHTAVLDLGKLSGDDSKAKSVRLSFFGVFDGHGGEKVALFAGDNIHGIIMNQDGFKTGDYAQGLRDGFLATDRAILNDPKYEDEVSGCTACVCLIADKTLYVANAGDSRGVLGIKGRAKPLSQDHKPQLESEKKRITAAGGFVDFGRVNGNLALSRAIGDFEFKKSAEMSPENQIVTAFPDVTVHDITDEDEFLVLACDGIWDCQSSQAVVEFVRRGIAAKQELEKICENMMDNCLASNSETGGVGCDNMTMVIVGLLNGKTKDEWYEEIARRVANGDGPCAPPEYAEF…	GPQSASSTGLDGVFVKDESKPSK
MSTRG.1335.1.c2404-797	6321	VCRYFFLSSLLQPTHCPPKPTLAATTASSLLLPLSPLSLDRALGLVLAFFSLLNPLQTSARWLRSAAERLVAMGQTLSEPVVEKTSDKGEDDRLLYGLSAMQGWRISMEDAHTAVLDLGKLSGDDSKAKSVRLSFFGVFDGHGGEKVALFAGDNIHGIIMNQDGFKTGDYAQGLRDGFLATDRAILNDPKYEDEVSGCTACVCLIADKTLYVANAGDSRGVLGIKGRAKPLSQDHKPQLESEKKRITAAGGFVDFGRVNGNLALSRAIGDFEFKKSAEMSPENQIVTAFPDVTVHDITDEDEFLVLACDGIWDCQSSQAVVEFVRRGIAAKQELEKICENMMDNCLASNSETGGVGCDNMTMVIVGLLNGKTKDEWYEEIARRVANGDGPCAPPEYAEF…	TGDYAQGLR
MSTRG.1335.1.c2404-797	6409	VCRYFFLSSLLQPTHCPPKPTLAATTASSLLLPLSPLSLDRALGLVLAFFSLLNPLQTSARWLRSAAERLVAMGQTLSEPVVEKTSDKGEDDRLLYGLSAMQGWRISMEDAHTAVLDLGKLSGDDSKAKSVRLSFFGVFDGHGGEKVALFAGDNIHGIIMNQDGFKTGDYAQGLRDGFLATDRAILNDPKYEDEVSGCTACVCLIADKTLYVANAGDSRGVLGIKGRAKPLSQDHKPQLESEKKRITAAGGFVDFGRVNGNLALSRAIGDFEFKKSAEMSPENQIVTAFPDVTVHDITDEDEFLVLACDGIWDCQSSQAVVEFVRRGIAAKQELEKICENMMDNCLASNSETGGVGCDNMTMVIVGLLNGKTKDEWYEEIARRVANGDGPCAPPEYAEF…	TKDEWYEEIAR
MSTRG.1335.1.c2404-797	6772	VCRYFFLSSLLQPTHCPPKPTLAATTASSLLLPLSPLSLDRALGLVLAFFSLLNPLQTSARWLRSAAERLVAMGQTLSEPVVEKTSDKGEDDRLLYGLSAMQGWRISMEDAHTAVLDLGKLSGDDSKAKSVRLSFFGVFDGHGGEKVALFAGDNIHGIIMNQDGFKTGDYAQGLRDGFLATDRAILNDPKYEDEVSGCTACVCLIADKTLYVANAGDSRGVLGIKGRAKPLSQDHKPQLESEKKRITAAGGFVDFGRVNGNLALSRAIGDFEFKKSAEMSPENQIVTAFPDVTVHDITDEDEFLVLACDGIWDCQSSQAVVEFVRRGIAAKQELEKICENMMDNCLASNSETGGVGCDNMTMVIVGLLNGKTKDEWYEEIARRVANGDGPCAPPEYAEF…	VALFAGDNIHGIIMNQDGFK
MSTRG.1335.1.c2404-797	6481	VCRYFFLSSLLQPTHCPPKPTLAATTASSLLLPLSPLSLDRALGLVLAFFSLLNPLQTSARWLRSAAERLVAMGQTLSEPVVEKTSDKGEDDRLLYGLSAMQGWRISMEDAHTAVLDLGKLSGDDSKAKSVRLSFFGVFDGHGGEKVALFAGDNIHGIIMNQDGFKTGDYAQGLRDGFLATDRAILNDPKYEDEVSGCTACVCLIADKTLYVANAGDSRGVLGIKGRAKPLSQDHKPQLESEKKRITAAGGFVDFGRVNGNLALSRAIGDFEFKKSAEMSPENQIVTAFPDVTVHDITDEDEFLVLACDGIWDCQSSQAVVEFVRRGIAAKQELEKICENMMDNCLASNSETGGVGCDNMTMVIVGLLNGKTKDEWYEEIARRVANGDGPCAPPEYAEF…	TLYVANAGDSR
MSTRG.1335.2.c1548-1	3440	VCRYFFLSSLLQPTHCPPKPTLAATTASSLLLPLSPLSLDRALGLVLAFFSLLNPLQTSARWLRSAAERLVAMGQTLSEPVVEKTSDKGEDDRLLYGLSAMQGWRISMEDAHTAVLDLGKLSGDDSKAKSVRLSFFGVFDGHGGEKVALFAGDNIHGIIMNQDGFKTGDYAQGLRDGFLATDRAILNDPKYEDEVSGCTACVCLIADKTLYVANAGDSRGVLGIKGRAKPLSQDHKPQLESEKKRITAAGGFVDFGRVNGNLALSRAIGDFEFKKSAEMSPENQIVTAFPDVTVHDITDEDEFLVLACDGIWDCQSSQAVVEFVRRGIAAKQELEKICENMMDNCLASNSETGGVGCDNMTMVIVGLLNGKTKDEWYEEIARRVANGDGPCAPPEYAEF…	ITAAGGFVDFGR
MSTRG.1335.2.c1548-1	418	VCRYFFLSSLLQPTHCPPKPTLAATTASSLLLPLSPLSLDRALGLVLAFFSLLNPLQTSARWLRSAAERLVAMGQTLSEPVVEKTSDKGEDDRLLYGLSAMQGWRISMEDAHTAVLDLGKLSGDDSKAKSVRLSFFGVFDGHGGEKVALFAGDNIHGIIMNQDGFKTGDYAQGLRDGFLATDRAILNDPKYEDEVSGCTACVCLIADKTLYVANAGDSRGVLGIKGRAKPLSQDHKPQLESEKKRITAAGGFVDFGRVNGNLALSRAIGDFEFKKSAEMSPENQIVTAFPDVTVHDITDEDEFLVLACDGIWDCQSSQAVVEFVRRGIAAKQELEKICENMMDNCLASNSETGGVGCDNMTMVIVGLLNGKTKDEWYEEIARRVANGDGPCAPPEYAEF…	AKPLSQDHKPQLESEK
MSTRG.1335.2.c1548-1	6021	VCRYFFLSSLLQPTHCPPKPTLAATTASSLLLPLSPLSLDRALGLVLAFFSLLNPLQTSARWLRSAAERLVAMGQTLSEPVVEKTSDKGEDDRLLYGLSAMQGWRISMEDAHTAVLDLGKLSGDDSKAKSVRLSFFGVFDGHGGEKVALFAGDNIHGIIMNQDGFKTGDYAQGLRDGFLATDRAILNDPKYEDEVSGCTACVCLIADKTLYVANAGDSRGVLGIKGRAKPLSQDHKPQLESEKKRITAAGGFVDFGRVNGNLALSRAIGDFEFKKSAEMSPENQIVTAFPDVTVHDITDEDEFLVLACDGIWDCQSSQAVVEFVRRGIAAKQELEKICENMMDNCLASNSETGGVGCDNMTMVIVGLLNGKTKDEWYEEIARRVANGDGPCAPPEYAEF…	SSSTDKDGFPTPK
MSTRG.1335.2.c1548-1	2559	VCRYFFLSSLLQPTHCPPKPTLAATTASSLLLPLSPLSLDRALGLVLAFFSLLNPLQTSARWLRSAAERLVAMGQTLSEPVVEKTSDKGEDDRLLYGLSAMQGWRISMEDAHTAVLDLGKLSGDDSKAKSVRLSFFGVFDGHGGEKVALFAGDNIHGIIMNQDGFKTGDYAQGLRDGFLATDRAILNDPKYEDEVSGCTACVCLIADKTLYVANAGDSRGVLGIKGRAKPLSQDHKPQLESEKKRITAAGGFVDFGRVNGNLALSRAIGDFEFKKSAEMSPENQIVTAFPDVTVHDITDEDEFLVLACDGIWDCQSSQAVVEFVRRGIAAKQELEKICENMMDNCLASNSETGGVGCDNMTMVIVGLLNGKTKDEWYEEIARRVANGDGPCAPPEYAEF…	GPQSASSTGLDGVFVK
MSTRG.1335.2.c1548-1	2560	VCRYFFLSSLLQPTHCPPKPTLAATTASSLLLPLSPLSLDRALGLVLAFFSLLNPLQTSARWLRSAAERLVAMGQTLSEPVVEKTSDKGEDDRLLYGLSAMQGWRISMEDAHTAVLDLGKLSGDDSKAKSVRLSFFGVFDGHGGEKVALFAGDNIHGIIMNQDGFKTGDYAQGLRDGFLATDRAILNDPKYEDEVSGCTACVCLIADKTLYVANAGDSRGVLGIKGRAKPLSQDHKPQLESEKKRITAAGGFVDFGRVNGNLALSRAIGDFEFKKSAEMSPENQIVTAFPDVTVHDITDEDEFLVLACDGIWDCQSSQAVVEFVRRGIAAKQELEKICENMMDNCLASNSETGGVGCDNMTMVIVGLLNGKTKDEWYEEIARRVANGDGPCAPPEYAEF…	GPQSASSTGLDGVFVKDESKPSK
MSTRG.1335.2.c1548-1	6321	VCRYFFLSSLLQPTHCPPKPTLAATTASSLLLPLSPLSLDRALGLVLAFFSLLNPLQTSARWLRSAAERLVAMGQTLSEPVVEKTSDKGEDDRLLYGLSAMQGWRISMEDAHTAVLDLGKLSGDDSKAKSVRLSFFGVFDGHGGEKVALFAGDNIHGIIMNQDGFKTGDYAQGLRDGFLATDRAILNDPKYEDEVSGCTACVCLIADKTLYVANAGDSRGVLGIKGRAKPLSQDHKPQLESEKKRITAAGGFVDFGRVNGNLALSRAIGDFEFKKSAEMSPENQIVTAFPDVTVHDITDEDEFLVLACDGIWDCQSSQAVVEFVRRGIAAKQELEKICENMMDNCLASNSETGGVGCDNMTMVIVGLLNGKTKDEWYEEIARRVANGDGPCAPPEYAEF…	TGDYAQGLR
MSTRG.1335.2.c1548-1	6409	VCRYFFLSSLLQPTHCPPKPTLAATTASSLLLPLSPLSLDRALGLVLAFFSLLNPLQTSARWLRSAAERLVAMGQTLSEPVVEKTSDKGEDDRLLYGLSAMQGWRISMEDAHTAVLDLGKLSGDDSKAKSVRLSFFGVFDGHGGEKVALFAGDNIHGIIMNQDGFKTGDYAQGLRDGFLATDRAILNDPKYEDEVSGCTACVCLIADKTLYVANAGDSRGVLGIKGRAKPLSQDHKPQLESEKKRITAAGGFVDFGRVNGNLALSRAIGDFEFKKSAEMSPENQIVTAFPDVTVHDITDEDEFLVLACDGIWDCQSSQAVVEFVRRGIAAKQELEKICENMMDNCLASNSETGGVGCDNMTMVIVGLLNGKTKDEWYEEIARRVANGDGPCAPPEYAEF…	TKDEWYEEIAR
MSTRG.1335.2.c1548-1	6772	VCRYFFLSSLLQPTHCPPKPTLAATTASSLLLPLSPLSLDRALGLVLAFFSLLNPLQTSARWLRSAAERLVAMGQTLSEPVVEKTSDKGEDDRLLYGLSAMQGWRISMEDAHTAVLDLGKLSGDDSKAKSVRLSFFGVFDGHGGEKVALFAGDNIHGIIMNQDGFKTGDYAQGLRDGFLATDRAILNDPKYEDEVSGCTACVCLIADKTLYVANAGDSRGVLGIKGRAKPLSQDHKPQLESEKKRITAAGGFVDFGRVNGNLALSRAIGDFEFKKSAEMSPENQIVTAFPDVTVHDITDEDEFLVLACDGIWDCQSSQAVVEFVRRGIAAKQELEKICENMMDNCLASNSETGGVGCDNMTMVIVGLLNGKTKDEWYEEIARRVANGDGPCAPPEYAEF…	VALFAGDNIHGIIMNQDGFK
MSTRG.1335.2.c1548-1	6481	VCRYFFLSSLLQPTHCPPKPTLAATTASSLLLPLSPLSLDRALGLVLAFFSLLNPLQTSARWLRSAAERLVAMGQTLSEPVVEKTSDKGEDDRLLYGLSAMQGWRISMEDAHTAVLDLGKLSGDDSKAKSVRLSFFGVFDGHGGEKVALFAGDNIHGIIMNQDGFKTGDYAQGLRDGFLATDRAILNDPKYEDEVSGCTACVCLIADKTLYVANAGDSRGVLGIKGRAKPLSQDHKPQLESEKKRITAAGGFVDFGRVNGNLALSRAIGDFEFKKSAEMSPENQIVTAFPDVTVHDITDEDEFLVLACDGIWDCQSSQAVVEFVRRGIAAKQELEKICENMMDNCLASNSETGGVGCDNMTMVIVGLLNGKTKDEWYEEIARRVANGDGPCAPPEYAEF…	TLYVANAGDSR
MSTRG.1335.3.c1548-1	3440	VCRYFFLSSLLQPTHCPPKPTLAATTASSLLLPLSPLSLDRALGLVLAFFSLLNPLQTSARWLRSAAERLVAMGQTLSEPVVEKTSDKGEDDRLLYGLSAMQGWRISMEDAHTAVLDLGKLSGDDSKAKSVRLSFFGVFDGHGGEKVALFAGDNIHGIIMNQDGFKTGDYAQGLRDGFLATDRAILNDPKYEDEVSGCTACVCLIADKTLYVANAGDSRGVLGIKGRAKPLSQDHKPQLESEKKRITAAGGFVDFGRVNGNLALSRAIGDFEFKKSAEMSPENQIVTAFPDVTVHDITDEDEFLVLACDGIWDCQSSQAVVEFVRRGIAAKQELEKICENMMDNCLASNSETGGVGCDNMTMVIVGLLNGKTKDEWYEEIARRVANGDGPCAPPEYAEF…	ITAAGGFVDFGR
MSTRG.1335.3.c1548-1	418	VCRYFFLSSLLQPTHCPPKPTLAATTASSLLLPLSPLSLDRALGLVLAFFSLLNPLQTSARWLRSAAERLVAMGQTLSEPVVEKTSDKGEDDRLLYGLSAMQGWRISMEDAHTAVLDLGKLSGDDSKAKSVRLSFFGVFDGHGGEKVALFAGDNIHGIIMNQDGFKTGDYAQGLRDGFLATDRAILNDPKYEDEVSGCTACVCLIADKTLYVANAGDSRGVLGIKGRAKPLSQDHKPQLESEKKRITAAGGFVDFGRVNGNLALSRAIGDFEFKKSAEMSPENQIVTAFPDVTVHDITDEDEFLVLACDGIWDCQSSQAVVEFVRRGIAAKQELEKICENMMDNCLASNSETGGVGCDNMTMVIVGLLNGKTKDEWYEEIARRVANGDGPCAPPEYAEF…	AKPLSQDHKPQLESEK
MSTRG.1335.3.c1548-1	6021	VCRYFFLSSLLQPTHCPPKPTLAATTASSLLLPLSPLSLDRALGLVLAFFSLLNPLQTSARWLRSAAERLVAMGQTLSEPVVEKTSDKGEDDRLLYGLSAMQGWRISMEDAHTAVLDLGKLSGDDSKAKSVRLSFFGVFDGHGGEKVALFAGDNIHGIIMNQDGFKTGDYAQGLRDGFLATDRAILNDPKYEDEVSGCTACVCLIADKTLYVANAGDSRGVLGIKGRAKPLSQDHKPQLESEKKRITAAGGFVDFGRVNGNLALSRAIGDFEFKKSAEMSPENQIVTAFPDVTVHDITDEDEFLVLACDGIWDCQSSQAVVEFVRRGIAAKQELEKICENMMDNCLASNSETGGVGCDNMTMVIVGLLNGKTKDEWYEEIARRVANGDGPCAPPEYAEF…	SSSTDKDGFPTPK
MSTRG.1335.3.c1548-1	2559	VCRYFFLSSLLQPTHCPPKPTLAATTASSLLLPLSPLSLDRALGLVLAFFSLLNPLQTSARWLRSAAERLVAMGQTLSEPVVEKTSDKGEDDRLLYGLSAMQGWRISMEDAHTAVLDLGKLSGDDSKAKSVRLSFFGVFDGHGGEKVALFAGDNIHGIIMNQDGFKTGDYAQGLRDGFLATDRAILNDPKYEDEVSGCTACVCLIADKTLYVANAGDSRGVLGIKGRAKPLSQDHKPQLESEKKRITAAGGFVDFGRVNGNLALSRAIGDFEFKKSAEMSPENQIVTAFPDVTVHDITDEDEFLVLACDGIWDCQSSQAVVEFVRRGIAAKQELEKICENMMDNCLASNSETGGVGCDNMTMVIVGLLNGKTKDEWYEEIARRVANGDGPCAPPEYAEF…	GPQSASSTGLDGVFVK
MSTRG.1335.3.c1548-1	2560	VCRYFFLSSLLQPTHCPPKPTLAATTASSLLLPLSPLSLDRALGLVLAFFSLLNPLQTSARWLRSAAERLVAMGQTLSEPVVEKTSDKGEDDRLLYGLSAMQGWRISMEDAHTAVLDLGKLSGDDSKAKSVRLSFFGVFDGHGGEKVALFAGDNIHGIIMNQDGFKTGDYAQGLRDGFLATDRAILNDPKYEDEVSGCTACVCLIADKTLYVANAGDSRGVLGIKGRAKPLSQDHKPQLESEKKRITAAGGFVDFGRVNGNLALSRAIGDFEFKKSAEMSPENQIVTAFPDVTVHDITDEDEFLVLACDGIWDCQSSQAVVEFVRRGIAAKQELEKICENMMDNCLASNSETGGVGCDNMTMVIVGLLNGKTKDEWYEEIARRVANGDGPCAPPEYAEF…	GPQSASSTGLDGVFVKDESKPSK
MSTRG.1335.3.c1548-1	6321	VCRYFFLSSLLQPTHCPPKPTLAATTASSLLLPLSPLSLDRALGLVLAFFSLLNPLQTSARWLRSAAERLVAMGQTLSEPVVEKTSDKGEDDRLLYGLSAMQGWRISMEDAHTAVLDLGKLSGDDSKAKSVRLSFFGVFDGHGGEKVALFAGDNIHGIIMNQDGFKTGDYAQGLRDGFLATDRAILNDPKYEDEVSGCTACVCLIADKTLYVANAGDSRGVLGIKGRAKPLSQDHKPQLESEKKRITAAGGFVDFGRVNGNLALSRAIGDFEFKKSAEMSPENQIVTAFPDVTVHDITDEDEFLVLACDGIWDCQSSQAVVEFVRRGIAAKQELEKICENMMDNCLASNSETGGVGCDNMTMVIVGLLNGKTKDEWYEEIARRVANGDGPCAPPEYAEF…	TGDYAQGLR
MSTRG.1335.3.c1548-1	6409	VCRYFFLSSLLQPTHCPPKPTLAATTASSLLLPLSPLSLDRALGLVLAFFSLLNPLQTSARWLRSAAERLVAMGQTLSEPVVEKTSDKGEDDRLLYGLSAMQGWRISMEDAHTAVLDLGKLSGDDSKAKSVRLSFFGVFDGHGGEKVALFAGDNIHGIIMNQDGFKTGDYAQGLRDGFLATDRAILNDPKYEDEVSGCTACVCLIADKTLYVANAGDSRGVLGIKGRAKPLSQDHKPQLESEKKRITAAGGFVDFGRVNGNLALSRAIGDFEFKKSAEMSPENQIVTAFPDVTVHDITDEDEFLVLACDGIWDCQSSQAVVEFVRRGIAAKQELEKICENMMDNCLASNSETGGVGCDNMTMVIVGLLNGKTKDEWYEEIARRVANGDGPCAPPEYAEF…	TKDEWYEEIAR
MSTRG.1335.3.c1548-1	6772	VCRYFFLSSLLQPTHCPPKPTLAATTASSLLLPLSPLSLDRALGLVLAFFSLLNPLQTSARWLRSAAERLVAMGQTLSEPVVEKTSDKGEDDRLLYGLSAMQGWRISMEDAHTAVLDLGKLSGDDSKAKSVRLSFFGVFDGHGGEKVALFAGDNIHGIIMNQDGFKTGDYAQGLRDGFLATDRAILNDPKYEDEVSGCTACVCLIADKTLYVANAGDSRGVLGIKGRAKPLSQDHKPQLESEKKRITAAGGFVDFGRVNGNLALSRAIGDFEFKKSAEMSPENQIVTAFPDVTVHDITDEDEFLVLACDGIWDCQSSQAVVEFVRRGIAAKQELEKICENMMDNCLASNSETGGVGCDNMTMVIVGLLNGKTKDEWYEEIARRVANGDGPCAPPEYAEF…	VALFAGDNIHGIIMNQDGFK
MSTRG.1335.3.c1548-1	6481	VCRYFFLSSLLQPTHCPPKPTLAATTASSLLLPLSPLSLDRALGLVLAFFSLLNPLQTSARWLRSAAERLVAMGQTLSEPVVEKTSDKGEDDRLLYGLSAMQGWRISMEDAHTAVLDLGKLSGDDSKAKSVRLSFFGVFDGHGGEKVALFAGDNIHGIIMNQDGFKTGDYAQGLRDGFLATDRAILNDPKYEDEVSGCTACVCLIADKTLYVANAGDSRGVLGIKGRAKPLSQDHKPQLESEKKRITAAGGFVDFGRVNGNLALSRAIGDFEFKKSAEMSPENQIVTAFPDVTVHDITDEDEFLVLACDGIWDCQSSQAVVEFVRRGIAAKQELEKICENMMDNCLASNSETGGVGCDNMTMVIVGLLNGKTKDEWYEEIARRVANGDGPCAPPEYAEF…	TLYVANAGDSR
IOZ07G1005.t1.c1332-1	3440	MGQTLSEPVVEKTSDKGEDDRLLYGLSAMQGWRISMEDAHTAVLDLGKLSGDDSKAKSVRLSFFGVFDGHGGEKVALFAGDNIHGIIMNQDGFKTGDYAQGLRDGFLATDRAILNDPKYEDEVSGCTACVCLIADKTLYVANAGDSRGVLGIKGRAKPLSQDHKPQLESEKKRITAAGGFVDFGRVNGNLALSRAIGDFEFKKSAEMSPENQIVTAFPDVTVHDITDEDEFLVLACDGIWDCQSSQAVVEFVRRGIAAKQELEKICENMMDNCLASNSETGGVGCDNMTMVIVGLLNGKTKDEWYEEIARRVANGDGPCAPPEYAEFRGPGVHHNYEDSDSGFEMDAEKQGKSFGVDDTEMFDNADEDNDLESQVSKSSSTDKDGFPTPKTKTTGEAAS…	ITAAGGFVDFGR
IOZ07G1005.t1.c1332-1	418	MGQTLSEPVVEKTSDKGEDDRLLYGLSAMQGWRISMEDAHTAVLDLGKLSGDDSKAKSVRLSFFGVFDGHGGEKVALFAGDNIHGIIMNQDGFKTGDYAQGLRDGFLATDRAILNDPKYEDEVSGCTACVCLIADKTLYVANAGDSRGVLGIKGRAKPLSQDHKPQLESEKKRITAAGGFVDFGRVNGNLALSRAIGDFEFKKSAEMSPENQIVTAFPDVTVHDITDEDEFLVLACDGIWDCQSSQAVVEFVRRGIAAKQELEKICENMMDNCLASNSETGGVGCDNMTMVIVGLLNGKTKDEWYEEIARRVANGDGPCAPPEYAEFRGPGVHHNYEDSDSGFEMDAEKQGKSFGVDDTEMFDNADEDNDLESQVSKSSSTDKDGFPTPKTKTTGEAAS…	AKPLSQDHKPQLESEK
IOZ07G1005.t1.c1332-1	6021	MGQTLSEPVVEKTSDKGEDDRLLYGLSAMQGWRISMEDAHTAVLDLGKLSGDDSKAKSVRLSFFGVFDGHGGEKVALFAGDNIHGIIMNQDGFKTGDYAQGLRDGFLATDRAILNDPKYEDEVSGCTACVCLIADKTLYVANAGDSRGVLGIKGRAKPLSQDHKPQLESEKKRITAAGGFVDFGRVNGNLALSRAIGDFEFKKSAEMSPENQIVTAFPDVTVHDITDEDEFLVLACDGIWDCQSSQAVVEFVRRGIAAKQELEKICENMMDNCLASNSETGGVGCDNMTMVIVGLLNGKTKDEWYEEIARRVANGDGPCAPPEYAEFRGPGVHHNYEDSDSGFEMDAEKQGKSFGVDDTEMFDNADEDNDLESQVSKSSSTDKDGFPTPKTKTTGEAAS…	SSSTDKDGFPTPK
IOZ07G1005.t1.c1332-1	2559	MGQTLSEPVVEKTSDKGEDDRLLYGLSAMQGWRISMEDAHTAVLDLGKLSGDDSKAKSVRLSFFGVFDGHGGEKVALFAGDNIHGIIMNQDGFKTGDYAQGLRDGFLATDRAILNDPKYEDEVSGCTACVCLIADKTLYVANAGDSRGVLGIKGRAKPLSQDHKPQLESEKKRITAAGGFVDFGRVNGNLALSRAIGDFEFKKSAEMSPENQIVTAFPDVTVHDITDEDEFLVLACDGIWDCQSSQAVVEFVRRGIAAKQELEKICENMMDNCLASNSETGGVGCDNMTMVIVGLLNGKTKDEWYEEIARRVANGDGPCAPPEYAEFRGPGVHHNYEDSDSGFEMDAEKQGKSFGVDDTEMFDNADEDNDLESQVSKSSSTDKDGFPTPKTKTTGEAAS…	GPQSASSTGLDGVFVK
IOZ07G1005.t1.c1332-1	2560	MGQTLSEPVVEKTSDKGEDDRLLYGLSAMQGWRISMEDAHTAVLDLGKLSGDDSKAKSVRLSFFGVFDGHGGEKVALFAGDNIHGIIMNQDGFKTGDYAQGLRDGFLATDRAILNDPKYEDEVSGCTACVCLIADKTLYVANAGDSRGVLGIKGRAKPLSQDHKPQLESEKKRITAAGGFVDFGRVNGNLALSRAIGDFEFKKSAEMSPENQIVTAFPDVTVHDITDEDEFLVLACDGIWDCQSSQAVVEFVRRGIAAKQELEKICENMMDNCLASNSETGGVGCDNMTMVIVGLLNGKTKDEWYEEIARRVANGDGPCAPPEYAEFRGPGVHHNYEDSDSGFEMDAEKQGKSFGVDDTEMFDNADEDNDLESQVSKSSSTDKDGFPTPKTKTTGEAAS…	GPQSASSTGLDGVFVKDESKPSK
IOZ07G1005.t1.c1332-1	6321	MGQTLSEPVVEKTSDKGEDDRLLYGLSAMQGWRISMEDAHTAVLDLGKLSGDDSKAKSVRLSFFGVFDGHGGEKVALFAGDNIHGIIMNQDGFKTGDYAQGLRDGFLATDRAILNDPKYEDEVSGCTACVCLIADKTLYVANAGDSRGVLGIKGRAKPLSQDHKPQLESEKKRITAAGGFVDFGRVNGNLALSRAIGDFEFKKSAEMSPENQIVTAFPDVTVHDITDEDEFLVLACDGIWDCQSSQAVVEFVRRGIAAKQELEKICENMMDNCLASNSETGGVGCDNMTMVIVGLLNGKTKDEWYEEIARRVANGDGPCAPPEYAEFRGPGVHHNYEDSDSGFEMDAEKQGKSFGVDDTEMFDNADEDNDLESQVSKSSSTDKDGFPTPKTKTTGEAAS…	TGDYAQGLR
IOZ07G1005.t1.c1332-1	6409	MGQTLSEPVVEKTSDKGEDDRLLYGLSAMQGWRISMEDAHTAVLDLGKLSGDDSKAKSVRLSFFGVFDGHGGEKVALFAGDNIHGIIMNQDGFKTGDYAQGLRDGFLATDRAILNDPKYEDEVSGCTACVCLIADKTLYVANAGDSRGVLGIKGRAKPLSQDHKPQLESEKKRITAAGGFVDFGRVNGNLALSRAIGDFEFKKSAEMSPENQIVTAFPDVTVHDITDEDEFLVLACDGIWDCQSSQAVVEFVRRGIAAKQELEKICENMMDNCLASNSETGGVGCDNMTMVIVGLLNGKTKDEWYEEIARRVANGDGPCAPPEYAEFRGPGVHHNYEDSDSGFEMDAEKQGKSFGVDDTEMFDNADEDNDLESQVSKSSSTDKDGFPTPKTKTTGEAAS…	TKDEWYEEIAR
IOZ07G1005.t1.c1332-1	6772	MGQTLSEPVVEKTSDKGEDDRLLYGLSAMQGWRISMEDAHTAVLDLGKLSGDDSKAKSVRLSFFGVFDGHGGEKVALFAGDNIHGIIMNQDGFKTGDYAQGLRDGFLATDRAILNDPKYEDEVSGCTACVCLIADKTLYVANAGDSRGVLGIKGRAKPLSQDHKPQLESEKKRITAAGGFVDFGRVNGNLALSRAIGDFEFKKSAEMSPENQIVTAFPDVTVHDITDEDEFLVLACDGIWDCQSSQAVVEFVRRGIAAKQELEKICENMMDNCLASNSETGGVGCDNMTMVIVGLLNGKTKDEWYEEIARRVANGDGPCAPPEYAEFRGPGVHHNYEDSDSGFEMDAEKQGKSFGVDDTEMFDNADEDNDLESQVSKSSSTDKDGFPTPKTKTTGEAAS…	VALFAGDNIHGIIMNQDGFK
IOZ07G1005.t1.c1332-1	6481	MGQTLSEPVVEKTSDKGEDDRLLYGLSAMQGWRISMEDAHTAVLDLGKLSGDDSKAKSVRLSFFGVFDGHGGEKVALFAGDNIHGIIMNQDGFKTGDYAQGLRDGFLATDRAILNDPKYEDEVSGCTACVCLIADKTLYVANAGDSRGVLGIKGRAKPLSQDHKPQLESEKKRITAAGGFVDFGRVNGNLALSRAIGDFEFKKSAEMSPENQIVTAFPDVTVHDITDEDEFLVLACDGIWDCQSSQAVVEFVRRGIAAKQELEKICENMMDNCLASNSETGGVGCDNMTMVIVGLLNGKTKDEWYEEIARRVANGDGPCAPPEYAEFRGPGVHHNYEDSDSGFEMDAEKQGKSFGVDDTEMFDNADEDNDLESQVSKSSSTDKDGFPTPKTKTTGEAAS…	TLYVANAGDSR
MSTRG.1508.2.63-3329	7403	APPEEKKRIANPLRLRVVRFRFSQSDAIWGGGQACGGAAQAAHHPCRTYIKYLLGGGRQGRSSPTLVPLSCLLGPHHQKTKPFPQQALSWSSRPFLPTSYIFPPPSSRPPPFPLLLGQPATFAPPPHPLPYPILSPLTAPCELRTRQFKRCRETDELRREREREKVRGSKKKVSWVPPPASTPPPPPQLSNPVFKVCLNSSPALLCPLPLVIPESHTYKSIHACVLDISSWGNAANRLSPWHCSLQWVAAAAGPSSSKPTQFAVCAPLQPALTRPAHLISSSPLHVKRTRAASSTASCLSTFSDLGVLETCSQTAPLLHPCAFSPSHPPAPSFLPRASRLPLSITTSASLPCPDSHVLSARSSPALAQRATGKLDLPSVSEVQTRGLLSDVPYLHAFDA…	VYDTLSR
MSTRG.1632.1.c5339-3789	1518	KKRERKSCVYAACQDNHGQSRIFPSPPTMFVSPKLCASLALWHGLAAADRLFPRQTAAPSPAAPEVTAVTRCGLQGSQLTCLAGEVTFVGQTTPTQTTNIPAQFTGCHIHDGSDMFCIAPDGEELQFSPAAAGKAAAATHTPKGDASAGHRHCHFHAGVEHCVGGDEKEGASGSQCLGAKREYNVGLRVGLLFAILATSALGVFAPILLQSLLPHKLGLAFIVLKQFGTGIIVSTAFVHLFTHASLMFGNKCLGELGYEGTTSAILMAGLFLSFLVEYIGHRIVQAKTKSASALTAKEKAHALLSTEVVSILVMEAGILFHSLLIGLTLVVAGDSFFITLFVVILFHQIFEGLALGTRIATVGTDESRHTSPDAVSGGNVRDAEKSAAAAAVADPSSSS…	EGASGSQCLGAK
MSTRG.1632.1.c5339-3789	3107	KKRERKSCVYAACQDNHGQSRIFPSPPTMFVSPKLCASLALWHGLAAADRLFPRQTAAPSPAAPEVTAVTRCGLQGSQLTCLAGEVTFVGQTTPTQTTNIPAQFTGCHIHDGSDMFCIAPDGEELQFSPAAAGKAAAATHTPKGDASAGHRHCHFHAGVEHCVGGDEKEGASGSQCLGAKREYNVGLRVGLLFAILATSALGVFAPILLQSLLPHKLGLAFIVLKQFGTGIIVSTAFVHLFTHASLMFGNKCLGELGYEGTTSAILMAGLFLSFLVEYIGHRIVQAKTKSASALTAKEKAHALLSTEVVSILVMEAGILFHSLLIGLTLVVAGDSFFITLFVVILFHQIFEGLALGTRIATVGTDESRHTSPDAVSGGNVRDAEKSAAAAAVADPSSSS…	IATVGTDESR
MSTRG.1632.1.c5339-3789	3018	KKRERKSCVYAACQDNHGQSRIFPSPPTMFVSPKLCASLALWHGLAAADRLFPRQTAAPSPAAPEVTAVTRCGLQGSQLTCLAGEVTFVGQTTPTQTTNIPAQFTGCHIHDGSDMFCIAPDGEELQFSPAAAGKAAAATHTPKGDASAGHRHCHFHAGVEHCVGGDEKEGASGSQCLGAKREYNVGLRVGLLFAILATSALGVFAPILLQSLLPHKLGLAFIVLKQFGTGIIVSTAFVHLFTHASLMFGNKCLGELGYEGTTSAILMAGLFLSFLVEYIGHRIVQAKTKSASALTAKEKAHALLSTEVVSILVMEAGILFHSLLIGLTLVVAGDSFFITLFVVILFHQIFEGLALGTRIATVGTDESRHTSPDAVSGGNVRDAEKSAAAAAVADPSSSS…	HTSPDAVSGGNVR
IOZ07G1249.t1.c1467-1	1518	MFVSPKLCASLALWHGLAAADRLFPRQTAAPSPAAPEVTAVTRCGLQGSQLTCLAGEVTFVGQTTPTQTTNIPAQFTGCHIHDGSDMFCIAPDGEELQFSPAAAGKAAAATHTPKGDASAGHRHCHFHAGVEHCVGGDEKEGASGSQCLGAKREYNVGLRVGLLFAILATSALGVFAPILLQSLLPHKLGLAFIVLKQFGTGIIVSTAFVHLFTHASLMFGNKCLGELGYEGTTSAILMAGLFLSFLVEYIGHRIVQAKTKSASALTAKEKAHALLSTEVVSILVMEAGILFHSLLIGLTLVVAGDSFFITLFVVILFHQIFEGLALGTRIATVGTDESRHTSPDAVSGGNVRDAEKSAAAAAVADPSSSSASSYPLAPSPGLSMKKKLALASLFAFIT…	EGASGSQCLGAK
IOZ07G1249.t1.c1467-1	3107	MFVSPKLCASLALWHGLAAADRLFPRQTAAPSPAAPEVTAVTRCGLQGSQLTCLAGEVTFVGQTTPTQTTNIPAQFTGCHIHDGSDMFCIAPDGEELQFSPAAAGKAAAATHTPKGDASAGHRHCHFHAGVEHCVGGDEKEGASGSQCLGAKREYNVGLRVGLLFAILATSALGVFAPILLQSLLPHKLGLAFIVLKQFGTGIIVSTAFVHLFTHASLMFGNKCLGELGYEGTTSAILMAGLFLSFLVEYIGHRIVQAKTKSASALTAKEKAHALLSTEVVSILVMEAGILFHSLLIGLTLVVAGDSFFITLFVVILFHQIFEGLALGTRIATVGTDESRHTSPDAVSGGNVRDAEKSAAAAAVADPSSSSASSYPLAPSPGLSMKKKLALASLFAFIT…	IATVGTDESR
IOZ07G1249.t1.c1467-1	3018	MFVSPKLCASLALWHGLAAADRLFPRQTAAPSPAAPEVTAVTRCGLQGSQLTCLAGEVTFVGQTTPTQTTNIPAQFTGCHIHDGSDMFCIAPDGEELQFSPAAAGKAAAATHTPKGDASAGHRHCHFHAGVEHCVGGDEKEGASGSQCLGAKREYNVGLRVGLLFAILATSALGVFAPILLQSLLPHKLGLAFIVLKQFGTGIIVSTAFVHLFTHASLMFGNKCLGELGYEGTTSAILMAGLFLSFLVEYIGHRIVQAKTKSASALTAKEKAHALLSTEVVSILVMEAGILFHSLLIGLTLVVAGDSFFITLFVVILFHQIFEGLALGTRIATVGTDESRHTSPDAVSGGNVRDAEKSAAAAAVADPSSSSASSYPLAPSPGLSMKKKLALASLFAFIT…	HTSPDAVSGGNVR
MSTRG.1967.1.485-4261	4329	DREMSLNGLDDPKIVEAHQAAASEPGGWFLLKYSERDAVELLSRGNGGVIEMRNAVSDYNETSPLYGFLKYRRRNVVVKHLPEDCSRLIQARVAVHFNAICERFSPYDTMFEIVSASELKDTKLSSACSLHAASCSTSSSTSSLRRRRLMEIAEEEEEEQRASKRQSVPDPDGDRPRSPAASSLIADPVALDSQLAASPEHAKFSAESTAELPTFTGLDDRPTSSAKSSDTGSIHPRPELFSSYSAPYGKPKVKLGPRPSLDVSGRPHTASSFRPISAIPAGFKLFGKGIKKAKGSKNLNALAAASAQGAIAGLNLELSADSIPEESLRPEGDTAVPGTSFDAPVDHATMSPPSSKKATVSPEKARLMKAMQLREKKKMLTLQPLTSTPPSVEASPENE…	LSAASGDAGAPGTR
MSTRG.1967.1.485-4261	6196	DREMSLNGLDDPKIVEAHQAAASEPGGWFLLKYSERDAVELLSRGNGGVIEMRNAVSDYNETSPLYGFLKYRRRNVVVKHLPEDCSRLIQARVAVHFNAICERFSPYDTMFEIVSASELKDTKLSSACSLHAASCSTSSSTSSLRRRRLMEIAEEEEEEQRASKRQSVPDPDGDRPRSPAASSLIADPVALDSQLAASPEHAKFSAESTAELPTFTGLDDRPTSSAKSSDTGSIHPRPELFSSYSAPYGKPKVKLGPRPSLDVSGRPHTASSFRPISAIPAGFKLFGKGIKKAKGSKNLNALAAASAQGAIAGLNLELSADSIPEESLRPEGDTAVPGTSFDAPVDHATMSPPSSKKATVSPEKARLMKAMQLREKKKMLTLQPLTSTPPSVEASPENE…	TAPSAPNADTVR
IOZ07G1383.t1.1-1581	4329	MLVAKTPVSATFSTGTIKGRTAPSAPNADTVRTVSNPVRGNLVVPTDVSQSSARSLSSGAAFLHQVTQQQQQGGNLVNKPNIGSSISQRIKALEKLSAASGDAGAPGTRERPSSTFFAVKKREPSRSPSVLERAHSLRRNTPESRPQSEESPSESGRISRRERSMSVTDRLSLFESPSATGISIVHRSASNTRRGRPESISVTAKIIRDPSQSLRAGFEPPKDPSEFSRLELKQSPLLVDHQKAVPEPTRAAAVEPPPERRSTSEERNKPSKSRQSSLSIVKDFIKERRRSVTSNQGDILEAPTAALPSRSPSRSPPVLQNSTFSPRLSIGSRRSSLSQDRQTVTSPPTGESYGDDGKSANGDKRQSRAGRFMRRLSTFSGSRSKNSPPGIAHTVAEES…	LSAASGDAGAPGTR
IOZ07G1383.t1.1-1581	6196	MLVAKTPVSATFSTGTIKGRTAPSAPNADTVRTVSNPVRGNLVVPTDVSQSSARSLSSGAAFLHQVTQQQQQGGNLVNKPNIGSSISQRIKALEKLSAASGDAGAPGTRERPSSTFFAVKKREPSRSPSVLERAHSLRRNTPESRPQSEESPSESGRISRRERSMSVTDRLSLFESPSATGISIVHRSASNTRRGRPESISVTAKIIRDPSQSLRAGFEPPKDPSEFSRLELKQSPLLVDHQKAVPEPTRAAAVEPPPERRSTSEERNKPSKSRQSSLSIVKDFIKERRRSVTSNQGDILEAPTAALPSRSPSRSPPVLQNSTFSPRLSIGSRRSSLSQDRQTVTSPPTGESYGDDGKSANGDKRQSRAGRFMRRLSTFSGSRSKNSPPGIAHTVAEES…	TAPSAPNADTVR
MSTRG.2085.3.1924-2274	1202	GYVGGDSAQGYTYSFDAINQHVQKLRKGRDLSGVANAAGGGGTPTKTTPSKAGGRGRKTPSKRGNKELTPVEDDEEVKNLKREAPDVEIKKETPKNKRFKAEPVPEPVSDDCGDEI*	DLSGVANAAGGGGTPTK
MSTRG.2143.1.c1450-563	6848	WKQSQTGSRAQDMAHLGFCRPGPQVETLKPRELRHQMELTRRIEHVLVLSAVIGPLPSLVSYRHRLSHRIPTFRRHHQTHLPVHSTTNNASERVTMSAKPTTKTFGKSTRSVPAPADKAKKWYNADDDSQPKKIRKAIRPWTPRSTLQPGTVLILLAGRFRGKRVILLKALDQGVLLVTGPFKINGVPLRRVNSRYVIATSYKVDISSLDSQKVGEISQPKYFTAEKAKQKAGEEAFFKQGEKPQKKEINSSRAADQKAIDKPLLASIKKVDMLASYLGSSFSLRKGDKPHEMVW*	VDISSLDSQK
MSTRG.2143.1.c1450-563	7475	WKQSQTGSRAQDMAHLGFCRPGPQVETLKPRELRHQMELTRRIEHVLVLSAVIGPLPSLVSYRHRLSHRIPTFRRHHQTHLPVHSTTNNASERVTMSAKPTTKTFGKSTRSVPAPADKAKKWYNADDDSQPKKIRKAIRPWTPRSTLQPGTVLILLAGRFRGKRVILLKALDQGVLLVTGPFKINGVPLRRVNSRYVIATSYKVDISSLDSQKVGEISQPKYFTAEKAKQKAGEEAFFKQGEKPQKKEINSSRAADQKAIDKPLLASIKKVDMLASYLGSSFSLRKGDKPHEMVW*	WYNADDDSQPK
MSTRG.2143.1.c1450-563	6946	WKQSQTGSRAQDMAHLGFCRPGPQVETLKPRELRHQMELTRRIEHVLVLSAVIGPLPSLVSYRHRLSHRIPTFRRHHQTHLPVHSTTNNASERVTMSAKPTTKTFGKSTRSVPAPADKAKKWYNADDDSQPKKIRKAIRPWTPRSTLQPGTVLILLAGRFRGKRVILLKALDQGVLLVTGPFKINGVPLRRVNSRYVIATSYKVDISSLDSQKVGEISQPKYFTAEKAKQKAGEEAFFKQGEKPQKKEINSSRAADQKAIDKPLLASIKKVDMLASYLGSSFSLRKGDKPHEMVW*	VGEISQPK
MSTRG.2143.1.c1450-563	7722	WKQSQTGSRAQDMAHLGFCRPGPQVETLKPRELRHQMELTRRIEHVLVLSAVIGPLPSLVSYRHRLSHRIPTFRRHHQTHLPVHSTTNNASERVTMSAKPTTKTFGKSTRSVPAPADKAKKWYNADDDSQPKKIRKAIRPWTPRSTLQPGTVLILLAGRFRGKRVILLKALDQGVLLVTGPFKINGVPLRRVNSRYVIATSYKVDISSLDSQKVGEISQPKYFTAEKAKQKAGEEAFFKQGEKPQKKEINSSRAADQKAIDKPLLASIKKVDMLASYLGSSFSLRKGDKPHEMVW*	YVIATSYK
MSTRG.2143.1.c1450-563	6059	WKQSQTGSRAQDMAHLGFCRPGPQVETLKPRELRHQMELTRRIEHVLVLSAVIGPLPSLVSYRHRLSHRIPTFRRHHQTHLPVHSTTNNASERVTMSAKPTTKTFGKSTRSVPAPADKAKKWYNADDDSQPKKIRKAIRPWTPRSTLQPGTVLILLAGRFRGKRVILLKALDQGVLLVTGPFKINGVPLRRVNSRYVIATSYKVDISSLDSQKVGEISQPKYFTAEKAKQKAGEEAFFKQGEKPQKKEINSSRAADQKAIDKPLLASIKKVDMLASYLGSSFSLRKGDKPHEMVW*	STLQPGTVLILLAGR
MSTRG.2143.1.c1450-563	280	WKQSQTGSRAQDMAHLGFCRPGPQVETLKPRELRHQMELTRRIEHVLVLSAVIGPLPSLVSYRHRLSHRIPTFRRHHQTHLPVHSTTNNASERVTMSAKPTTKTFGKSTRSVPAPADKAKKWYNADDDSQPKKIRKAIRPWTPRSTLQPGTVLILLAGRFRGKRVILLKALDQGVLLVTGPFKINGVPLRRVNSRYVIATSYKVDISSLDSQKVGEISQPKYFTAEKAKQKAGEEAFFKQGEKPQKKEINSSRAADQKAIDKPLLASIKKVDMLASYLGSSFSLRKGDKPHEMVW*	AGEEAFFK
MSTRG.2143.1.c1450-563	440	WKQSQTGSRAQDMAHLGFCRPGPQVETLKPRELRHQMELTRRIEHVLVLSAVIGPLPSLVSYRHRLSHRIPTFRRHHQTHLPVHSTTNNASERVTMSAKPTTKTFGKSTRSVPAPADKAKKWYNADDDSQPKKIRKAIRPWTPRSTLQPGTVLILLAGRFRGKRVILLKALDQGVLLVTGPFKINGVPLRRVNSRYVIATSYKVDISSLDSQKVGEISQPKYFTAEKAKQKAGEEAFFKQGEKPQKKEINSSRAADQKAIDKPLLASIKKVDMLASYLGSSFSLRKGDKPHEMVW*	ALDQGVLLVTGPFK
IOZ07G1554.t1.c603-1	6848	MSAKPTTKTFGKSTRSVPAPADKAKKWYNADDDSQPKKIRKAIRPWTPRSTLQPGTVLILLAGRFRGKRVILLKALDQGVLLVTGPFKINGVPLRRVNSRYVIATSYKVDISSLDSQKVGEISQPKYFTAEKAKQKAGEEAFFKQGEKPQKKEINSSRAADQKAIDKPLLASIKKVDMLASYLGSSFSLRKGDKPHEMVW*	VDISSLDSQK
IOZ07G1554.t1.c603-1	7475	MSAKPTTKTFGKSTRSVPAPADKAKKWYNADDDSQPKKIRKAIRPWTPRSTLQPGTVLILLAGRFRGKRVILLKALDQGVLLVTGPFKINGVPLRRVNSRYVIATSYKVDISSLDSQKVGEISQPKYFTAEKAKQKAGEEAFFKQGEKPQKKEINSSRAADQKAIDKPLLASIKKVDMLASYLGSSFSLRKGDKPHEMVW*	WYNADDDSQPK
IOZ07G1554.t1.c603-1	6946	MSAKPTTKTFGKSTRSVPAPADKAKKWYNADDDSQPKKIRKAIRPWTPRSTLQPGTVLILLAGRFRGKRVILLKALDQGVLLVTGPFKINGVPLRRVNSRYVIATSYKVDISSLDSQKVGEISQPKYFTAEKAKQKAGEEAFFKQGEKPQKKEINSSRAADQKAIDKPLLASIKKVDMLASYLGSSFSLRKGDKPHEMVW*	VGEISQPK
IOZ07G1554.t1.c603-1	7722	MSAKPTTKTFGKSTRSVPAPADKAKKWYNADDDSQPKKIRKAIRPWTPRSTLQPGTVLILLAGRFRGKRVILLKALDQGVLLVTGPFKINGVPLRRVNSRYVIATSYKVDISSLDSQKVGEISQPKYFTAEKAKQKAGEEAFFKQGEKPQKKEINSSRAADQKAIDKPLLASIKKVDMLASYLGSSFSLRKGDKPHEMVW*	YVIATSYK
IOZ07G1554.t1.c603-1	6059	MSAKPTTKTFGKSTRSVPAPADKAKKWYNADDDSQPKKIRKAIRPWTPRSTLQPGTVLILLAGRFRGKRVILLKALDQGVLLVTGPFKINGVPLRRVNSRYVIATSYKVDISSLDSQKVGEISQPKYFTAEKAKQKAGEEAFFKQGEKPQKKEINSSRAADQKAIDKPLLASIKKVDMLASYLGSSFSLRKGDKPHEMVW*	STLQPGTVLILLAGR
IOZ07G1554.t1.c603-1	280	MSAKPTTKTFGKSTRSVPAPADKAKKWYNADDDSQPKKIRKAIRPWTPRSTLQPGTVLILLAGRFRGKRVILLKALDQGVLLVTGPFKINGVPLRRVNSRYVIATSYKVDISSLDSQKVGEISQPKYFTAEKAKQKAGEEAFFKQGEKPQKKEINSSRAADQKAIDKPLLASIKKVDMLASYLGSSFSLRKGDKPHEMVW*	AGEEAFFK
IOZ07G1554.t1.c603-1	440	MSAKPTTKTFGKSTRSVPAPADKAKKWYNADDDSQPKKIRKAIRPWTPRSTLQPGTVLILLAGRFRGKRVILLKALDQGVLLVTGPFKINGVPLRRVNSRYVIATSYKVDISSLDSQKVGEISQPKYFTAEKAKQKAGEEAFFKQGEKPQKKEINSSRAADQKAIDKPLLASIKKVDMLASYLGSSFSLRKGDKPHEMVW*	ALDQGVLLVTGPFK
MSTRG.2212.1.274-1152	5643	CLVDRNALVWEPSPTGYKPTLVLLRISRAATFVRWSPSETKFAVGSGDRVIAICYFEAENDWWVSKHLKKPIRSTITSVAWHPNSVLLAAGSTDAHARVFSSFIKNVDSKPDPGVWGERLPFNTVCGEYLNNSAGWVHSVAFSPSGDSLAFAAHDSSITVVYPSGPDQPPKAVLGISTQLLPFKSLIWKSEDEIIAAGYDCEALRFRGGESGWQLVGAVESNAGQGPGQQREESALNMFKQMDLKGKLKDDTQLKTIHQNTITTIRSFAASAGNVSKFSSSGVDGRVVIWNA*	SEDEIIAAGYDCEALR
MSTRG.2212.1.274-1152	2338	CLVDRNALVWEPSPTGYKPTLVLLRISRAATFVRWSPSETKFAVGSGDRVIAICYFEAENDWWVSKHLKKPIRSTITSVAWHPNSVLLAAGSTDAHARVFSSFIKNVDSKPDPGVWGERLPFNTVCGEYLNNSAGWVHSVAFSPSGDSLAFAAHDSSITVVYPSGPDQPPKAVLGISTQLLPFKSLIWKSEDEIIAAGYDCEALRFRGGESGWQLVGAVESNAGQGPGQQREESALNMFKQMDLKGKLKDDTQLKTIHQNTITTIRSFAASAGNVSKFSSSGVDGRVVIWNA*	GGESGWQLVGAVESNAGQGPGQQR
MSTRG.2212.1.274-1152	2070	CLVDRNALVWEPSPTGYKPTLVLLRISRAATFVRWSPSETKFAVGSGDRVIAICYFEAENDWWVSKHLKKPIRSTITSVAWHPNSVLLAAGSTDAHARVFSSFIKNVDSKPDPGVWGERLPFNTVCGEYLNNSAGWVHSVAFSPSGDSLAFAAHDSSITVVYPSGPDQPPKAVLGISTQLLPFKSLIWKSEDEIIAAGYDCEALRFRGGESGWQLVGAVESNAGQGPGQQREESALNMFKQMDLKGKLKDDTQLKTIHQNTITTIRSFAASAGNVSKFSSSGVDGRVVIWNA*	FSSSGVDGR
MSTRG.2212.1.274-1152	4998	CLVDRNALVWEPSPTGYKPTLVLLRISRAATFVRWSPSETKFAVGSGDRVIAICYFEAENDWWVSKHLKKPIRSTITSVAWHPNSVLLAAGSTDAHARVFSSFIKNVDSKPDPGVWGERLPFNTVCGEYLNNSAGWVHSVAFSPSGDSLAFAAHDSSITVVYPSGPDQPPKAVLGISTQLLPFKSLIWKSEDEIIAAGYDCEALRFRGGESGWQLVGAVESNAGQGPGQQREESALNMFKQMDLKGKLKDDTQLKTIHQNTITTIRSFAASAGNVSKFSSSGVDGRVVIWNA*	NVDSKPDPGVWGER
MSTRG.2212.1.274-1152	4729	CLVDRNALVWEPSPTGYKPTLVLLRISRAATFVRWSPSETKFAVGSGDRVIAICYFEAENDWWVSKHLKKPIRSTITSVAWHPNSVLLAAGSTDAHARVFSSFIKNVDSKPDPGVWGERLPFNTVCGEYLNNSAGWVHSVAFSPSGDSLAFAAHDSSITVVYPSGPDQPPKAVLGISTQLLPFKSLIWKSEDEIIAAGYDCEALRFRGGESGWQLVGAVESNAGQGPGQQREESALNMFKQMDLKGKLKDDTQLKTIHQNTITTIRSFAASAGNVSKFSSSGVDGRVVIWNA*	NALVWEPSPTGYKPTLVLLR
MSTRG.2212.1.274-1152	5670	CLVDRNALVWEPSPTGYKPTLVLLRISRAATFVRWSPSETKFAVGSGDRVIAICYFEAENDWWVSKHLKKPIRSTITSVAWHPNSVLLAAGSTDAHARVFSSFIKNVDSKPDPGVWGERLPFNTVCGEYLNNSAGWVHSVAFSPSGDSLAFAAHDSSITVVYPSGPDQPPKAVLGISTQLLPFKSLIWKSEDEIIAAGYDCEALRFRGGESGWQLVGAVESNAGQGPGQQREESALNMFKQMDLKGKLKDDTQLKTIHQNTITTIRSFAASAGNVSKFSSSGVDGRVVIWNA*	SFAASAGNVSK
IOZ07G1621.t1.1-1092	5643	MAAPEVHHLFHSPIADHSFSADRNTLAVARDTTVELYARAGNAFKLQDVLKGHDKTVTSVDIAPSSGRIVSCSQDRNALVWEPSPTGYKPTLVLLRISRAATFVRWSPSETKFAVGSGDRVIAICYFEAENDWWVSKHLKKPIRSTITSVAWHPNSVLLAAGSTDAHARVFSSFIKNVDSKPDPGVWGERLPFNTVCGEYLNNSAGWVHSVAFSPSGDSLAFAAHDSSITVVYPSGPDQPPKAVLGISTQLLPFKSLIWKSEDEIIAAGYDCEALRFRGGESGWQLVGAVESNAGQGPGQQREESALNMFKQMDLKGKLKDDTQLKTIHQNTITTIRSFAASAGNVSKFSSSGVDGRVVIWNA*	SEDEIIAAGYDCEALR
IOZ07G1621.t1.1-1092	2338	MAAPEVHHLFHSPIADHSFSADRNTLAVARDTTVELYARAGNAFKLQDVLKGHDKTVTSVDIAPSSGRIVSCSQDRNALVWEPSPTGYKPTLVLLRISRAATFVRWSPSETKFAVGSGDRVIAICYFEAENDWWVSKHLKKPIRSTITSVAWHPNSVLLAAGSTDAHARVFSSFIKNVDSKPDPGVWGERLPFNTVCGEYLNNSAGWVHSVAFSPSGDSLAFAAHDSSITVVYPSGPDQPPKAVLGISTQLLPFKSLIWKSEDEIIAAGYDCEALRFRGGESGWQLVGAVESNAGQGPGQQREESALNMFKQMDLKGKLKDDTQLKTIHQNTITTIRSFAASAGNVSKFSSSGVDGRVVIWNA*	GGESGWQLVGAVESNAGQGPGQQR
IOZ07G1621.t1.1-1092	6698	MAAPEVHHLFHSPIADHSFSADRNTLAVARDTTVELYARAGNAFKLQDVLKGHDKTVTSVDIAPSSGRIVSCSQDRNALVWEPSPTGYKPTLVLLRISRAATFVRWSPSETKFAVGSGDRVIAICYFEAENDWWVSKHLKKPIRSTITSVAWHPNSVLLAAGSTDAHARVFSSFIKNVDSKPDPGVWGERLPFNTVCGEYLNNSAGWVHSVAFSPSGDSLAFAAHDSSITVVYPSGPDQPPKAVLGISTQLLPFKSLIWKSEDEIIAAGYDCEALRFRGGESGWQLVGAVESNAGQGPGQQREESALNMFKQMDLKGKLKDDTQLKTIHQNTITTIRSFAASAGNVSKFSSSGVDGRVVIWNA*	TVTSVDIAPSSGR
IOZ07G1621.t1.1-1092	2070	MAAPEVHHLFHSPIADHSFSADRNTLAVARDTTVELYARAGNAFKLQDVLKGHDKTVTSVDIAPSSGRIVSCSQDRNALVWEPSPTGYKPTLVLLRISRAATFVRWSPSETKFAVGSGDRVIAICYFEAENDWWVSKHLKKPIRSTITSVAWHPNSVLLAAGSTDAHARVFSSFIKNVDSKPDPGVWGERLPFNTVCGEYLNNSAGWVHSVAFSPSGDSLAFAAHDSSITVVYPSGPDQPPKAVLGISTQLLPFKSLIWKSEDEIIAAGYDCEALRFRGGESGWQLVGAVESNAGQGPGQQREESALNMFKQMDLKGKLKDDTQLKTIHQNTITTIRSFAASAGNVSKFSSSGVDGRVVIWNA*	FSSSGVDGR
IOZ07G1621.t1.1-1092	4998	MAAPEVHHLFHSPIADHSFSADRNTLAVARDTTVELYARAGNAFKLQDVLKGHDKTVTSVDIAPSSGRIVSCSQDRNALVWEPSPTGYKPTLVLLRISRAATFVRWSPSETKFAVGSGDRVIAICYFEAENDWWVSKHLKKPIRSTITSVAWHPNSVLLAAGSTDAHARVFSSFIKNVDSKPDPGVWGERLPFNTVCGEYLNNSAGWVHSVAFSPSGDSLAFAAHDSSITVVYPSGPDQPPKAVLGISTQLLPFKSLIWKSEDEIIAAGYDCEALRFRGGESGWQLVGAVESNAGQGPGQQREESALNMFKQMDLKGKLKDDTQLKTIHQNTITTIRSFAASAGNVSKFSSSGVDGRVVIWNA*	NVDSKPDPGVWGER
IOZ07G1621.t1.1-1092	4729	MAAPEVHHLFHSPIADHSFSADRNTLAVARDTTVELYARAGNAFKLQDVLKGHDKTVTSVDIAPSSGRIVSCSQDRNALVWEPSPTGYKPTLVLLRISRAATFVRWSPSETKFAVGSGDRVIAICYFEAENDWWVSKHLKKPIRSTITSVAWHPNSVLLAAGSTDAHARVFSSFIKNVDSKPDPGVWGERLPFNTVCGEYLNNSAGWVHSVAFSPSGDSLAFAAHDSSITVVYPSGPDQPPKAVLGISTQLLPFKSLIWKSEDEIIAAGYDCEALRFRGGESGWQLVGAVESNAGQGPGQQREESALNMFKQMDLKGKLKDDTQLKTIHQNTITTIRSFAASAGNVSKFSSSGVDGRVVIWNA*	NALVWEPSPTGYKPTLVLLR
IOZ07G1621.t1.1-1092	5670	MAAPEVHHLFHSPIADHSFSADRNTLAVARDTTVELYARAGNAFKLQDVLKGHDKTVTSVDIAPSSGRIVSCSQDRNALVWEPSPTGYKPTLVLLRISRAATFVRWSPSETKFAVGSGDRVIAICYFEAENDWWVSKHLKKPIRSTITSVAWHPNSVLLAAGSTDAHARVFSSFIKNVDSKPDPGVWGERLPFNTVCGEYLNNSAGWVHSVAFSPSGDSLAFAAHDSSITVVYPSGPDQPPKAVLGISTQLLPFKSLIWKSEDEIIAAGYDCEALRFRGGESGWQLVGAVESNAGQGPGQQREESALNMFKQMDLKGKLKDDTQLKTIHQNTITTIRSFAASAGNVSKFSSSGVDGRVVIWNA*	SFAASAGNVSK
MSTRG.2256.2.96-650	3465	GAAMAAPKIIVLGSINGQLEPALQKLATLHAKNNFCLAILTGDVFTPATSPDVISLLTSGTLEVPLPTYFTIGTQPLPASIVAKVEADEEICPNLHFLRNRSVTKTSDGIRITVIGGLLDPNVVGGQSKDRATISRRLRAPSSTSASRSYTPRTKTRTRNSLLDSSLWHRTATMPRPRQCTPSP*	ITVIGGLLDPNVVGGQSK
MSTRG.2338.1.1-1482	584	MKPLSLASALLGLLAASVAASSPSQPSSSRVSLPAEFKPPQVFKNANLVHVISLEKNYVKEQINVLVENVSKGPQDEYFVPFTADQMARVGGFEVKDRKDADAGPFRTEAVEYDPHRDVQYYRIRLPAPLKPGGQQTLGISFYYLKAYSPLPASIKQDEQQFLSYSFSAYAASAYPTSKQKTEIKAPSSAVPDYTKMPAKGGKEQHPQKQGSKLTYGPFDQEIPAGAVSPAQVRFEFTKPVTHVSNLDRDIEVSHWGGNVAFEERYTMYHRGANLSTPFNRVKWAQSQYFSPSSVAIKELRFPLQPGSADPYFTDVIGNVSTSKFRSGKREALLELKPRYPIFGGWKYPFTIGWNSNTAPLLRKTASGGYVLKVPFMEGPRQAEGVEYEHVNIRVLLPE…	APSSAVPDYTK
MSTRG.2338.1.1-1482	7413	MKPLSLASALLGLLAASVAASSPSQPSSSRVSLPAEFKPPQVFKNANLVHVISLEKNYVKEQINVLVENVSKGPQDEYFVPFTADQMARVGGFEVKDRKDADAGPFRTEAVEYDPHRDVQYYRIRLPAPLKPGGQQTLGISFYYLKAYSPLPASIKQDEQQFLSYSFSAYAASAYPTSKQKTEIKAPSSAVPDYTKMPAKGGKEQHPQKQGSKLTYGPFDQEIPAGAVSPAQVRFEFTKPVTHVSNLDRDIEVSHWGGNVAFEERYTMYHRGANLSTPFNRVKWAQSQYFSPSSVAIKELRFPLQPGSADPYFTDVIGNVSTSKFRSGKREALLELKPRYPIFGGWKYPFTIGWNSNTAPLLRKTASGGYVLKVPFMEGPRQAEGVEYEHVNIRVLLPE…	VYTGVPETSISEISVGIHK
MSTRG.2338.1.1-1482	4449	MKPLSLASALLGLLAASVAASSPSQPSSSRVSLPAEFKPPQVFKNANLVHVISLEKNYVKEQINVLVENVSKGPQDEYFVPFTADQMARVGGFEVKDRKDADAGPFRTEAVEYDPHRDVQYYRIRLPAPLKPGGQQTLGISFYYLKAYSPLPASIKQDEQQFLSYSFSAYAASAYPTSKQKTEIKAPSSAVPDYTKMPAKGGKEQHPQKQGSKLTYGPFDQEIPAGAVSPAQVRFEFTKPVTHVSNLDRDIEVSHWGGNVAFEERYTMYHRGANLSTPFNRVKWAQSQYFSPSSVAIKELRFPLQPGSADPYFTDVIGNVSTSKFRSGKREALLELKPRYPIFGGWKYPFTIGWNSNTAPLLRKTASGGYVLKVPFMEGPRQAEGVEYEHVNIRVLLPE…	LTYGPFDQEIPAGAVSPAQVR
MSTRG.2338.1.1-1482	1704	MKPLSLASALLGLLAASVAASSPSQPSSSRVSLPAEFKPPQVFKNANLVHVISLEKNYVKEQINVLVENVSKGPQDEYFVPFTADQMARVGGFEVKDRKDADAGPFRTEAVEYDPHRDVQYYRIRLPAPLKPGGQQTLGISFYYLKAYSPLPASIKQDEQQFLSYSFSAYAASAYPTSKQKTEIKAPSSAVPDYTKMPAKGGKEQHPQKQGSKLTYGPFDQEIPAGAVSPAQVRFEFTKPVTHVSNLDRDIEVSHWGGNVAFEERYTMYHRGANLSTPFNRVKWAQSQYFSPSSVAIKELRFPLQPGSADPYFTDVIGNVSTSKFRSGKREALLELKPRYPIFGGWKYPFTIGWNSNTAPLLRKTASGGYVLKVPFMEGPRQAEGVEYEHVNIRVLLPE…	EQINVLVENVSK
MSTRG.2338.1.1-1482	7657	MKPLSLASALLGLLAASVAASSPSQPSSSRVSLPAEFKPPQVFKNANLVHVISLEKNYVKEQINVLVENVSKGPQDEYFVPFTADQMARVGGFEVKDRKDADAGPFRTEAVEYDPHRDVQYYRIRLPAPLKPGGQQTLGISFYYLKAYSPLPASIKQDEQQFLSYSFSAYAASAYPTSKQKTEIKAPSSAVPDYTKMPAKGGKEQHPQKQGSKLTYGPFDQEIPAGAVSPAQVRFEFTKPVTHVSNLDRDIEVSHWGGNVAFEERYTMYHRGANLSTPFNRVKWAQSQYFSPSSVAIKELRFPLQPGSADPYFTDVIGNVSTSKFRSGKREALLELKPRYPIFGGWKYPFTIGWNSNTAPLLRKTASGGYVLKVPFMEGPRQAEGVEYEHVNIRVLLPE…	YPFTIGWNSNTAPLLR
MSTRG.2338.1.1-1482	1442	MKPLSLASALLGLLAASVAASSPSQPSSSRVSLPAEFKPPQVFKNANLVHVISLEKNYVKEQINVLVENVSKGPQDEYFVPFTADQMARVGGFEVKDRKDADAGPFRTEAVEYDPHRDVQYYRIRLPAPLKPGGQQTLGISFYYLKAYSPLPASIKQDEQQFLSYSFSAYAASAYPTSKQKTEIKAPSSAVPDYTKMPAKGGKEQHPQKQGSKLTYGPFDQEIPAGAVSPAQVRFEFTKPVTHVSNLDRDIEVSHWGGNVAFEERYTMYHRGANLSTPFNRVKWAQSQYFSPSSVAIKELRFPLQPGSADPYFTDVIGNVSTSKFRSGKREALLELKPRYPIFGGWKYPFTIGWNSNTAPLLRKTASGGYVLKVPFMEGPRQAEGVEYEHVNIRVLLPE…	EALLELKPR
MSTRG.2338.1.1-1482	7086	MKPLSLASALLGLLAASVAASSPSQPSSSRVSLPAEFKPPQVFKNANLVHVISLEKNYVKEQINVLVENVSKGPQDEYFVPFTADQMARVGGFEVKDRKDADAGPFRTEAVEYDPHRDVQYYRIRLPAPLKPGGQQTLGISFYYLKAYSPLPASIKQDEQQFLSYSFSAYAASAYPTSKQKTEIKAPSSAVPDYTKMPAKGGKEQHPQKQGSKLTYGPFDQEIPAGAVSPAQVRFEFTKPVTHVSNLDRDIEVSHWGGNVAFEERYTMYHRGANLSTPFNRVKWAQSQYFSPSSVAIKELRFPLQPGSADPYFTDVIGNVSTSKFRSGKREALLELKPRYPIFGGWKYPFTIGWNSNTAPLLRKTASGGYVLKVPFMEGPRQAEGVEYEHVNIRVLLPE…	VLLPEGASNVK
MSTRG.2338.1.4499-5863	7377	VALDLAGKASIGRYNHLWKFFPVTGCGRSRVFWEQPLCRSLFFPTLPPASSQFSMLLRRANHRRLLSPFAPAATGGYRQQQQSYSYGSSTARMGPVAPPPPCSSSHQRDGNFSSSFFAASPSSQRTAQIARHLSTSASPDPTPSQLPSASTVSSCSAPPPPAPNMASSYSLRKVGALNTLEHRVYIEKDGQPISPFHDIPLYANQEQGILNMIVEIPRWTNGKLEISKEELLNPIKQDIKNGKLRFVRNCFPHKGYLWNYGAFPQTWEDPNVVHPETKAKGDNDPLDVCEIGELVGYTGQVKQVKVLGVMALLDEEETDWKVVVIDINDPHADKLNDIEDVERHLPGLLRATNEWFRIYKIPDGKPENHFAFTGECKNRSYAMDIVRECAEAWERLITG…	VVVIDINDPHADKLNDIEDVER
MSTRG.2338.1.4499-5863	6550	VALDLAGKASIGRYNHLWKFFPVTGCGRSRVFWEQPLCRSLFFPTLPPASSQFSMLLRRANHRRLLSPFAPAATGGYRQQQQSYSYGSSTARMGPVAPPPPCSSSHQRDGNFSSSFFAASPSSQRTAQIARHLSTSASPDPTPSQLPSASTVSSCSAPPPPAPNMASSYSLRKVGALNTLEHRVYIEKDGQPISPFHDIPLYANQEQGILNMIVEIPRWTNGKLEISKEELLNPIKQDIKNGKLRFVRNCFPHKGYLWNYGAFPQTWEDPNVVHPETKAKGDNDPLDVCEIGELVGYTGQVKQVKVLGVMALLDEEETDWKVVVIDINDPHADKLNDIEDVERHLPGLLRATNEWFRIYKIPDGKPENHFAFTGECKNRSYAMDIVRECAEAWERLITG…	TQPGGISIANMTVAHSTSLQDR
MSTRG.2338.1.4499-5863	1461	VALDLAGKASIGRYNHLWKFFPVTGCGRSRVFWEQPLCRSLFFPTLPPASSQFSMLLRRANHRRLLSPFAPAATGGYRQQQQSYSYGSSTARMGPVAPPPPCSSSHQRDGNFSSSFFAASPSSQRTAQIARHLSTSASPDPTPSQLPSASTVSSCSAPPPPAPNMASSYSLRKVGALNTLEHRVYIEKDGQPISPFHDIPLYANQEQGILNMIVEIPRWTNGKLEISKEELLNPIKQDIKNGKLRFVRNCFPHKGYLWNYGAFPQTWEDPNVVHPETKAKGDNDPLDVCEIGELVGYTGQVKQVKVLGVMALLDEEETDWKVVVIDINDPHADKLNDIEDVERHLPGLLRATNEWFRIYKIPDGKPENHFAFTGECKNRSYAMDIVRECAEAWERLITG…	ECAEAWER
MSTRG.2338.1.4499-5863	2809	VALDLAGKASIGRYNHLWKFFPVTGCGRSRVFWEQPLCRSLFFPTLPPASSQFSMLLRRANHRRLLSPFAPAATGGYRQQQQSYSYGSSTARMGPVAPPPPCSSSHQRDGNFSSSFFAASPSSQRTAQIARHLSTSASPDPTPSQLPSASTVSSCSAPPPPAPNMASSYSLRKVGALNTLEHRVYIEKDGQPISPFHDIPLYANQEQGILNMIVEIPRWTNGKLEISKEELLNPIKQDIKNGKLRFVRNCFPHKGYLWNYGAFPQTWEDPNVVHPETKAKGDNDPLDVCEIGELVGYTGQVKQVKVLGVMALLDEEETDWKVVVIDINDPHADKLNDIEDVERHLPGLLRATNEWFRIYKIPDGKPENHFAFTGECKNRSYAMDIVRECAEAWERLITG…	GYLWNYGAFPQTWEDPNVVHPETK
MSTRG.2338.1.4499-5863	1095	VALDLAGKASIGRYNHLWKFFPVTGCGRSRVFWEQPLCRSLFFPTLPPASSQFSMLLRRANHRRLLSPFAPAATGGYRQQQQSYSYGSSTARMGPVAPPPPCSSSHQRDGNFSSSFFAASPSSQRTAQIARHLSTSASPDPTPSQLPSASTVSSCSAPPPPAPNMASSYSLRKVGALNTLEHRVYIEKDGQPISPFHDIPLYANQEQGILNMIVEIPRWTNGKLEISKEELLNPIKQDIKNGKLRFVRNCFPHKGYLWNYGAFPQTWEDPNVVHPETKAKGDNDPLDVCEIGELVGYTGQVKQVKVLGVMALLDEEETDWKVVVIDINDPHADKLNDIEDVERHLPGLLRATNEWFRIYKIPDGKPENHFAFTGECKNRSYAMDIVRECAEAWERLITG…	DGQPISPFHDIPLYANQEQGILNMIVEIPR
MSTRG.2338.1.4499-5863	7078	VALDLAGKASIGRYNHLWKFFPVTGCGRSRVFWEQPLCRSLFFPTLPPASSQFSMLLRRANHRRLLSPFAPAATGGYRQQQQSYSYGSSTARMGPVAPPPPCSSSHQRDGNFSSSFFAASPSSQRTAQIARHLSTSASPDPTPSQLPSASTVSSCSAPPPPAPNMASSYSLRKVGALNTLEHRVYIEKDGQPISPFHDIPLYANQEQGILNMIVEIPRWTNGKLEISKEELLNPIKQDIKNGKLRFVRNCFPHKGYLWNYGAFPQTWEDPNVVHPETKAKGDNDPLDVCEIGELVGYTGQVKQVKVLGVMALLDEEETDWKVVVIDINDPHADKLNDIEDVERHLPGLLRATNEWFRIYKIPDGKPENHFAFTGECKNRSYAMDIVRECAEAWERLITG…	VLGVMALLDEEETDWK
IOZ07G1729.t1.1-1482	584	MKPLSLASALLGLLAASVAASSPSQPSSSRVSLPAEFKPPQVFKNANLVHVISLEKNYVKEQINVLVENVSKGPQDEYFVPFTADQMARVGGFEVKDRKDADAGPFRTEAVEYDPHRDVQYYRIRLPAPLKPGGQQTLGISFYYLKAYSPLPASIKQDEQQFLSYSFSAYAASAYPTSKQKTEIKAPSSAVPDYTKMPAKGGKEQHPQKQGSKLTYGPFDQEIPAGAVSPAQVRFEFTKPVTHVSNLDRDIEVSHWGGNVAFEERYTMYHRGANLSTPFNRVKWAQSQYFSPSSVAIKELRFPLQPGSADPYFTDVIGNVSTSKFRSGKREALLELKPRYPIFGGWKYPFTIGWNSNTAPLLRKTASGGYVLKVPFMEGPRQAEGVEYEHVNIRVLLPE…	APSSAVPDYTK
IOZ07G1729.t1.1-1482	7413	MKPLSLASALLGLLAASVAASSPSQPSSSRVSLPAEFKPPQVFKNANLVHVISLEKNYVKEQINVLVENVSKGPQDEYFVPFTADQMARVGGFEVKDRKDADAGPFRTEAVEYDPHRDVQYYRIRLPAPLKPGGQQTLGISFYYLKAYSPLPASIKQDEQQFLSYSFSAYAASAYPTSKQKTEIKAPSSAVPDYTKMPAKGGKEQHPQKQGSKLTYGPFDQEIPAGAVSPAQVRFEFTKPVTHVSNLDRDIEVSHWGGNVAFEERYTMYHRGANLSTPFNRVKWAQSQYFSPSSVAIKELRFPLQPGSADPYFTDVIGNVSTSKFRSGKREALLELKPRYPIFGGWKYPFTIGWNSNTAPLLRKTASGGYVLKVPFMEGPRQAEGVEYEHVNIRVLLPE…	VYTGVPETSISEISVGIHK
IOZ07G1729.t1.1-1482	4449	MKPLSLASALLGLLAASVAASSPSQPSSSRVSLPAEFKPPQVFKNANLVHVISLEKNYVKEQINVLVENVSKGPQDEYFVPFTADQMARVGGFEVKDRKDADAGPFRTEAVEYDPHRDVQYYRIRLPAPLKPGGQQTLGISFYYLKAYSPLPASIKQDEQQFLSYSFSAYAASAYPTSKQKTEIKAPSSAVPDYTKMPAKGGKEQHPQKQGSKLTYGPFDQEIPAGAVSPAQVRFEFTKPVTHVSNLDRDIEVSHWGGNVAFEERYTMYHRGANLSTPFNRVKWAQSQYFSPSSVAIKELRFPLQPGSADPYFTDVIGNVSTSKFRSGKREALLELKPRYPIFGGWKYPFTIGWNSNTAPLLRKTASGGYVLKVPFMEGPRQAEGVEYEHVNIRVLLPE…	LTYGPFDQEIPAGAVSPAQVR
IOZ07G1729.t1.1-1482	1704	MKPLSLASALLGLLAASVAASSPSQPSSSRVSLPAEFKPPQVFKNANLVHVISLEKNYVKEQINVLVENVSKGPQDEYFVPFTADQMARVGGFEVKDRKDADAGPFRTEAVEYDPHRDVQYYRIRLPAPLKPGGQQTLGISFYYLKAYSPLPASIKQDEQQFLSYSFSAYAASAYPTSKQKTEIKAPSSAVPDYTKMPAKGGKEQHPQKQGSKLTYGPFDQEIPAGAVSPAQVRFEFTKPVTHVSNLDRDIEVSHWGGNVAFEERYTMYHRGANLSTPFNRVKWAQSQYFSPSSVAIKELRFPLQPGSADPYFTDVIGNVSTSKFRSGKREALLELKPRYPIFGGWKYPFTIGWNSNTAPLLRKTASGGYVLKVPFMEGPRQAEGVEYEHVNIRVLLPE…	EQINVLVENVSK
IOZ07G1729.t1.1-1482	7657	MKPLSLASALLGLLAASVAASSPSQPSSSRVSLPAEFKPPQVFKNANLVHVISLEKNYVKEQINVLVENVSKGPQDEYFVPFTADQMARVGGFEVKDRKDADAGPFRTEAVEYDPHRDVQYYRIRLPAPLKPGGQQTLGISFYYLKAYSPLPASIKQDEQQFLSYSFSAYAASAYPTSKQKTEIKAPSSAVPDYTKMPAKGGKEQHPQKQGSKLTYGPFDQEIPAGAVSPAQVRFEFTKPVTHVSNLDRDIEVSHWGGNVAFEERYTMYHRGANLSTPFNRVKWAQSQYFSPSSVAIKELRFPLQPGSADPYFTDVIGNVSTSKFRSGKREALLELKPRYPIFGGWKYPFTIGWNSNTAPLLRKTASGGYVLKVPFMEGPRQAEGVEYEHVNIRVLLPE…	YPFTIGWNSNTAPLLR
IOZ07G1729.t1.1-1482	1442	MKPLSLASALLGLLAASVAASSPSQPSSSRVSLPAEFKPPQVFKNANLVHVISLEKNYVKEQINVLVENVSKGPQDEYFVPFTADQMARVGGFEVKDRKDADAGPFRTEAVEYDPHRDVQYYRIRLPAPLKPGGQQTLGISFYYLKAYSPLPASIKQDEQQFLSYSFSAYAASAYPTSKQKTEIKAPSSAVPDYTKMPAKGGKEQHPQKQGSKLTYGPFDQEIPAGAVSPAQVRFEFTKPVTHVSNLDRDIEVSHWGGNVAFEERYTMYHRGANLSTPFNRVKWAQSQYFSPSSVAIKELRFPLQPGSADPYFTDVIGNVSTSKFRSGKREALLELKPRYPIFGGWKYPFTIGWNSNTAPLLRKTASGGYVLKVPFMEGPRQAEGVEYEHVNIRVLLPE…	EALLELKPR
IOZ07G1729.t1.1-1482	7086	MKPLSLASALLGLLAASVAASSPSQPSSSRVSLPAEFKPPQVFKNANLVHVISLEKNYVKEQINVLVENVSKGPQDEYFVPFTADQMARVGGFEVKDRKDADAGPFRTEAVEYDPHRDVQYYRIRLPAPLKPGGQQTLGISFYYLKAYSPLPASIKQDEQQFLSYSFSAYAASAYPTSKQKTEIKAPSSAVPDYTKMPAKGGKEQHPQKQGSKLTYGPFDQEIPAGAVSPAQVRFEFTKPVTHVSNLDRDIEVSHWGGNVAFEERYTMYHRGANLSTPFNRVKWAQSQYFSPSSVAIKELRFPLQPGSADPYFTDVIGNVSTSKFRSGKREALLELKPRYPIFGGWKYPFTIGWNSNTAPLLRKTASGGYVLKVPFMEGPRQAEGVEYEHVNIRVLLPE…	VLLPEGASNVK
MSTRG.2357.2.287-799	4265	PAMKFNAVAAAAALLAGTAHADEAQKPLTAPEKLPSFTPTTLKAPFLEQFTDDWEKRWKPSHAKKDMKDAAKEGEDWAYVGEWAVEEPVKYKGIEGDKGLVVKNPAAHHAISAKFPKKIDNKGKTLVVQYEVKLQSEHIPRYISPFFRVHPAMLTTLAHHQTVLNVVAPT*	LPSFTPTTLK
MSTRG.2357.2.287-799	4906	PAMKFNAVAAAAALLAGTAHADEAQKPLTAPEKLPSFTPTTLKAPFLEQFTDDWEKRWKPSHAKKDMKDAAKEGEDWAYVGEWAVEEPVKYKGIEGDKGLVVKNPAAHHAISAKFPKKIDNKGKTLVVQYEVKLQSEHIPRYISPFFRVHPAMLTTLAHHQTVLNVVAPT*	NPAAHHAISAK
MSTRG.2357.2.287-799	6480	PAMKFNAVAAAAALLAGTAHADEAQKPLTAPEKLPSFTPTTLKAPFLEQFTDDWEKRWKPSHAKKDMKDAAKEGEDWAYVGEWAVEEPVKYKGIEGDKGLVVKNPAAHHAISAKFPKKIDNKGKTLVVQYEVKLQSEHIPRYISPFFRVHPAMLTTLAHHQTVLNVVAPT*	TLVVQYEVK
MSTRG.2357.2.287-799	557	PAMKFNAVAAAAALLAGTAHADEAQKPLTAPEKLPSFTPTTLKAPFLEQFTDDWEKRWKPSHAKKDMKDAAKEGEDWAYVGEWAVEEPVKYKGIEGDKGLVVKNPAAHHAISAKFPKKIDNKGKTLVVQYEVKLQSEHIPRYISPFFRVHPAMLTTLAHHQTVLNVVAPT*	APFLEQFTDDWEK
MSTRG.2357.2.287-799	1522	PAMKFNAVAAAAALLAGTAHADEAQKPLTAPEKLPSFTPTTLKAPFLEQFTDDWEKRWKPSHAKKDMKDAAKEGEDWAYVGEWAVEEPVKYKGIEGDKGLVVKNPAAHHAISAKFPKKIDNKGKTLVVQYEVKLQSEHIPRYISPFFRVHPAMLTTLAHHQTVLNVVAPT*	EGEDWAYVGEWAVEEPVK
MSTRG.2357.2.287-799	2406	PAMKFNAVAAAAALLAGTAHADEAQKPLTAPEKLPSFTPTTLKAPFLEQFTDDWEKRWKPSHAKKDMKDAAKEGEDWAYVGEWAVEEPVKYKGIEGDKGLVVKNPAAHHAISAKFPKKIDNKGKTLVVQYEVKLQSEHIPRYISPFFRVHPAMLTTLAHHQTVLNVVAPT*	GIEGDKGLVVK
MSTRG.2418.1.c1057-350	2649	GVPHLVLGVYFVHTPTLSLLSNLNLILATRLRIASRHTSRVPCIRSNYIIHSPHPAALRAISQRHRPSLPAMATMPASHGHSEACCNIPPVVSKGYKAKGSYEEIGGYKTYVTGPADATKAIVFIYDIFGYFDQTLQGADILAHSDDNQKYRVFMPDWFKGKPCPIEWYPPDNEDKQKKLGEFFGTFPPPKIAGYVPDYVKAVKDNDSSISKLGILGVGSPRSHLHPPKHTLRAR*	GSYEEIGGYK
MSTRG.2418.1.c1057-350	6731	GVPHLVLGVYFVHTPTLSLLSNLNLILATRLRIASRHTSRVPCIRSNYIIHSPHPAALRAISQRHRPSLPAMATMPASHGHSEACCNIPPVVSKGYKAKGSYEEIGGYKTYVTGPADATKAIVFIYDIFGYFDQTLQGADILAHSDDNQKYRVFMPDWFKGKPCPIEWYPPDNEDKQKKLGEFFGTFPPPKIAGYVPDYVKAVKDNDSSISKLGILGVGSPRSHLHPPKHTLRAR*	TYVTGPADATK
MSTRG.2418.1.c1057-350	3085	GVPHLVLGVYFVHTPTLSLLSNLNLILATRLRIASRHTSRVPCIRSNYIIHSPHPAALRAISQRHRPSLPAMATMPASHGHSEACCNIPPVVSKGYKAKGSYEEIGGYKTYVTGPADATKAIVFIYDIFGYFDQTLQGADILAHSDDNQKYRVFMPDWFKGKPCPIEWYPPDNEDKQKKLGEFFGTFPPPKIAGYVPDYVKAVKDNDSSISKLGILGVGSPRSHLHPPKHTLRAR*	IAGYVPDYVK
MSTRG.2560.1.c1091-450	3775	DVPPPQSKSLCHPLKSELTSQPPPTQPPPTPDTQPPSQPANHPRQQIMPTLKVGDSFPDDVAFAYIPPSAEGDIKVCGIPQQYDASKEFKAKKVILVSVPGAFTPTCQASHLPSYLDNKARLRAKGVDHVVVVAFNDPYVMSAWGKANAVADDFVIFASDADAKFSKSIGWNLGERTARYAIVVDHGKVVYASRDDDPKSIDQSGAETVLGKL*	KVILVSVPGAFTPTCQASHLPSYLDNK
MSTRG.2560.1.c1091-450	6813	DVPPPQSKSLCHPLKSELTSQPPPTQPPPTPDTQPPSQPANHPRQQIMPTLKVGDSFPDDVAFAYIPPSAEGDIKVCGIPQQYDASKEFKAKKVILVSVPGAFTPTCQASHLPSYLDNKARLRAKGVDHVVVVAFNDPYVMSAWGKANAVADDFVIFASDADAKFSKSIGWNLGERTARYAIVVDHGKVVYASRDDDPKSIDQSGAETVLGKL*	VCGIPQQYDASK
MSTRG.2560.1.c1091-450	5774	DVPPPQSKSLCHPLKSELTSQPPPTQPPPTPDTQPPSQPANHPRQQIMPTLKVGDSFPDDVAFAYIPPSAEGDIKVCGIPQQYDASKEFKAKKVILVSVPGAFTPTCQASHLPSYLDNKARLRAKGVDHVVVVAFNDPYVMSAWGKANAVADDFVIFASDADAKFSKSIGWNLGERTARYAIVVDHGKVVYASRDDDPKSIDQSGAETVLGKL*	SIGWNLGER
MSTRG.2560.1.c1091-450	7492	DVPPPQSKSLCHPLKSELTSQPPPTQPPPTPDTQPPSQPANHPRQQIMPTLKVGDSFPDDVAFAYIPPSAEGDIKVCGIPQQYDASKEFKAKKVILVSVPGAFTPTCQASHLPSYLDNKARLRAKGVDHVVVVAFNDPYVMSAWGKANAVADDFVIFASDADAKFSKSIGWNLGERTARYAIVVDHGKVVYASRDDDPKSIDQSGAETVLGKL*	YAIVVDHGK
MSTRG.2560.1.c1091-450	7025	DVPPPQSKSLCHPLKSELTSQPPPTQPPPTPDTQPPSQPANHPRQQIMPTLKVGDSFPDDVAFAYIPPSAEGDIKVCGIPQQYDASKEFKAKKVILVSVPGAFTPTCQASHLPSYLDNKARLRAKGVDHVVVVAFNDPYVMSAWGKANAVADDFVIFASDADAKFSKSIGWNLGERTARYAIVVDHGKVVYASRDDDPKSIDQSGAETVLGKL*	VILVSVPGAFTPTCQASHLPSYLDNK
MSTRG.2560.1.c1091-450	5767	DVPPPQSKSLCHPLKSELTSQPPPTQPPPTPDTQPPSQPANHPRQQIMPTLKVGDSFPDDVAFAYIPPSAEGDIKVCGIPQQYDASKEFKAKKVILVSVPGAFTPTCQASHLPSYLDNKARLRAKGVDHVVVVAFNDPYVMSAWGKANAVADDFVIFASDADAKFSKSIGWNLGERTARYAIVVDHGKVVYASRDDDPKSIDQSGAETVLGKL*	SIDQSGAETVLGK
MSTRG.2560.1.c1091-450	518	DVPPPQSKSLCHPLKSELTSQPPPTQPPPTPDTQPPSQPANHPRQQIMPTLKVGDSFPDDVAFAYIPPSAEGDIKVCGIPQQYDASKEFKAKKVILVSVPGAFTPTCQASHLPSYLDNKARLRAKGVDHVVVVAFNDPYVMSAWGKANAVADDFVIFASDADAKFSKSIGWNLGERTARYAIVVDHGKVVYASRDDDPKSIDQSGAETVLGKL*	ANAVADDFVIFASDADAK
MSTRG.2560.2.c1043-450	3775	IVYESPPPTQPPPTPDTQPPSQPANHPRQQIMPTLKVGDSFPDDVAFAYIPPSAEGDIKVCGIPQQYDASKEFKAKKVILVSVPGAFTPTCQASHLPSYLDNKARLRAKGVDHVVVVAFNDPYVMSAWGKANAVADDFVIFASDADAKFSKSIGWNLGERTARYAIVVDHGKVVYASRDDDPKSIDQSGAETVLGKL*	KVILVSVPGAFTPTCQASHLPSYLDNK
MSTRG.2560.2.c1043-450	6813	IVYESPPPTQPPPTPDTQPPSQPANHPRQQIMPTLKVGDSFPDDVAFAYIPPSAEGDIKVCGIPQQYDASKEFKAKKVILVSVPGAFTPTCQASHLPSYLDNKARLRAKGVDHVVVVAFNDPYVMSAWGKANAVADDFVIFASDADAKFSKSIGWNLGERTARYAIVVDHGKVVYASRDDDPKSIDQSGAETVLGKL*	VCGIPQQYDASK
MSTRG.2560.2.c1043-450	5774	IVYESPPPTQPPPTPDTQPPSQPANHPRQQIMPTLKVGDSFPDDVAFAYIPPSAEGDIKVCGIPQQYDASKEFKAKKVILVSVPGAFTPTCQASHLPSYLDNKARLRAKGVDHVVVVAFNDPYVMSAWGKANAVADDFVIFASDADAKFSKSIGWNLGERTARYAIVVDHGKVVYASRDDDPKSIDQSGAETVLGKL*	SIGWNLGER
MSTRG.2560.2.c1043-450	7492	IVYESPPPTQPPPTPDTQPPSQPANHPRQQIMPTLKVGDSFPDDVAFAYIPPSAEGDIKVCGIPQQYDASKEFKAKKVILVSVPGAFTPTCQASHLPSYLDNKARLRAKGVDHVVVVAFNDPYVMSAWGKANAVADDFVIFASDADAKFSKSIGWNLGERTARYAIVVDHGKVVYASRDDDPKSIDQSGAETVLGKL*	YAIVVDHGK
MSTRG.2560.2.c1043-450	7025	IVYESPPPTQPPPTPDTQPPSQPANHPRQQIMPTLKVGDSFPDDVAFAYIPPSAEGDIKVCGIPQQYDASKEFKAKKVILVSVPGAFTPTCQASHLPSYLDNKARLRAKGVDHVVVVAFNDPYVMSAWGKANAVADDFVIFASDADAKFSKSIGWNLGERTARYAIVVDHGKVVYASRDDDPKSIDQSGAETVLGKL*	VILVSVPGAFTPTCQASHLPSYLDNK
MSTRG.2560.2.c1043-450	5767	IVYESPPPTQPPPTPDTQPPSQPANHPRQQIMPTLKVGDSFPDDVAFAYIPPSAEGDIKVCGIPQQYDASKEFKAKKVILVSVPGAFTPTCQASHLPSYLDNKARLRAKGVDHVVVVAFNDPYVMSAWGKANAVADDFVIFASDADAKFSKSIGWNLGERTARYAIVVDHGKVVYASRDDDPKSIDQSGAETVLGKL*	SIDQSGAETVLGK
MSTRG.2560.2.c1043-450	518	IVYESPPPTQPPPTPDTQPPSQPANHPRQQIMPTLKVGDSFPDDVAFAYIPPSAEGDIKVCGIPQQYDASKEFKAKKVILVSVPGAFTPTCQASHLPSYLDNKARLRAKGVDHVVVVAFNDPYVMSAWGKANAVADDFVIFASDADAKFSKSIGWNLGERTARYAIVVDHGKVVYASRDDDPKSIDQSGAETVLGKL*	ANAVADDFVIFASDADAK
MSTRG.2560.3.c1039-446	3775	IVYESPPPTQPPPTPDTQPPSQPANHPRQQIMPTLKVGDSFPDDVAFAYIPPSAEGDIKVCGIPQQYDASKEFKAKKVILVSVPGAFTPTCQASHLPSYLDNKARLRAKGVDHVVVVAFNDPYVMSAWGKANAVADDFVIFASDADAKFSKSIGWNLGERTARYAIVVDHGKVVYASRDDDPKSIDQSGAETVLGKL*	KVILVSVPGAFTPTCQASHLPSYLDNK
MSTRG.2560.3.c1039-446	6813	IVYESPPPTQPPPTPDTQPPSQPANHPRQQIMPTLKVGDSFPDDVAFAYIPPSAEGDIKVCGIPQQYDASKEFKAKKVILVSVPGAFTPTCQASHLPSYLDNKARLRAKGVDHVVVVAFNDPYVMSAWGKANAVADDFVIFASDADAKFSKSIGWNLGERTARYAIVVDHGKVVYASRDDDPKSIDQSGAETVLGKL*	VCGIPQQYDASK
MSTRG.2560.3.c1039-446	5774	IVYESPPPTQPPPTPDTQPPSQPANHPRQQIMPTLKVGDSFPDDVAFAYIPPSAEGDIKVCGIPQQYDASKEFKAKKVILVSVPGAFTPTCQASHLPSYLDNKARLRAKGVDHVVVVAFNDPYVMSAWGKANAVADDFVIFASDADAKFSKSIGWNLGERTARYAIVVDHGKVVYASRDDDPKSIDQSGAETVLGKL*	SIGWNLGER
MSTRG.2560.3.c1039-446	7492	IVYESPPPTQPPPTPDTQPPSQPANHPRQQIMPTLKVGDSFPDDVAFAYIPPSAEGDIKVCGIPQQYDASKEFKAKKVILVSVPGAFTPTCQASHLPSYLDNKARLRAKGVDHVVVVAFNDPYVMSAWGKANAVADDFVIFASDADAKFSKSIGWNLGERTARYAIVVDHGKVVYASRDDDPKSIDQSGAETVLGKL*	YAIVVDHGK
MSTRG.2560.3.c1039-446	7025	IVYESPPPTQPPPTPDTQPPSQPANHPRQQIMPTLKVGDSFPDDVAFAYIPPSAEGDIKVCGIPQQYDASKEFKAKKVILVSVPGAFTPTCQASHLPSYLDNKARLRAKGVDHVVVVAFNDPYVMSAWGKANAVADDFVIFASDADAKFSKSIGWNLGERTARYAIVVDHGKVVYASRDDDPKSIDQSGAETVLGKL*	VILVSVPGAFTPTCQASHLPSYLDNK
MSTRG.2560.3.c1039-446	5767	IVYESPPPTQPPPTPDTQPPSQPANHPRQQIMPTLKVGDSFPDDVAFAYIPPSAEGDIKVCGIPQQYDASKEFKAKKVILVSVPGAFTPTCQASHLPSYLDNKARLRAKGVDHVVVVAFNDPYVMSAWGKANAVADDFVIFASDADAKFSKSIGWNLGERTARYAIVVDHGKVVYASRDDDPKSIDQSGAETVLGKL*	SIDQSGAETVLGK
MSTRG.2560.3.c1039-446	518	IVYESPPPTQPPPTPDTQPPSQPANHPRQQIMPTLKVGDSFPDDVAFAYIPPSAEGDIKVCGIPQQYDASKEFKAKKVILVSVPGAFTPTCQASHLPSYLDNKARLRAKGVDHVVVVAFNDPYVMSAWGKANAVADDFVIFASDADAKFSKSIGWNLGERTARYAIVVDHGKVVYASRDDDPKSIDQSGAETVLGKL*	ANAVADDFVIFASDADAK
IOZ07G2061.t1.c627-1	3775	MRAPSNPVRAPCIYESPPPTQPPPTPDTQPPSQPANHPRQQIMPTLKVGDSFPDDVAFAYIPPSAEGDIKVCGIPQQYDASKEFKAKKVILVSVPGAFTPTCQASHLPSYLDNKARLRAKGVDHVVVVAFNDPYVMSAWGKANAVADDFVIFASDADAKFSKSIGWNLGERTARYAIVVDHGKVVYASRDDDPKSIDQSGAETVLGKL*	KVILVSVPGAFTPTCQASHLPSYLDNK
IOZ07G2061.t1.c627-1	6813	MRAPSNPVRAPCIYESPPPTQPPPTPDTQPPSQPANHPRQQIMPTLKVGDSFPDDVAFAYIPPSAEGDIKVCGIPQQYDASKEFKAKKVILVSVPGAFTPTCQASHLPSYLDNKARLRAKGVDHVVVVAFNDPYVMSAWGKANAVADDFVIFASDADAKFSKSIGWNLGERTARYAIVVDHGKVVYASRDDDPKSIDQSGAETVLGKL*	VCGIPQQYDASK
IOZ07G2061.t1.c627-1	5774	MRAPSNPVRAPCIYESPPPTQPPPTPDTQPPSQPANHPRQQIMPTLKVGDSFPDDVAFAYIPPSAEGDIKVCGIPQQYDASKEFKAKKVILVSVPGAFTPTCQASHLPSYLDNKARLRAKGVDHVVVVAFNDPYVMSAWGKANAVADDFVIFASDADAKFSKSIGWNLGERTARYAIVVDHGKVVYASRDDDPKSIDQSGAETVLGKL*	SIGWNLGER
IOZ07G2061.t1.c627-1	7492	MRAPSNPVRAPCIYESPPPTQPPPTPDTQPPSQPANHPRQQIMPTLKVGDSFPDDVAFAYIPPSAEGDIKVCGIPQQYDASKEFKAKKVILVSVPGAFTPTCQASHLPSYLDNKARLRAKGVDHVVVVAFNDPYVMSAWGKANAVADDFVIFASDADAKFSKSIGWNLGERTARYAIVVDHGKVVYASRDDDPKSIDQSGAETVLGKL*	YAIVVDHGK
IOZ07G2061.t1.c627-1	7025	MRAPSNPVRAPCIYESPPPTQPPPTPDTQPPSQPANHPRQQIMPTLKVGDSFPDDVAFAYIPPSAEGDIKVCGIPQQYDASKEFKAKKVILVSVPGAFTPTCQASHLPSYLDNKARLRAKGVDHVVVVAFNDPYVMSAWGKANAVADDFVIFASDADAKFSKSIGWNLGERTARYAIVVDHGKVVYASRDDDPKSIDQSGAETVLGKL*	VILVSVPGAFTPTCQASHLPSYLDNK
IOZ07G2061.t1.c627-1	5767	MRAPSNPVRAPCIYESPPPTQPPPTPDTQPPSQPANHPRQQIMPTLKVGDSFPDDVAFAYIPPSAEGDIKVCGIPQQYDASKEFKAKKVILVSVPGAFTPTCQASHLPSYLDNKARLRAKGVDHVVVVAFNDPYVMSAWGKANAVADDFVIFASDADAKFSKSIGWNLGERTARYAIVVDHGKVVYASRDDDPKSIDQSGAETVLGKL*	SIDQSGAETVLGK
IOZ07G2061.t1.c627-1	518	MRAPSNPVRAPCIYESPPPTQPPPTPDTQPPSQPANHPRQQIMPTLKVGDSFPDDVAFAYIPPSAEGDIKVCGIPQQYDASKEFKAKKVILVSVPGAFTPTCQASHLPSYLDNKARLRAKGVDHVVVVAFNDPYVMSAWGKANAVADDFVIFASDADAKFSKSIGWNLGERTARYAIVVDHGKVVYASRDDDPKSIDQSGAETVLGKL*	ANAVADDFVIFASDADAK
MSTRG.2862.2.c5029-248	9	GNIVAGCPFFSPPKKRFHPPWSAIFVDPTVIFVRPSPFASSPQSPAHTLRTHLHMTSPAKRQNPIPATTTSATTAASYASAAGAPKKPAQAPLVATSSQPPVVAGGASAPVQNAKGASPSPVNGKPAVTPAVPAVARGNNGSASDHTRKSSVTMVASGPNSFAANGGPVGGSKAGIQFGFDSPAMAHSSPQVAGSVPIPIPGGNPRVTSPAHSPSPIPQPSASGGRPPSGLQQPTGQMTFGSLSSDGERHMRQGSVPSNPNAAVSQPGAHFRRESGHSVQSDNPGAPNRSIFPPQGGRGRGGFNPHGNSYNNQMGYPPNNQFRNGPGQGRGMPPPFQPQPRSMPYPNSPQPSRSPALVPSMPNTPNMAPANMQPNMTMQTPPQYHYPPPMAPQHQVHPP…	AAAEPEAATDSPAAIFK
MSTRG.2862.2.c5029-248	3538	GNIVAGCPFFSPPKKRFHPPWSAIFVDPTVIFVRPSPFASSPQSPAHTLRTHLHMTSPAKRQNPIPATTTSATTAASYASAAGAPKKPAQAPLVATSSQPPVVAGGASAPVQNAKGASPSPVNGKPAVTPAVPAVARGNNGSASDHTRKSSVTMVASGPNSFAANGGPVGGSKAGIQFGFDSPAMAHSSPQVAGSVPIPIPGGNPRVTSPAHSPSPIPQPSASGGRPPSGLQQPTGQMTFGSLSSDGERHMRQGSVPSNPNAAVSQPGAHFRRESGHSVQSDNPGAPNRSIFPPQGGRGRGGFNPHGNSYNNQMGYPPNNQFRNGPGQGRGMPPPFQPQPRSMPYPNSPQPSRSPALVPSMPNTPNMAPANMQPNMTMQTPPQYHYPPPMAPQHQVHPP…	KAAAEPEAATDSPAAIFK
MSTRG.2862.2.c5029-248	2189	GNIVAGCPFFSPPKKRFHPPWSAIFVDPTVIFVRPSPFASSPQSPAHTLRTHLHMTSPAKRQNPIPATTTSATTAASYASAAGAPKKPAQAPLVATSSQPPVVAGGASAPVQNAKGASPSPVNGKPAVTPAVPAVARGNNGSASDHTRKSSVTMVASGPNSFAANGGPVGGSKAGIQFGFDSPAMAHSSPQVAGSVPIPIPGGNPRVTSPAHSPSPIPQPSASGGRPPSGLQQPTGQMTFGSLSSDGERHMRQGSVPSNPNAAVSQPGAHFRRESGHSVQSDNPGAPNRSIFPPQGGRGRGGFNPHGNSYNNQMGYPPNNQFRNGPGQGRGMPPPFQPQPRSMPYPNSPQPSRSPALVPSMPNTPNMAPANMQPNMTMQTPPQYHYPPPMAPQHQVHPP…	GAQPGATGAGYLDPELVQR
MSTRG.2862.2.c5029-248	5072	GNIVAGCPFFSPPKKRFHPPWSAIFVDPTVIFVRPSPFASSPQSPAHTLRTHLHMTSPAKRQNPIPATTTSATTAASYASAAGAPKKPAQAPLVATSSQPPVVAGGASAPVQNAKGASPSPVNGKPAVTPAVPAVARGNNGSASDHTRKSSVTMVASGPNSFAANGGPVGGSKAGIQFGFDSPAMAHSSPQVAGSVPIPIPGGNPRVTSPAHSPSPIPQPSASGGRPPSGLQQPTGQMTFGSLSSDGERHMRQGSVPSNPNAAVSQPGAHFRRESGHSVQSDNPGAPNRSIFPPQGGRGRGGFNPHGNSYNNQMGYPPNNQFRNGPGQGRGMPPPFQPQPRSMPYPNSPQPSRSPALVPSMPNTPNMAPANMQPNMTMQTPPQYHYPPPMAPQHQVHPP…	PGAPFPSSSTPMSR
MSTRG.2862.2.c5029-248	4698	GNIVAGCPFFSPPKKRFHPPWSAIFVDPTVIFVRPSPFASSPQSPAHTLRTHLHMTSPAKRQNPIPATTTSATTAASYASAAGAPKKPAQAPLVATSSQPPVVAGGASAPVQNAKGASPSPVNGKPAVTPAVPAVARGNNGSASDHTRKSSVTMVASGPNSFAANGGPVGGSKAGIQFGFDSPAMAHSSPQVAGSVPIPIPGGNPRVTSPAHSPSPIPQPSASGGRPPSGLQQPTGQMTFGSLSSDGERHMRQGSVPSNPNAAVSQPGAHFRRESGHSVQSDNPGAPNRSIFPPQGGRGRGGFNPHGNSYNNQMGYPPNNQFRNGPGQGRGMPPPFQPQPRSMPYPNSPQPSRSPALVPSMPNTPNMAPANMQPNMTMQTPPQYHYPPPMAPQHQVHPP…	NAAGEIVDTSSFK
MSTRG.2862.2.c5029-248	1728	GNIVAGCPFFSPPKKRFHPPWSAIFVDPTVIFVRPSPFASSPQSPAHTLRTHLHMTSPAKRQNPIPATTTSATTAASYASAAGAPKKPAQAPLVATSSQPPVVAGGASAPVQNAKGASPSPVNGKPAVTPAVPAVARGNNGSASDHTRKSSVTMVASGPNSFAANGGPVGGSKAGIQFGFDSPAMAHSSPQVAGSVPIPIPGGNPRVTSPAHSPSPIPQPSASGGRPPSGLQQPTGQMTFGSLSSDGERHMRQGSVPSNPNAAVSQPGAHFRRESGHSVQSDNPGAPNRSIFPPQGGRGRGGFNPHGNSYNNQMGYPPNNQFRNGPGQGRGMPPPFQPQPRSMPYPNSPQPSRSPALVPSMPNTPNMAPANMQPNMTMQTPPQYHYPPPMAPQHQVHPP…	ESGHSVQSDNPGAPNR
MSTRG.2862.2.c5029-248	5942	GNIVAGCPFFSPPKKRFHPPWSAIFVDPTVIFVRPSPFASSPQSPAHTLRTHLHMTSPAKRQNPIPATTTSATTAASYASAAGAPKKPAQAPLVATSSQPPVVAGGASAPVQNAKGASPSPVNGKPAVTPAVPAVARGNNGSASDHTRKSSVTMVASGPNSFAANGGPVGGSKAGIQFGFDSPAMAHSSPQVAGSVPIPIPGGNPRVTSPAHSPSPIPQPSASGGRPPSGLQQPTGQMTFGSLSSDGERHMRQGSVPSNPNAAVSQPGAHFRRESGHSVQSDNPGAPNRSIFPPQGGRGRGGFNPHGNSYNNQMGYPPNNQFRNGPGQGRGMPPPFQPQPRSMPYPNSPQPSRSPALVPSMPNTPNMAPANMQPNMTMQTPPQYHYPPPMAPQHQVHPP…	SPSQPERPSSANHQSQPVIVSSTPQPQSAQPNPAAK
MSTRG.2862.2.c5029-248	4803	GNIVAGCPFFSPPKKRFHPPWSAIFVDPTVIFVRPSPFASSPQSPAHTLRTHLHMTSPAKRQNPIPATTTSATTAASYASAAGAPKKPAQAPLVATSSQPPVVAGGASAPVQNAKGASPSPVNGKPAVTPAVPAVARGNNGSASDHTRKSSVTMVASGPNSFAANGGPVGGSKAGIQFGFDSPAMAHSSPQVAGSVPIPIPGGNPRVTSPAHSPSPIPQPSASGGRPPSGLQQPTGQMTFGSLSSDGERHMRQGSVPSNPNAAVSQPGAHFRRESGHSVQSDNPGAPNRSIFPPQGGRGRGGFNPHGNSYNNQMGYPPNNQFRNGPGQGRGMPPPFQPQPRSMPYPNSPQPSRSPALVPSMPNTPNMAPANMQPNMTMQTPPQYHYPPPMAPQHQVHPP…	NFSAGYAQQTSNHVGADDLR
MSTRG.2862.2.c5029-248	5283	GNIVAGCPFFSPPKKRFHPPWSAIFVDPTVIFVRPSPFASSPQSPAHTLRTHLHMTSPAKRQNPIPATTTSATTAASYASAAGAPKKPAQAPLVATSSQPPVVAGGASAPVQNAKGASPSPVNGKPAVTPAVPAVARGNNGSASDHTRKSSVTMVASGPNSFAANGGPVGGSKAGIQFGFDSPAMAHSSPQVAGSVPIPIPGGNPRVTSPAHSPSPIPQPSASGGRPPSGLQQPTGQMTFGSLSSDGERHMRQGSVPSNPNAAVSQPGAHFRRESGHSVQSDNPGAPNRSIFPPQGGRGRGGFNPHGNSYNNQMGYPPNNQFRNGPGQGRGMPPPFQPQPRSMPYPNSPQPSRSPALVPSMPNTPNMAPANMQPNMTMQTPPQYHYPPPMAPQHQVHPP…	QPASPAPSAQQSK
MSTRG.2862.2.c5029-248	5890	GNIVAGCPFFSPPKKRFHPPWSAIFVDPTVIFVRPSPFASSPQSPAHTLRTHLHMTSPAKRQNPIPATTTSATTAASYASAAGAPKKPAQAPLVATSSQPPVVAGGASAPVQNAKGASPSPVNGKPAVTPAVPAVARGNNGSASDHTRKSSVTMVASGPNSFAANGGPVGGSKAGIQFGFDSPAMAHSSPQVAGSVPIPIPGGNPRVTSPAHSPSPIPQPSASGGRPPSGLQQPTGQMTFGSLSSDGERHMRQGSVPSNPNAAVSQPGAHFRRESGHSVQSDNPGAPNRSIFPPQGGRGRGGFNPHGNSYNNQMGYPPNNQFRNGPGQGRGMPPPFQPQPRSMPYPNSPQPSRSPALVPSMPNTPNMAPANMQPNMTMQTPPQYHYPPPMAPQHQVHPP…	SMPYPNSPQPSR
MSTRG.2862.2.c5029-248	6865	GNIVAGCPFFSPPKKRFHPPWSAIFVDPTVIFVRPSPFASSPQSPAHTLRTHLHMTSPAKRQNPIPATTTSATTAASYASAAGAPKKPAQAPLVATSSQPPVVAGGASAPVQNAKGASPSPVNGKPAVTPAVPAVARGNNGSASDHTRKSSVTMVASGPNSFAANGGPVGGSKAGIQFGFDSPAMAHSSPQVAGSVPIPIPGGNPRVTSPAHSPSPIPQPSASGGRPPSGLQQPTGQMTFGSLSSDGERHMRQGSVPSNPNAAVSQPGAHFRRESGHSVQSDNPGAPNRSIFPPQGGRGRGGFNPHGNSYNNQMGYPPNNQFRNGPGQGRGMPPPFQPQPRSMPYPNSPQPSRSPALVPSMPNTPNMAPANMQPNMTMQTPPQYHYPPPMAPQHQVHPP…	VEAEAAQAAK
MSTRG.2862.2.c5029-248	1712	GNIVAGCPFFSPPKKRFHPPWSAIFVDPTVIFVRPSPFASSPQSPAHTLRTHLHMTSPAKRQNPIPATTTSATTAASYASAAGAPKKPAQAPLVATSSQPPVVAGGASAPVQNAKGASPSPVNGKPAVTPAVPAVARGNNGSASDHTRKSSVTMVASGPNSFAANGGPVGGSKAGIQFGFDSPAMAHSSPQVAGSVPIPIPGGNPRVTSPAHSPSPIPQPSASGGRPPSGLQQPTGQMTFGSLSSDGERHMRQGSVPSNPNAAVSQPGAHFRRESGHSVQSDNPGAPNRSIFPPQGGRGRGGFNPHGNSYNNQMGYPPNNQFRNGPGQGRGMPPPFQPQPRSMPYPNSPQPSRSPALVPSMPNTPNMAPANMQPNMTMQTPPQYHYPPPMAPQHQVHPP…	EQLPTGDAAVSVAKPSSDEKK
MSTRG.2862.2.c5029-248	6375	GNIVAGCPFFSPPKKRFHPPWSAIFVDPTVIFVRPSPFASSPQSPAHTLRTHLHMTSPAKRQNPIPATTTSATTAASYASAAGAPKKPAQAPLVATSSQPPVVAGGASAPVQNAKGASPSPVNGKPAVTPAVPAVARGNNGSASDHTRKSSVTMVASGPNSFAANGGPVGGSKAGIQFGFDSPAMAHSSPQVAGSVPIPIPGGNPRVTSPAHSPSPIPQPSASGGRPPSGLQQPTGQMTFGSLSSDGERHMRQGSVPSNPNAAVSQPGAHFRRESGHSVQSDNPGAPNRSIFPPQGGRGRGGFNPHGNSYNNQMGYPPNNQFRNGPGQGRGMPPPFQPQPRSMPYPNSPQPSRSPALVPSMPNTPNMAPANMQPNMTMQTPPQYHYPPPMAPQHQVHPP…	TIGANLDQTEK
MSTRG.2862.2.c5029-248	5113	GNIVAGCPFFSPPKKRFHPPWSAIFVDPTVIFVRPSPFASSPQSPAHTLRTHLHMTSPAKRQNPIPATTTSATTAASYASAAGAPKKPAQAPLVATSSQPPVVAGGASAPVQNAKGASPSPVNGKPAVTPAVPAVARGNNGSASDHTRKSSVTMVASGPNSFAANGGPVGGSKAGIQFGFDSPAMAHSSPQVAGSVPIPIPGGNPRVTSPAHSPSPIPQPSASGGRPPSGLQQPTGQMTFGSLSSDGERHMRQGSVPSNPNAAVSQPGAHFRRESGHSVQSDNPGAPNRSIFPPQGGRGRGGFNPHGNSYNNQMGYPPNNQFRNGPGQGRGMPPPFQPQPRSMPYPNSPQPSRSPALVPSMPNTPNMAPANMQPNMTMQTPPQYHYPPPMAPQHQVHPP…	PSVNSIGSFQR
MSTRG.2862.2.c5029-248	1573	GNIVAGCPFFSPPKKRFHPPWSAIFVDPTVIFVRPSPFASSPQSPAHTLRTHLHMTSPAKRQNPIPATTTSATTAASYASAAGAPKKPAQAPLVATSSQPPVVAGGASAPVQNAKGASPSPVNGKPAVTPAVPAVARGNNGSASDHTRKSSVTMVASGPNSFAANGGPVGGSKAGIQFGFDSPAMAHSSPQVAGSVPIPIPGGNPRVTSPAHSPSPIPQPSASGGRPPSGLQQPTGQMTFGSLSSDGERHMRQGSVPSNPNAAVSQPGAHFRRESGHSVQSDNPGAPNRSIFPPQGGRGRGGFNPHGNSYNNQMGYPPNNQFRNGPGQGRGMPPPFQPQPRSMPYPNSPQPSRSPALVPSMPNTPNMAPANMQPNMTMQTPPQYHYPPPMAPQHQVHPP…	EIQDELKEK
MSTRG.2862.2.c5029-248	5833	GNIVAGCPFFSPPKKRFHPPWSAIFVDPTVIFVRPSPFASSPQSPAHTLRTHLHMTSPAKRQNPIPATTTSATTAASYASAAGAPKKPAQAPLVATSSQPPVVAGGASAPVQNAKGASPSPVNGKPAVTPAVPAVARGNNGSASDHTRKSSVTMVASGPNSFAANGGPVGGSKAGIQFGFDSPAMAHSSPQVAGSVPIPIPGGNPRVTSPAHSPSPIPQPSASGGRPPSGLQQPTGQMTFGSLSSDGERHMRQGSVPSNPNAAVSQPGAHFRRESGHSVQSDNPGAPNRSIFPPQGGRGRGGFNPHGNSYNNQMGYPPNNQFRNGPGQGRGMPPPFQPQPRSMPYPNSPQPSRSPALVPSMPNTPNMAPANMQPNMTMQTPPQYHYPPPMAPQHQVHPP…	SLIGEGDGGR
MSTRG.2862.2.c5029-248	3709	GNIVAGCPFFSPPKKRFHPPWSAIFVDPTVIFVRPSPFASSPQSPAHTLRTHLHMTSPAKRQNPIPATTTSATTAASYASAAGAPKKPAQAPLVATSSQPPVVAGGASAPVQNAKGASPSPVNGKPAVTPAVPAVARGNNGSASDHTRKSSVTMVASGPNSFAANGGPVGGSKAGIQFGFDSPAMAHSSPQVAGSVPIPIPGGNPRVTSPAHSPSPIPQPSASGGRPPSGLQQPTGQMTFGSLSSDGERHMRQGSVPSNPNAAVSQPGAHFRRESGHSVQSDNPGAPNRSIFPPQGGRGRGGFNPHGNSYNNQMGYPPNNQFRNGPGQGRGMPPPFQPQPRSMPYPNSPQPSRSPALVPSMPNTPNMAPANMQPNMTMQTPPQYHYPPPMAPQHQVHPP…	KPAQAPLVATSSQPPVVAGGASAPVQNAK
MSTRG.2862.2.c5029-248	1711	GNIVAGCPFFSPPKKRFHPPWSAIFVDPTVIFVRPSPFASSPQSPAHTLRTHLHMTSPAKRQNPIPATTTSATTAASYASAAGAPKKPAQAPLVATSSQPPVVAGGASAPVQNAKGASPSPVNGKPAVTPAVPAVARGNNGSASDHTRKSSVTMVASGPNSFAANGGPVGGSKAGIQFGFDSPAMAHSSPQVAGSVPIPIPGGNPRVTSPAHSPSPIPQPSASGGRPPSGLQQPTGQMTFGSLSSDGERHMRQGSVPSNPNAAVSQPGAHFRRESGHSVQSDNPGAPNRSIFPPQGGRGRGGFNPHGNSYNNQMGYPPNNQFRNGPGQGRGMPPPFQPQPRSMPYPNSPQPSRSPALVPSMPNTPNMAPANMQPNMTMQTPPQYHYPPPMAPQHQVHPP…	EQLPTGDAAVSVAKPSSDEK
MSTRG.2862.2.c5029-248	1710	GNIVAGCPFFSPPKKRFHPPWSAIFVDPTVIFVRPSPFASSPQSPAHTLRTHLHMTSPAKRQNPIPATTTSATTAASYASAAGAPKKPAQAPLVATSSQPPVVAGGASAPVQNAKGASPSPVNGKPAVTPAVPAVARGNNGSASDHTRKSSVTMVASGPNSFAANGGPVGGSKAGIQFGFDSPAMAHSSPQVAGSVPIPIPGGNPRVTSPAHSPSPIPQPSASGGRPPSGLQQPTGQMTFGSLSSDGERHMRQGSVPSNPNAAVSQPGAHFRRESGHSVQSDNPGAPNRSIFPPQGGRGRGGFNPHGNSYNNQMGYPPNNQFRNGPGQGRGMPPPFQPQPRSMPYPNSPQPSRSPALVPSMPNTPNMAPANMQPNMTMQTPPQYHYPPPMAPQHQVHPP…	EQLPTGDAAVSVAK
MSTRG.2862.2.c5029-248	4035	GNIVAGCPFFSPPKKRFHPPWSAIFVDPTVIFVRPSPFASSPQSPAHTLRTHLHMTSPAKRQNPIPATTTSATTAASYASAAGAPKKPAQAPLVATSSQPPVVAGGASAPVQNAKGASPSPVNGKPAVTPAVPAVARGNNGSASDHTRKSSVTMVASGPNSFAANGGPVGGSKAGIQFGFDSPAMAHSSPQVAGSVPIPIPGGNPRVTSPAHSPSPIPQPSASGGRPPSGLQQPTGQMTFGSLSSDGERHMRQGSVPSNPNAAVSQPGAHFRRESGHSVQSDNPGAPNRSIFPPQGGRGRGGFNPHGNSYNNQMGYPPNNQFRNGPGQGRGMPPPFQPQPRSMPYPNSPQPSRSPALVPSMPNTPNMAPANMQPNMTMQTPPQYHYPPPMAPQHQVHPP…	LGPGGSLGRPGEDSGLSSR
MSTRG.2862.2.c5029-248	6523	GNIVAGCPFFSPPKKRFHPPWSAIFVDPTVIFVRPSPFASSPQSPAHTLRTHLHMTSPAKRQNPIPATTTSATTAASYASAAGAPKKPAQAPLVATSSQPPVVAGGASAPVQNAKGASPSPVNGKPAVTPAVPAVARGNNGSASDHTRKSSVTMVASGPNSFAANGGPVGGSKAGIQFGFDSPAMAHSSPQVAGSVPIPIPGGNPRVTSPAHSPSPIPQPSASGGRPPSGLQQPTGQMTFGSLSSDGERHMRQGSVPSNPNAAVSQPGAHFRRESGHSVQSDNPGAPNRSIFPPQGGRGRGGFNPHGNSYNNQMGYPPNNQFRNGPGQGRGMPPPFQPQPRSMPYPNSPQPSRSPALVPSMPNTPNMAPANMQPNMTMQTPPQYHYPPPMAPQHQVHPP…	TPPVVSSTPTPPPPK
MSTRG.2862.2.c5029-248	3991	GNIVAGCPFFSPPKKRFHPPWSAIFVDPTVIFVRPSPFASSPQSPAHTLRTHLHMTSPAKRQNPIPATTTSATTAASYASAAGAPKKPAQAPLVATSSQPPVVAGGASAPVQNAKGASPSPVNGKPAVTPAVPAVARGNNGSASDHTRKSSVTMVASGPNSFAANGGPVGGSKAGIQFGFDSPAMAHSSPQVAGSVPIPIPGGNPRVTSPAHSPSPIPQPSASGGRPPSGLQQPTGQMTFGSLSSDGERHMRQGSVPSNPNAAVSQPGAHFRRESGHSVQSDNPGAPNRSIFPPQGGRGRGGFNPHGNSYNNQMGYPPNNQFRNGPGQGRGMPPPFQPQPRSMPYPNSPQPSRSPALVPSMPNTPNMAPANMQPNMTMQTPPQYHYPPPMAPQHQVHPP…	LFTEQPSLEFHQQVK
MSTRG.2862.2.c5029-248	4634	GNIVAGCPFFSPPKKRFHPPWSAIFVDPTVIFVRPSPFASSPQSPAHTLRTHLHMTSPAKRQNPIPATTTSATTAASYASAAGAPKKPAQAPLVATSSQPPVVAGGASAPVQNAKGASPSPVNGKPAVTPAVPAVARGNNGSASDHTRKSSVTMVASGPNSFAANGGPVGGSKAGIQFGFDSPAMAHSSPQVAGSVPIPIPGGNPRVTSPAHSPSPIPQPSASGGRPPSGLQQPTGQMTFGSLSSDGERHMRQGSVPSNPNAAVSQPGAHFRRESGHSVQSDNPGAPNRSIFPPQGGRGRGGFNPHGNSYNNQMGYPPNNQFRNGPGQGRGMPPPFQPQPRSMPYPNSPQPSRSPALVPSMPNTPNMAPANMQPNMTMQTPPQYHYPPPMAPQHQVHPP…	MLETMSAEVR
MSTRG.2862.2.c5029-248	5869	GNIVAGCPFFSPPKKRFHPPWSAIFVDPTVIFVRPSPFASSPQSPAHTLRTHLHMTSPAKRQNPIPATTTSATTAASYASAAGAPKKPAQAPLVATSSQPPVVAGGASAPVQNAKGASPSPVNGKPAVTPAVPAVARGNNGSASDHTRKSSVTMVASGPNSFAANGGPVGGSKAGIQFGFDSPAMAHSSPQVAGSVPIPIPGGNPRVTSPAHSPSPIPQPSASGGRPPSGLQQPTGQMTFGSLSSDGERHMRQGSVPSNPNAAVSQPGAHFRRESGHSVQSDNPGAPNRSIFPPQGGRGRGGFNPHGNSYNNQMGYPPNNQFRNGPGQGRGMPPPFQPQPRSMPYPNSPQPSRSPALVPSMPNTPNMAPANMQPNMTMQTPPQYHYPPPMAPQHQVHPP…	SLTPAHVR
MSTRG.2862.2.c5029-248	5050	GNIVAGCPFFSPPKKRFHPPWSAIFVDPTVIFVRPSPFASSPQSPAHTLRTHLHMTSPAKRQNPIPATTTSATTAASYASAAGAPKKPAQAPLVATSSQPPVVAGGASAPVQNAKGASPSPVNGKPAVTPAVPAVARGNNGSASDHTRKSSVTMVASGPNSFAANGGPVGGSKAGIQFGFDSPAMAHSSPQVAGSVPIPIPGGNPRVTSPAHSPSPIPQPSASGGRPPSGLQQPTGQMTFGSLSSDGERHMRQGSVPSNPNAAVSQPGAHFRRESGHSVQSDNPGAPNRSIFPPQGGRGRGGFNPHGNSYNNQMGYPPNNQFRNGPGQGRGMPPPFQPQPRSMPYPNSPQPSRSPALVPSMPNTPNMAPANMQPNMTMQTPPQYHYPPPMAPQHQVHPP…	PAALNIITKPVEPAQPSAALQSLK
MSTRG.2862.2.c5029-248	5219	GNIVAGCPFFSPPKKRFHPPWSAIFVDPTVIFVRPSPFASSPQSPAHTLRTHLHMTSPAKRQNPIPATTTSATTAASYASAAGAPKKPAQAPLVATSSQPPVVAGGASAPVQNAKGASPSPVNGKPAVTPAVPAVARGNNGSASDHTRKSSVTMVASGPNSFAANGGPVGGSKAGIQFGFDSPAMAHSSPQVAGSVPIPIPGGNPRVTSPAHSPSPIPQPSASGGRPPSGLQQPTGQMTFGSLSSDGERHMRQGSVPSNPNAAVSQPGAHFRRESGHSVQSDNPGAPNRSIFPPQGGRGRGGFNPHGNSYNNQMGYPPNNQFRNGPGQGRGMPPPFQPQPRSMPYPNSPQPSRSPALVPSMPNTPNMAPANMQPNMTMQTPPQYHYPPPMAPQHQVHPP…	QGSVPSNPNAAVSQPGAHFR
MSTRG.2862.2.c5029-248	4591	GNIVAGCPFFSPPKKRFHPPWSAIFVDPTVIFVRPSPFASSPQSPAHTLRTHLHMTSPAKRQNPIPATTTSATTAASYASAAGAPKKPAQAPLVATSSQPPVVAGGASAPVQNAKGASPSPVNGKPAVTPAVPAVARGNNGSASDHTRKSSVTMVASGPNSFAANGGPVGGSKAGIQFGFDSPAMAHSSPQVAGSVPIPIPGGNPRVTSPAHSPSPIPQPSASGGRPPSGLQQPTGQMTFGSLSSDGERHMRQGSVPSNPNAAVSQPGAHFRRESGHSVQSDNPGAPNRSIFPPQGGRGRGGFNPHGNSYNNQMGYPPNNQFRNGPGQGRGMPPPFQPQPRSMPYPNSPQPSRSPALVPSMPNTPNMAPANMQPNMTMQTPPQYHYPPPMAPQHQVHPP…	MAMASGTMAR
MSTRG.2862.2.c5029-248	3076	GNIVAGCPFFSPPKKRFHPPWSAIFVDPTVIFVRPSPFASSPQSPAHTLRTHLHMTSPAKRQNPIPATTTSATTAASYASAAGAPKKPAQAPLVATSSQPPVVAGGASAPVQNAKGASPSPVNGKPAVTPAVPAVARGNNGSASDHTRKSSVTMVASGPNSFAANGGPVGGSKAGIQFGFDSPAMAHSSPQVAGSVPIPIPGGNPRVTSPAHSPSPIPQPSASGGRPPSGLQQPTGQMTFGSLSSDGERHMRQGSVPSNPNAAVSQPGAHFRRESGHSVQSDNPGAPNRSIFPPQGGRGRGGFNPHGNSYNNQMGYPPNNQFRNGPGQGRGMPPPFQPQPRSMPYPNSPQPSRSPALVPSMPNTPNMAPANMQPNMTMQTPPQYHYPPPMAPQHQVHPP…	IADQILDIASQSK
MSTRG.2862.2.c5029-248	5408	GNIVAGCPFFSPPKKRFHPPWSAIFVDPTVIFVRPSPFASSPQSPAHTLRTHLHMTSPAKRQNPIPATTTSATTAASYASAAGAPKKPAQAPLVATSSQPPVVAGGASAPVQNAKGASPSPVNGKPAVTPAVPAVARGNNGSASDHTRKSSVTMVASGPNSFAANGGPVGGSKAGIQFGFDSPAMAHSSPQVAGSVPIPIPGGNPRVTSPAHSPSPIPQPSASGGRPPSGLQQPTGQMTFGSLSSDGERHMRQGSVPSNPNAAVSQPGAHFRRESGHSVQSDNPGAPNRSIFPPQGGRGRGGFNPHGNSYNNQMGYPPNNQFRNGPGQGRGMPPPFQPQPRSMPYPNSPQPSRSPALVPSMPNTPNMAPANMQPNMTMQTPPQYHYPPPMAPQHQVHPP…	RESGHSVQSDNPGAPNR
IOZ07G1895.t1.c465-1	4086	MVKAVCVLRGDEKVGGTVVFEQESESAPTTITYDITGNDANAQRGFHIHTFGDNTNGCTSAGPHFNPFNKSHGAPDASERHVGDMGNVKTDANGVAKGTLKDSQIKLIGPHSVIGRTVVVHAGTDDLGKGGHEQSLSTGNAGGRPACGVIGISS*	LIGPHSVIGR
IOZ07G1895.t1.c465-1	6703	MVKAVCVLRGDEKVGGTVVFEQESESAPTTITYDITGNDANAQRGFHIHTFGDNTNGCTSAGPHFNPFNKSHGAPDASERHVGDMGNVKTDANGVAKGTLKDSQIKLIGPHSVIGRTVVVHAGTDDLGKGGHEQSLSTGNAGGRPACGVIGISS*	TVVVHAGTDDLGKGGHEQSLSTGNAGGR
IOZ07G1895.t1.c465-1	2683	MVKAVCVLRGDEKVGGTVVFEQESESAPTTITYDITGNDANAQRGFHIHTFGDNTNGCTSAGPHFNPFNKSHGAPDASERHVGDMGNVKTDANGVAKGTLKDSQIKLIGPHSVIGRTVVVHAGTDDLGKGGHEQSLSTGNAGGRPACGVIGISS*	GTLKDSQIK
IOZ07G1895.t1.c465-1	2348	MVKAVCVLRGDEKVGGTVVFEQESESAPTTITYDITGNDANAQRGFHIHTFGDNTNGCTSAGPHFNPFNKSHGAPDASERHVGDMGNVKTDANGVAKGTLKDSQIKLIGPHSVIGRTVVVHAGTDDLGKGGHEQSLSTGNAGGRPACGVIGISS*	GGHEQSLSTGNAGGR
IOZ07G1895.t1.c465-1	6702	MVKAVCVLRGDEKVGGTVVFEQESESAPTTITYDITGNDANAQRGFHIHTFGDNTNGCTSAGPHFNPFNKSHGAPDASERHVGDMGNVKTDANGVAKGTLKDSQIKLIGPHSVIGRTVVVHAGTDDLGKGGHEQSLSTGNAGGRPACGVIGISS*	TVVVHAGTDDLGK
MSTRG.3304.1.1-384	890	MLAGRAPVLLQQGRCCLPRALPSAARAFTAASLLRSSSPLSAPLPKRFGALSAFRAYTSAAPQPAPNLKAYLESGVIKPRQHVNVKKVLVIGSGGLAIGQAGEFDYSGSPSPRRVIGRPASSDDGQS*	AYLESGVIKPR
MSTRG.3429.1.c1074-298	2214	AYVDFPSPTSRFFLELLDLPRLLDLGSASRPLSQHLSGPRCHKSASRVVAAPRPKPRPPCSAKMRASTALALLSAVGASAQSTQNYTSELDMRINTNDVPIETRAVWCRAQTDTCGLLCGKNTDKNSCTPDTLNFECTCASNKSMPGLQFYIQTVPTFICDELYKECKVKFAGQADEQKGCDTNIRALCGTTPPPKGPISSSDSGDSSESTTSASPTPQKTSGPVSSSTSGGLAAPTMAPAGNGAAAFAALGLLAYLV*	GCDTNIR
MSTRG.3429.1.c1074-298	3357	AYVDFPSPTSRFFLELLDLPRLLDLGSASRPLSQHLSGPRCHKSASRVVAAPRPKPRPPCSAKMRASTALALLSAVGASAQSTQNYTSELDMRINTNDVPIETRAVWCRAQTDTCGLLCGKNTDKNSCTPDTLNFECTCASNKSMPGLQFYIQTVPTFICDELYKECKVKFAGQADEQKGCDTNIRALCGTTPPPKGPISSSDSGDSSESTTSASPTPQKTSGPVSSSTSGGLAAPTMAPAGNGAAAFAALGLLAYLV*	INTNDVPIETR
MSTRG.3429.1.c1074-298	632	AYVDFPSPTSRFFLELLDLPRLLDLGSASRPLSQHLSGPRCHKSASRVVAAPRPKPRPPCSAKMRASTALALLSAVGASAQSTQNYTSELDMRINTNDVPIETRAVWCRAQTDTCGLLCGKNTDKNSCTPDTLNFECTCASNKSMPGLQFYIQTVPTFICDELYKECKVKFAGQADEQKGCDTNIRALCGTTPPPKGPISSSDSGDSSESTTSASPTPQKTSGPVSSSTSGGLAAPTMAPAGNGAAAFAALGLLAYLV*	AQTDTCGLLCGK
MSTRG.3429.1.c1074-298	430	AYVDFPSPTSRFFLELLDLPRLLDLGSASRPLSQHLSGPRCHKSASRVVAAPRPKPRPPCSAKMRASTALALLSAVGASAQSTQNYTSELDMRINTNDVPIETRAVWCRAQTDTCGLLCGKNTDKNSCTPDTLNFECTCASNKSMPGLQFYIQTVPTFICDELYKECKVKFAGQADEQKGCDTNIRALCGTTPPPKGPISSSDSGDSSESTTSASPTPQKTSGPVSSSTSGGLAAPTMAPAGNGAAAFAALGLLAYLV*	ALCGTTPPPK
MSTRG.3429.1.c1074-298	5888	AYVDFPSPTSRFFLELLDLPRLLDLGSASRPLSQHLSGPRCHKSASRVVAAPRPKPRPPCSAKMRASTALALLSAVGASAQSTQNYTSELDMRINTNDVPIETRAVWCRAQTDTCGLLCGKNTDKNSCTPDTLNFECTCASNKSMPGLQFYIQTVPTFICDELYKECKVKFAGQADEQKGCDTNIRALCGTTPPPKGPISSSDSGDSSESTTSASPTPQKTSGPVSSSTSGGLAAPTMAPAGNGAAAFAALGLLAYLV*	SMPGLQFYIQTVPTFICDELYK
MSTRG.3429.1.c1074-298	1852	AYVDFPSPTSRFFLELLDLPRLLDLGSASRPLSQHLSGPRCHKSASRVVAAPRPKPRPPCSAKMRASTALALLSAVGASAQSTQNYTSELDMRINTNDVPIETRAVWCRAQTDTCGLLCGKNTDKNSCTPDTLNFECTCASNKSMPGLQFYIQTVPTFICDELYKECKVKFAGQADEQKGCDTNIRALCGTTPPPKGPISSSDSGDSSESTTSASPTPQKTSGPVSSSTSGGLAAPTMAPAGNGAAAFAALGLLAYLV*	FAGQADEQK
MSTRG.3429.2.c1041-265	2214	AYVDFPSPTSRFFLELLDLPRLLDLGSASRPLSQHLSGPRCHKSASRVVAAPRPKPRPPCSAKMRASTALALLSAVGASAQSTQNYTSELDMRINTNDVPIETRAVWCRAQTDTCGLLCGKNTDKNSCTPDTLNFECTCASNKSMPGLQFYIQTVPTFICDELYKECKVKFAGQADEQKGCDTNIRALCGTTPPPKGPISSSDSGDSSESTTSASPTPQKTSGPVSSSTSGGLAAPTMAPAGNGAAAFAALGLLAYLV*	GCDTNIR
MSTRG.3429.2.c1041-265	3357	AYVDFPSPTSRFFLELLDLPRLLDLGSASRPLSQHLSGPRCHKSASRVVAAPRPKPRPPCSAKMRASTALALLSAVGASAQSTQNYTSELDMRINTNDVPIETRAVWCRAQTDTCGLLCGKNTDKNSCTPDTLNFECTCASNKSMPGLQFYIQTVPTFICDELYKECKVKFAGQADEQKGCDTNIRALCGTTPPPKGPISSSDSGDSSESTTSASPTPQKTSGPVSSSTSGGLAAPTMAPAGNGAAAFAALGLLAYLV*	INTNDVPIETR
MSTRG.3429.2.c1041-265	632	AYVDFPSPTSRFFLELLDLPRLLDLGSASRPLSQHLSGPRCHKSASRVVAAPRPKPRPPCSAKMRASTALALLSAVGASAQSTQNYTSELDMRINTNDVPIETRAVWCRAQTDTCGLLCGKNTDKNSCTPDTLNFECTCASNKSMPGLQFYIQTVPTFICDELYKECKVKFAGQADEQKGCDTNIRALCGTTPPPKGPISSSDSGDSSESTTSASPTPQKTSGPVSSSTSGGLAAPTMAPAGNGAAAFAALGLLAYLV*	AQTDTCGLLCGK
MSTRG.3429.2.c1041-265	430	AYVDFPSPTSRFFLELLDLPRLLDLGSASRPLSQHLSGPRCHKSASRVVAAPRPKPRPPCSAKMRASTALALLSAVGASAQSTQNYTSELDMRINTNDVPIETRAVWCRAQTDTCGLLCGKNTDKNSCTPDTLNFECTCASNKSMPGLQFYIQTVPTFICDELYKECKVKFAGQADEQKGCDTNIRALCGTTPPPKGPISSSDSGDSSESTTSASPTPQKTSGPVSSSTSGGLAAPTMAPAGNGAAAFAALGLLAYLV*	ALCGTTPPPK
MSTRG.3429.2.c1041-265	5888	AYVDFPSPTSRFFLELLDLPRLLDLGSASRPLSQHLSGPRCHKSASRVVAAPRPKPRPPCSAKMRASTALALLSAVGASAQSTQNYTSELDMRINTNDVPIETRAVWCRAQTDTCGLLCGKNTDKNSCTPDTLNFECTCASNKSMPGLQFYIQTVPTFICDELYKECKVKFAGQADEQKGCDTNIRALCGTTPPPKGPISSSDSGDSSESTTSASPTPQKTSGPVSSSTSGGLAAPTMAPAGNGAAAFAALGLLAYLV*	SMPGLQFYIQTVPTFICDELYK
MSTRG.3429.2.c1041-265	1852	AYVDFPSPTSRFFLELLDLPRLLDLGSASRPLSQHLSGPRCHKSASRVVAAPRPKPRPPCSAKMRASTALALLSAVGASAQSTQNYTSELDMRINTNDVPIETRAVWCRAQTDTCGLLCGKNTDKNSCTPDTLNFECTCASNKSMPGLQFYIQTVPTFICDELYKECKVKFAGQADEQKGCDTNIRALCGTTPPPKGPISSSDSGDSSESTTSASPTPQKTSGPVSSSTSGGLAAPTMAPAGNGAAAFAALGLLAYLV*	FAGQADEQK
MSTRG.3470.1.c2087-1122	7149	RRREARPFPSFVILAESLACDSSWLASSPSASPSSSSSPSCSSPPPPLCFPSSCLSSPLSSLCYQRLYISKGRGETGTMLLTSLFSTLPLLAQATVGSAAQFQPEEDLDCIDDLDLSSPVSEIHVQDNVERVKVNVNVPANNQGHARPHVENQAQIHAQPQTPVLVHAHAEAHVQAHDQAHIHDKAKYVAHPTWTGGGKTIAGQGSHNAHKPKHTPTSAAAAAAGKPSVKARPSSLLRKIALARPSAAPPHKGIPASPSRGNAPAQPSTAPPRNGTRGLMNMLYFANWNVNETYFDPKVVAAKGITHAIYAFASIADDGTV*	VNVNVPANNQGHAR
IOZ07G2617.t1.1-1284	7184	MASNAASPPQLHDPSSAIPNLKDRIPKLEPRERRAEPSNPTPVPETPALPSPPDTSRWSFKVPTRRILSPEHHGAFLSSPASDLIKAWIFGLSEAVVDTPCSAVKDDGLSATVHAILKILDEARELIAKSPPDEQGGSRFGNKAFRGFLDLATGESTKWHNALGLVNDDAIAEASTYLNQSFGNRNRIDYGSGHELNFMMWLLCLYQLGLLQTTDFKPVILRVFESYLALMRSVQMTYYLEPAGSHGVWGLDDYQFLPFLFGASQLLHHPFITPRAVRHDLTIEEFGKDYMYLGQIGFVNDTKTVKGLRWHSPMLDDISSAKSWSKIDGGMRRMFAAEVLGKLPVMQHFLFGSLIPAAAGMSEERVGAAAHDEGDDGNPDARQGPGHAHDGTGWGDCCG…	VPSSIAAAQELR
IOZ07G2617.t1.1-1284	2309	MASNAASPPQLHDPSSAIPNLKDRIPKLEPRERRAEPSNPTPVPETPALPSPPDTSRWSFKVPTRRILSPEHHGAFLSSPASDLIKAWIFGLSEAVVDTPCSAVKDDGLSATVHAILKILDEARELIAKSPPDEQGGSRFGNKAFRGFLDLATGESTKWHNALGLVNDDAIAEASTYLNQSFGNRNRIDYGSGHELNFMMWLLCLYQLGLLQTTDFKPVILRVFESYLALMRSVQMTYYLEPAGSHGVWGLDDYQFLPFLFGASQLLHHPFITPRAVRHDLTIEEFGKDYMYLGQIGFVNDTKTVKGLRWHSPMLDDISSAKSWSKIDGGMRRMFAAEVLGKLPVMQHFLFGSLIPAAAGMSEERVGAAAHDEGDDGNPDARQGPGHAHDGTGWGDCCG…	GFLDLATGESTK
MSTRG.3508.1.c1940-1281	5427	FSSTMSSDNTSPSGPGGGGNRRSSITQAALSNLFQRGPSSNPNGPPFPPGSAADAQRRRLSVTTIGLSGTSPTNPAAFSIRRGSLSTSSDSIDESAVEDEDLPAGSTKTAPTTPFVRRISFGAPAMRGYRPGNSPGNDQQGFNWSEQLRSRAESSVTGARPSFPLASSPPRGPSHHDRAKSVSDMPQPPAQAAAVKPKPESRKPDAFQERILKGDFYMD*	RGSLSTSSDSIDESAVEDEDLPAGSTK
MSTRG.3508.1.c1940-1281	6198	FSSTMSSDNTSPSGPGGGGNRRSSITQAALSNLFQRGPSSNPNGPPFPPGSAADAQRRRLSVTTIGLSGTSPTNPAAFSIRRGSLSTSSDSIDESAVEDEDLPAGSTKTAPTTPFVRRISFGAPAMRGYRPGNSPGNDQQGFNWSEQLRSRAESSVTGARPSFPLASSPPRGPSHHDRAKSVSDMPQPPAQAAAVKPKPESRKPDAFQERILKGDFYMD*	TAPTTPFVR
MSTRG.3508.2.c2296-1280	5427	SSLSSLSLFLSLPHTHTRTLSLAIRGRPLSPSVLPHSPIHPFIHPQPAAPIDRPTASLPPPTQGSTCWTRHLLILATHRHSTPSSAHKVLTYPCSSPPCRPPSRVVALSAPAPATLWIRFSSTMSSDNTSPSGPGGGGNRRSSITQAALSNLFQRGPSSNPNGPPFPPGSAADAQRRRLSVTTIGLSGTSPTNPAAFSIRRGSLSTSSDSIDESAVEDEDLPAGSTKTAPTTPFVRRISFGAPAMRGYRPGNSPGNDQQGFNWSEQLRSRAESSVTGARPSFPLASSPPRGPSHHDRAKSVSDMPQPPAQAAAVKPKPESRKPDAFQERILKGDFYMD*	RGSLSTSSDSIDESAVEDEDLPAGSTK
MSTRG.3508.2.c2296-1280	6198	SSLSSLSLFLSLPHTHTRTLSLAIRGRPLSPSVLPHSPIHPFIHPQPAAPIDRPTASLPPPTQGSTCWTRHLLILATHRHSTPSSAHKVLTYPCSSPPCRPPSRVVALSAPAPATLWIRFSSTMSSDNTSPSGPGGGGNRRSSITQAALSNLFQRGPSSNPNGPPFPPGSAADAQRRRLSVTTIGLSGTSPTNPAAFSIRRGSLSTSSDSIDESAVEDEDLPAGSTKTAPTTPFVRRISFGAPAMRGYRPGNSPGNDQQGFNWSEQLRSRAESSVTGARPSFPLASSPPRGPSHHDRAKSVSDMPQPPAQAAAVKPKPESRKPDAFQERILKGDFYMD*	TAPTTPFVR
IOZ07G2630.t1.c648-1	5427	MSSDNTSPSGPGGGGNRRSSITQAALSNLFQRGPSSNPNGPPFPPGSAADAQRRRLSVTTIGLSGTSPTNPAAFSIRRGSLSTSSDSIDESAVEDEDLPAGSTKTAPTTPFVRRISFGAPAMRGYRPGNSPGNDQQGFNWSEQLRSRAESSVTGARPSFPLASSPPRGPSHHDRAKSVSDMPQPPAQAAAVKPKPESRKPDAFQERILKGDFYMD*	RGSLSTSSDSIDESAVEDEDLPAGSTK
IOZ07G2630.t1.c648-1	6198	MSSDNTSPSGPGGGGNRRSSITQAALSNLFQRGPSSNPNGPPFPPGSAADAQRRRLSVTTIGLSGTSPTNPAAFSIRRGSLSTSSDSIDESAVEDEDLPAGSTKTAPTTPFVRRISFGAPAMRGYRPGNSPGNDQQGFNWSEQLRSRAESSVTGARPSFPLASSPPRGPSHHDRAKSVSDMPQPPAQAAAVKPKPESRKPDAFQERILKGDFYMD*	TAPTTPFVR
MSTRG.3521.1.c2749-1694	3119	SVGPPFSLSPLPLFFELPVVPPQAFTSLDRSPPRPTRHKLHLFNVRPFKKPLFESLLQSQSILEPDLIAARVLLASSPSPPQPSSTLTQTDDMLEARLEQANILKKVVDAIKELVQDCNFDCNDSGIALQAMDNSHVALVSMMLKAEGFSPYRCDRNIALGVNLTSLTKVLRAAQNEDILTLKAEDAPDVLNLVFESSENDRISEYDLKLMDIDQEHLGIPQTEYATTISMPAVEFRRICTDLAAMSESVSIEASKDGVKFSCNGDIGNGSVTLRSHTNVEKPELNVDIELTEPVSLTFSLKYLVNFCKAAALSTQVKICLSSEVPLLVEYNLSGSSYLRFYLAPKIGDDE*	ICTDLAAMSESVSIEASK
MSTRG.3560.1.1-471	1818	MAAGDSSRLQEAQKLAKTDPRKAEAIYKDMTSKAPQATSEAATREYESALISLGQLYRDERSALPAAGTETQGKLTRRTESRKSWSIWCARAAPSSRRLQRQSRPSSFDNYSTSSRTYPTAPTSSPLSQRIASNGPRPSAAPSSARTSRSASLPST*	EYESALISLGQLYR
MSTRG.3560.1.1-471	581	MAAGDSSRLQEAQKLAKTDPRKAEAIYKDMTSKAPQATSEAATREYESALISLGQLYRDERSALPAAGTETQGKLTRRTESRKSWSIWCARAAPSSRRLQRQSRPSSFDNYSTSSRTYPTAPTSSPLSQRIASNGPRPSAAPSSARTSRSASLPST*	APQATSEAATR
MSTRG.3596.1.296-2530	4821	SALHLWSRLYYFSSRLFPTIIASSLPSSGNPIVLSPQSREDGRDHRRPRPTRRCSPRQSPAMRSAKPSSSDAPAHRRSQPFRQTRTNPPRSSANPARSAAASAGRDSSTNAGPSGNQPIDIFPAITHFADTITALPKELVRHFTLLKEVDAKLFAPEDQLCKLVQAAAKAPLPEPRANYGTSSVTASGTASMTAQNSSAGPATSQLAQPPPPTDEANATAPSVFDPSNIPRRQLFRQTALKIQEMLGSLEEKNHVISTANEALQRQLARVEDVWPYLENEFSNEAKWGSTSHWAYPENRSNVKASHAERARRDGAAAISAAAQALADEAAARSDARKQAVQAKRNQKTQPHDSEADDHDGRQKGEGSKKSHNSKTRKTAESNVGLGISGAPNTNGNPPQ…	NHVISTANEALQR
IOZ07G2711.t1.1-2067	4821	MRSAKPSSSDAPAHRRSQPFRQTRTNPPRSSANPARSAAASAGRDSSTNAGPSGNQPIDIFPAITHFADTITALPKELVRHFTLLKEVDAKLFAPEDQLCKLVQAAAKAPLPEPRANYGTSSVTASGTASMTAQNSSAGPATSQLAQPPPPTDEANATAPSVFDPSNIPRRQLFRQTALKIQEMLGSLEEKNHVISTANEALQRQLARVEDVWPYLENEFSNEAKWGSTSHWAYPENRSNVKASHAERARRDGAAAISAAAQALADEAAARSDARKQAVQAKRNQKTQPHDSEADDHDGRQKGEGSKKSHNSKTRKTAESNVGLGISGAPNTNGNPPQKRRKVEKPTNGATGGAAMERAMSGVPGNNAPTAKTNSPRGTPVPDGLKKRKALPSSGGQSK…	NHVISTANEALQR
MSTRG.3746.1.c717-1	3925	AYMPKTRSSAAGGSLLDLLESRYKTSPLFNSRSDAATDFMNGKAASSPAWLDTHELPNKDDVPEGQVAVNKNGFRLDPYIPPTGVEVLGRLRAHKRVCNNFHLTGFCGAGDNCAYDHGPLDEGFKQALELLARSMPCAKRGACRKAACTSGHVCQNADCRFRGGKALCKLSSQSHSEDLVVARYVAATKSSPPNPSSSGIGSRPGSITDVDQGLMLNTLVLVGEEDEMEGGLIDMDSD*	LDPYIPPTGVEVLGR
MSTRG.3746.1.c717-1	4389	AYMPKTRSSAAGGSLLDLLESRYKTSPLFNSRSDAATDFMNGKAASSPAWLDTHELPNKDDVPEGQVAVNKNGFRLDPYIPPTGVEVLGRLRAHKRVCNNFHLTGFCGAGDNCAYDHGPLDEGFKQALELLARSMPCAKRGACRKAACTSGHVCQNADCRFRGGKALCKLSSQSHSEDLVVARYVAATKSSPPNPSSSGIGSRPGSITDVDQGLMLNTLVLVGEEDEMEGGLIDMDSD*	LSSQSHSEDLVVAR
MSTRG.3746.2.c1077-1	95	AAGLVEPICRKHAVRFTLVKTPGVKFHDEFTKLDLGIEELPGVFRSTPLESIAPYRAAPPSAFSTARNASGGAQLLSDPAPVRADAAKTPCRFYPSGRCKYGKTCKNLHVEDATSSKITWRSTTNDPQSAAGGSLLDLLESRYKTSPLFNSRSDAATDFMNGKAASSPAWLDTHELPNKDDVPEGQVAVNKNGFRLDPYIPPTGVEVLGRLRAHKRVCNNFHLTGFCGAGDNCAYDHGPLDEGFKQALELLARSMPCAKRGACRKAACTSGHVCQNADCRFRGGKALCKLSSQSHSEDLVVARYVAATKSSPPNPSSSGIGSRPGSITDVDQGLMLNTLVLVGEEDEMEGGLIDMDSD*	AAPPSAFSTAR
MSTRG.3746.2.c1077-1	3913	AAGLVEPICRKHAVRFTLVKTPGVKFHDEFTKLDLGIEELPGVFRSTPLESIAPYRAAPPSAFSTARNASGGAQLLSDPAPVRADAAKTPCRFYPSGRCKYGKTCKNLHVEDATSSKITWRSTTNDPQSAAGGSLLDLLESRYKTSPLFNSRSDAATDFMNGKAASSPAWLDTHELPNKDDVPEGQVAVNKNGFRLDPYIPPTGVEVLGRLRAHKRVCNNFHLTGFCGAGDNCAYDHGPLDEGFKQALELLARSMPCAKRGACRKAACTSGHVCQNADCRFRGGKALCKLSSQSHSEDLVVARYVAATKSSPPNPSSSGIGSRPGSITDVDQGLMLNTLVLVGEEDEMEGGLIDMDSD*	LDLGIEELPGVFR
MSTRG.3746.2.c1077-1	4743	AAGLVEPICRKHAVRFTLVKTPGVKFHDEFTKLDLGIEELPGVFRSTPLESIAPYRAAPPSAFSTARNASGGAQLLSDPAPVRADAAKTPCRFYPSGRCKYGKTCKNLHVEDATSSKITWRSTTNDPQSAAGGSLLDLLESRYKTSPLFNSRSDAATDFMNGKAASSPAWLDTHELPNKDDVPEGQVAVNKNGFRLDPYIPPTGVEVLGRLRAHKRVCNNFHLTGFCGAGDNCAYDHGPLDEGFKQALELLARSMPCAKRGACRKAACTSGHVCQNADCRFRGGKALCKLSSQSHSEDLVVARYVAATKSSPPNPSSSGIGSRPGSITDVDQGLMLNTLVLVGEEDEMEGGLIDMDSD*	NASGGAQLLSDPAPVR
MSTRG.3746.2.c1077-1	3925	AAGLVEPICRKHAVRFTLVKTPGVKFHDEFTKLDLGIEELPGVFRSTPLESIAPYRAAPPSAFSTARNASGGAQLLSDPAPVRADAAKTPCRFYPSGRCKYGKTCKNLHVEDATSSKITWRSTTNDPQSAAGGSLLDLLESRYKTSPLFNSRSDAATDFMNGKAASSPAWLDTHELPNKDDVPEGQVAVNKNGFRLDPYIPPTGVEVLGRLRAHKRVCNNFHLTGFCGAGDNCAYDHGPLDEGFKQALELLARSMPCAKRGACRKAACTSGHVCQNADCRFRGGKALCKLSSQSHSEDLVVARYVAATKSSPPNPSSSGIGSRPGSITDVDQGLMLNTLVLVGEEDEMEGGLIDMDSD*	LDPYIPPTGVEVLGR
MSTRG.3746.2.c1077-1	6070	AAGLVEPICRKHAVRFTLVKTPGVKFHDEFTKLDLGIEELPGVFRSTPLESIAPYRAAPPSAFSTARNASGGAQLLSDPAPVRADAAKTPCRFYPSGRCKYGKTCKNLHVEDATSSKITWRSTTNDPQSAAGGSLLDLLESRYKTSPLFNSRSDAATDFMNGKAASSPAWLDTHELPNKDDVPEGQVAVNKNGFRLDPYIPPTGVEVLGRLRAHKRVCNNFHLTGFCGAGDNCAYDHGPLDEGFKQALELLARSMPCAKRGACRKAACTSGHVCQNADCRFRGGKALCKLSSQSHSEDLVVARYVAATKSSPPNPSSSGIGSRPGSITDVDQGLMLNTLVLVGEEDEMEGGLIDMDSD*	STTNDPQSAAGGSLLDLLESR
MSTRG.3746.2.c1077-1	4389	AAGLVEPICRKHAVRFTLVKTPGVKFHDEFTKLDLGIEELPGVFRSTPLESIAPYRAAPPSAFSTARNASGGAQLLSDPAPVRADAAKTPCRFYPSGRCKYGKTCKNLHVEDATSSKITWRSTTNDPQSAAGGSLLDLLESRYKTSPLFNSRSDAATDFMNGKAASSPAWLDTHELPNKDDVPEGQVAVNKNGFRLDPYIPPTGVEVLGRLRAHKRVCNNFHLTGFCGAGDNCAYDHGPLDEGFKQALELLARSMPCAKRGACRKAACTSGHVCQNADCRFRGGKALCKLSSQSHSEDLVVARYVAATKSSPPNPSSSGIGSRPGSITDVDQGLMLNTLVLVGEEDEMEGGLIDMDSD*	LSSQSHSEDLVVAR
MSTRG.3746.2.c1077-1	6063	AAGLVEPICRKHAVRFTLVKTPGVKFHDEFTKLDLGIEELPGVFRSTPLESIAPYRAAPPSAFSTARNASGGAQLLSDPAPVRADAAKTPCRFYPSGRCKYGKTCKNLHVEDATSSKITWRSTTNDPQSAAGGSLLDLLESRYKTSPLFNSRSDAATDFMNGKAASSPAWLDTHELPNKDDVPEGQVAVNKNGFRLDPYIPPTGVEVLGRLRAHKRVCNNFHLTGFCGAGDNCAYDHGPLDEGFKQALELLARSMPCAKRGACRKAACTSGHVCQNADCRFRGGKALCKLSSQSHSEDLVVARYVAATKSSPPNPSSSGIGSRPGSITDVDQGLMLNTLVLVGEEDEMEGGLIDMDSD*	STPLESIAPYR
MSTRG.3794.3.1-345	57	MSCPQAEPLRAAGLESQVIIPDDPKYTVRLQSYFDNGSKLRPACFVQPRSADQVATAVRALAAARQLFAVRAGGCSTRAGSSNIEGGVTIDLGLLNSVEYDPSTQTAHLGAGAT*	AAGLESQVIIPDDPK
MSTRG.3794.3.1-345	5608	MSCPQAEPLRAAGLESQVIIPDDPKYTVRLQSYFDNGSKLRPACFVQPRSADQVATAVRALAAARQLFAVRAGGCSTRAGSSNIEGGVTIDLGLLNSVEYDPSTQTAHLGAGAT*	SCPQAEPLR
MSTRG.3794.3.1-345	5545	MSCPQAEPLRAAGLESQVIIPDDPKYTVRLQSYFDNGSKLRPACFVQPRSADQVATAVRALAAARQLFAVRAGGCSTRAGSSNIEGGVTIDLGLLNSVEYDPSTQTAHLGAGAT*	SADQVATAVR
MSTRG.3794.3.1-345	4324	MSCPQAEPLRAAGLESQVIIPDDPKYTVRLQSYFDNGSKLRPACFVQPRSADQVATAVRALAAARQLFAVRAGGCSTRAGSSNIEGGVTIDLGLLNSVEYDPSTQTAHLGAGAT*	LRPACFVQPR
IOZ07G2943.t1.c2187-1	5264	MHLGLRPGLKARPSLINLIRRGRSDSASSVSSSLSHSSPGPAAAHATSSPPPPANDVELSLPTPTSPPPPPPLSSRPSPPTPPPPHPLPQPPSPSSAAVAADDREEPPPVPYLSPRPEMAPKSQKANNADGDNVNHGKIFSISGPVVVAEDMIGVAMYELVKVGHENLVGEVIRINSDQATIQVYEETAGVKVGDPVARTGKPLSVELGPGLLNGIYDGIQRPLAEISKVSKSIYIPRGIAVPALDRKRKWAFTPSMKVGDHIAGGDVWGTVFENSFISTHRIIFPPRARGVITKIASKGEYTVAEKILEVDFDGKKTEYPMMQSWPVRAPRPSTEKLAASEPFVVGQRVLDALFPGVQGGTIAIPGAFGCGKTVISQSVSKFSNSDVIVYVGCGERGN…	QLLSDSEELDQVVQLVGK
IOZ07G2943.t1.c2187-1	6280	MHLGLRPGLKARPSLINLIRRGRSDSASSVSSSLSHSSPGPAAAHATSSPPPPANDVELSLPTPTSPPPPPPLSSRPSPPTPPPPHPLPQPPSPSSAAVAADDREEPPPVPYLSPRPEMAPKSQKANNADGDNVNHGKIFSISGPVVVAEDMIGVAMYELVKVGHENLVGEVIRINSDQATIQVYEETAGVKVGDPVARTGKPLSVELGPGLLNGIYDGIQRPLAEISKVSKSIYIPRGIAVPALDRKRKWAFTPSMKVGDHIAGGDVWGTVFENSFISTHRIIFPPRARGVITKIASKGEYTVAEKILEVDFDGKKTEYPMMQSWPVRAPRPSTEKLAASEPFVVGQRVLDALFPGVQGGTIAIPGAFGCGKTVISQSVSKFSNSDVIVYVGCGERGN…	TEYPMMQSWPVR
IOZ07G2943.t1.c2187-1	6675	MHLGLRPGLKARPSLINLIRRGRSDSASSVSSSLSHSSPGPAAAHATSSPPPPANDVELSLPTPTSPPPPPPLSSRPSPPTPPPPHPLPQPPSPSSAAVAADDREEPPPVPYLSPRPEMAPKSQKANNADGDNVNHGKIFSISGPVVVAEDMIGVAMYELVKVGHENLVGEVIRINSDQATIQVYEETAGVKVGDPVARTGKPLSVELGPGLLNGIYDGIQRPLAEISKVSKSIYIPRGIAVPALDRKRKWAFTPSMKVGDHIAGGDVWGTVFENSFISTHRIIFPPRARGVITKIASKGEYTVAEKILEVDFDGKKTEYPMMQSWPVRAPRPSTEKLAASEPFVVGQRVLDALFPGVQGGTIAIPGAFGCGKTVISQSVSKFSNSDVIVYVGCGERGN…	TVISQSVSK
IOZ07G2943.t1.c2187-1	2521	MHLGLRPGLKARPSLINLIRRGRSDSASSVSSSLSHSSPGPAAAHATSSPPPPANDVELSLPTPTSPPPPPPLSSRPSPPTPPPPHPLPQPPSPSSAAVAADDREEPPPVPYLSPRPEMAPKSQKANNADGDNVNHGKIFSISGPVVVAEDMIGVAMYELVKVGHENLVGEVIRINSDQATIQVYEETAGVKVGDPVARTGKPLSVELGPGLLNGIYDGIQRPLAEISKVSKSIYIPRGIAVPALDRKRKWAFTPSMKVGDHIAGGDVWGTVFENSFISTHRIIFPPRARGVITKIASKGEYTVAEKILEVDFDGKKTEYPMMQSWPVRAPRPSTEKLAASEPFVVGQRVLDALFPGVQGGTIAIPGAFGCGKTVISQSVSKFSNSDVIVYVGCGERGN…	GNEMAEVLKDFPELTIEVDGR
IOZ07G2943.t1.c2187-1	359	MHLGLRPGLKARPSLINLIRRGRSDSASSVSSSLSHSSPGPAAAHATSSPPPPANDVELSLPTPTSPPPPPPLSSRPSPPTPPPPHPLPQPPSPSSAAVAADDREEPPPVPYLSPRPEMAPKSQKANNADGDNVNHGKIFSISGPVVVAEDMIGVAMYELVKVGHENLVGEVIRINSDQATIQVYEETAGVKVGDPVARTGKPLSVELGPGLLNGIYDGIQRPLAEISKVSKSIYIPRGIAVPALDRKRKWAFTPSMKVGDHIAGGDVWGTVFENSFISTHRIIFPPRARGVITKIASKGEYTVAEKILEVDFDGKKTEYPMMQSWPVRAPRPSTEKLAASEPFVVGQRVLDALFPGVQGGTIAIPGAFGCGKTVISQSVSKFSNSDVIVYVGCGERGN…	AIAQGQSWAK
IOZ07G2943.t1.c2187-1	2296	MHLGLRPGLKARPSLINLIRRGRSDSASSVSSSLSHSSPGPAAAHATSSPPPPANDVELSLPTPTSPPPPPPLSSRPSPPTPPPPHPLPQPPSPSSAAVAADDREEPPPVPYLSPRPEMAPKSQKANNADGDNVNHGKIFSISGPVVVAEDMIGVAMYELVKVGHENLVGEVIRINSDQATIQVYEETAGVKVGDPVARTGKPLSVELGPGLLNGIYDGIQRPLAEISKVSKSIYIPRGIAVPALDRKRKWAFTPSMKVGDHIAGGDVWGTVFENSFISTHRIIFPPRARGVITKIASKGEYTVAEKILEVDFDGKKTEYPMMQSWPVRAPRPSTEKLAASEPFVVGQRVLDALFPGVQGGTIAIPGAFGCGKTVISQSVSKFSNSDVIVYVGCGERGN…	GEYTVAEK
IOZ07G2943.t1.c2187-1	6624	MHLGLRPGLKARPSLINLIRRGRSDSASSVSSSLSHSSPGPAAAHATSSPPPPANDVELSLPTPTSPPPPPPLSSRPSPPTPPPPHPLPQPPSPSSAAVAADDREEPPPVPYLSPRPEMAPKSQKANNADGDNVNHGKIFSISGPVVVAEDMIGVAMYELVKVGHENLVGEVIRINSDQATIQVYEETAGVKVGDPVARTGKPLSVELGPGLLNGIYDGIQRPLAEISKVSKSIYIPRGIAVPALDRKRKWAFTPSMKVGDHIAGGDVWGTVFENSFISTHRIIFPPRARGVITKIASKGEYTVAEKILEVDFDGKKTEYPMMQSWPVRAPRPSTEKLAASEPFVVGQRVLDALFPGVQGGTIAIPGAFGCGKTVISQSVSKFSNSDVIVYVGCGERGN…	TTLIANTSNMPVAAR
IOZ07G2943.t1.c2187-1	7058	MHLGLRPGLKARPSLINLIRRGRSDSASSVSSSLSHSSPGPAAAHATSSPPPPANDVELSLPTPTSPPPPPPLSSRPSPPTPPPPHPLPQPPSPSSAAVAADDREEPPPVPYLSPRPEMAPKSQKANNADGDNVNHGKIFSISGPVVVAEDMIGVAMYELVKVGHENLVGEVIRINSDQATIQVYEETAGVKVGDPVARTGKPLSVELGPGLLNGIYDGIQRPLAEISKVSKSIYIPRGIAVPALDRKRKWAFTPSMKVGDHIAGGDVWGTVFENSFISTHRIIFPPRARGVITKIASKGEYTVAEKILEVDFDGKKTEYPMMQSWPVRAPRPSTEKLAASEPFVVGQRVLDALFPGVQGGTIAIPGAFGCGKTVISQSVSKFSNSDVIVYVGCGERGN…	VLDALFPGVQGGTIAIPGAFGCGK
IOZ07G2943.t1.c2187-1	1453	MHLGLRPGLKARPSLINLIRRGRSDSASSVSSSLSHSSPGPAAAHATSSPPPPANDVELSLPTPTSPPPPPPLSSRPSPPTPPPPHPLPQPPSPSSAAVAADDREEPPPVPYLSPRPEMAPKSQKANNADGDNVNHGKIFSISGPVVVAEDMIGVAMYELVKVGHENLVGEVIRINSDQATIQVYEETAGVKVGDPVARTGKPLSVELGPGLLNGIYDGIQRPLAEISKVSKSIYIPRGIAVPALDRKRKWAFTPSMKVGDHIAGGDVWGTVFENSFISTHRIIFPPRARGVITKIASKGEYTVAEKILEVDFDGKKTEYPMMQSWPVRAPRPSTEKLAASEPFVVGQRVLDALFPGVQGGTIAIPGAFGCGKTVISQSVSKFSNSDVIVYVGCGERGN…	EATSELQAK
IOZ07G2943.t1.c2187-1	3812	MHLGLRPGLKARPSLINLIRRGRSDSASSVSSSLSHSSPGPAAAHATSSPPPPANDVELSLPTPTSPPPPPPLSSRPSPPTPPPPHPLPQPPSPSSAAVAADDREEPPPVPYLSPRPEMAPKSQKANNADGDNVNHGKIFSISGPVVVAEDMIGVAMYELVKVGHENLVGEVIRINSDQATIQVYEETAGVKVGDPVARTGKPLSVELGPGLLNGIYDGIQRPLAEISKVSKSIYIPRGIAVPALDRKRKWAFTPSMKVGDHIAGGDVWGTVFENSFISTHRIIFPPRARGVITKIASKGEYTVAEKILEVDFDGKKTEYPMMQSWPVRAPRPSTEKLAASEPFVVGQRVLDALFPGVQGGTIAIPGAFGCGKTVISQSVSKFSNSDVIVYVGCGERGN…	LAASEPFVVGQR
IOZ07G2943.t1.c2187-1	7052	MHLGLRPGLKARPSLINLIRRGRSDSASSVSSSLSHSSPGPAAAHATSSPPPPANDVELSLPTPTSPPPPPPLSSRPSPPTPPPPHPLPQPPSPSSAAVAADDREEPPPVPYLSPRPEMAPKSQKANNADGDNVNHGKIFSISGPVVVAEDMIGVAMYELVKVGHENLVGEVIRINSDQATIQVYEETAGVKVGDPVARTGKPLSVELGPGLLNGIYDGIQRPLAEISKVSKSIYIPRGIAVPALDRKRKWAFTPSMKVGDHIAGGDVWGTVFENSFISTHRIIFPPRARGVITKIASKGEYTVAEKILEVDFDGKKTEYPMMQSWPVRAPRPSTEKLAASEPFVVGQRVLDALFPGVQGGTIAIPGAFGCGKTVISQSVSKFSNSDVIVYVGCGERGN…	VLALGSPER
IOZ07G2943.t1.c2187-1	6961	MHLGLRPGLKARPSLINLIRRGRSDSASSVSSSLSHSSPGPAAAHATSSPPPPANDVELSLPTPTSPPPPPPLSSRPSPPTPPPPHPLPQPPSPSSAAVAADDREEPPPVPYLSPRPEMAPKSQKANNADGDNVNHGKIFSISGPVVVAEDMIGVAMYELVKVGHENLVGEVIRINSDQATIQVYEETAGVKVGDPVARTGKPLSVELGPGLLNGIYDGIQRPLAEISKVSKSIYIPRGIAVPALDRKRKWAFTPSMKVGDHIAGGDVWGTVFENSFISTHRIIFPPRARGVITKIASKGEYTVAEKILEVDFDGKKTEYPMMQSWPVRAPRPSTEKLAASEPFVVGQRVLDALFPGVQGGTIAIPGAFGCGKTVISQSVSKFSNSDVIVYVGCGERGN…	VGHENLVGEVIR
IOZ07G2943.t1.c2187-1	2064	MHLGLRPGLKARPSLINLIRRGRSDSASSVSSSLSHSSPGPAAAHATSSPPPPANDVELSLPTPTSPPPPPPLSSRPSPPTPPPPHPLPQPPSPSSAAVAADDREEPPPVPYLSPRPEMAPKSQKANNADGDNVNHGKIFSISGPVVVAEDMIGVAMYELVKVGHENLVGEVIRINSDQATIQVYEETAGVKVGDPVARTGKPLSVELGPGLLNGIYDGIQRPLAEISKVSKSIYIPRGIAVPALDRKRKWAFTPSMKVGDHIAGGDVWGTVFENSFISTHRIIFPPRARGVITKIASKGEYTVAEKILEVDFDGKKTEYPMMQSWPVRAPRPSTEKLAASEPFVVGQRVLDALFPGVQGGTIAIPGAFGCGKTVISQSVSKFSNSDVIVYVGCGERGN…	FSNSDVIVYVGCGER
IOZ07G2943.t1.c2187-1	1268	MHLGLRPGLKARPSLINLIRRGRSDSASSVSSSLSHSSPGPAAAHATSSPPPPANDVELSLPTPTSPPPPPPLSSRPSPPTPPPPHPLPQPPSPSSAAVAADDREEPPPVPYLSPRPEMAPKSQKANNADGDNVNHGKIFSISGPVVVAEDMIGVAMYELVKVGHENLVGEVIRINSDQATIQVYEETAGVKVGDPVARTGKPLSVELGPGLLNGIYDGIQRPLAEISKVSKSIYIPRGIAVPALDRKRKWAFTPSMKVGDHIAGGDVWGTVFENSFISTHRIIFPPRARGVITKIASKGEYTVAEKILEVDFDGKKTEYPMMQSWPVRAPRPSTEKLAASEPFVVGQRVLDALFPGVQGGTIAIPGAFGCGKTVISQSVSKFSNSDVIVYVGCGERGN…	DQGLDVAMMADSTSR
IOZ07G2943.t1.c2187-1	7740	MHLGLRPGLKARPSLINLIRRGRSDSASSVSSSLSHSSPGPAAAHATSSPPPPANDVELSLPTPTSPPPPPPLSSRPSPPTPPPPHPLPQPPSPSSAAVAADDREEPPPVPYLSPRPEMAPKSQKANNADGDNVNHGKIFSISGPVVVAEDMIGVAMYELVKVGHENLVGEVIRINSDQATIQVYEETAGVKVGDPVARTGKPLSVELGPGLLNGIYDGIQRPLAEISKVSKSIYIPRGIAVPALDRKRKWAFTPSMKVGDHIAGGDVWGTVFENSFISTHRIIFPPRARGVITKIASKGEYTVAEKILEVDFDGKKTEYPMMQSWPVRAPRPSTEKLAASEPFVVGQRVLDALFPGVQGGTIAIPGAFGCGKTVISQSVSKFSNSDVIVYVGCGERGN…	YYEKEHPEFPR
IOZ07G2943.t1.c2187-1	3313	MHLGLRPGLKARPSLINLIRRGRSDSASSVSSSLSHSSPGPAAAHATSSPPPPANDVELSLPTPTSPPPPPPLSSRPSPPTPPPPHPLPQPPSPSSAAVAADDREEPPPVPYLSPRPEMAPKSQKANNADGDNVNHGKIFSISGPVVVAEDMIGVAMYELVKVGHENLVGEVIRINSDQATIQVYEETAGVKVGDPVARTGKPLSVELGPGLLNGIYDGIQRPLAEISKVSKSIYIPRGIAVPALDRKRKWAFTPSMKVGDHIAGGDVWGTVFENSFISTHRIIFPPRARGVITKIASKGEYTVAEKILEVDFDGKKTEYPMMQSWPVRAPRPSTEKLAASEPFVVGQRVLDALFPGVQGGTIAIPGAFGCGKTVISQSVSKFSNSDVIVYVGCGERGN…	ILEVDFDGKK
IOZ07G2943.t1.c2187-1	1916	MHLGLRPGLKARPSLINLIRRGRSDSASSVSSSLSHSSPGPAAAHATSSPPPPANDVELSLPTPTSPPPPPPLSSRPSPPTPPPPHPLPQPPSPSSAAVAADDREEPPPVPYLSPRPEMAPKSQKANNADGDNVNHGKIFSISGPVVVAEDMIGVAMYELVKVGHENLVGEVIRINSDQATIQVYEETAGVKVGDPVARTGKPLSVELGPGLLNGIYDGIQRPLAEISKVSKSIYIPRGIAVPALDRKRKWAFTPSMKVGDHIAGGDVWGTVFENSFISTHRIIFPPRARGVITKIASKGEYTVAEKILEVDFDGKKTEYPMMQSWPVRAPRPSTEKLAASEPFVVGQRVLDALFPGVQGGTIAIPGAFGCGKTVISQSVSKFSNSDVIVYVGCGERGN…	FELPTDGEETVCK
IOZ07G2943.t1.c2187-1	6938	MHLGLRPGLKARPSLINLIRRGRSDSASSVSSSLSHSSPGPAAAHATSSPPPPANDVELSLPTPTSPPPPPPLSSRPSPPTPPPPHPLPQPPSPSSAAVAADDREEPPPVPYLSPRPEMAPKSQKANNADGDNVNHGKIFSISGPVVVAEDMIGVAMYELVKVGHENLVGEVIRINSDQATIQVYEETAGVKVGDPVARTGKPLSVELGPGLLNGIYDGIQRPLAEISKVSKSIYIPRGIAVPALDRKRKWAFTPSMKVGDHIAGGDVWGTVFENSFISTHRIIFPPRARGVITKIASKGEYTVAEKILEVDFDGKKTEYPMMQSWPVRAPRPSTEKLAASEPFVVGQRVLDALFPGVQGGTIAIPGAFGCGKTVISQSVSKFSNSDVIVYVGCGERGN…	VGDHIAGGDVWGTVFENSFISTHR
IOZ07G2943.t1.c2187-1	1072	MHLGLRPGLKARPSLINLIRRGRSDSASSVSSSLSHSSPGPAAAHATSSPPPPANDVELSLPTPTSPPPPPPLSSRPSPPTPPPPHPLPQPPSPSSAAVAADDREEPPPVPYLSPRPEMAPKSQKANNADGDNVNHGKIFSISGPVVVAEDMIGVAMYELVKVGHENLVGEVIRINSDQATIQVYEETAGVKVGDPVARTGKPLSVELGPGLLNGIYDGIQRPLAEISKVSKSIYIPRGIAVPALDRKRKWAFTPSMKVGDHIAGGDVWGTVFENSFISTHRIIFPPRARGVITKIASKGEYTVAEKILEVDFDGKKTEYPMMQSWPVRAPRPSTEKLAASEPFVVGQRVLDALFPGVQGGTIAIPGAFGCGKTVISQSVSKFSNSDVIVYVGCGERGN…	DFPELTIEVDGR
IOZ07G2943.t1.c2187-1	3639	MHLGLRPGLKARPSLINLIRRGRSDSASSVSSSLSHSSPGPAAAHATSSPPPPANDVELSLPTPTSPPPPPPLSSRPSPPTPPPPHPLPQPPSPSSAAVAADDREEPPPVPYLSPRPEMAPKSQKANNADGDNVNHGKIFSISGPVVVAEDMIGVAMYELVKVGHENLVGEVIRINSDQATIQVYEETAGVKVGDPVARTGKPLSVELGPGLLNGIYDGIQRPLAEISKVSKSIYIPRGIAVPALDRKRKWAFTPSMKVGDHIAGGDVWGTVFENSFISTHRIIFPPRARGVITKIASKGEYTVAEKILEVDFDGKKTEYPMMQSWPVRAPRPSTEKLAASEPFVVGQRVLDALFPGVQGGTIAIPGAFGCGKTVISQSVSKFSNSDVIVYVGCGERGN…	KHFPSINTSVSYSK
MSTRG.3864.1.c2450-990	2152	LRTHFLITSPSRLYLDVRNAKILDILSNSNSSSNSLDIPTASAFQSRFQPWSFSPLTAANMLVKAFTTVTGLAAVSSAHMIMISPVPFGKSSLNNSPLDSSGSDFPCKMRSNAFATEGASNVFQQGSTQQLQFQGSAVHGGGSCQVSVTSDAEPNKNSVWKVIKSIEGGCPAKGAAGNLGNSPDAKSGDKYGYTIPAEMPAGNYTLAWTWFNKVGNREMYMNCAPLTVQGSGGSEGFLQTLPDMMVANLKSVGDCSTKESTDVQFPNPGQDVDRPNGEGSLGAPVGNCNGGGSGGAPAPGGKKPAPTTKPGYGNGSSTSSAGGYPAPSQPAGHPAPTQPAGGYPNGGSPNGGSPNSGAPKSGAPNGGAPPSIGYPGGVFMTVPKAAGPAATGSPNSPTQ…	GAAGNLGNSPDAK
MSTRG.3864.1.c2450-990	6008	LRTHFLITSPSRLYLDVRNAKILDILSNSNSSSNSLDIPTASAFQSRFQPWSFSPLTAANMLVKAFTTVTGLAAVSSAHMIMISPVPFGKSSLNNSPLDSSGSDFPCKMRSNAFATEGASNVFQQGSTQQLQFQGSAVHGGGSCQVSVTSDAEPNKNSVWKVIKSIEGGCPAKGAAGNLGNSPDAKSGDKYGYTIPAEMPAGNYTLAWTWFNKVGNREMYMNCAPLTVQGSGGSEGFLQTLPDMMVANLKSVGDCSTKESTDVQFPNPGQDVDRPNGEGSLGAPVGNCNGGGSGGAPAPGGKKPAPTTKPGYGNGSSTSSAGGYPAPSQPAGHPAPTQPAGGYPNGGSPNGGSPNSGAPKSGAPNGGAPPSIGYPGGVFMTVPKAAGPAATGSPNSPTQ…	SSLNNSPLDSSGSDFPCK
MSTRG.3872.1.c1216-263	7724	PRTSSCVHLTLHHCTQAGPQDLCSDSLRLFASCPTALLVFVSRFPFLQHPFESRLASSKAPSTHSHSSFPKNHSPYFKMPQINTLLFDCDNTLVLSEELAFEACADLINKICKERGLSITFTGETLIKEFVGQNFRGMLATLQKEHGIQIQPDDMEKYVSMEEDAVIAKLKTSLRPCPGVDDQLEKLAASNKYCLAVVSSSALRRVKASIEKVGQDKYFKGDQGDKVYSAATSLEKPTSKPDPAIYIHALEKLGKKAEESVAIEDSKSGTLSGTRAGIKVIGYVGPYAPDLRPEMEKVLKDAGAVVIHDILLVHTRT*	YVSMEEDAVIAK
MSTRG.3872.1.c1216-263	1515	PRTSSCVHLTLHHCTQAGPQDLCSDSLRLFASCPTALLVFVSRFPFLQHPFESRLASSKAPSTHSHSSFPKNHSPYFKMPQINTLLFDCDNTLVLSEELAFEACADLINKICKERGLSITFTGETLIKEFVGQNFRGMLATLQKEHGIQIQPDDMEKYVSMEEDAVIAKLKTSLRPCPGVDDQLEKLAASNKYCLAVVSSSALRRVKASIEKVGQDKYFKGDQGDKVYSAATSLEKPTSKPDPAIYIHALEKLGKKAEESVAIEDSKSGTLSGTRAGIKVIGYVGPYAPDLRPEMEKVLKDAGAVVIHDILLVHTRT*	EFVGQNFR
MSTRG.3872.1.c1216-263	6580	PRTSSCVHLTLHHCTQAGPQDLCSDSLRLFASCPTALLVFVSRFPFLQHPFESRLASSKAPSTHSHSSFPKNHSPYFKMPQINTLLFDCDNTLVLSEELAFEACADLINKICKERGLSITFTGETLIKEFVGQNFRGMLATLQKEHGIQIQPDDMEKYVSMEEDAVIAKLKTSLRPCPGVDDQLEKLAASNKYCLAVVSSSALRRVKASIEKVGQDKYFKGDQGDKVYSAATSLEKPTSKPDPAIYIHALEKLGKKAEESVAIEDSKSGTLSGTRAGIKVIGYVGPYAPDLRPEMEKVLKDAGAVVIHDILLVHTRT*	TSLRPCPGVDDQLEK
MSTRG.3872.1.c1216-263	7021	PRTSSCVHLTLHHCTQAGPQDLCSDSLRLFASCPTALLVFVSRFPFLQHPFESRLASSKAPSTHSHSSFPKNHSPYFKMPQINTLLFDCDNTLVLSEELAFEACADLINKICKERGLSITFTGETLIKEFVGQNFRGMLATLQKEHGIQIQPDDMEKYVSMEEDAVIAKLKTSLRPCPGVDDQLEKLAASNKYCLAVVSSSALRRVKASIEKVGQDKYFKGDQGDKVYSAATSLEKPTSKPDPAIYIHALEKLGKKAEESVAIEDSKSGTLSGTRAGIKVIGYVGPYAPDLRPEMEKVLKDAGAVVIHDILLVHTRT*	VIGYVGPYAPDLRPEMEK
MSTRG.3872.1.c1216-263	3547	PRTSSCVHLTLHHCTQAGPQDLCSDSLRLFASCPTALLVFVSRFPFLQHPFESRLASSKAPSTHSHSSFPKNHSPYFKMPQINTLLFDCDNTLVLSEELAFEACADLINKICKERGLSITFTGETLIKEFVGQNFRGMLATLQKEHGIQIQPDDMEKYVSMEEDAVIAKLKTSLRPCPGVDDQLEKLAASNKYCLAVVSSSALRRVKASIEKVGQDKYFKGDQGDKVYSAATSLEKPTSKPDPAIYIHALEKLGKKAEESVAIEDSKSGTLSGTRAGIKVIGYVGPYAPDLRPEMEKVLKDAGAVVIHDILLVHTRT*	KAEESVAIEDSK
MSTRG.3872.1.c1216-263	7507	PRTSSCVHLTLHHCTQAGPQDLCSDSLRLFASCPTALLVFVSRFPFLQHPFESRLASSKAPSTHSHSSFPKNHSPYFKMPQINTLLFDCDNTLVLSEELAFEACADLINKICKERGLSITFTGETLIKEFVGQNFRGMLATLQKEHGIQIQPDDMEKYVSMEEDAVIAKLKTSLRPCPGVDDQLEKLAASNKYCLAVVSSSALRRVKASIEKVGQDKYFKGDQGDKVYSAATSLEKPTSKPDPAIYIHALEKLGKKAEESVAIEDSKSGTLSGTRAGIKVIGYVGPYAPDLRPEMEKVLKDAGAVVIHDILLVHTRT*	YCLAVVSSSALR
MSTRG.3872.1.c1216-263	5736	PRTSSCVHLTLHHCTQAGPQDLCSDSLRLFASCPTALLVFVSRFPFLQHPFESRLASSKAPSTHSHSSFPKNHSPYFKMPQINTLLFDCDNTLVLSEELAFEACADLINKICKERGLSITFTGETLIKEFVGQNFRGMLATLQKEHGIQIQPDDMEKYVSMEEDAVIAKLKTSLRPCPGVDDQLEKLAASNKYCLAVVSSSALRRVKASIEKVGQDKYFKGDQGDKVYSAATSLEKPTSKPDPAIYIHALEKLGKKAEESVAIEDSKSGTLSGTRAGIKVIGYVGPYAPDLRPEMEKVLKDAGAVVIHDILLVHTRT*	SGTLSGTR
MSTRG.3929.1.637-1890	5331	QTSFCIGGGVIGCTTAYYLTRHPKFNPALHTVTLLEAAPTVAAGASGRAGGLLARWAYPSCLVPLSYKLHAELAAEHDGAQKWGYRKLTCGRLRATVSRQRIAELQKSREEGKTWEKLPKLDSAAEGLLEAGALPRDLDWVYRDSVAEWAEMGSPGATETSQVHPLHFTTSMAQLAQQAGVELRTHAKVTNLVTSKTGVHRVEYLDRQTNEPGEIKDVTDIVVTAGPWTGRLLPRSKVEGLRAHSVVYEADVSPFAVFTDIQLPPDFVPEHRAAKGQKRMHKGSVDPEIYARPFNEVYACGEPDTAIPLPETADEVQCDEAQCDDIISYISTVSPVLGAAPIKAKQACYLPRHMRFGHESGPLLGETTVPGLWVAAGHTCWGIQNGPGTGKLMSEYIFD…	QTNEPGEIKDVTDIVVTAGPWTGR
IOZ07G3010.t1.1-1260	5331	MERNIVIVGGGVIGCTTAYYLTRHPKFNPALHTVTLLEAAPTVAAGASGRAGGLLARWAYPSCLVPLSYKLHAELAAEHDGAQKWGYRKLTCGRLRATVSRQRIAELQKSREEGKTWEKLPKLDSAAEGLLEAGALPRDLDWVYRDSVAEWAEMGSPGATETSQVHPLHFTTSMAQLAQQAGVELRTHAKVTNLVTSKTGVHRVEYLDRQTNEPGEIKDVTDIVVTAGPWTGRLLPRSKVEGLRAHSVVYEADVSPFAVFTDIQLPPDFVPEHRAAKGQKRMHKGSVDPEIYARPFNEVYACGEPDTAIPLPETADEVQCDEAQCDDIISYISTVSPVLGAAPIKAKQACYLPRHMRFGHESGPLLGETTVPGLWVAAGHTCWGIQNGPGTGKLMSEYI…	QTNEPGEIKDVTDIVVTAGPWTGR
MSTRG.4022.1.c1040-147	1643	RQHRLDVNKSPFPYPKARLLHRQATRNPPCAAPSSPKRPLSVFFFPRFSSTSLALDKMHLSTLATVVASLASAAVTSASPDLLPFRNDALLDKRALSPEAKRCHKSCGYTIMGAVKEGYCKDPAWKELQEACNECALTQDNIAKDYHNDLEAALTPCHLEPPAISGGGAKPSSAAPSSSAAAQPTSAAAQPTSAAVVQPSSSTQGSSRVGLQPSSSVQESSVAVVVPTSTGSDSHVSSSAGTVVSATSTSITGGSQANASTTARPSSAANSDARSSHVVASSSLVATFAVLFAAAML*	ELQEACNECALTQDNIAK
MSTRG.4022.1.c1040-147	5604	RQHRLDVNKSPFPYPKARLLHRQATRNPPCAAPSSPKRPLSVFFFPRFSSTSLALDKMHLSTLATVVASLASAAVTSASPDLLPFRNDALLDKRALSPEAKRCHKSCGYTIMGAVKEGYCKDPAWKELQEACNECALTQDNIAKDYHNDLEAALTPCHLEPPAISGGGAKPSSAAPSSSAAAQPTSAAAQPTSAAVVQPSSSTQGSSRVGLQPSSSVQESSVAVVVPTSTGSDSHVSSSAGTVVSATSTSITGGSQANASTTARPSSAANSDARSSHVVASSSLVATFAVLFAAAML*	SCGYTIMGAVK
MSTRG.4022.1.c1040-147	1545	RQHRLDVNKSPFPYPKARLLHRQATRNPPCAAPSSPKRPLSVFFFPRFSSTSLALDKMHLSTLATVVASLASAAVTSASPDLLPFRNDALLDKRALSPEAKRCHKSCGYTIMGAVKEGYCKDPAWKELQEACNECALTQDNIAKDYHNDLEAALTPCHLEPPAISGGGAKPSSAAPSSSAAAQPTSAAAQPTSAAVVQPSSSTQGSSRVGLQPSSSVQESSVAVVVPTSTGSDSHVSSSAGTVVSATSTSITGGSQANASTTARPSSAANSDARSSHVVASSSLVATFAVLFAAAML*	EGYCKDPAWK
IOZ07G3094.t1.c723-1	1643	MHLSTLATVVASLASAAVTSASPDLLPFRNDALLDKRALSPEAKRCHKSCGYTIMGAVKEGYCKDPAWKELQEACNECALTQDNIAKDYHNDLEAALTPCHLEPPAISGGGAKPSSAAPSSSAAAQPTSAAAQPTSAAVVQPSSSTQGSSRVGLQPSSSVQESSVAVVVPTSTGSDSHVSSSAGTVVSATSTSITGGSQANASTTARPSSAANSDARSSHVVASSSLVATFAVLFAAAML*	ELQEACNECALTQDNIAK
IOZ07G3094.t1.c723-1	5604	MHLSTLATVVASLASAAVTSASPDLLPFRNDALLDKRALSPEAKRCHKSCGYTIMGAVKEGYCKDPAWKELQEACNECALTQDNIAKDYHNDLEAALTPCHLEPPAISGGGAKPSSAAPSSSAAAQPTSAAAQPTSAAVVQPSSSTQGSSRVGLQPSSSVQESSVAVVVPTSTGSDSHVSSSAGTVVSATSTSITGGSQANASTTARPSSAANSDARSSHVVASSSLVATFAVLFAAAML*	SCGYTIMGAVK
IOZ07G3094.t1.c723-1	1545	MHLSTLATVVASLASAAVTSASPDLLPFRNDALLDKRALSPEAKRCHKSCGYTIMGAVKEGYCKDPAWKELQEACNECALTQDNIAKDYHNDLEAALTPCHLEPPAISGGGAKPSSAAPSSSAAAQPTSAAAQPTSAAVVQPSSSTQGSSRVGLQPSSSVQESSVAVVVPTSTGSDSHVSSSAGTVVSATSTSITGGSQANASTTARPSSAANSDARSSHVVASSSLVATFAVLFAAAML*	EGYCKDPAWK
MSTRG.4050.1.587-1519	7081	RPWQPVCGRRKVGPRCARSAKGWRSKRHHQRHPGQGQSVSHCPTPHFLDHALIDNSNASRPHTGSEAGPSRSSRFRGTGMTLGGEGVESRAIPDPFGLSRSASSQPQERVLHVWQDGFSIDDGELRRFDDPANQTDLQMIRSGRAPLHLMNVQHDQPLDVKLHQHDTPYTPSPKSYRPFSGSGHRLGSPVPGAGAGTSVSASGATTPAAVTTAAAAASPSSNTEPSIDNSQPTIMLRIQMPDGTRLPARFNTTHTVGEVYGFVQGASPETRTRAWVLATTFPNKEHTDKKLVLGEMPEFRKGGTAVVKWA*	VLHVWQDGFSIDDGELR
MSTRG.4050.1.587-1519	2020	RPWQPVCGRRKVGPRCARSAKGWRSKRHHQRHPGQGQSVSHCPTPHFLDHALIDNSNASRPHTGSEAGPSRSSRFRGTGMTLGGEGVESRAIPDPFGLSRSASSQPQERVLHVWQDGFSIDDGELRRFDDPANQTDLQMIRSGRAPLHLMNVQHDQPLDVKLHQHDTPYTPSPKSYRPFSGSGHRLGSPVPGAGAGTSVSASGATTPAAVTTAAAAASPSSNTEPSIDNSQPTIMLRIQMPDGTRLPARFNTTHTVGEVYGFVQGASPETRTRAWVLATTFPNKEHTDKKLVLGEMPEFRKGGTAVVKWA*	FNTTHTVGEVYGFVQGASPETR
MSTRG.4050.1.587-1519	4060	RPWQPVCGRRKVGPRCARSAKGWRSKRHHQRHPGQGQSVSHCPTPHFLDHALIDNSNASRPHTGSEAGPSRSSRFRGTGMTLGGEGVESRAIPDPFGLSRSASSQPQERVLHVWQDGFSIDDGELRRFDDPANQTDLQMIRSGRAPLHLMNVQHDQPLDVKLHQHDTPYTPSPKSYRPFSGSGHRLGSPVPGAGAGTSVSASGATTPAAVTTAAAAASPSSNTEPSIDNSQPTIMLRIQMPDGTRLPARFNTTHTVGEVYGFVQGASPETRTRAWVLATTFPNKEHTDKKLVLGEMPEFRKGGTAVVKWA*	LHQHDTPYTPSPK
MSTRG.4271.1.2575-3042	5852	LKSTRLERRLLVSYSPTLLLSSSPRLLLSSFPPTTKMLPTTVFASIAALAVGSQAAAVLARNKHVADFRVYGERDCFGKNLGVWTVIDDDFKNNECKSLRDETIKSVTTTDINKGCKLSVFTDAACRRGRQLVPVGKCVAAPEYQGLKAWSMECH*	SLRDETIK
MSTRG.4271.1.2575-3042	6129	LKSTRLERRLLVSYSPTLLLSSSPRLLLSSFPPTTKMLPTTVFASIAALAVGSQAAAVLARNKHVADFRVYGERDCFGKNLGVWTVIDDDFKNNECKSLRDETIKSVTTTDINKGCKLSVFTDAACRRGRQLVPVGKCVAAPEYQGLKAWSMECH*	SVTTTDINK
MSTRG.4271.1.2575-3042	4867	LKSTRLERRLLVSYSPTLLLSSSPRLLLSSFPPTTKMLPTTVFASIAALAVGSQAAAVLARNKHVADFRVYGERDCFGKNLGVWTVIDDDFKNNECKSLRDETIKSVTTTDINKGCKLSVFTDAACRRGRQLVPVGKCVAAPEYQGLKAWSMECH*	NLGVWTVIDDDFKNNECK
MSTRG.4271.1.2575-3042	947	LKSTRLERRLLVSYSPTLLLSSSPRLLLSSFPPTTKMLPTTVFASIAALAVGSQAAAVLARNKHVADFRVYGERDCFGKNLGVWTVIDDDFKNNECKSLRDETIKSVTTTDINKGCKLSVFTDAACRRGRQLVPVGKCVAAPEYQGLKAWSMECH*	CVAAPEYQGLK
MSTRG.4271.1.2575-3042	4398	LKSTRLERRLLVSYSPTLLLSSSPRLLLSSFPPTTKMLPTTVFASIAALAVGSQAAAVLARNKHVADFRVYGERDCFGKNLGVWTVIDDDFKNNECKSLRDETIKSVTTTDINKGCKLSVFTDAACRRGRQLVPVGKCVAAPEYQGLKAWSMECH*	LSVFTDAACR
MSTRG.4271.1.2575-3042	4866	LKSTRLERRLLVSYSPTLLLSSSPRLLLSSFPPTTKMLPTTVFASIAALAVGSQAAAVLARNKHVADFRVYGERDCFGKNLGVWTVIDDDFKNNECKSLRDETIKSVTTTDINKGCKLSVFTDAACRRGRQLVPVGKCVAAPEYQGLKAWSMECH*	NLGVWTVIDDDFK
MSTRG.4271.2.2518-2985	5852	LKSTRLERRLLVSYSPTLLLSSSPRLLLSSFPPTTKMLPTTVFASIAALAVGSQAAAVLARNKHVADFRVYGERDCFGKNLGVWTVIDDDFKNNECKSLRDETIKSVTTTDINKGCKLSVFTDAACRRGRQLVPVGKCVAAPEYQGLKAWSMECH*	SLRDETIK
MSTRG.4271.2.2518-2985	6129	LKSTRLERRLLVSYSPTLLLSSSPRLLLSSFPPTTKMLPTTVFASIAALAVGSQAAAVLARNKHVADFRVYGERDCFGKNLGVWTVIDDDFKNNECKSLRDETIKSVTTTDINKGCKLSVFTDAACRRGRQLVPVGKCVAAPEYQGLKAWSMECH*	SVTTTDINK
MSTRG.4271.2.2518-2985	4867	LKSTRLERRLLVSYSPTLLLSSSPRLLLSSFPPTTKMLPTTVFASIAALAVGSQAAAVLARNKHVADFRVYGERDCFGKNLGVWTVIDDDFKNNECKSLRDETIKSVTTTDINKGCKLSVFTDAACRRGRQLVPVGKCVAAPEYQGLKAWSMECH*	NLGVWTVIDDDFKNNECK
MSTRG.4271.2.2518-2985	947	LKSTRLERRLLVSYSPTLLLSSSPRLLLSSFPPTTKMLPTTVFASIAALAVGSQAAAVLARNKHVADFRVYGERDCFGKNLGVWTVIDDDFKNNECKSLRDETIKSVTTTDINKGCKLSVFTDAACRRGRQLVPVGKCVAAPEYQGLKAWSMECH*	CVAAPEYQGLK
MSTRG.4271.2.2518-2985	4398	LKSTRLERRLLVSYSPTLLLSSSPRLLLSSFPPTTKMLPTTVFASIAALAVGSQAAAVLARNKHVADFRVYGERDCFGKNLGVWTVIDDDFKNNECKSLRDETIKSVTTTDINKGCKLSVFTDAACRRGRQLVPVGKCVAAPEYQGLKAWSMECH*	LSVFTDAACR
MSTRG.4271.2.2518-2985	4866	LKSTRLERRLLVSYSPTLLLSSSPRLLLSSFPPTTKMLPTTVFASIAALAVGSQAAAVLARNKHVADFRVYGERDCFGKNLGVWTVIDDDFKNNECKSLRDETIKSVTTTDINKGCKLSVFTDAACRRGRQLVPVGKCVAAPEYQGLKAWSMECH*	NLGVWTVIDDDFK
MSTRG.4271.3.981-1448	5852	LKSTRLERRLLVSYSPTLLLSSSPRLLLSSFPPTTKMLPTTVFASIAALAVGSQAAAVLARNKHVADFRVYGERDCFGKNLGVWTVIDDDFKNNECKSLRDETIKSVTTTDINKGCKLSVFTDAACRRGRQLVPVGKCVAAPEYQGLKAWSMECH*	SLRDETIK
MSTRG.4271.3.981-1448	6129	LKSTRLERRLLVSYSPTLLLSSSPRLLLSSFPPTTKMLPTTVFASIAALAVGSQAAAVLARNKHVADFRVYGERDCFGKNLGVWTVIDDDFKNNECKSLRDETIKSVTTTDINKGCKLSVFTDAACRRGRQLVPVGKCVAAPEYQGLKAWSMECH*	SVTTTDINK
MSTRG.4271.3.981-1448	4867	LKSTRLERRLLVSYSPTLLLSSSPRLLLSSFPPTTKMLPTTVFASIAALAVGSQAAAVLARNKHVADFRVYGERDCFGKNLGVWTVIDDDFKNNECKSLRDETIKSVTTTDINKGCKLSVFTDAACRRGRQLVPVGKCVAAPEYQGLKAWSMECH*	NLGVWTVIDDDFKNNECK
MSTRG.4271.3.981-1448	947	LKSTRLERRLLVSYSPTLLLSSSPRLLLSSFPPTTKMLPTTVFASIAALAVGSQAAAVLARNKHVADFRVYGERDCFGKNLGVWTVIDDDFKNNECKSLRDETIKSVTTTDINKGCKLSVFTDAACRRGRQLVPVGKCVAAPEYQGLKAWSMECH*	CVAAPEYQGLK
MSTRG.4271.3.981-1448	4398	LKSTRLERRLLVSYSPTLLLSSSPRLLLSSFPPTTKMLPTTVFASIAALAVGSQAAAVLARNKHVADFRVYGERDCFGKNLGVWTVIDDDFKNNECKSLRDETIKSVTTTDINKGCKLSVFTDAACRRGRQLVPVGKCVAAPEYQGLKAWSMECH*	LSVFTDAACR
MSTRG.4271.3.981-1448	4866	LKSTRLERRLLVSYSPTLLLSSSPRLLLSSFPPTTKMLPTTVFASIAALAVGSQAAAVLARNKHVADFRVYGERDCFGKNLGVWTVIDDDFKNNECKSLRDETIKSVTTTDINKGCKLSVFTDAACRRGRQLVPVGKCVAAPEYQGLKAWSMECH*	NLGVWTVIDDDFK
MSTRG.4360.1.c3304-1088	6564	PFSSNDANPPPKSIPGKDSTPSGTESAVVSTPSSGVGTAVVGGSRSPSPLETLTRSSSTAANRTKGRESHTRSSSVPASMISYTNSSWPSNTTMSKTRKIACVKTSSSHAQALKTPSSPAPAGLDWKFGASLDAGFEFGGGGPGAGGVSDGSGSSPSASRSSGASIATNATVAGAGGDAAAKEMAAVTVYRTFGGTVTACPPTATACPVSVTVIPWYVTYCPLTPVETRTLAASTAGATMTVKITIVVKVFRIKGCPSGMPNCPLGSVGTVSATKTLCGGKDCTLPGPTEPPRLDMDAGKSSGSGAKVPAPDKQMGHGILPTFRPSDPDPPSVITRVTRIVRIARCPPGATGCVVGHMTTTVVNCPGPECSSPTAPAQNPPETPLSDQSSQGKGPDRPH…	TSAEGPSPAGTK
MSTRG.4360.1.c3304-1088	1922	PFSSNDANPPPKSIPGKDSTPSGTESAVVSTPSSGVGTAVVGGSRSPSPLETLTRSSSTAANRTKGRESHTRSSSVPASMISYTNSSWPSNTTMSKTRKIACVKTSSSHAQALKTPSSPAPAGLDWKFGASLDAGFEFGGGGPGAGGVSDGSGSSPSASRSSGASIATNATVAGAGGDAAAKEMAAVTVYRTFGGTVTACPPTATACPVSVTVIPWYVTYCPLTPVETRTLAASTAGATMTVKITIVVKVFRIKGCPSGMPNCPLGSVGTVSATKTLCGGKDCTLPGPTEPPRLDMDAGKSSGSGAKVPAPDKQMGHGILPTFRPSDPDPPSVITRVTRIVRIARCPPGATGCVVGHMTTTVVNCPGPECSSPTAPAQNPPETPLSDQSSQGKGPDRPH…	FEPGSGAWEK
MSTRG.4360.1.c3304-1088	5827	PFSSNDANPPPKSIPGKDSTPSGTESAVVSTPSSGVGTAVVGGSRSPSPLETLTRSSSTAANRTKGRESHTRSSSVPASMISYTNSSWPSNTTMSKTRKIACVKTSSSHAQALKTPSSPAPAGLDWKFGASLDAGFEFGGGGPGAGGVSDGSGSSPSASRSSGASIATNATVAGAGGDAAAKEMAAVTVYRTFGGTVTACPPTATACPVSVTVIPWYVTYCPLTPVETRTLAASTAGATMTVKITIVVKVFRIKGCPSGMPNCPLGSVGTVSATKTLCGGKDCTLPGPTEPPRLDMDAGKSSGSGAKVPAPDKQMGHGILPTFRPSDPDPPSVITRVTRIVRIARCPPGATGCVVGHMTTTVVNCPGPECSSPTAPAQNPPETPLSDQSSQGKGPDRPH…	SLGESVADPIDDPR
IOZ07G3521.t1.c939-1	701	MASTFLVVGATGNTGRSVVETLSSLLPDSTFSGYRILALTRSSSGAVAQKLAKLPGVEVVEKNWVDISDDWLRENKVVRAFIASHNEPNQFAEESTFHLAALNAGVEYVVRISTTHVNVRPDFRAYYPRTHWAIETLLSTPEFQRLKWTSLQPNIFSSFYFGSAAEFVKSHRKTGKLDTLWLMAAKDSPVAVIDPDDVGSLAAHLLLEKDVAVHNKAKYVLNGPEDITGQQVLQMVEKHIGTQVKDVCYKDASMVDRVAANSQETKSVILSIKYAIEAVWGGKCTASTTSKEVLRLAPAKRTPAEMFEALLG*	ASTFLVVGATGNTGR
IOZ07G3521.t1.c939-1	1317	MASTFLVVGATGNTGRSVVETLSSLLPDSTFSGYRILALTRSSSGAVAQKLAKLPGVEVVEKNWVDISDDWLRENKVVRAFIASHNEPNQFAEESTFHLAALNAGVEYVVRISTTHVNVRPDFRAYYPRTHWAIETLLSTPEFQRLKWTSLQPNIFSSFYFGSAAEFVKSHRKTGKLDTLWLMAAKDSPVAVIDPDDVGSLAAHLLLEKDVAVHNKAKYVLNGPEDITGQQVLQMVEKHIGTQVKDVCYKDASMVDRVAANSQETKSVILSIKYAIEAVWGGKCTASTTSKEVLRLAPAKRTPAEMFEALLG*	DSPVAVIDPDDVGSLAAHLLLEK
MSTRG.4602.1.c4359-4054	661	TLELTWCQCIAVNFVNGTGEPPSECRNASSVKASFTDDAKLTALLGGAASSSSTPTQSSASAAASSGAASALGPWSVTGSGFNGGAVALLAGAVLGGVLVM*	ASFTDDAK
MSTRG.4602.2.c4320-4015	661	TLELTWCQCIAVNFVNGTGEPPSECRNASSVKASFTDDAKLTALLGGAASSSSTPTQSSASAAASSGAASALGPWSVTGSGFNGGAVALLAGAVLGGVLVM*	ASFTDDAK
MSTRG.4602.3.c4281-3976	661	TLELTWCQCIAVNFVNGTGEPPSECRNASSVKASFTDDAKLTALLGGAASSSSTPTQSSASAAASSGAASALGPWSVTGSGFNGGAVALLAGAVLGGVLVM*	ASFTDDAK
MSTRG.4602.4.c4212-3907	661	TLELTWCQCIAVNFVNGTGEPPSECRNASSVKASFTDDAKLTALLGGAASSSSTPTQSSASAAASSGAASALGPWSVTGSGFNGGAVALLAGAVLGGVLVM*	ASFTDDAK
IOZ07G3420.t1.c681-1	661	MVKCLVALAALCFGLGAAHFEMRSPKSIGFSDDKEDKAPCGGFTPDFGSNKVVDFHVNGEALAMRMTHQQCNWLFRATTDQKAESGWQQLFPVVMQSGLGDFCQPRVTAPSDFVGKRGVVGVVSSAVDGLLYQCIAVNFVNGTGEPPSECRNASSVKASFTDDAKLTALLGGAASSSSTPTQSSASAAASSGAASALGPWSVTGSGFNGGAVALLAGAVLGGVLVM*	ASFTDDAK
IOZ07G3420.t1.c681-1	5771	MVKCLVALAALCFGLGAAHFEMRSPKSIGFSDDKEDKAPCGGFTPDFGSNKVVDFHVNGEALAMRMTHQQCNWLFRATTDQKAESGWQQLFPVVMQSGLGDFCQPRVTAPSDFVGKRGVVGVVSSAVDGLLYQCIAVNFVNGTGEPPSECRNASSVKASFTDDAKLTALLGGAASSSSTPTQSSASAAASSGAASALGPWSVTGSGFNGGAVALLAGAVLGGVLVM*	SIGFSDDKEDK
IOZ07G3420.t1.c681-1	4675	MVKCLVALAALCFGLGAAHFEMRSPKSIGFSDDKEDKAPCGGFTPDFGSNKVVDFHVNGEALAMRMTHQQCNWLFRATTDQKAESGWQQLFPVVMQSGLGDFCQPRVTAPSDFVGKRGVVGVVSSAVDGLLYQCIAVNFVNGTGEPPSECRNASSVKASFTDDAKLTALLGGAASSSSTPTQSSASAAASSGAASALGPWSVTGSGFNGGAVALLAGAVLGGVLVM*	MTHQQCNWLFR
IOZ07G3420.t1.c681-1	7256	MVKCLVALAALCFGLGAAHFEMRSPKSIGFSDDKEDKAPCGGFTPDFGSNKVVDFHVNGEALAMRMTHQQCNWLFRATTDQKAESGWQQLFPVVMQSGLGDFCQPRVTAPSDFVGKRGVVGVVSSAVDGLLYQCIAVNFVNGTGEPPSECRNASSVKASFTDDAKLTALLGGAASSSSTPTQSSASAAASSGAASALGPWSVTGSGFNGGAVALLAGAVLGGVLVM*	VTAPSDFVGK
IOZ07G3420.t1.c681-1	548	MVKCLVALAALCFGLGAAHFEMRSPKSIGFSDDKEDKAPCGGFTPDFGSNKVVDFHVNGEALAMRMTHQQCNWLFRATTDQKAESGWQQLFPVVMQSGLGDFCQPRVTAPSDFVGKRGVVGVVSSAVDGLLYQCIAVNFVNGTGEPPSECRNASSVKASFTDDAKLTALLGGAASSSSTPTQSSASAAASSGAASALGPWSVTGSGFNGGAVALLAGAVLGGVLVM*	APCGGFTPDFGSNK
IOZ07G3420.t1.c681-1	7257	MVKCLVALAALCFGLGAAHFEMRSPKSIGFSDDKEDKAPCGGFTPDFGSNKVVDFHVNGEALAMRMTHQQCNWLFRATTDQKAESGWQQLFPVVMQSGLGDFCQPRVTAPSDFVGKRGVVGVVSSAVDGLLYQCIAVNFVNGTGEPPSECRNASSVKASFTDDAKLTALLGGAASSSSTPTQSSASAAASSGAASALGPWSVTGSGFNGGAVALLAGAVLGGVLVM*	VTAPSDFVGKR
IOZ07G3420.t1.c681-1	5772	MVKCLVALAALCFGLGAAHFEMRSPKSIGFSDDKEDKAPCGGFTPDFGSNKVVDFHVNGEALAMRMTHQQCNWLFRATTDQKAESGWQQLFPVVMQSGLGDFCQPRVTAPSDFVGKRGVVGVVSSAVDGLLYQCIAVNFVNGTGEPPSECRNASSVKASFTDDAKLTALLGGAASSSSTPTQSSASAAASSGAASALGPWSVTGSGFNGGAVALLAGAVLGGVLVM*	SIGFSDDKEDKAPCGGFTPDFGSNK
IOZ07G3420.t1.c681-1	224	MVKCLVALAALCFGLGAAHFEMRSPKSIGFSDDKEDKAPCGGFTPDFGSNKVVDFHVNGEALAMRMTHQQCNWLFRATTDQKAESGWQQLFPVVMQSGLGDFCQPRVTAPSDFVGKRGVVGVVSSAVDGLLYQCIAVNFVNGTGEPPSECRNASSVKASFTDDAKLTALLGGAASSSSTPTQSSASAAASSGAASALGPWSVTGSGFNGGAVALLAGAVLGGVLVM*	AESGWQQLFPVVMQSGLGDFCQPR
MSTRG.4425.1.c592-314	4616	KHPPSPAFDPTNLASIFNTPYSDYSAHLIEPPLPTMKTFALIAALFAGATMAAPVEAEHQALCWKACFPEAPKCPENMIATRMGGCWTCCLK*	MGGCWTCCLK
MSTRG.4515.1.113-982	4706	TYVPPTSLSSCSPGQPSFHHLAPTLSSFLLRHISTQTSVFAIVARSRFRKTSILLDSPIRVPRCRSDTAATQRPPDSAAKTPRPHIVLPSLPPPTITMSSASSSSQGGKRKRVGAGAGASAADLPDGAQQTSSRDASGEEGDTTAPESGRHHRRNSNGGGPNPKRQRASSDRNAEAADHALDPGEPSDTTEASVDIAERVGRKGRKLTLKDIEDVEKMAAMPPPPMGKLTHPAGGFKTNSPPVGRPVRVYADGVFDLFHLGLSKPKMPFPTRRSSSESRATTRHTCARV*	NAEAADHALDPGEPSDTTEASVDIAER
MSTRG.4536.1.c1861-620	1709	RGFGVDSIAASQLHGATRPRLSQTISIMKPIFAVPLIALLVGHAWHKKSLTPAGLVAGALSAIAHTYHPWNLPAVLLIVFFLAGTRVTRVKENVKATLTVHSRGTSGGEGPRTHVQVLANSLMGSIISLLHAYQLRSRAAAYASPDAPNPEGTMCFSWGGDLLMVGLIANYAAVAADTFSSELGILSNSEPRLITSLTLRKVPRGTNGGVTLMGLAAGLFGSMVIVTTAMLFLPACSLETASTLGGGMPWTTPQRRVFMGFMVVWGALGSVLDSLLGATLQRSVRDARSGKIVEGEGGNRVLVSSGAERAVGGSTKRAEAKAAALSGQGNGAKEQLNTSAVDDEHETAAKPGSGSKHGKSSFSDERPSRVIESGWDLLDNNDVNFLMASIMSVGGMAVA…	EQLNTSAVDDEHETAAKPGSGSK
IOZ07G3722.t1.c483-1	2533	MTNNIHSPVWSTETERLPLFCLTRHHFNPSYKMTRSHKANDRDHKGLADGTAAPTEHLPRFFAKAGHLDVDPKKIKKDGAGKGNWGNIGEEVVDQDFRFTNARRRSNSSNLSHHIGDFKTKFEVNEQEPVFEESLHGPASEEAGDELSKTDSSESGRSSA*	GNWGNIGEEVVDQDFR
IOZ07G3722.t1.c483-1	2447	MTNNIHSPVWSTETERLPLFCLTRHHFNPSYKMTRSHKANDRDHKGLADGTAAPTEHLPRFFAKAGHLDVDPKKIKKDGAGKGNWGNIGEEVVDQDFRFTNARRRSNSSNLSHHIGDFKTKFEVNEQEPVFEESLHGPASEEAGDELSKTDSSESGRSSA*	GLADGTAAPTEHLPR
IOZ07G3722.t1.c483-1	6414	MTNNIHSPVWSTETERLPLFCLTRHHFNPSYKMTRSHKANDRDHKGLADGTAAPTEHLPRFFAKAGHLDVDPKKIKKDGAGKGNWGNIGEEVVDQDFRFTNARRRSNSSNLSHHIGDFKTKFEVNEQEPVFEESLHGPASEEAGDELSKTDSSESGRSSA*	TKFEVNEQEPVFEESLHGPASEEAGDELSK
IOZ07G3722.t1.c483-1	5902	MTNNIHSPVWSTETERLPLFCLTRHHFNPSYKMTRSHKANDRDHKGLADGTAAPTEHLPRFFAKAGHLDVDPKKIKKDGAGKGNWGNIGEEVVDQDFRFTNARRRSNSSNLSHHIGDFKTKFEVNEQEPVFEESLHGPASEEAGDELSKTDSSESGRSSA*	SNSSNLSHHIGDFK
IOZ07G3835.t1.c756-1	689	MPQPRIPTEADFAPLAATLPHTLHFPTPRESTTAILILLHGAGDCDAPFARFARALALPGVLAVAVRGTAPLPGAALLGDDGGHFHWGDDACLDARTGALDADPGFGRAATALVHGLLRGVLVDRCGWELGDVIVFGFGQGGSLALGMASQLRASSASSPTASSGGANAFKGVVSIGGPLPPSMVPTTSARSKSDTPVLVCQLDEDQVDAVEAEFANVSAVRWRRSDVAMPRDRDEALPIMRFFADCLKTV*	ASSASSPTASSGGANAFK
MSTRG.5138.2.c3456-1312	1780	PGSGHRLDLSLAVGNLVSRRTKAPPSTMASIPTTHRVNNHAPPPGATPASPPNKRDLKSWWKSFKLPLKHQEPPAESKAPGIFGVPLRQSITYANVAISLIDEHGQSYIYGYVPIVVAKCGVFLKEKATGIEGIFRLSGSEKRIKELKHIFDSPDRYGKGLVWDGYTVHDAANVLRRYLNDLPEPVVPLDLYEKFRDPLRGATKQAVGDAEGPQFVDNFDEMAAIEKYQKLITELPPLNRQLLLYILDLLAVFAAKSDENRMNSQNLAAIFQPGMLSHPTHAMAPEEYRLNQCVLIFLIENQDHFLIGMQGTAADEKTMKEVALGTPTGPLTPNLNKTSGLDRSSSNASAGATSVRRDGKVRRNRSVSSRHSRQEGNATPNSPLPVTTPTGGLGRSNTV…	EVALGTPTGPLTPNLNK
MSTRG.5138.2.c3456-1312	4158	PGSGHRLDLSLAVGNLVSRRTKAPPSTMASIPTTHRVNNHAPPPGATPASPPNKRDLKSWWKSFKLPLKHQEPPAESKAPGIFGVPLRQSITYANVAISLIDEHGQSYIYGYVPIVVAKCGVFLKEKATGIEGIFRLSGSEKRIKELKHIFDSPDRYGKGLVWDGYTVHDAANVLRRYLNDLPEPVVPLDLYEKFRDPLRGATKQAVGDAEGPQFVDNFDEMAAIEKYQKLITELPPLNRQLLLYILDLLAVFAAKSDENRMNSQNLAAIFQPGMLSHPTHAMAPEEYRLNQCVLIFLIENQDHFLIGMQGTAADEKTMKEVALGTPTGPLTPNLNKTSGLDRSSSNASAGATSVRRDGKVRRNRSVSSRHSRQEGNATPNSPLPVTTPTGGLGRSNTV…	LLEVPQESSTPQGK
MSTRG.5138.2.c3456-1312	4274	PGSGHRLDLSLAVGNLVSRRTKAPPSTMASIPTTHRVNNHAPPPGATPASPPNKRDLKSWWKSFKLPLKHQEPPAESKAPGIFGVPLRQSITYANVAISLIDEHGQSYIYGYVPIVVAKCGVFLKEKATGIEGIFRLSGSEKRIKELKHIFDSPDRYGKGLVWDGYTVHDAANVLRRYLNDLPEPVVPLDLYEKFRDPLRGATKQAVGDAEGPQFVDNFDEMAAIEKYQKLITELPPLNRQLLLYILDLLAVFAAKSDENRMNSQNLAAIFQPGMLSHPTHAMAPEEYRLNQCVLIFLIENQDHFLIGMQGTAADEKTMKEVALGTPTGPLTPNLNKTSGLDRSSSNASAGATSVRRDGKVRRNRSVSSRHSRQEGNATPNSPLPVTTPTGGLGRSNTV…	LPVALGTASGLSQER
MSTRG.5138.2.c3456-1312	6013	PGSGHRLDLSLAVGNLVSRRTKAPPSTMASIPTTHRVNNHAPPPGATPASPPNKRDLKSWWKSFKLPLKHQEPPAESKAPGIFGVPLRQSITYANVAISLIDEHGQSYIYGYVPIVVAKCGVFLKEKATGIEGIFRLSGSEKRIKELKHIFDSPDRYGKGLVWDGYTVHDAANVLRRYLNDLPEPVVPLDLYEKFRDPLRGATKQAVGDAEGPQFVDNFDEMAAIEKYQKLITELPPLNRQLLLYILDLLAVFAAKSDENRMNSQNLAAIFQPGMLSHPTHAMAPEEYRLNQCVLIFLIENQDHFLIGMQGTAADEKTMKEVALGTPTGPLTPNLNKTSGLDRSSSNASAGATSVRRDGKVRRNRSVSSRHSRQEGNATPNSPLPVTTPTGGLGRSNTV…	SSPTPACLGAAK
MSTRG.5201.3.c3617-1710	4943	FSQPQQLQDSAAWGFCFVANGDGLAWLGSFSQRPSRLASQCLVFGTAAPIPNFAFLAARQYPIPGGASYPPPSSSPNSLQHETRISSPEVVALQEPIFAATWGNFFLPSRGWSIGLARRPPKVTDAMSETVVTPNPPVEIQPDQGPGRPVMDGQNDNTPPPEDVGTSKDDRKLLKVPSRSSSQQRNQSSAASTGLSGATVTDHRHSISGRSKESKGSFAGRQRNGSASSRRSGRDSEHGNTFRNSQPSSPSTSEQKKRKKRGGGLLMLFGCCVVPDAANAVDDGEPENVQKVEKLPARPATAKPRPQASQDSAPAKLLDERQSHQDVAVSANNDDNEASGSGENQVPGPEHHDENPKQPTPPAVTVDPPKPDTQEVSNEPRESDQSDSGDEDINMPDAP…	NQSSAASTGLSGATVTDHR
MSTRG.5375.1.111-2273	4749	PTCGTMSQVRNLRAMFENKGDKSPPDRGRSPGVSTSSANPIGASGPGSPRPLSKVRTNFVAIERDGRIGLRRDHSGESSLSRRRMSIETDAESSSTFPDKPVTTSSDDFPKPMRRLFVSEPDSEPLPPPPSDALLPPTPAGAVGDKPSTNPDKQIDQEQSPIALRPADLNAGSALNAPRNAVMTPSPIEGRQSGQSRADKSATPSRTAGTVLKKPGASSQAPAGSQKKAMTNGLQIAKTSIDAPRREANKSVKNSLGTKRGETAPTTRMTTTALRPRPSPNISTTTHKLQPSKGTGHGDAIIKPKPKSTTKPVNIPFSLTAPTASSVSKSSALRQSHSQQSGSLQNPNASSHLTTRANPSSAFASAQLAGRPKSAMSRPKPSVSLPPSKSLEPDVVVTK…	NAVMTPSPIEGR
MSTRG.5375.2.243-2288	4749	TRGASGPGSPRPLSKVRTNFVAIERDGRIGLRRDHSGESSLSRRRMSIETDAESSSTFPDKPVTTSSDDFPKPMRRLFVSEPDSEPLPPPPSDALLPPTPAGAVGDKPSTNPDKQIDQEQSPIALRPADLNAGSALNAPRNAVMTPSPIEGRQSGQSRADKSATPSRTAGTVLKKPGASSQAPAGSQKKAMTNGLQIAKTSIDAPRREANKSVKNSLGTKRGETAPTTRMTTTALRPRPSPNISTTTHKLQPSKGTGHGDAIIKPKPKSTTKPVNIPFSLTAPTASSVSKSSALRQSHSQQSGSLQNPNASSHLTTRANPSSAFASAQLAGRPKSAMSRPKPSVSLPPSKSLEPDVVVTKRSSHVDEGFLARMMRPTQASSLKTAEKTPSTPPKKAAPR…	NAVMTPSPIEGR
IOZ07G4109.t1.1-990	4749	MSQVRNLRAMFENKGDKSPPDRGRSPGVSTSSANPIGASGPGSPRPLSKVRTNFVAIERDGRIGLRRDHSGESSLSRRRMSIETDAESSSTFPDKPVTTSSDDFPKPMRRLFVSEPDSEPLPPPPSDALLPPTPAGAVGDKPSTNPDKQIDQEQSPIALRPADLNAGSALNAPRNAVMTPSPIEGRQSGQSRADKSATPSRTAGTVLKKPGASSQAPAGSQKKAMTNGLQIAKTSIDAPRREANKSVKNSLGTKRGETAPTTRMTTTALRPRPSPNISTTTHKLQPSKGTVWELTESERFLTLDHPRQSVKCIRFGPTGRPAQICDEST*	NAVMTPSPIEGR
IOZ07G4162.t1.c669-1	6386	MAPSTPLRLGSDAPDFKADSTAGPIQFYEYTAGSWAILFSHPQDYTPVCTTELGAFAKLEPDFTRRGVKLLGLSADGLSEHEGWIKDIADVTGGHVKFPIIADPHRKVAHLYDMIDYQDPSNIDRNQLPLTIRSVFFIDPNHKIRTILSYPASAGRNAAEVLRIVDSLQLTDKHKVATPIDWIPGQDVIVANSVKDDEARRLFPDFRAVKPYLRYTAAPGAA*	TILSYPASAGR
IOZ07G4162.t1.c669-1	3475	MAPSTPLRLGSDAPDFKADSTAGPIQFYEYTAGSWAILFSHPQDYTPVCTTELGAFAKLEPDFTRRGVKLLGLSADGLSEHEGWIKDIADVTGGHVKFPIIADPHRKVAHLYDMIDYQDPSNIDRNQLPLTIRSVFFIDPNHKIRTILSYPASAGRNAAEVLRIVDSLQLTDKHKVATPIDWIPGQDVIVANSVKDDEARRLFPDFRAVKPYLRYTAAPGAA*	IVDSLQLTDK
IOZ07G4162.t1.c669-1	4039	MAPSTPLRLGSDAPDFKADSTAGPIQFYEYTAGSWAILFSHPQDYTPVCTTELGAFAKLEPDFTRRGVKLLGLSADGLSEHEGWIKDIADVTGGHVKFPIIADPHRKVAHLYDMIDYQDPSNIDRNQLPLTIRSVFFIDPNHKIRTILSYPASAGRNAAEVLRIVDSLQLTDKHKVATPIDWIPGQDVIVANSVKDDEARRLFPDFRAVKPYLRYTAAPGAA*	LGSDAPDFK
IOZ07G4162.t1.c669-1	4697	MAPSTPLRLGSDAPDFKADSTAGPIQFYEYTAGSWAILFSHPQDYTPVCTTELGAFAKLEPDFTRRGVKLLGLSADGLSEHEGWIKDIADVTGGHVKFPIIADPHRKVAHLYDMIDYQDPSNIDRNQLPLTIRSVFFIDPNHKIRTILSYPASAGRNAAEVLRIVDSLQLTDKHKVATPIDWIPGQDVIVANSVKDDEARRLFPDFRAVKPYLRYTAAPGAA*	NAAEVLR
IOZ07G4162.t1.c669-1	4941	MAPSTPLRLGSDAPDFKADSTAGPIQFYEYTAGSWAILFSHPQDYTPVCTTELGAFAKLEPDFTRRGVKLLGLSADGLSEHEGWIKDIADVTGGHVKFPIIADPHRKVAHLYDMIDYQDPSNIDRNQLPLTIRSVFFIDPNHKIRTILSYPASAGRNAAEVLRIVDSLQLTDKHKVATPIDWIPGQDVIVANSVKDDEARRLFPDFRAVKPYLRYTAAPGAA*	NQLPLTIR
IOZ07G4162.t1.c669-1	6099	MAPSTPLRLGSDAPDFKADSTAGPIQFYEYTAGSWAILFSHPQDYTPVCTTELGAFAKLEPDFTRRGVKLLGLSADGLSEHEGWIKDIADVTGGHVKFPIIADPHRKVAHLYDMIDYQDPSNIDRNQLPLTIRSVFFIDPNHKIRTILSYPASAGRNAAEVLRIVDSLQLTDKHKVATPIDWIPGQDVIVANSVKDDEARRLFPDFRAVKPYLRYTAAPGAA*	SVFFIDPNHK
IOZ07G4162.t1.c669-1	1126	MAPSTPLRLGSDAPDFKADSTAGPIQFYEYTAGSWAILFSHPQDYTPVCTTELGAFAKLEPDFTRRGVKLLGLSADGLSEHEGWIKDIADVTGGHVKFPIIADPHRKVAHLYDMIDYQDPSNIDRNQLPLTIRSVFFIDPNHKIRTILSYPASAGRNAAEVLRIVDSLQLTDKHKVATPIDWIPGQDVIVANSVKDDEARRLFPDFRAVKPYLRYTAAPGAA*	DIADVTGGHVK
IOZ07G4162.t1.c669-1	2025	MAPSTPLRLGSDAPDFKADSTAGPIQFYEYTAGSWAILFSHPQDYTPVCTTELGAFAKLEPDFTRRGVKLLGLSADGLSEHEGWIKDIADVTGGHVKFPIIADPHRKVAHLYDMIDYQDPSNIDRNQLPLTIRSVFFIDPNHKIRTILSYPASAGRNAAEVLRIVDSLQLTDKHKVATPIDWIPGQDVIVANSVKDDEARRLFPDFRAVKPYLRYTAAPGAA*	FPIIADPHRK
IOZ07G4162.t1.c669-1	6766	MAPSTPLRLGSDAPDFKADSTAGPIQFYEYTAGSWAILFSHPQDYTPVCTTELGAFAKLEPDFTRRGVKLLGLSADGLSEHEGWIKDIADVTGGHVKFPIIADPHRKVAHLYDMIDYQDPSNIDRNQLPLTIRSVFFIDPNHKIRTILSYPASAGRNAAEVLRIVDSLQLTDKHKVATPIDWIPGQDVIVANSVKDDEARRLFPDFRAVKPYLRYTAAPGAA*	VAHLYDMIDYQDPSNIDR
MSTRG.5535.1.c4563-1	6472	PASVHDSSSCPPVTPKPENVVLVIPRCRPTYPRASPRLQLVRMRTVIRESEEAMGGELREATAWLHHGKQLASHASALPTTYVIKPCTVTNPATSYRSRRDGRSANGTLTFRRSSTTPTGHASNPFPPHDNAVQPLGIDETPTVQLQNYELGPSRYTKDELLDMFRSQNPADDSSHLFMSGWNPTSLNGGGSRGWGKSGDNPVPQEPGACWDQNGDTAPMGLLDLSPEEKEAFLTEINSPLKPPSQNKDGHQGILNGRKSSVSHGAGNIFGVNSLSSATRPGTRRRETMESNPFSGSGLVSPTASGRYSREDSSAWLPRKSIELRESEPDDPDVDQASRENLARLSTSGLARGNTVGGGVSMSAIWPLSGQTTPGTGGFGNFSLPSSAVGDKRVGGAGS…	TLTAEEQNNLER
MSTRG.5535.1.c4563-1	2012	PASVHDSSSCPPVTPKPENVVLVIPRCRPTYPRASPRLQLVRMRTVIRESEEAMGGELREATAWLHHGKQLASHASALPTTYVIKPCTVTNPATSYRSRRDGRSANGTLTFRRSSTTPTGHASNPFPPHDNAVQPLGIDETPTVQLQNYELGPSRYTKDELLDMFRSQNPADDSSHLFMSGWNPTSLNGGGSRGWGKSGDNPVPQEPGACWDQNGDTAPMGLLDLSPEEKEAFLTEINSPLKPPSQNKDGHQGILNGRKSSVSHGAGNIFGVNSLSSATRPGTRRRETMESNPFSGSGLVSPTASGRYSREDSSAWLPRKSIELRESEPDDPDVDQASRENLARLSTSGLARGNTVGGGVSMSAIWPLSGQTTPGTGGFGNFSLPSSAVGDKRVGGAGS…	FNATNQNEQHSTVGSVAR
MSTRG.5535.1.c4563-1	5710	PASVHDSSSCPPVTPKPENVVLVIPRCRPTYPRASPRLQLVRMRTVIRESEEAMGGELREATAWLHHGKQLASHASALPTTYVIKPCTVTNPATSYRSRRDGRSANGTLTFRRSSTTPTGHASNPFPPHDNAVQPLGIDETPTVQLQNYELGPSRYTKDELLDMFRSQNPADDSSHLFMSGWNPTSLNGGGSRGWGKSGDNPVPQEPGACWDQNGDTAPMGLLDLSPEEKEAFLTEINSPLKPPSQNKDGHQGILNGRKSSVSHGAGNIFGVNSLSSATRPGTRRRETMESNPFSGSGLVSPTASGRYSREDSSAWLPRKSIELRESEPDDPDVDQASRENLARLSTSGLARGNTVGGGVSMSAIWPLSGQTTPGTGGFGNFSLPSSAVGDKRVGGAGS…	SGGSSGGWSEVAK
MSTRG.5535.1.c4563-1	1363	PASVHDSSSCPPVTPKPENVVLVIPRCRPTYPRASPRLQLVRMRTVIRESEEAMGGELREATAWLHHGKQLASHASALPTTYVIKPCTVTNPATSYRSRRDGRSANGTLTFRRSSTTPTGHASNPFPPHDNAVQPLGIDETPTVQLQNYELGPSRYTKDELLDMFRSQNPADDSSHLFMSGWNPTSLNGGGSRGWGKSGDNPVPQEPGACWDQNGDTAPMGLLDLSPEEKEAFLTEINSPLKPPSQNKDGHQGILNGRKSSVSHGAGNIFGVNSLSSATRPGTRRRETMESNPFSGSGLVSPTASGRYSREDSSAWLPRKSIELRESEPDDPDVDQASRENLARLSTSGLARGNTVGGGVSMSAIWPLSGQTTPGTGGFGNFSLPSSAVGDKRVGGAGS…	DVAVHSSAPAITSK
MSTRG.5535.1.c4563-1	2537	PASVHDSSSCPPVTPKPENVVLVIPRCRPTYPRASPRLQLVRMRTVIRESEEAMGGELREATAWLHHGKQLASHASALPTTYVIKPCTVTNPATSYRSRRDGRSANGTLTFRRSSTTPTGHASNPFPPHDNAVQPLGIDETPTVQLQNYELGPSRYTKDELLDMFRSQNPADDSSHLFMSGWNPTSLNGGGSRGWGKSGDNPVPQEPGACWDQNGDTAPMGLLDLSPEEKEAFLTEINSPLKPPSQNKDGHQGILNGRKSSVSHGAGNIFGVNSLSSATRPGTRRRETMESNPFSGSGLVSPTASGRYSREDSSAWLPRKSIELRESEPDDPDVDQASRENLARLSTSGLARGNTVGGGVSMSAIWPLSGQTTPGTGGFGNFSLPSSAVGDKRVGGAGS…	GPAPGIQTVATPASK
MSTRG.5535.1.c4563-1	5698	PASVHDSSSCPPVTPKPENVVLVIPRCRPTYPRASPRLQLVRMRTVIRESEEAMGGELREATAWLHHGKQLASHASALPTTYVIKPCTVTNPATSYRSRRDGRSANGTLTFRRSSTTPTGHASNPFPPHDNAVQPLGIDETPTVQLQNYELGPSRYTKDELLDMFRSQNPADDSSHLFMSGWNPTSLNGGGSRGWGKSGDNPVPQEPGACWDQNGDTAPMGLLDLSPEEKEAFLTEINSPLKPPSQNKDGHQGILNGRKSSVSHGAGNIFGVNSLSSATRPGTRRRETMESNPFSGSGLVSPTASGRYSREDSSAWLPRKSIELRESEPDDPDVDQASRENLARLSTSGLARGNTVGGGVSMSAIWPLSGQTTPGTGGFGNFSLPSSAVGDKRVGGAGS…	SGDNQASSSQQSWRPR
MSTRG.5535.2.c4476-1	6472	KRRAGHTKMPSNLPSSFASAAAGQNANRDSRVGRGDGRGASGGDWSRRDGRSANGTLTFRRSSTTPTGHASNPFPPHDNAVQPLGIDETPTVQLQNYELGPSRYTKDELLDMFRSQNPADDSSHLFMSGWNPTSLNGGGSRGWGKSGDNPVPQEPGACWDQNGDTAPMGLLDLSPEEKEAFLTEINSPLKPPSQNKDGHQGILNGRKSSVSHGAGNIFGVNSLSSATRPGTRRRETMESNPFSGSGLVSPTASGRYSREDSSAWLPRKSIELRESEPDDPDVDQASRENLARLSTSGLARGNTVGGGVSMSAIWPLSGQTTPGTGGFGNFSLPSSAVGDKRVGGAGSRLAHLIPKESHENSARSGDNQASSSQQSWRPRPRTATDPFGAEELSGSAVLG…	TLTAEEQNNLER
MSTRG.5535.2.c4476-1	2012	KRRAGHTKMPSNLPSSFASAAAGQNANRDSRVGRGDGRGASGGDWSRRDGRSANGTLTFRRSSTTPTGHASNPFPPHDNAVQPLGIDETPTVQLQNYELGPSRYTKDELLDMFRSQNPADDSSHLFMSGWNPTSLNGGGSRGWGKSGDNPVPQEPGACWDQNGDTAPMGLLDLSPEEKEAFLTEINSPLKPPSQNKDGHQGILNGRKSSVSHGAGNIFGVNSLSSATRPGTRRRETMESNPFSGSGLVSPTASGRYSREDSSAWLPRKSIELRESEPDDPDVDQASRENLARLSTSGLARGNTVGGGVSMSAIWPLSGQTTPGTGGFGNFSLPSSAVGDKRVGGAGSRLAHLIPKESHENSARSGDNQASSSQQSWRPRPRTATDPFGAEELSGSAVLG…	FNATNQNEQHSTVGSVAR
MSTRG.5535.2.c4476-1	5710	KRRAGHTKMPSNLPSSFASAAAGQNANRDSRVGRGDGRGASGGDWSRRDGRSANGTLTFRRSSTTPTGHASNPFPPHDNAVQPLGIDETPTVQLQNYELGPSRYTKDELLDMFRSQNPADDSSHLFMSGWNPTSLNGGGSRGWGKSGDNPVPQEPGACWDQNGDTAPMGLLDLSPEEKEAFLTEINSPLKPPSQNKDGHQGILNGRKSSVSHGAGNIFGVNSLSSATRPGTRRRETMESNPFSGSGLVSPTASGRYSREDSSAWLPRKSIELRESEPDDPDVDQASRENLARLSTSGLARGNTVGGGVSMSAIWPLSGQTTPGTGGFGNFSLPSSAVGDKRVGGAGSRLAHLIPKESHENSARSGDNQASSSQQSWRPRPRTATDPFGAEELSGSAVLG…	SGGSSGGWSEVAK
MSTRG.5535.2.c4476-1	1363	KRRAGHTKMPSNLPSSFASAAAGQNANRDSRVGRGDGRGASGGDWSRRDGRSANGTLTFRRSSTTPTGHASNPFPPHDNAVQPLGIDETPTVQLQNYELGPSRYTKDELLDMFRSQNPADDSSHLFMSGWNPTSLNGGGSRGWGKSGDNPVPQEPGACWDQNGDTAPMGLLDLSPEEKEAFLTEINSPLKPPSQNKDGHQGILNGRKSSVSHGAGNIFGVNSLSSATRPGTRRRETMESNPFSGSGLVSPTASGRYSREDSSAWLPRKSIELRESEPDDPDVDQASRENLARLSTSGLARGNTVGGGVSMSAIWPLSGQTTPGTGGFGNFSLPSSAVGDKRVGGAGSRLAHLIPKESHENSARSGDNQASSSQQSWRPRPRTATDPFGAEELSGSAVLG…	DVAVHSSAPAITSK
MSTRG.5535.2.c4476-1	2537	KRRAGHTKMPSNLPSSFASAAAGQNANRDSRVGRGDGRGASGGDWSRRDGRSANGTLTFRRSSTTPTGHASNPFPPHDNAVQPLGIDETPTVQLQNYELGPSRYTKDELLDMFRSQNPADDSSHLFMSGWNPTSLNGGGSRGWGKSGDNPVPQEPGACWDQNGDTAPMGLLDLSPEEKEAFLTEINSPLKPPSQNKDGHQGILNGRKSSVSHGAGNIFGVNSLSSATRPGTRRRETMESNPFSGSGLVSPTASGRYSREDSSAWLPRKSIELRESEPDDPDVDQASRENLARLSTSGLARGNTVGGGVSMSAIWPLSGQTTPGTGGFGNFSLPSSAVGDKRVGGAGSRLAHLIPKESHENSARSGDNQASSSQQSWRPRPRTATDPFGAEELSGSAVLG…	GPAPGIQTVATPASK
MSTRG.5535.2.c4476-1	5698	KRRAGHTKMPSNLPSSFASAAAGQNANRDSRVGRGDGRGASGGDWSRRDGRSANGTLTFRRSSTTPTGHASNPFPPHDNAVQPLGIDETPTVQLQNYELGPSRYTKDELLDMFRSQNPADDSSHLFMSGWNPTSLNGGGSRGWGKSGDNPVPQEPGACWDQNGDTAPMGLLDLSPEEKEAFLTEINSPLKPPSQNKDGHQGILNGRKSSVSHGAGNIFGVNSLSSATRPGTRRRETMESNPFSGSGLVSPTASGRYSREDSSAWLPRKSIELRESEPDDPDVDQASRENLARLSTSGLARGNTVGGGVSMSAIWPLSGQTTPGTGGFGNFSLPSSAVGDKRVGGAGSRLAHLIPKESHENSARSGDNQASSSQQSWRPRPRTATDPFGAEELSGSAVLG…	SGDNQASSSQQSWRPR
IOZ07G4242.t1.c4383-1	6472	MPSNLPSSFASAAAGQNANRDSRVGRGDGRGASGGDWSRRDGRSANGTLTFRRSSTTPTGHASNPFPPHDNAVQPLGIDETPTVQLQNYELGPSRYTKDELLDMFRSQNPADDSSHLFMSGWNPTSLNGGGSRGWGKSGDNPVPQEPGACWDQNGDTAPMGLLDLSPEEKEAFLTEINSPLKPPSQNKDGHQGILNGRKSSVSHGAGNIFGVNSLSSATRPGTRRRETMESNPFSGSGLVSPTASGRYSREDSSAWLPRKSIELRESEPDDPDVDQASRENLARLSTSGLARGNTVGGGVSMSAIWPLSGQTTPGTGGFGNFSLPSSAVGDKRVGGAGSRLAHLIPKESHENSARSGDNQASSSQQSWRPRPRTATDPFGAEELSGSAVLGGSQDISVA…	TLTAEEQNNLER
IOZ07G4242.t1.c4383-1	2012	MPSNLPSSFASAAAGQNANRDSRVGRGDGRGASGGDWSRRDGRSANGTLTFRRSSTTPTGHASNPFPPHDNAVQPLGIDETPTVQLQNYELGPSRYTKDELLDMFRSQNPADDSSHLFMSGWNPTSLNGGGSRGWGKSGDNPVPQEPGACWDQNGDTAPMGLLDLSPEEKEAFLTEINSPLKPPSQNKDGHQGILNGRKSSVSHGAGNIFGVNSLSSATRPGTRRRETMESNPFSGSGLVSPTASGRYSREDSSAWLPRKSIELRESEPDDPDVDQASRENLARLSTSGLARGNTVGGGVSMSAIWPLSGQTTPGTGGFGNFSLPSSAVGDKRVGGAGSRLAHLIPKESHENSARSGDNQASSSQQSWRPRPRTATDPFGAEELSGSAVLGGSQDISVA…	FNATNQNEQHSTVGSVAR
IOZ07G4242.t1.c4383-1	5710	MPSNLPSSFASAAAGQNANRDSRVGRGDGRGASGGDWSRRDGRSANGTLTFRRSSTTPTGHASNPFPPHDNAVQPLGIDETPTVQLQNYELGPSRYTKDELLDMFRSQNPADDSSHLFMSGWNPTSLNGGGSRGWGKSGDNPVPQEPGACWDQNGDTAPMGLLDLSPEEKEAFLTEINSPLKPPSQNKDGHQGILNGRKSSVSHGAGNIFGVNSLSSATRPGTRRRETMESNPFSGSGLVSPTASGRYSREDSSAWLPRKSIELRESEPDDPDVDQASRENLARLSTSGLARGNTVGGGVSMSAIWPLSGQTTPGTGGFGNFSLPSSAVGDKRVGGAGSRLAHLIPKESHENSARSGDNQASSSQQSWRPRPRTATDPFGAEELSGSAVLGGSQDISVA…	SGGSSGGWSEVAK
IOZ07G4242.t1.c4383-1	1363	MPSNLPSSFASAAAGQNANRDSRVGRGDGRGASGGDWSRRDGRSANGTLTFRRSSTTPTGHASNPFPPHDNAVQPLGIDETPTVQLQNYELGPSRYTKDELLDMFRSQNPADDSSHLFMSGWNPTSLNGGGSRGWGKSGDNPVPQEPGACWDQNGDTAPMGLLDLSPEEKEAFLTEINSPLKPPSQNKDGHQGILNGRKSSVSHGAGNIFGVNSLSSATRPGTRRRETMESNPFSGSGLVSPTASGRYSREDSSAWLPRKSIELRESEPDDPDVDQASRENLARLSTSGLARGNTVGGGVSMSAIWPLSGQTTPGTGGFGNFSLPSSAVGDKRVGGAGSRLAHLIPKESHENSARSGDNQASSSQQSWRPRPRTATDPFGAEELSGSAVLGGSQDISVA…	DVAVHSSAPAITSK
IOZ07G4242.t1.c4383-1	2537	MPSNLPSSFASAAAGQNANRDSRVGRGDGRGASGGDWSRRDGRSANGTLTFRRSSTTPTGHASNPFPPHDNAVQPLGIDETPTVQLQNYELGPSRYTKDELLDMFRSQNPADDSSHLFMSGWNPTSLNGGGSRGWGKSGDNPVPQEPGACWDQNGDTAPMGLLDLSPEEKEAFLTEINSPLKPPSQNKDGHQGILNGRKSSVSHGAGNIFGVNSLSSATRPGTRRRETMESNPFSGSGLVSPTASGRYSREDSSAWLPRKSIELRESEPDDPDVDQASRENLARLSTSGLARGNTVGGGVSMSAIWPLSGQTTPGTGGFGNFSLPSSAVGDKRVGGAGSRLAHLIPKESHENSARSGDNQASSSQQSWRPRPRTATDPFGAEELSGSAVLGGSQDISVA…	GPAPGIQTVATPASK
IOZ07G4242.t1.c4383-1	5698	MPSNLPSSFASAAAGQNANRDSRVGRGDGRGASGGDWSRRDGRSANGTLTFRRSSTTPTGHASNPFPPHDNAVQPLGIDETPTVQLQNYELGPSRYTKDELLDMFRSQNPADDSSHLFMSGWNPTSLNGGGSRGWGKSGDNPVPQEPGACWDQNGDTAPMGLLDLSPEEKEAFLTEINSPLKPPSQNKDGHQGILNGRKSSVSHGAGNIFGVNSLSSATRPGTRRRETMESNPFSGSGLVSPTASGRYSREDSSAWLPRKSIELRESEPDDPDVDQASRENLARLSTSGLARGNTVGGGVSMSAIWPLSGQTTPGTGGFGNFSLPSSAVGDKRVGGAGSRLAHLIPKESHENSARSGDNQASSSQQSWRPRPRTATDPFGAEELSGSAVLGGSQDISVA…	SGDNQASSSQQSWRPR
MSTRG.5548.1.338-1204	4434	PPLLLFRPRPRTGRVATSGALCPSLPSGTAQTQRRKKRRRLSSPTPSRGPSASSSSPFPPLQLAAHGLNMSSGVVRSTALRAGGACVRCRKGKTKCVYENGRAPCKNCAKGMHECYLPSESMAHHHGQSPARHPSSAHRPARDSLPASGAGVSDARQAAAASGSARHVQAASEKLTPELIAECERVVSKTFPACVAFHKPSFVQQLKNASLESTLVYGLLTCAARYVTLPLHSTALSDSPALPMGPLCGSIAVRTARPAVTSHRGPLWRPLAQSLVTAMWWSIAAAPC*	LTPELIAECER
MSTRG.5548.1.338-1204	1312	PPLLLFRPRPRTGRVATSGALCPSLPSGTAQTQRRKKRRRLSSPTPSRGPSASSSSPFPPLQLAAHGLNMSSGVVRSTALRAGGACVRCRKGKTKCVYENGRAPCKNCAKGMHECYLPSESMAHHHGQSPARHPSSAHRPARDSLPASGAGVSDARQAAAASGSARHVQAASEKLTPELIAECERVVSKTFPACVAFHKPSFVQQLKNASLESTLVYGLLTCAARYVTLPLHSTALSDSPALPMGPLCGSIAVRTARPAVTSHRGPLWRPLAQSLVTAMWWSIAAAPC*	DSLPASGAGVSDAR
MSTRG.5635.1.c1361-213	3888	IFSSSPVMEHDMALAPRLQKWFPWTRAPVICNGPMLGAASPALATQVTKAGGIGFLASAFDLDPDSPQLSKLDADLTESRRLLDAPSSPSSSPSSSPSSSPSSPLPIGISFITGHKSMTRFSETALPIIAKHRPAIVWLFAPAEAETSVGHGAIIEALRTLKSAGGPRVFVQVGNVAAAREAVEDGADVLVCQGVDAGGHQFRRGAGVVSLVPEVRAMLDGEFAGREVGMLAAGGIVTDKGVAAMMALEADGVVMGTRFTVAQESEYPDHRKQLILETVDGGASTLKSPFHDQMNKSALWGPLYDGRAIVGAIHGKFLSGSSLDECRQSLDKDYSPDEATRMLGTWAGTGVGLVQKAQPAGEIVRELREGAKERLRKLAGLM*	LDADLTESR
MSTRG.5635.1.c1361-213	2100	IFSSSPVMEHDMALAPRLQKWFPWTRAPVICNGPMLGAASPALATQVTKAGGIGFLASAFDLDPDSPQLSKLDADLTESRRLLDAPSSPSSSPSSSPSSSPSSPLPIGISFITGHKSMTRFSETALPIIAKHRPAIVWLFAPAEAETSVGHGAIIEALRTLKSAGGPRVFVQVGNVAAAREAVEDGADVLVCQGVDAGGHQFRRGAGVVSLVPEVRAMLDGEFAGREVGMLAAGGIVTDKGVAAMMALEADGVVMGTRFTVAQESEYPDHRKQLILETVDGGASTLKSPFHDQMNKSALWGPLYDGRAIVGAIHGKFLSGSSLDECRQSLDKDYSPDEATRMLGTWAGTGVGLVQKAQPAGEIVRELREGAKERLRKLAGLM*	FTVAQESEYPDHR
MSTRG.5635.1.c1361-213	2166	IFSSSPVMEHDMALAPRLQKWFPWTRAPVICNGPMLGAASPALATQVTKAGGIGFLASAFDLDPDSPQLSKLDADLTESRRLLDAPSSPSSSPSSSPSSSPSSPLPIGISFITGHKSMTRFSETALPIIAKHRPAIVWLFAPAEAETSVGHGAIIEALRTLKSAGGPRVFVQVGNVAAAREAVEDGADVLVCQGVDAGGHQFRRGAGVVSLVPEVRAMLDGEFAGREVGMLAAGGIVTDKGVAAMMALEADGVVMGTRFTVAQESEYPDHRKQLILETVDGGASTLKSPFHDQMNKSALWGPLYDGRAIVGAIHGKFLSGSSLDECRQSLDKDYSPDEATRMLGTWAGTGVGLVQKAQPAGEIVRELREGAKERLRKLAGLM*	GAGVVSLVPEVR
MSTRG.5635.1.c1361-213	5258	IFSSSPVMEHDMALAPRLQKWFPWTRAPVICNGPMLGAASPALATQVTKAGGIGFLASAFDLDPDSPQLSKLDADLTESRRLLDAPSSPSSSPSSSPSSSPSSPLPIGISFITGHKSMTRFSETALPIIAKHRPAIVWLFAPAEAETSVGHGAIIEALRTLKSAGGPRVFVQVGNVAAAREAVEDGADVLVCQGVDAGGHQFRRGAGVVSLVPEVRAMLDGEFAGREVGMLAAGGIVTDKGVAAMMALEADGVVMGTRFTVAQESEYPDHRKQLILETVDGGASTLKSPFHDQMNKSALWGPLYDGRAIVGAIHGKFLSGSSLDECRQSLDKDYSPDEATRMLGTWAGTGVGLVQKAQPAGEIVRELREGAKERLRKLAGLM*	QLILETVDGGASTLK
MSTRG.5635.1.c1361-213	5563	IFSSSPVMEHDMALAPRLQKWFPWTRAPVICNGPMLGAASPALATQVTKAGGIGFLASAFDLDPDSPQLSKLDADLTESRRLLDAPSSPSSSPSSSPSSSPSSPLPIGISFITGHKSMTRFSETALPIIAKHRPAIVWLFAPAEAETSVGHGAIIEALRTLKSAGGPRVFVQVGNVAAAREAVEDGADVLVCQGVDAGGHQFRRGAGVVSLVPEVRAMLDGEFAGREVGMLAAGGIVTDKGVAAMMALEADGVVMGTRFTVAQESEYPDHRKQLILETVDGGASTLKSPFHDQMNKSALWGPLYDGRAIVGAIHGKFLSGSSLDECRQSLDKDYSPDEATRMLGTWAGTGVGLVQKAQPAGEIVRELREGAKERLRKLAGLM*	SALWGPLYDGR
MSTRG.5635.1.c1361-213	5313	IFSSSPVMEHDMALAPRLQKWFPWTRAPVICNGPMLGAASPALATQVTKAGGIGFLASAFDLDPDSPQLSKLDADLTESRRLLDAPSSPSSSPSSSPSSSPSSPLPIGISFITGHKSMTRFSETALPIIAKHRPAIVWLFAPAEAETSVGHGAIIEALRTLKSAGGPRVFVQVGNVAAAREAVEDGADVLVCQGVDAGGHQFRRGAGVVSLVPEVRAMLDGEFAGREVGMLAAGGIVTDKGVAAMMALEADGVVMGTRFTVAQESEYPDHRKQLILETVDGGASTLKSPFHDQMNKSALWGPLYDGRAIVGAIHGKFLSGSSLDECRQSLDKDYSPDEATRMLGTWAGTGVGLVQKAQPAGEIVRELREGAKERLRKLAGLM*	QSLDKDYSPDEATR
MSTRG.5635.1.c1361-213	2054	IFSSSPVMEHDMALAPRLQKWFPWTRAPVICNGPMLGAASPALATQVTKAGGIGFLASAFDLDPDSPQLSKLDADLTESRRLLDAPSSPSSSPSSSPSSSPSSPLPIGISFITGHKSMTRFSETALPIIAKHRPAIVWLFAPAEAETSVGHGAIIEALRTLKSAGGPRVFVQVGNVAAAREAVEDGADVLVCQGVDAGGHQFRRGAGVVSLVPEVRAMLDGEFAGREVGMLAAGGIVTDKGVAAMMALEADGVVMGTRFTVAQESEYPDHRKQLILETVDGGASTLKSPFHDQMNKSALWGPLYDGRAIVGAIHGKFLSGSSLDECRQSLDKDYSPDEATRMLGTWAGTGVGLVQKAQPAGEIVRELREGAKERLRKLAGLM*	FSETALPIIAK
MSTRG.5635.1.c1361-213	6935	IFSSSPVMEHDMALAPRLQKWFPWTRAPVICNGPMLGAASPALATQVTKAGGIGFLASAFDLDPDSPQLSKLDADLTESRRLLDAPSSPSSSPSSSPSSSPSSPLPIGISFITGHKSMTRFSETALPIIAKHRPAIVWLFAPAEAETSVGHGAIIEALRTLKSAGGPRVFVQVGNVAAAREAVEDGADVLVCQGVDAGGHQFRRGAGVVSLVPEVRAMLDGEFAGREVGMLAAGGIVTDKGVAAMMALEADGVVMGTRFTVAQESEYPDHRKQLILETVDGGASTLKSPFHDQMNKSALWGPLYDGRAIVGAIHGKFLSGSSLDECRQSLDKDYSPDEATRMLGTWAGTGVGLVQKAQPAGEIVRELREGAKERLRKLAGLM*	VFVQVGNVAAAR
MSTRG.5635.1.c1361-213	622	IFSSSPVMEHDMALAPRLQKWFPWTRAPVICNGPMLGAASPALATQVTKAGGIGFLASAFDLDPDSPQLSKLDADLTESRRLLDAPSSPSSSPSSSPSSSPSSPLPIGISFITGHKSMTRFSETALPIIAKHRPAIVWLFAPAEAETSVGHGAIIEALRTLKSAGGPRVFVQVGNVAAAREAVEDGADVLVCQGVDAGGHQFRRGAGVVSLVPEVRAMLDGEFAGREVGMLAAGGIVTDKGVAAMMALEADGVVMGTRFTVAQESEYPDHRKQLILETVDGGASTLKSPFHDQMNKSALWGPLYDGRAIVGAIHGKFLSGSSLDECRQSLDKDYSPDEATRMLGTWAGTGVGLVQKAQPAGEIVRELREGAKERLRKLAGLM*	AQPAGEIVR
MSTRG.5635.1.c1361-213	2003	IFSSSPVMEHDMALAPRLQKWFPWTRAPVICNGPMLGAASPALATQVTKAGGIGFLASAFDLDPDSPQLSKLDADLTESRRLLDAPSSPSSSPSSSPSSSPSSPLPIGISFITGHKSMTRFSETALPIIAKHRPAIVWLFAPAEAETSVGHGAIIEALRTLKSAGGPRVFVQVGNVAAAREAVEDGADVLVCQGVDAGGHQFRRGAGVVSLVPEVRAMLDGEFAGREVGMLAAGGIVTDKGVAAMMALEADGVVMGTRFTVAQESEYPDHRKQLILETVDGGASTLKSPFHDQMNKSALWGPLYDGRAIVGAIHGKFLSGSSLDECRQSLDKDYSPDEATRMLGTWAGTGVGLVQKAQPAGEIVRELREGAKERLRKLAGLM*	FLSGSSLDECR
IOZ07G4418.t1.c1128-1	3888	MEHDMALAPRLQKWFPWTRAPVICNGPMLGAASPALATQVTKAGGIGFLASAFDLDPDSPQLSKLDADLTESRRLLDAPSSPSSSPSSSPSSSPSSPLPIGISFITGHKSMTRFSETALPIIAKHRPAIVWLFAPAEAETSVGHGAIIEALRTLKSAGGPRVFVQVGNVAAAREAVEDGADVLVCQGVDAGGHQFRRGAGVVSLVPEVRAMLDGEFAGREVGMLAAGGIVTDKGVAAMMALEADGVVMGTRFTVAQESEYPDHRKQLILETVDGGASTLKSPFHDQMNKSALWGPLYDGRAIVGAIHGKFLSGSSLDECRQSLDKDYSPDEATRMLGTWAGTGVGLVQKAQPAGEIVRELREGAKERLRKLAGLM*	LDADLTESR
IOZ07G4418.t1.c1128-1	2100	MEHDMALAPRLQKWFPWTRAPVICNGPMLGAASPALATQVTKAGGIGFLASAFDLDPDSPQLSKLDADLTESRRLLDAPSSPSSSPSSSPSSSPSSPLPIGISFITGHKSMTRFSETALPIIAKHRPAIVWLFAPAEAETSVGHGAIIEALRTLKSAGGPRVFVQVGNVAAAREAVEDGADVLVCQGVDAGGHQFRRGAGVVSLVPEVRAMLDGEFAGREVGMLAAGGIVTDKGVAAMMALEADGVVMGTRFTVAQESEYPDHRKQLILETVDGGASTLKSPFHDQMNKSALWGPLYDGRAIVGAIHGKFLSGSSLDECRQSLDKDYSPDEATRMLGTWAGTGVGLVQKAQPAGEIVRELREGAKERLRKLAGLM*	FTVAQESEYPDHR
IOZ07G4418.t1.c1128-1	2166	MEHDMALAPRLQKWFPWTRAPVICNGPMLGAASPALATQVTKAGGIGFLASAFDLDPDSPQLSKLDADLTESRRLLDAPSSPSSSPSSSPSSSPSSPLPIGISFITGHKSMTRFSETALPIIAKHRPAIVWLFAPAEAETSVGHGAIIEALRTLKSAGGPRVFVQVGNVAAAREAVEDGADVLVCQGVDAGGHQFRRGAGVVSLVPEVRAMLDGEFAGREVGMLAAGGIVTDKGVAAMMALEADGVVMGTRFTVAQESEYPDHRKQLILETVDGGASTLKSPFHDQMNKSALWGPLYDGRAIVGAIHGKFLSGSSLDECRQSLDKDYSPDEATRMLGTWAGTGVGLVQKAQPAGEIVRELREGAKERLRKLAGLM*	GAGVVSLVPEVR
IOZ07G4418.t1.c1128-1	5258	MEHDMALAPRLQKWFPWTRAPVICNGPMLGAASPALATQVTKAGGIGFLASAFDLDPDSPQLSKLDADLTESRRLLDAPSSPSSSPSSSPSSSPSSPLPIGISFITGHKSMTRFSETALPIIAKHRPAIVWLFAPAEAETSVGHGAIIEALRTLKSAGGPRVFVQVGNVAAAREAVEDGADVLVCQGVDAGGHQFRRGAGVVSLVPEVRAMLDGEFAGREVGMLAAGGIVTDKGVAAMMALEADGVVMGTRFTVAQESEYPDHRKQLILETVDGGASTLKSPFHDQMNKSALWGPLYDGRAIVGAIHGKFLSGSSLDECRQSLDKDYSPDEATRMLGTWAGTGVGLVQKAQPAGEIVRELREGAKERLRKLAGLM*	QLILETVDGGASTLK
IOZ07G4418.t1.c1128-1	5563	MEHDMALAPRLQKWFPWTRAPVICNGPMLGAASPALATQVTKAGGIGFLASAFDLDPDSPQLSKLDADLTESRRLLDAPSSPSSSPSSSPSSSPSSPLPIGISFITGHKSMTRFSETALPIIAKHRPAIVWLFAPAEAETSVGHGAIIEALRTLKSAGGPRVFVQVGNVAAAREAVEDGADVLVCQGVDAGGHQFRRGAGVVSLVPEVRAMLDGEFAGREVGMLAAGGIVTDKGVAAMMALEADGVVMGTRFTVAQESEYPDHRKQLILETVDGGASTLKSPFHDQMNKSALWGPLYDGRAIVGAIHGKFLSGSSLDECRQSLDKDYSPDEATRMLGTWAGTGVGLVQKAQPAGEIVRELREGAKERLRKLAGLM*	SALWGPLYDGR
IOZ07G4418.t1.c1128-1	5313	MEHDMALAPRLQKWFPWTRAPVICNGPMLGAASPALATQVTKAGGIGFLASAFDLDPDSPQLSKLDADLTESRRLLDAPSSPSSSPSSSPSSSPSSPLPIGISFITGHKSMTRFSETALPIIAKHRPAIVWLFAPAEAETSVGHGAIIEALRTLKSAGGPRVFVQVGNVAAAREAVEDGADVLVCQGVDAGGHQFRRGAGVVSLVPEVRAMLDGEFAGREVGMLAAGGIVTDKGVAAMMALEADGVVMGTRFTVAQESEYPDHRKQLILETVDGGASTLKSPFHDQMNKSALWGPLYDGRAIVGAIHGKFLSGSSLDECRQSLDKDYSPDEATRMLGTWAGTGVGLVQKAQPAGEIVRELREGAKERLRKLAGLM*	QSLDKDYSPDEATR
IOZ07G4418.t1.c1128-1	2054	MEHDMALAPRLQKWFPWTRAPVICNGPMLGAASPALATQVTKAGGIGFLASAFDLDPDSPQLSKLDADLTESRRLLDAPSSPSSSPSSSPSSSPSSPLPIGISFITGHKSMTRFSETALPIIAKHRPAIVWLFAPAEAETSVGHGAIIEALRTLKSAGGPRVFVQVGNVAAAREAVEDGADVLVCQGVDAGGHQFRRGAGVVSLVPEVRAMLDGEFAGREVGMLAAGGIVTDKGVAAMMALEADGVVMGTRFTVAQESEYPDHRKQLILETVDGGASTLKSPFHDQMNKSALWGPLYDGRAIVGAIHGKFLSGSSLDECRQSLDKDYSPDEATRMLGTWAGTGVGLVQKAQPAGEIVRELREGAKERLRKLAGLM*	FSETALPIIAK
IOZ07G4418.t1.c1128-1	6935	MEHDMALAPRLQKWFPWTRAPVICNGPMLGAASPALATQVTKAGGIGFLASAFDLDPDSPQLSKLDADLTESRRLLDAPSSPSSSPSSSPSSSPSSPLPIGISFITGHKSMTRFSETALPIIAKHRPAIVWLFAPAEAETSVGHGAIIEALRTLKSAGGPRVFVQVGNVAAAREAVEDGADVLVCQGVDAGGHQFRRGAGVVSLVPEVRAMLDGEFAGREVGMLAAGGIVTDKGVAAMMALEADGVVMGTRFTVAQESEYPDHRKQLILETVDGGASTLKSPFHDQMNKSALWGPLYDGRAIVGAIHGKFLSGSSLDECRQSLDKDYSPDEATRMLGTWAGTGVGLVQKAQPAGEIVRELREGAKERLRKLAGLM*	VFVQVGNVAAAR
IOZ07G4418.t1.c1128-1	622	MEHDMALAPRLQKWFPWTRAPVICNGPMLGAASPALATQVTKAGGIGFLASAFDLDPDSPQLSKLDADLTESRRLLDAPSSPSSSPSSSPSSSPSSPLPIGISFITGHKSMTRFSETALPIIAKHRPAIVWLFAPAEAETSVGHGAIIEALRTLKSAGGPRVFVQVGNVAAAREAVEDGADVLVCQGVDAGGHQFRRGAGVVSLVPEVRAMLDGEFAGREVGMLAAGGIVTDKGVAAMMALEADGVVMGTRFTVAQESEYPDHRKQLILETVDGGASTLKSPFHDQMNKSALWGPLYDGRAIVGAIHGKFLSGSSLDECRQSLDKDYSPDEATRMLGTWAGTGVGLVQKAQPAGEIVRELREGAKERLRKLAGLM*	AQPAGEIVR
IOZ07G4418.t1.c1128-1	2003	MEHDMALAPRLQKWFPWTRAPVICNGPMLGAASPALATQVTKAGGIGFLASAFDLDPDSPQLSKLDADLTESRRLLDAPSSPSSSPSSSPSSSPSSPLPIGISFITGHKSMTRFSETALPIIAKHRPAIVWLFAPAEAETSVGHGAIIEALRTLKSAGGPRVFVQVGNVAAAREAVEDGADVLVCQGVDAGGHQFRRGAGVVSLVPEVRAMLDGEFAGREVGMLAAGGIVTDKGVAAMMALEADGVVMGTRFTVAQESEYPDHRKQLILETVDGGASTLKSPFHDQMNKSALWGPLYDGRAIVGAIHGKFLSGSSLDECRQSLDKDYSPDEATRMLGTWAGTGVGLVQKAQPAGEIVRELREGAKERLRKLAGLM*	FLSGSSLDECR
IOZ07G4467.t1.1-471	819	MSTPPVPFNRLKQIASDVCNSAVGSAEFYDHAKTEQWNSTIISSMLKAVISESTPHGVSSPSFKFACNSTIVQHLVPTSSLNRPRGGTEIKKEEPYISTSTEATATDGKPHVGRRGMHSATGAYWDEKKDGMWSFKFDGGESKGMDVVIMLIWVAI*	AVISESTPHGVSSPSFK
IOZ07G4467.t1.1-471	2509	MSTPPVPFNRLKQIASDVCNSAVGSAEFYDHAKTEQWNSTIISSMLKAVISESTPHGVSSPSFKFACNSTIVQHLVPTSSLNRPRGGTEIKKEEPYISTSTEATATDGKPHVGRRGMHSATGAYWDEKKDGMWSFKFDGGESKGMDVVIMLIWVAI*	GMHSATGAYWDEKK
IOZ07G4467.t1.1-471	2508	MSTPPVPFNRLKQIASDVCNSAVGSAEFYDHAKTEQWNSTIISSMLKAVISESTPHGVSSPSFKFACNSTIVQHLVPTSSLNRPRGGTEIKKEEPYISTSTEATATDGKPHVGRRGMHSATGAYWDEKKDGMWSFKFDGGESKGMDVVIMLIWVAI*	GMHSATGAYWDEK
IOZ07G4467.t1.1-471	3598	MSTPPVPFNRLKQIASDVCNSAVGSAEFYDHAKTEQWNSTIISSMLKAVISESTPHGVSSPSFKFACNSTIVQHLVPTSSLNRPRGGTEIKKEEPYISTSTEATATDGKPHVGRRGMHSATGAYWDEKKDGMWSFKFDGGESKGMDVVIMLIWVAI*	KEEPYISTSTEATATDGKPHVGR
IOZ07G4467.t1.1-471	1841	MSTPPVPFNRLKQIASDVCNSAVGSAEFYDHAKTEQWNSTIISSMLKAVISESTPHGVSSPSFKFACNSTIVQHLVPTSSLNRPRGGTEIKKEEPYISTSTEATATDGKPHVGRRGMHSATGAYWDEKKDGMWSFKFDGGESKGMDVVIMLIWVAI*	FACNSTIVQHLVPTSSLNRPR
MSTRG.5846.1.1-1764	5621	MSSIVNKVKEALSSKSDDKTTDATHSTTSAAHPSQPRTDHAAGTGAHSSGDNYALGGDNRGIHSQGSKTDGPHGDIGNKLDPRVDSDRDHSKNLGANPSGTATAHGGAGTHGTPGVYHSPGTHASSGLHDTTGTHGTPGVYHSPGTHASSGLHDTSGTHGLSGTHGTSGVHDTTGSHGAHDTSRGVTGTHGTPGTHEPHLTTGPASTAGHGTTAHSSNIANKLDPRVESGRSDGTHSQGISSTHGRNDHTSHTGTGVGTGTSTTGHQNIPGSHGTTGHSSTTADKLDPRVDSSTRDYPSHTSHHTGSGLAMGAAAAGHGGSHASHGTHSATEANRGLTDGPHSSNMANKMDPRVDSDRDNSKNLGMNPQGSATTSSTTHGTTGQTGGGAFFSGSGSDNT…	SDGTHSQGISSTHGR
MSTRG.5846.1.1-1764	4864	MSSIVNKVKEALSSKSDDKTTDATHSTTSAAHPSQPRTDHAAGTGAHSSGDNYALGGDNRGIHSQGSKTDGPHGDIGNKLDPRVDSDRDHSKNLGANPSGTATAHGGAGTHGTPGVYHSPGTHASSGLHDTTGTHGTPGVYHSPGTHASSGLHDTSGTHGLSGTHGTSGVHDTTGSHGAHDTSRGVTGTHGTPGTHEPHLTTGPASTAGHGTTAHSSNIANKLDPRVESGRSDGTHSQGISSTHGRNDHTSHTGTGVGTGTSTTGHQNIPGSHGTTGHSSTTADKLDPRVDSSTRDYPSHTSHHTGSGLAMGAAAAGHGGSHASHGTHSATEANRGLTDGPHSSNMANKMDPRVDSDRDNSKNLGMNPQGSATTSSTTHGTTGQTGGGAFFSGSGSDNT…	NLGMNPQGSATTSSTTHGTTGQTGGGAFFSGSGSDNTR
MSTRG.5846.1.1-1764	6234	MSSIVNKVKEALSSKSDDKTTDATHSTTSAAHPSQPRTDHAAGTGAHSSGDNYALGGDNRGIHSQGSKTDGPHGDIGNKLDPRVDSDRDHSKNLGANPSGTATAHGGAGTHGTPGVYHSPGTHASSGLHDTTGTHGTPGVYHSPGTHASSGLHDTSGTHGLSGTHGTSGVHDTTGSHGAHDTSRGVTGTHGTPGTHEPHLTTGPASTAGHGTTAHSSNIANKLDPRVESGRSDGTHSQGISSTHGRNDHTSHTGTGVGTGTSTTGHQNIPGSHGTTGHSSTTADKLDPRVDSSTRDYPSHTSHHTGSGLAMGAAAAGHGGSHASHGTHSATEANRGLTDGPHSSNMANKMDPRVDSDRDNSKNLGMNPQGSATTSSTTHGTTGQTGGGAFFSGSGSDNT…	TDGPHGDIGNK
MSTRG.5846.1.1-1764	2767	MSSIVNKVKEALSSKSDDKTTDATHSTTSAAHPSQPRTDHAAGTGAHSSGDNYALGGDNRGIHSQGSKTDGPHGDIGNKLDPRVDSDRDHSKNLGANPSGTATAHGGAGTHGTPGVYHSPGTHASSGLHDTTGTHGTPGVYHSPGTHASSGLHDTSGTHGLSGTHGTSGVHDTTGSHGAHDTSRGVTGTHGTPGTHEPHLTTGPASTAGHGTTAHSSNIANKLDPRVESGRSDGTHSQGISSTHGRNDHTSHTGTGVGTGTSTTGHQNIPGSHGTTGHSSTTADKLDPRVDSSTRDYPSHTSHHTGSGLAMGAAAAGHGGSHASHGTHSATEANRGLTDGPHSSNMANKMDPRVDSDRDNSKNLGMNPQGSATTSSTTHGTTGQTGGGAFFSGSGSDNT…	GVTGTHGTPGTHEPHLTTGPASTAGHGTTAHSSNIANK
MSTRG.5846.1.1-1764	6598	MSSIVNKVKEALSSKSDDKTTDATHSTTSAAHPSQPRTDHAAGTGAHSSGDNYALGGDNRGIHSQGSKTDGPHGDIGNKLDPRVDSDRDHSKNLGANPSGTATAHGGAGTHGTPGVYHSPGTHASSGLHDTTGTHGTPGVYHSPGTHASSGLHDTSGTHGLSGTHGTSGVHDTTGSHGAHDTSRGVTGTHGTPGTHEPHLTTGPASTAGHGTTAHSSNIANKLDPRVESGRSDGTHSQGISSTHGRNDHTSHTGTGVGTGTSTTGHQNIPGSHGTTGHSSTTADKLDPRVDSSTRDYPSHTSHHTGSGLAMGAAAAGHGGSHASHGTHSATEANRGLTDGPHSSNMANKMDPRVDSDRDNSKNLGMNPQGSATTSSTTHGTTGQTGGGAFFSGSGSDNT…	TTDATHSTTSAAHPSQPR
MSTRG.5846.1.1-1764	3844	MSSIVNKVKEALSSKSDDKTTDATHSTTSAAHPSQPRTDHAAGTGAHSSGDNYALGGDNRGIHSQGSKTDGPHGDIGNKLDPRVDSDRDHSKNLGANPSGTATAHGGAGTHGTPGVYHSPGTHASSGLHDTTGTHGTPGVYHSPGTHASSGLHDTSGTHGLSGTHGTSGVHDTTGSHGAHDTSRGVTGTHGTPGTHEPHLTTGPASTAGHGTTAHSSNIANKLDPRVESGRSDGTHSQGISSTHGRNDHTSHTGTGVGTGTSTTGHQNIPGSHGTTGHSSTTADKLDPRVDSSTRDYPSHTSHHTGSGLAMGAAAAGHGGSHASHGTHSATEANRGLTDGPHSSNMANKMDPRVDSDRDNSKNLGMNPQGSATTSSTTHGTTGQTGGGAFFSGSGSDNT…	LANAADPR
MSTRG.5846.1.1-1764	1081	MSSIVNKVKEALSSKSDDKTTDATHSTTSAAHPSQPRTDHAAGTGAHSSGDNYALGGDNRGIHSQGSKTDGPHGDIGNKLDPRVDSDRDHSKNLGANPSGTATAHGGAGTHGTPGVYHSPGTHASSGLHDTTGTHGTPGVYHSPGTHASSGLHDTSGTHGLSGTHGTSGVHDTTGSHGAHDTSRGVTGTHGTPGTHEPHLTTGPASTAGHGTTAHSSNIANKLDPRVESGRSDGTHSQGISSTHGRNDHTSHTGTGVGTGTSTTGHQNIPGSHGTTGHSSTTADKLDPRVDSSTRDYPSHTSHHTGSGLAMGAAAAGHGGSHASHGTHSATEANRGLTDGPHSSNMANKMDPRVDSDRDNSKNLGMNPQGSATTSSTTHGTTGQTGGGAFFSGSGSDNT…	DGAPEGTFGTHDSR
MSTRG.5846.1.1-1764	5537	MSSIVNKVKEALSSKSDDKTTDATHSTTSAAHPSQPRTDHAAGTGAHSSGDNYALGGDNRGIHSQGSKTDGPHGDIGNKLDPRVDSDRDHSKNLGANPSGTATAHGGAGTHGTPGVYHSPGTHASSGLHDTTGTHGTPGVYHSPGTHASSGLHDTSGTHGLSGTHGTSGVHDTTGSHGAHDTSRGVTGTHGTPGTHEPHLTTGPASTAGHGTTAHSSNIANKLDPRVESGRSDGTHSQGISSTHGRNDHTSHTGTGVGTGTSTTGHQNIPGSHGTTGHSSTTADKLDPRVDSSTRDYPSHTSHHTGSGLAMGAAAAGHGGSHASHGTHSATEANRGLTDGPHSSNMANKMDPRVDSDRDNSKNLGMNPQGSATTSSTTHGTTGQTGGGAFFSGSGSDNT…	SAANTHTQSSMTHAAAQGTGPAPNTAGPHK
MSTRG.5846.1.1-1764	5214	MSSIVNKVKEALSSKSDDKTTDATHSTTSAAHPSQPRTDHAAGTGAHSSGDNYALGGDNRGIHSQGSKTDGPHGDIGNKLDPRVDSDRDHSKNLGANPSGTATAHGGAGTHGTPGVYHSPGTHASSGLHDTTGTHGTPGVYHSPGTHASSGLHDTSGTHGLSGTHGTSGVHDTTGSHGAHDTSRGVTGTHGTPGTHEPHLTTGPASTAGHGTTAHSSNIANKLDPRVESGRSDGTHSQGISSTHGRNDHTSHTGTGVGTGTSTTGHQNIPGSHGTTGHSSTTADKLDPRVDSSTRDYPSHTSHHTGSGLAMGAAAAGHGGSHASHGTHSATEANRGLTDGPHSSNMANKMDPRVDSDRDNSKNLGMNPQGSATTSSTTHGTTGQTGGGAFFSGSGSDNT…	QGITHSNTHGTSHR
MSTRG.5846.1.1-1764	6858	MSSIVNKVKEALSSKSDDKTTDATHSTTSAAHPSQPRTDHAAGTGAHSSGDNYALGGDNRGIHSQGSKTDGPHGDIGNKLDPRVDSDRDHSKNLGANPSGTATAHGGAGTHGTPGVYHSPGTHASSGLHDTTGTHGTPGVYHSPGTHASSGLHDTSGTHGLSGTHGTSGVHDTTGSHGAHDTSRGVTGTHGTPGTHEPHLTTGPASTAGHGTTAHSSNIANKLDPRVESGRSDGTHSQGISSTHGRNDHTSHTGTGVGTGTSTTGHQNIPGSHGTTGHSSTTADKLDPRVDSSTRDYPSHTSHHTGSGLAMGAAAAGHGGSHASHGTHSATEANRGLTDGPHSSNMANKMDPRVDSDRDNSKNLGMNPQGSATTSSTTHGTTGQTGGGAFFSGSGSDNT…	VDSNLDGSK
MSTRG.5846.1.1-1764	4760	MSSIVNKVKEALSSKSDDKTTDATHSTTSAAHPSQPRTDHAAGTGAHSSGDNYALGGDNRGIHSQGSKTDGPHGDIGNKLDPRVDSDRDHSKNLGANPSGTATAHGGAGTHGTPGVYHSPGTHASSGLHDTTGTHGTPGVYHSPGTHASSGLHDTSGTHGLSGTHGTSGVHDTTGSHGAHDTSRGVTGTHGTPGTHEPHLTTGPASTAGHGTTAHSSNIANKLDPRVESGRSDGTHSQGISSTHGRNDHTSHTGTGVGTGTSTTGHQNIPGSHGTTGHSSTTADKLDPRVDSSTRDYPSHTSHHTGSGLAMGAAAAGHGGSHASHGTHSATEANRGLTDGPHSSNMANKMDPRVDSDRDNSKNLGMNPQGSATTSSTTHGTTGQTGGGAFFSGSGSDNT…	NDHTSHTGTGVGTGTSTTGHQNIPGSHGTTGHSSTTADK
MSTRG.5846.1.1-1764	1414	MSSIVNKVKEALSSKSDDKTTDATHSTTSAAHPSQPRTDHAAGTGAHSSGDNYALGGDNRGIHSQGSKTDGPHGDIGNKLDPRVDSDRDHSKNLGANPSGTATAHGGAGTHGTPGVYHSPGTHASSGLHDTTGTHGTPGVYHSPGTHASSGLHDTSGTHGLSGTHGTSGVHDTTGSHGAHDTSRGVTGTHGTPGTHEPHLTTGPASTAGHGTTAHSSNIANKLDPRVESGRSDGTHSQGISSTHGRNDHTSHTGTGVGTGTSTTGHQNIPGSHGTTGHSSTTADKLDPRVDSSTRDYPSHTSHHTGSGLAMGAAAAGHGGSHASHGTHSATEANRGLTDGPHSSNMANKMDPRVDSDRDNSKNLGMNPQGSATTSSTTHGTTGQTGGGAFFSGSGSDNT…	DYPSHTSHHTGSGLAMGAAAAGHGGSHASHGTHSATEANR
MSTRG.5846.1.1-1764	6239	MSSIVNKVKEALSSKSDDKTTDATHSTTSAAHPSQPRTDHAAGTGAHSSGDNYALGGDNRGIHSQGSKTDGPHGDIGNKLDPRVDSDRDHSKNLGANPSGTATAHGGAGTHGTPGVYHSPGTHASSGLHDTTGTHGTPGVYHSPGTHASSGLHDTSGTHGLSGTHGTSGVHDTTGSHGAHDTSRGVTGTHGTPGTHEPHLTTGPASTAGHGTTAHSSNIANKLDPRVESGRSDGTHSQGISSTHGRNDHTSHTGTGVGTGTSTTGHQNIPGSHGTTGHSSTTADKLDPRVDSSTRDYPSHTSHHTGSGLAMGAAAAGHGGSHASHGTHSATEANRGLTDGPHSSNMANKMDPRVDSDRDNSKNLGMNPQGSATTSSTTHGTTGQTGGGAFFSGSGSDNT…	TDHAAGTGAHSSGDNYALGGDNR
MSTRG.5846.1.1-1764	4761	MSSIVNKVKEALSSKSDDKTTDATHSTTSAAHPSQPRTDHAAGTGAHSSGDNYALGGDNRGIHSQGSKTDGPHGDIGNKLDPRVDSDRDHSKNLGANPSGTATAHGGAGTHGTPGVYHSPGTHASSGLHDTTGTHGTPGVYHSPGTHASSGLHDTSGTHGLSGTHGTSGVHDTTGSHGAHDTSRGVTGTHGTPGTHEPHLTTGPASTAGHGTTAHSSNIANKLDPRVESGRSDGTHSQGISSTHGRNDHTSHTGTGVGTGTSTTGHQNIPGSHGTTGHSSTTADKLDPRVDSSTRDYPSHTSHHTGSGLAMGAAAAGHGGSHASHGTHSATEANRGLTDGPHSSNMANKMDPRVDSDRDNSKNLGMNPQGSATTSSTTHGTTGQTGGGAFFSGSGSDNT…	NDHTSHTGTGVGTGTSTTGHQNIPGSHGTTGHSSTTADKLDPR
MSTRG.5846.1.1-1764	5612	MSSIVNKVKEALSSKSDDKTTDATHSTTSAAHPSQPRTDHAAGTGAHSSGDNYALGGDNRGIHSQGSKTDGPHGDIGNKLDPRVDSDRDHSKNLGANPSGTATAHGGAGTHGTPGVYHSPGTHASSGLHDTTGTHGTPGVYHSPGTHASSGLHDTSGTHGLSGTHGTSGVHDTTGSHGAHDTSRGVTGTHGTPGTHEPHLTTGPASTAGHGTTAHSSNIANKLDPRVESGRSDGTHSQGISSTHGRNDHTSHTGTGVGTGTSTTGHQNIPGSHGTTGHSSTTADKLDPRVDSSTRDYPSHTSHHTGSGLAMGAAAAGHGGSHASHGTHSATEANRGLTDGPHSSNMANKMDPRVDSDRDNSKNLGMNPQGSATTSSTTHGTTGQTGGGAFFSGSGSDNT…	SDDKTTDATHSTTSAAHPSQPR
MSTRG.5846.1.1-1764	2492	MSSIVNKVKEALSSKSDDKTTDATHSTTSAAHPSQPRTDHAAGTGAHSSGDNYALGGDNRGIHSQGSKTDGPHGDIGNKLDPRVDSDRDHSKNLGANPSGTATAHGGAGTHGTPGVYHSPGTHASSGLHDTTGTHGTPGVYHSPGTHASSGLHDTSGTHGLSGTHGTSGVHDTTGSHGAHDTSRGVTGTHGTPGTHEPHLTTGPASTAGHGTTAHSSNIANKLDPRVESGRSDGTHSQGISSTHGRNDHTSHTGTGVGTGTSTTGHQNIPGSHGTTGHSSTTADKLDPRVDSSTRDYPSHTSHHTGSGLAMGAAAAGHGGSHASHGTHSATEANRGLTDGPHSSNMANKMDPRVDSDRDNSKNLGMNPQGSATTSSTTHGTTGQTGGGAFFSGSGSDNT…	GLTDGPHSSNMANK
MSTRG.5846.1.1-1764	7039	MSSIVNKVKEALSSKSDDKTTDATHSTTSAAHPSQPRTDHAAGTGAHSSGDNYALGGDNRGIHSQGSKTDGPHGDIGNKLDPRVDSDRDHSKNLGANPSGTATAHGGAGTHGTPGVYHSPGTHASSGLHDTTGTHGTPGVYHSPGTHASSGLHDTSGTHGLSGTHGTSGVHDTTGSHGAHDTSRGVTGTHGTPGTHEPHLTTGPASTAGHGTTAHSSNIANKLDPRVESGRSDGTHSQGISSTHGRNDHTSHTGTGVGTGTSTTGHQNIPGSHGTTGHSSTTADKLDPRVDSSTRDYPSHTSHHTGSGLAMGAAAAGHGGSHASHGTHSATEANRGLTDGPHSSNMANKMDPRVDSDRDNSKNLGMNPQGSATTSSTTHGTTGQTGGGAFFSGSGSDNT…	VKEALSSK
IOZ07G4409.t1.1-2562	6304	MSSIVNKVKEALSSKSDDKTTDATHSTTSAAHPSQPRTDHAAGTGAHSSGDNYALGGDNRGIHSQGSKTDGPHGDIGNKLDPRVDSDRDHSKNLGANPSGTATAHGGAGTHGTPGVYHSPGTHASSGLHDTTGTHGTPGVYHSPGTHASSGLHDTSGTHGLSGTHGTSGVHDTTGSHGAHDTSRGVTGTHGTPGTHEPHLTTGPASTAGHGTTAHSSNIANKLDPRVESGRSDGTHSQGISSTHGRNDHTSHTGTGVGTGTSTTGHQNIPGSHGTTGHSSTTADKLDPRVDSSTRDYPSHTSHHTGSGLAMGAAAAGHGGSHASHGTHSATEANRGLTDGPHSSNMANKMDPRVDSDRDNSKNLGMNPQGSATTSSTTHGTTGQTGGGAFFSGSGSDNT…	TFSQSQDMSAR
IOZ07G4409.t1.1-2562	5621	MSSIVNKVKEALSSKSDDKTTDATHSTTSAAHPSQPRTDHAAGTGAHSSGDNYALGGDNRGIHSQGSKTDGPHGDIGNKLDPRVDSDRDHSKNLGANPSGTATAHGGAGTHGTPGVYHSPGTHASSGLHDTTGTHGTPGVYHSPGTHASSGLHDTSGTHGLSGTHGTSGVHDTTGSHGAHDTSRGVTGTHGTPGTHEPHLTTGPASTAGHGTTAHSSNIANKLDPRVESGRSDGTHSQGISSTHGRNDHTSHTGTGVGTGTSTTGHQNIPGSHGTTGHSSTTADKLDPRVDSSTRDYPSHTSHHTGSGLAMGAAAAGHGGSHASHGTHSATEANRGLTDGPHSSNMANKMDPRVDSDRDNSKNLGMNPQGSATTSSTTHGTTGQTGGGAFFSGSGSDNT…	SDGTHSQGISSTHGR
IOZ07G4409.t1.1-2562	4864	MSSIVNKVKEALSSKSDDKTTDATHSTTSAAHPSQPRTDHAAGTGAHSSGDNYALGGDNRGIHSQGSKTDGPHGDIGNKLDPRVDSDRDHSKNLGANPSGTATAHGGAGTHGTPGVYHSPGTHASSGLHDTTGTHGTPGVYHSPGTHASSGLHDTSGTHGLSGTHGTSGVHDTTGSHGAHDTSRGVTGTHGTPGTHEPHLTTGPASTAGHGTTAHSSNIANKLDPRVESGRSDGTHSQGISSTHGRNDHTSHTGTGVGTGTSTTGHQNIPGSHGTTGHSSTTADKLDPRVDSSTRDYPSHTSHHTGSGLAMGAAAAGHGGSHASHGTHSATEANRGLTDGPHSSNMANKMDPRVDSDRDNSKNLGMNPQGSATTSSTTHGTTGQTGGGAFFSGSGSDNT…	NLGMNPQGSATTSSTTHGTTGQTGGGAFFSGSGSDNTR
IOZ07G4409.t1.1-2562	6234	MSSIVNKVKEALSSKSDDKTTDATHSTTSAAHPSQPRTDHAAGTGAHSSGDNYALGGDNRGIHSQGSKTDGPHGDIGNKLDPRVDSDRDHSKNLGANPSGTATAHGGAGTHGTPGVYHSPGTHASSGLHDTTGTHGTPGVYHSPGTHASSGLHDTSGTHGLSGTHGTSGVHDTTGSHGAHDTSRGVTGTHGTPGTHEPHLTTGPASTAGHGTTAHSSNIANKLDPRVESGRSDGTHSQGISSTHGRNDHTSHTGTGVGTGTSTTGHQNIPGSHGTTGHSSTTADKLDPRVDSSTRDYPSHTSHHTGSGLAMGAAAAGHGGSHASHGTHSATEANRGLTDGPHSSNMANKMDPRVDSDRDNSKNLGMNPQGSATTSSTTHGTTGQTGGGAFFSGSGSDNT…	TDGPHGDIGNK
IOZ07G4409.t1.1-2562	2767	MSSIVNKVKEALSSKSDDKTTDATHSTTSAAHPSQPRTDHAAGTGAHSSGDNYALGGDNRGIHSQGSKTDGPHGDIGNKLDPRVDSDRDHSKNLGANPSGTATAHGGAGTHGTPGVYHSPGTHASSGLHDTTGTHGTPGVYHSPGTHASSGLHDTSGTHGLSGTHGTSGVHDTTGSHGAHDTSRGVTGTHGTPGTHEPHLTTGPASTAGHGTTAHSSNIANKLDPRVESGRSDGTHSQGISSTHGRNDHTSHTGTGVGTGTSTTGHQNIPGSHGTTGHSSTTADKLDPRVDSSTRDYPSHTSHHTGSGLAMGAAAAGHGGSHASHGTHSATEANRGLTDGPHSSNMANKMDPRVDSDRDNSKNLGMNPQGSATTSSTTHGTTGQTGGGAFFSGSGSDNT…	GVTGTHGTPGTHEPHLTTGPASTAGHGTTAHSSNIANK
IOZ07G4409.t1.1-2562	6598	MSSIVNKVKEALSSKSDDKTTDATHSTTSAAHPSQPRTDHAAGTGAHSSGDNYALGGDNRGIHSQGSKTDGPHGDIGNKLDPRVDSDRDHSKNLGANPSGTATAHGGAGTHGTPGVYHSPGTHASSGLHDTTGTHGTPGVYHSPGTHASSGLHDTSGTHGLSGTHGTSGVHDTTGSHGAHDTSRGVTGTHGTPGTHEPHLTTGPASTAGHGTTAHSSNIANKLDPRVESGRSDGTHSQGISSTHGRNDHTSHTGTGVGTGTSTTGHQNIPGSHGTTGHSSTTADKLDPRVDSSTRDYPSHTSHHTGSGLAMGAAAAGHGGSHASHGTHSATEANRGLTDGPHSSNMANKMDPRVDSDRDNSKNLGMNPQGSATTSSTTHGTTGQTGGGAFFSGSGSDNT…	TTDATHSTTSAAHPSQPR
IOZ07G4409.t1.1-2562	3844	MSSIVNKVKEALSSKSDDKTTDATHSTTSAAHPSQPRTDHAAGTGAHSSGDNYALGGDNRGIHSQGSKTDGPHGDIGNKLDPRVDSDRDHSKNLGANPSGTATAHGGAGTHGTPGVYHSPGTHASSGLHDTTGTHGTPGVYHSPGTHASSGLHDTSGTHGLSGTHGTSGVHDTTGSHGAHDTSRGVTGTHGTPGTHEPHLTTGPASTAGHGTTAHSSNIANKLDPRVESGRSDGTHSQGISSTHGRNDHTSHTGTGVGTGTSTTGHQNIPGSHGTTGHSSTTADKLDPRVDSSTRDYPSHTSHHTGSGLAMGAAAAGHGGSHASHGTHSATEANRGLTDGPHSSNMANKMDPRVDSDRDNSKNLGMNPQGSATTSSTTHGTTGQTGGGAFFSGSGSDNT…	LANAADPR
IOZ07G4409.t1.1-2562	1081	MSSIVNKVKEALSSKSDDKTTDATHSTTSAAHPSQPRTDHAAGTGAHSSGDNYALGGDNRGIHSQGSKTDGPHGDIGNKLDPRVDSDRDHSKNLGANPSGTATAHGGAGTHGTPGVYHSPGTHASSGLHDTTGTHGTPGVYHSPGTHASSGLHDTSGTHGLSGTHGTSGVHDTTGSHGAHDTSRGVTGTHGTPGTHEPHLTTGPASTAGHGTTAHSSNIANKLDPRVESGRSDGTHSQGISSTHGRNDHTSHTGTGVGTGTSTTGHQNIPGSHGTTGHSSTTADKLDPRVDSSTRDYPSHTSHHTGSGLAMGAAAAGHGGSHASHGTHSATEANRGLTDGPHSSNMANKMDPRVDSDRDNSKNLGMNPQGSATTSSTTHGTTGQTGGGAFFSGSGSDNT…	DGAPEGTFGTHDSR
IOZ07G4409.t1.1-2562	5537	MSSIVNKVKEALSSKSDDKTTDATHSTTSAAHPSQPRTDHAAGTGAHSSGDNYALGGDNRGIHSQGSKTDGPHGDIGNKLDPRVDSDRDHSKNLGANPSGTATAHGGAGTHGTPGVYHSPGTHASSGLHDTTGTHGTPGVYHSPGTHASSGLHDTSGTHGLSGTHGTSGVHDTTGSHGAHDTSRGVTGTHGTPGTHEPHLTTGPASTAGHGTTAHSSNIANKLDPRVESGRSDGTHSQGISSTHGRNDHTSHTGTGVGTGTSTTGHQNIPGSHGTTGHSSTTADKLDPRVDSSTRDYPSHTSHHTGSGLAMGAAAAGHGGSHASHGTHSATEANRGLTDGPHSSNMANKMDPRVDSDRDNSKNLGMNPQGSATTSSTTHGTTGQTGGGAFFSGSGSDNT…	SAANTHTQSSMTHAAAQGTGPAPNTAGPHK
IOZ07G4409.t1.1-2562	5214	MSSIVNKVKEALSSKSDDKTTDATHSTTSAAHPSQPRTDHAAGTGAHSSGDNYALGGDNRGIHSQGSKTDGPHGDIGNKLDPRVDSDRDHSKNLGANPSGTATAHGGAGTHGTPGVYHSPGTHASSGLHDTTGTHGTPGVYHSPGTHASSGLHDTSGTHGLSGTHGTSGVHDTTGSHGAHDTSRGVTGTHGTPGTHEPHLTTGPASTAGHGTTAHSSNIANKLDPRVESGRSDGTHSQGISSTHGRNDHTSHTGTGVGTGTSTTGHQNIPGSHGTTGHSSTTADKLDPRVDSSTRDYPSHTSHHTGSGLAMGAAAAGHGGSHASHGTHSATEANRGLTDGPHSSNMANKMDPRVDSDRDNSKNLGMNPQGSATTSSTTHGTTGQTGGGAFFSGSGSDNT…	QGITHSNTHGTSHR
IOZ07G4409.t1.1-2562	6858	MSSIVNKVKEALSSKSDDKTTDATHSTTSAAHPSQPRTDHAAGTGAHSSGDNYALGGDNRGIHSQGSKTDGPHGDIGNKLDPRVDSDRDHSKNLGANPSGTATAHGGAGTHGTPGVYHSPGTHASSGLHDTTGTHGTPGVYHSPGTHASSGLHDTSGTHGLSGTHGTSGVHDTTGSHGAHDTSRGVTGTHGTPGTHEPHLTTGPASTAGHGTTAHSSNIANKLDPRVESGRSDGTHSQGISSTHGRNDHTSHTGTGVGTGTSTTGHQNIPGSHGTTGHSSTTADKLDPRVDSSTRDYPSHTSHHTGSGLAMGAAAAGHGGSHASHGTHSATEANRGLTDGPHSSNMANKMDPRVDSDRDNSKNLGMNPQGSATTSSTTHGTTGQTGGGAFFSGSGSDNT…	VDSNLDGSK
IOZ07G4409.t1.1-2562	4760	MSSIVNKVKEALSSKSDDKTTDATHSTTSAAHPSQPRTDHAAGTGAHSSGDNYALGGDNRGIHSQGSKTDGPHGDIGNKLDPRVDSDRDHSKNLGANPSGTATAHGGAGTHGTPGVYHSPGTHASSGLHDTTGTHGTPGVYHSPGTHASSGLHDTSGTHGLSGTHGTSGVHDTTGSHGAHDTSRGVTGTHGTPGTHEPHLTTGPASTAGHGTTAHSSNIANKLDPRVESGRSDGTHSQGISSTHGRNDHTSHTGTGVGTGTSTTGHQNIPGSHGTTGHSSTTADKLDPRVDSSTRDYPSHTSHHTGSGLAMGAAAAGHGGSHASHGTHSATEANRGLTDGPHSSNMANKMDPRVDSDRDNSKNLGMNPQGSATTSSTTHGTTGQTGGGAFFSGSGSDNT…	NDHTSHTGTGVGTGTSTTGHQNIPGSHGTTGHSSTTADK
IOZ07G4409.t1.1-2562	1414	MSSIVNKVKEALSSKSDDKTTDATHSTTSAAHPSQPRTDHAAGTGAHSSGDNYALGGDNRGIHSQGSKTDGPHGDIGNKLDPRVDSDRDHSKNLGANPSGTATAHGGAGTHGTPGVYHSPGTHASSGLHDTTGTHGTPGVYHSPGTHASSGLHDTSGTHGLSGTHGTSGVHDTTGSHGAHDTSRGVTGTHGTPGTHEPHLTTGPASTAGHGTTAHSSNIANKLDPRVESGRSDGTHSQGISSTHGRNDHTSHTGTGVGTGTSTTGHQNIPGSHGTTGHSSTTADKLDPRVDSSTRDYPSHTSHHTGSGLAMGAAAAGHGGSHASHGTHSATEANRGLTDGPHSSNMANKMDPRVDSDRDNSKNLGMNPQGSATTSSTTHGTTGQTGGGAFFSGSGSDNT…	DYPSHTSHHTGSGLAMGAAAAGHGGSHASHGTHSATEANR
IOZ07G4409.t1.1-2562	6239	MSSIVNKVKEALSSKSDDKTTDATHSTTSAAHPSQPRTDHAAGTGAHSSGDNYALGGDNRGIHSQGSKTDGPHGDIGNKLDPRVDSDRDHSKNLGANPSGTATAHGGAGTHGTPGVYHSPGTHASSGLHDTTGTHGTPGVYHSPGTHASSGLHDTSGTHGLSGTHGTSGVHDTTGSHGAHDTSRGVTGTHGTPGTHEPHLTTGPASTAGHGTTAHSSNIANKLDPRVESGRSDGTHSQGISSTHGRNDHTSHTGTGVGTGTSTTGHQNIPGSHGTTGHSSTTADKLDPRVDSSTRDYPSHTSHHTGSGLAMGAAAAGHGGSHASHGTHSATEANRGLTDGPHSSNMANKMDPRVDSDRDNSKNLGMNPQGSATTSSTTHGTTGQTGGGAFFSGSGSDNT…	TDHAAGTGAHSSGDNYALGGDNR
IOZ07G4409.t1.1-2562	4761	MSSIVNKVKEALSSKSDDKTTDATHSTTSAAHPSQPRTDHAAGTGAHSSGDNYALGGDNRGIHSQGSKTDGPHGDIGNKLDPRVDSDRDHSKNLGANPSGTATAHGGAGTHGTPGVYHSPGTHASSGLHDTTGTHGTPGVYHSPGTHASSGLHDTSGTHGLSGTHGTSGVHDTTGSHGAHDTSRGVTGTHGTPGTHEPHLTTGPASTAGHGTTAHSSNIANKLDPRVESGRSDGTHSQGISSTHGRNDHTSHTGTGVGTGTSTTGHQNIPGSHGTTGHSSTTADKLDPRVDSSTRDYPSHTSHHTGSGLAMGAAAAGHGGSHASHGTHSATEANRGLTDGPHSSNMANKMDPRVDSDRDNSKNLGMNPQGSATTSSTTHGTTGQTGGGAFFSGSGSDNT…	NDHTSHTGTGVGTGTSTTGHQNIPGSHGTTGHSSTTADKLDPR
IOZ07G4409.t1.1-2562	5612	MSSIVNKVKEALSSKSDDKTTDATHSTTSAAHPSQPRTDHAAGTGAHSSGDNYALGGDNRGIHSQGSKTDGPHGDIGNKLDPRVDSDRDHSKNLGANPSGTATAHGGAGTHGTPGVYHSPGTHASSGLHDTTGTHGTPGVYHSPGTHASSGLHDTSGTHGLSGTHGTSGVHDTTGSHGAHDTSRGVTGTHGTPGTHEPHLTTGPASTAGHGTTAHSSNIANKLDPRVESGRSDGTHSQGISSTHGRNDHTSHTGTGVGTGTSTTGHQNIPGSHGTTGHSSTTADKLDPRVDSSTRDYPSHTSHHTGSGLAMGAAAAGHGGSHASHGTHSATEANRGLTDGPHSSNMANKMDPRVDSDRDNSKNLGMNPQGSATTSSTTHGTTGQTGGGAFFSGSGSDNT…	SDDKTTDATHSTTSAAHPSQPR
IOZ07G4409.t1.1-2562	2492	MSSIVNKVKEALSSKSDDKTTDATHSTTSAAHPSQPRTDHAAGTGAHSSGDNYALGGDNRGIHSQGSKTDGPHGDIGNKLDPRVDSDRDHSKNLGANPSGTATAHGGAGTHGTPGVYHSPGTHASSGLHDTTGTHGTPGVYHSPGTHASSGLHDTSGTHGLSGTHGTSGVHDTTGSHGAHDTSRGVTGTHGTPGTHEPHLTTGPASTAGHGTTAHSSNIANKLDPRVESGRSDGTHSQGISSTHGRNDHTSHTGTGVGTGTSTTGHQNIPGSHGTTGHSSTTADKLDPRVDSSTRDYPSHTSHHTGSGLAMGAAAAGHGGSHASHGTHSATEANRGLTDGPHSSNMANKMDPRVDSDRDNSKNLGMNPQGSATTSSTTHGTTGQTGGGAFFSGSGSDNT…	GLTDGPHSSNMANK
IOZ07G4409.t1.1-2562	7039	MSSIVNKVKEALSSKSDDKTTDATHSTTSAAHPSQPRTDHAAGTGAHSSGDNYALGGDNRGIHSQGSKTDGPHGDIGNKLDPRVDSDRDHSKNLGANPSGTATAHGGAGTHGTPGVYHSPGTHASSGLHDTTGTHGTPGVYHSPGTHASSGLHDTSGTHGLSGTHGTSGVHDTTGSHGAHDTSRGVTGTHGTPGTHEPHLTTGPASTAGHGTTAHSSNIANKLDPRVESGRSDGTHSQGISSTHGRNDHTSHTGTGVGTGTSTTGHQNIPGSHGTTGHSSTTADKLDPRVDSSTRDYPSHTSHHTGSGLAMGAAAAGHGGSHASHGTHSATEANRGLTDGPHSSNMANKMDPRVDSDRDNSKNLGMNPQGSATTSSTTHGTTGQTGGGAFFSGSGSDNT…	VKEALSSK
MSTRG.6103.1.c3577-2891	6937	MTCGDFCTLSFYRLNRASHPARAPPAYASPHHVISRSAHLPSAAPTMAFRASLGRALLNRTAARSFHSTPRACVKVGDEVPSFDGLFEKSPGNKVNLAKELQNANGYIVGVPGAFTGTCSSQHVPSYMNHPKLNKAGQVFVVSVNDPFVMKAWSEQLDPTGKTGIRFIADPTAGFTKALDLGFDGTAIFGGVRSQRYALKIENGKVSKTHIEPDGTGADVSMADKVLD*	VGDEVPSFDGLFEK
MSTRG.6103.1.c3577-2891	1969	MTCGDFCTLSFYRLNRASHPARAPPAYASPHHVISRSAHLPSAAPTMAFRASLGRALLNRTAARSFHSTPRACVKVGDEVPSFDGLFEKSPGNKVNLAKELQNANGYIVGVPGAFTGTCSSQHVPSYMNHPKLNKAGQVFVVSVNDPFVMKAWSEQLDPTGKTGIRFIADPTAGFTKALDLGFDGTAIFGGVRSQRYALKIENGKVSKTHIEPDGTGADVSMADKVLD*	FIADPTAGFTK
MSTRG.6103.1.c3577-2891	870	MTCGDFCTLSFYRLNRASHPARAPPAYASPHHVISRSAHLPSAAPTMAFRASLGRALLNRTAARSFHSTPRACVKVGDEVPSFDGLFEKSPGNKVNLAKELQNANGYIVGVPGAFTGTCSSQHVPSYMNHPKLNKAGQVFVVSVNDPFVMKAWSEQLDPTGKTGIRFIADPTAGFTKALDLGFDGTAIFGGVRSQRYALKIENGKVSKTHIEPDGTGADVSMADKVLD*	AWSEQLDPTGK
MSTRG.6103.1.c3577-2891	6355	MTCGDFCTLSFYRLNRASHPARAPPAYASPHHVISRSAHLPSAAPTMAFRASLGRALLNRTAARSFHSTPRACVKVGDEVPSFDGLFEKSPGNKVNLAKELQNANGYIVGVPGAFTGTCSSQHVPSYMNHPKLNKAGQVFVVSVNDPFVMKAWSEQLDPTGKTGIRFIADPTAGFTKALDLGFDGTAIFGGVRSQRYALKIENGKVSKTHIEPDGTGADVSMADKVLD*	THIEPDGTGADVSMADK
MSTRG.6103.1.c3577-2891	438	MTCGDFCTLSFYRLNRASHPARAPPAYASPHHVISRSAHLPSAAPTMAFRASLGRALLNRTAARSFHSTPRACVKVGDEVPSFDGLFEKSPGNKVNLAKELQNANGYIVGVPGAFTGTCSSQHVPSYMNHPKLNKAGQVFVVSVNDPFVMKAWSEQLDPTGKTGIRFIADPTAGFTKALDLGFDGTAIFGGVRSQRYALKIENGKVSKTHIEPDGTGADVSMADKVLD*	ALDLGFDGTAIFGGVR
MSTRG.6103.1.c3577-2891	321	MTCGDFCTLSFYRLNRASHPARAPPAYASPHHVISRSAHLPSAAPTMAFRASLGRALLNRTAARSFHSTPRACVKVGDEVPSFDGLFEKSPGNKVNLAKELQNANGYIVGVPGAFTGTCSSQHVPSYMNHPKLNKAGQVFVVSVNDPFVMKAWSEQLDPTGKTGIRFIADPTAGFTKALDLGFDGTAIFGGVRSQRYALKIENGKVSKTHIEPDGTGADVSMADKVLD*	AGQVFVVSVNDPFVMK
IOZ07G4936.t1.c687-1	6937	MTCGDFCTLSFYRLNRASHPARAPPAYASPHHVISRSAHLPSAAPTMAFRASLGRALLNRTAARSFHSTPRACVKVGDEVPSFDGLFEKSPGNKVNLAKELQNANGYIVGVPGAFTGTCSSQHVPSYMNHPKLNKAGQVFVVSVNDPFVMKAWSEQLDPTGKTGIRFIADPTAGFTKALDLGFDGTAIFGGVRSQRYALKIENGKVSKTHIEPDGTGADVSMADKVLD*	VGDEVPSFDGLFEK
IOZ07G4936.t1.c687-1	1969	MTCGDFCTLSFYRLNRASHPARAPPAYASPHHVISRSAHLPSAAPTMAFRASLGRALLNRTAARSFHSTPRACVKVGDEVPSFDGLFEKSPGNKVNLAKELQNANGYIVGVPGAFTGTCSSQHVPSYMNHPKLNKAGQVFVVSVNDPFVMKAWSEQLDPTGKTGIRFIADPTAGFTKALDLGFDGTAIFGGVRSQRYALKIENGKVSKTHIEPDGTGADVSMADKVLD*	FIADPTAGFTK
IOZ07G4936.t1.c687-1	870	MTCGDFCTLSFYRLNRASHPARAPPAYASPHHVISRSAHLPSAAPTMAFRASLGRALLNRTAARSFHSTPRACVKVGDEVPSFDGLFEKSPGNKVNLAKELQNANGYIVGVPGAFTGTCSSQHVPSYMNHPKLNKAGQVFVVSVNDPFVMKAWSEQLDPTGKTGIRFIADPTAGFTKALDLGFDGTAIFGGVRSQRYALKIENGKVSKTHIEPDGTGADVSMADKVLD*	AWSEQLDPTGK
IOZ07G4936.t1.c687-1	6355	MTCGDFCTLSFYRLNRASHPARAPPAYASPHHVISRSAHLPSAAPTMAFRASLGRALLNRTAARSFHSTPRACVKVGDEVPSFDGLFEKSPGNKVNLAKELQNANGYIVGVPGAFTGTCSSQHVPSYMNHPKLNKAGQVFVVSVNDPFVMKAWSEQLDPTGKTGIRFIADPTAGFTKALDLGFDGTAIFGGVRSQRYALKIENGKVSKTHIEPDGTGADVSMADKVLD*	THIEPDGTGADVSMADK
IOZ07G4936.t1.c687-1	438	MTCGDFCTLSFYRLNRASHPARAPPAYASPHHVISRSAHLPSAAPTMAFRASLGRALLNRTAARSFHSTPRACVKVGDEVPSFDGLFEKSPGNKVNLAKELQNANGYIVGVPGAFTGTCSSQHVPSYMNHPKLNKAGQVFVVSVNDPFVMKAWSEQLDPTGKTGIRFIADPTAGFTKALDLGFDGTAIFGGVRSQRYALKIENGKVSKTHIEPDGTGADVSMADKVLD*	ALDLGFDGTAIFGGVR
IOZ07G4936.t1.c687-1	321	MTCGDFCTLSFYRLNRASHPARAPPAYASPHHVISRSAHLPSAAPTMAFRASLGRALLNRTAARSFHSTPRACVKVGDEVPSFDGLFEKSPGNKVNLAKELQNANGYIVGVPGAFTGTCSSQHVPSYMNHPKLNKAGQVFVVSVNDPFVMKAWSEQLDPTGKTGIRFIADPTAGFTKALDLGFDGTAIFGGVRSQRYALKIENGKVSKTHIEPDGTGADVSMADKVLD*	AGQVFVVSVNDPFVMK
IOZ07G4954.t1.1-2268	2688	MAPKEPFKVHSLSKHIENTNKGLSADGPYNRRSLAPVIETELGAIDKSIFGNDDDGDGGDSSGSDSSDDGVTADFLRGLSQSAAKPAAKPAVKPAAKPAAKPAAKPTAKPTAKPTAASTPPKRPGNNLEIADSDAERNKRAKSVNKPEPESSDDASSDSESDQVQEPDANDVASEEESTSGSDSDEETEPGNAKTLAVGKKSESTSEPEEPETSDSDSDESESDSESDSEAASKPAVNGNASKSTSSSDNSSSHESESAHGHAAKSSAPKKTASPSSSSSASSAGSDQEMADESIHMEHRQVHDQVAPPSVISPDFVLRKSGDGTSGEDMARLCSQANMQGKQFWYFTVPSGVPISVVQNLEIPMDASQRGDRVFSHGGEDFGISVDSMAPKSSIQILI…	GTPVQASQEATAPR
IOZ07G4954.t1.1-2268	2485	MAPKEPFKVHSLSKHIENTNKGLSADGPYNRRSLAPVIETELGAIDKSIFGNDDDGDGGDSSGSDSSDDGVTADFLRGLSQSAAKPAAKPAVKPAAKPAAKPAAKPTAKPTAKPTAASTPPKRPGNNLEIADSDAERNKRAKSVNKPEPESSDDASSDSESDQVQEPDANDVASEEESTSGSDSDEETEPGNAKTLAVGKKSESTSEPEEPETSDSDSDESESDSESDSEAASKPAVNGNASKSTSSSDNSSSHESESAHGHAAKSSAPKKTASPSSSSSASSAGSDQEMADESIHMEHRQVHDQVAPPSVISPDFVLRKSGDGTSGEDMARLCSQANMQGKQFWYFTVPSGVPISVVQNLEIPMDASQRGDRVFSHGGEDFGISVDSMAPKSSIQILI…	GLSADGPYNR
IOZ07G4954.t1.1-2268	5816	MAPKEPFKVHSLSKHIENTNKGLSADGPYNRRSLAPVIETELGAIDKSIFGNDDDGDGGDSSGSDSSDDGVTADFLRGLSQSAAKPAAKPAVKPAAKPAAKPAAKPTAKPTAKPTAASTPPKRPGNNLEIADSDAERNKRAKSVNKPEPESSDDASSDSESDQVQEPDANDVASEEESTSGSDSDEETEPGNAKTLAVGKKSESTSEPEEPETSDSDSDESESDSESDSEAASKPAVNGNASKSTSSSDNSSSHESESAHGHAAKSSAPKKTASPSSSSSASSAGSDQEMADESIHMEHRQVHDQVAPPSVISPDFVLRKSGDGTSGEDMARLCSQANMQGKQFWYFTVPSGVPISVVQNLEIPMDASQRGDRVFSHGGEDFGISVDSMAPKSSIQILI…	SLAPVIETELGAIDK
IOZ07G4954.t1.1-2268	3456	MAPKEPFKVHSLSKHIENTNKGLSADGPYNRRSLAPVIETELGAIDKSIFGNDDDGDGGDSSGSDSSDDGVTADFLRGLSQSAAKPAAKPAVKPAAKPAAKPAAKPTAKPTAKPTAASTPPKRPGNNLEIADSDAERNKRAKSVNKPEPESSDDASSDSESDQVQEPDANDVASEEESTSGSDSDEETEPGNAKTLAVGKKSESTSEPEEPETSDSDSDESESDSESDSEAASKPAVNGNASKSTSSSDNSSSHESESAHGHAAKSSAPKKTASPSSSSSASSAGSDQEMADESIHMEHRQVHDQVAPPSVISPDFVLRKSGDGTSGEDMARLCSQANMQGKQFWYFTVPSGVPISVVQNLEIPMDASQRGDRVFSHGGEDFGISVDSMAPKSSIQILI…	ITQQLGADGFTVGPPEVDAPHPQPK
IOZ07G4954.t1.1-2268	3190	MAPKEPFKVHSLSKHIENTNKGLSADGPYNRRSLAPVIETELGAIDKSIFGNDDDGDGGDSSGSDSSDDGVTADFLRGLSQSAAKPAAKPAVKPAAKPAAKPAAKPTAKPTAKPTAASTPPKRPGNNLEIADSDAERNKRAKSVNKPEPESSDDASSDSESDQVQEPDANDVASEEESTSGSDSDEETEPGNAKTLAVGKKSESTSEPEEPETSDSDSDESESDSESDSEAASKPAVNGNASKSTSSSDNSSSHESESAHGHAAKSSAPKKTASPSSSSSASSAGSDQEMADESIHMEHRQVHDQVAPPSVISPDFVLRKSGDGTSGEDMARLCSQANMQGKQFWYFTVPSGVPISVVQNLEIPMDASQRGDRVFSHGGEDFGISVDSMAPKSSIQILI…	IEQVMQVR
IOZ07G4954.t1.1-2268	5329	MAPKEPFKVHSLSKHIENTNKGLSADGPYNRRSLAPVIETELGAIDKSIFGNDDDGDGGDSSGSDSSDDGVTADFLRGLSQSAAKPAAKPAVKPAAKPAAKPAAKPTAKPTAKPTAASTPPKRPGNNLEIADSDAERNKRAKSVNKPEPESSDDASSDSESDQVQEPDANDVASEEESTSGSDSDEETEPGNAKTLAVGKKSESTSEPEEPETSDSDSDESESDSESDSEAASKPAVNGNASKSTSSSDNSSSHESESAHGHAAKSSAPKKTASPSSSSSASSAGSDQEMADESIHMEHRQVHDQVAPPSVISPDFVLRKSGDGTSGEDMARLCSQANMQGKQFWYFTVPSGVPISVVQNLEIPMDASQRGDRVFSHGGEDFGISVDSMAPKSSIQILI…	QTLVGAPESK
IOZ07G4954.t1.1-2268	1349	MAPKEPFKVHSLSKHIENTNKGLSADGPYNRRSLAPVIETELGAIDKSIFGNDDDGDGGDSSGSDSSDDGVTADFLRGLSQSAAKPAAKPAVKPAAKPAAKPAAKPTAKPTAKPTAASTPPKRPGNNLEIADSDAERNKRAKSVNKPEPESSDDASSDSESDQVQEPDANDVASEEESTSGSDSDEETEPGNAKTLAVGKKSESTSEPEEPETSDSDSDESESDSESDSEAASKPAVNGNASKSTSSSDNSSSHESESAHGHAAKSSAPKKTASPSSSSSASSAGSDQEMADESIHMEHRQVHDQVAPPSVISPDFVLRKSGDGTSGEDMARLCSQANMQGKQFWYFTVPSGVPISVVQNLEIPMDASQRGDRVFSHGGEDFGISVDSMAPKSSIQILI…	DTQVPIPR
MSTRG.6148.1.c2300-1542	3763	RSSPFFSSSITTITAASLALPSCISKRFLPESRLPPSALRLASTARPGTHNKDIRIMAEIRRKLVIVGDGACGKTCLLIVFSKGTFPEVYVPTVFENYVADVEVDGKHVELALWDTAGQEDYDRLRPLSYPDSHVILICFAVDSPDSLDNVQEKWISEVLHFCQGLPIVLVGCKKDLRYDQKTIDELRKTSQKPVTPEEGEEVRKKIGAHKYLECSAKTNEGVREVFENATRAALLSRNNRKSSHRKKCLVL*	KTSQKPVTPEEGEEVR
MSTRG.6148.1.c2300-1542	3030	RSSPFFSSSITTITAASLALPSCISKRFLPESRLPPSALRLASTARPGTHNKDIRIMAEIRRKLVIVGDGACGKTCLLIVFSKGTFPEVYVPTVFENYVADVEVDGKHVELALWDTAGQEDYDRLRPLSYPDSHVILICFAVDSPDSLDNVQEKWISEVLHFCQGLPIVLVGCKKDLRYDQKTIDELRKTSQKPVTPEEGEEVRKKIGAHKYLECSAKTNEGVREVFENATRAALLSRNNRKSSHRKKCLVL*	HVELALWDTAGQEDYDR
MSTRG.6148.1.c2300-1542	1794	RSSPFFSSSITTITAASLALPSCISKRFLPESRLPPSALRLASTARPGTHNKDIRIMAEIRRKLVIVGDGACGKTCLLIVFSKGTFPEVYVPTVFENYVADVEVDGKHVELALWDTAGQEDYDRLRPLSYPDSHVILICFAVDSPDSLDNVQEKWISEVLHFCQGLPIVLVGCKKDLRYDQKTIDELRKTSQKPVTPEEGEEVRKKIGAHKYLECSAKTNEGVREVFENATRAALLSRNNRKSSHRKKCLVL*	EVFENATR
MSTRG.6148.1.c2300-1542	2667	RSSPFFSSSITTITAASLALPSCISKRFLPESRLPPSALRLASTARPGTHNKDIRIMAEIRRKLVIVGDGACGKTCLLIVFSKGTFPEVYVPTVFENYVADVEVDGKHVELALWDTAGQEDYDRLRPLSYPDSHVILICFAVDSPDSLDNVQEKWISEVLHFCQGLPIVLVGCKKDLRYDQKTIDELRKTSQKPVTPEEGEEVRKKIGAHKYLECSAKTNEGVREVFENATRAALLSRNNRKSSHRKKCLVL*	GTFPEVYVPTVFENYVADVEVDGK
MSTRG.6148.1.c2300-1542	7439	RSSPFFSSSITTITAASLALPSCISKRFLPESRLPPSALRLASTARPGTHNKDIRIMAEIRRKLVIVGDGACGKTCLLIVFSKGTFPEVYVPTVFENYVADVEVDGKHVELALWDTAGQEDYDRLRPLSYPDSHVILICFAVDSPDSLDNVQEKWISEVLHFCQGLPIVLVGCKKDLRYDQKTIDELRKTSQKPVTPEEGEEVRKKIGAHKYLECSAKTNEGVREVFENATRAALLSRNNRKSSHRKKCLVL*	WISEVLHFCQGLPIVLVGCK
MSTRG.6148.1.c2300-1542	4326	RSSPFFSSSITTITAASLALPSCISKRFLPESRLPPSALRLASTARPGTHNKDIRIMAEIRRKLVIVGDGACGKTCLLIVFSKGTFPEVYVPTVFENYVADVEVDGKHVELALWDTAGQEDYDRLRPLSYPDSHVILICFAVDSPDSLDNVQEKWISEVLHFCQGLPIVLVGCKKDLRYDQKTIDELRKTSQKPVTPEEGEEVRKKIGAHKYLECSAKTNEGVREVFENATRAALLSRNNRKSSHRKKCLVL*	LRPLSYPDSHVILICFAVDSPDSLDNVQEK
MSTRG.6148.1.c2300-1542	3697	RSSPFFSSSITTITAASLALPSCISKRFLPESRLPPSALRLASTARPGTHNKDIRIMAEIRRKLVIVGDGACGKTCLLIVFSKGTFPEVYVPTVFENYVADVEVDGKHVELALWDTAGQEDYDRLRPLSYPDSHVILICFAVDSPDSLDNVQEKWISEVLHFCQGLPIVLVGCKKDLRYDQKTIDELRKTSQKPVTPEEGEEVRKKIGAHKYLECSAKTNEGVREVFENATRAALLSRNNRKSSHRKKCLVL*	KLVIVGDGACGK
MSTRG.6148.1.c2300-1542	6585	RSSPFFSSSITTITAASLALPSCISKRFLPESRLPPSALRLASTARPGTHNKDIRIMAEIRRKLVIVGDGACGKTCLLIVFSKGTFPEVYVPTVFENYVADVEVDGKHVELALWDTAGQEDYDRLRPLSYPDSHVILICFAVDSPDSLDNVQEKWISEVLHFCQGLPIVLVGCKKDLRYDQKTIDELRKTSQKPVTPEEGEEVRKKIGAHKYLECSAKTNEGVREVFENATRAALLSRNNRKSSHRKKCLVL*	TSQKPVTPEEGEEVR
MSTRG.6148.1.c2300-1542	6586	RSSPFFSSSITTITAASLALPSCISKRFLPESRLPPSALRLASTARPGTHNKDIRIMAEIRRKLVIVGDGACGKTCLLIVFSKGTFPEVYVPTVFENYVADVEVDGKHVELALWDTAGQEDYDRLRPLSYPDSHVILICFAVDSPDSLDNVQEKWISEVLHFCQGLPIVLVGCKKDLRYDQKTIDELRKTSQKPVTPEEGEEVRKKIGAHKYLECSAKTNEGVREVFENATRAALLSRNNRKSSHRKKCLVL*	TSQKPVTPEEGEEVRK
MSTRG.6148.1.c2300-1542	4500	RSSPFFSSSITTITAASLALPSCISKRFLPESRLPPSALRLASTARPGTHNKDIRIMAEIRRKLVIVGDGACGKTCLLIVFSKGTFPEVYVPTVFENYVADVEVDGKHVELALWDTAGQEDYDRLRPLSYPDSHVILICFAVDSPDSLDNVQEKWISEVLHFCQGLPIVLVGCKKDLRYDQKTIDELRKTSQKPVTPEEGEEVRKKIGAHKYLECSAKTNEGVREVFENATRAALLSRNNRKSSHRKKCLVL*	LVIVGDGACGK
IOZ07G4701.t1.c1467-1	5361	MPQLTRKRLALAPPVSTAHSIAAYARISKTSAPHDPSVDKGLVVADAVASRKRKATSIAVEIPSRLTRRTISFPPSSDEDEAVQAPPKRGCRRPDSQVLSPAPIRSTPKGKRVAKAAPSRAHSIHKPSESTIIAKSRRQTQSNIDAILRGNKCANKKDQSIDGSLPPHLADLVRLNKAFLKTVALHIAHAGSNMPIDVRTIAPNLSRTWGKRQVTVEDIRRCIAIQAYSATHDTPSTFIISDYGRGKVCVELAPGHNGAAVNEERLNRQFRQNLGAFCAERATDDMADVGVTLEGLSLDDLPKATITDLGAGAKASPMLVKGQRALSELKSCREAKLQDKEVKKQAVVNNPMLNPDGTKMSLLDRLRLKQLAKANEPLAPAGPELQRRAALNRVTDVAA…	QVTVEDIRR
IOZ07G5040.t1.c663-1	3704	MKFSAVAALAVAALANAQSRSDIPSCALPCLDDAVKKNTPCSTDDTACICKNFSAIQGSATSCVLEKCGQDVALTKVLPATQALCKNPGGGSKPSGSASPSPSAPASQQPSQQPSQQPSQSAKPSESAQPSQPAQSSEPAEPSESAEPSEPAESSGSAQPTQPAQKTTQCDTTLMPSAAPTAPAAPSNGTLPAAPIVTAGAAGVAPAGGLALLALGAFLL*	KNTPCSTDDTACICK
IOZ07G5040.t1.c663-1	4804	MKFSAVAALAVAALANAQSRSDIPSCALPCLDDAVKKNTPCSTDDTACICKNFSAIQGSATSCVLEKCGQDVALTKVLPATQALCKNPGGGSKPSGSASPSPSAPASQQPSQQPSQQPSQSAKPSESAQPSQPAQSSEPAEPSESAEPSEPAESSGSAQPTQPAQKTTQCDTTLMPSAAPTAPAAPSNGTLPAAPIVTAGAAGVAPAGGLALLALGAFLL*	NFSAIQGSATSCVLEK
IOZ07G5040.t1.c663-1	4983	MKFSAVAALAVAALANAQSRSDIPSCALPCLDDAVKKNTPCSTDDTACICKNFSAIQGSATSCVLEKCGQDVALTKVLPATQALCKNPGGGSKPSGSASPSPSAPASQQPSQQPSQQPSQSAKPSESAQPSQPAQSSEPAEPSESAEPSEPAESSGSAQPTQPAQKTTQCDTTLMPSAAPTAPAAPSNGTLPAAPIVTAGAAGVAPAGGLALLALGAFLL*	NTPCSTDDTACICK
IOZ07G5040.t1.c663-1	5624	MKFSAVAALAVAALANAQSRSDIPSCALPCLDDAVKKNTPCSTDDTACICKNFSAIQGSATSCVLEKCGQDVALTKVLPATQALCKNPGGGSKPSGSASPSPSAPASQQPSQQPSQQPSQSAKPSESAQPSQPAQSSEPAEPSESAEPSEPAESSGSAQPTQPAQKTTQCDTTLMPSAAPTAPAAPSNGTLPAAPIVTAGAAGVAPAGGLALLALGAFLL*	SDIPSCALPCLDDAVKK
IOZ07G5040.t1.c663-1	7094	MKFSAVAALAVAALANAQSRSDIPSCALPCLDDAVKKNTPCSTDDTACICKNFSAIQGSATSCVLEKCGQDVALTKVLPATQALCKNPGGGSKPSGSASPSPSAPASQQPSQQPSQQPSQSAKPSESAQPSQPAQSSEPAEPSESAEPSEPAESSGSAQPTQPAQKTTQCDTTLMPSAAPTAPAAPSNGTLPAAPIVTAGAAGVAPAGGLALLALGAFLL*	VLPATQALCK
IOZ07G5040.t1.c663-1	927	MKFSAVAALAVAALANAQSRSDIPSCALPCLDDAVKKNTPCSTDDTACICKNFSAIQGSATSCVLEKCGQDVALTKVLPATQALCKNPGGGSKPSGSASPSPSAPASQQPSQQPSQQPSQSAKPSESAQPSQPAQSSEPAEPSESAEPSEPAESSGSAQPTQPAQKTTQCDTTLMPSAAPTAPAAPSNGTLPAAPIVTAGAAGVAPAGGLALLALGAFLL*	CGQDVALTK
IOZ07G5040.t1.c663-1	5623	MKFSAVAALAVAALANAQSRSDIPSCALPCLDDAVKKNTPCSTDDTACICKNFSAIQGSATSCVLEKCGQDVALTKVLPATQALCKNPGGGSKPSGSASPSPSAPASQQPSQQPSQQPSQSAKPSESAQPSQPAQSSEPAEPSESAEPSEPAESSGSAQPTQPAQKTTQCDTTLMPSAAPTAPAAPSNGTLPAAPIVTAGAAGVAPAGGLALLALGAFLL*	SDIPSCALPCLDDAVK
MSTRG.6490.1.c7635-4792	1571	RLFAFSPVQSPKLMPRQSSRTLSASASLFAPRFIFTFYVSLQSVCLPPNPRPVASPQSRPGQPAIAQISVAQSVPSVSTSHDWVIDAVATHLAMDSPFNKGFGPGHQSAALSQAPPAGSAYQVNVNRTKTKKWVEARVQSYDGDDWGADEYHDLDHDEPPPVQQLSSTQRPAGVASLPSSLHAQQSPKAQQPLALPAMPDPSTTTKQDKTVSSQSTGAGPSNHSSSQLAEPDEPSPPLVRPSDIYRRMDQENQRHRKPVDTPRLGTDKEALHAAVPPKSSGLDSPGGRGPGSHAADDVGSGGQGHGGRRVSVSSQLPDVARMSAFGVDLFASTGSAGPPLEPIIPGHDSHGLSSPSPPHVKEAKKEDVSALVTDSPPPPLVMQETPPELQQKRPSIVHT…	EILALPAPAER
MSTRG.7013.1.c1134-712	6327	LLTSRLPSPKSMTRSTMRPLLQTAPIIRRSLLASSRAAVSQAASNTNGTPIDNAIIGGGSGAKGRTGGGEPLSSTAPGAPAPPKVVNSRVPGVNLDKELSEEQKQEVDEHNRHFSVKHDRGQSAPEYKADAKFWTGASKD*	TGGGEPLSSTAPGAPAPPK
MSTRG.7013.1.c1134-712	7168	LLTSRLPSPKSMTRSTMRPLLQTAPIIRRSLLASSRAAVSQAASNTNGTPIDNAIIGGGSGAKGRTGGGEPLSSTAPGAPAPPKVVNSRVPGVNLDKELSEEQKQEVDEHNRHFSVKHDRGQSAPEYKADAKFWTGASKD*	VPGVNLDKELSEEQKQEVDEHNR
MSTRG.7013.2.c957-583	6327	MRPLLQTAPIIRRSLLASSRAAVSQAASNTNGTPIDNAIIGGGSGAKGRTGGGEPLSSTAPGAPAPPKVVNSRVPGVNLDKELSEEQKQEVDEHNRHFSVKHDRGQSAPEYKADAKFWTGASKD*	TGGGEPLSSTAPGAPAPPK
MSTRG.7013.2.c957-583	7168	MRPLLQTAPIIRRSLLASSRAAVSQAASNTNGTPIDNAIIGGGSGAKGRTGGGEPLSSTAPGAPAPPKVVNSRVPGVNLDKELSEEQKQEVDEHNRHFSVKHDRGQSAPEYKADAKFWTGASKD*	VPGVNLDKELSEEQKQEVDEHNR
IOZ07G5550.t1.c375-1	6327	MRPLLQTAPIIRRSLLASSRAAVSQAASNTNGTPIDNAIIGGGSGAKGRTGGGEPLSSTAPGAPAPPKVVNSRVPGVNLDKELSEEQKQEVDEHNRHFSVKHDRGQSAPEYKADAKFWTGASKD*	TGGGEPLSSTAPGAPAPPK
IOZ07G5550.t1.c375-1	7168	MRPLLQTAPIIRRSLLASSRAAVSQAASNTNGTPIDNAIIGGGSGAKGRTGGGEPLSSTAPGAPAPPKVVNSRVPGVNLDKELSEEQKQEVDEHNRHFSVKHDRGQSAPEYKADAKFWTGASKD*	VPGVNLDKELSEEQKQEVDEHNR
IOZ07G5646.t2.1-888	3834	MDSHQLTRNQLFDVSHVTAVLTGAGSGIGLMMAQALVANGARVYVVDRRKEALDTVVRLYDTGPGEMKALVADISVKEDVVRLAGEVAALEPDGIQLLVNNAGIALDHGTRFAEHGRPSMGDARAVSEHFMRSAPGDWTRSFETNVMGGYFMSMALLPLLERGSGAVPGYSSSVVNLSSNAAFLKDACRGYVSYAASKAGTVHLSRMLATLFCGTSVRVNQIAPGTFPSEMTTGSSGPDQKSTMNRPVTNAAGRPGGETDIAATILLLASVGGSFYNHQILFPDGGETLISPAAV*	LAGEVAALEPDGIQLLVNNAGIALDHGTR
IOZ07G5646.t2.1-888	2814	MDSHQLTRNQLFDVSHVTAVLTGAGSGIGLMMAQALVANGARVYVVDRRKEALDTVVRLYDTGPGEMKALVADISVKEDVVRLAGEVAALEPDGIQLLVNNAGIALDHGTRFAEHGRPSMGDARAVSEHFMRSAPGDWTRSFETNVMGGYFMSMALLPLLERGSGAVPGYSSSVVNLSSNAAFLKDACRGYVSYAASKAGTVHLSRMLATLFCGTSVRVNQIAPGTFPSEMTTGSSGPDQKSTMNRPVTNAAGRPGGETDIAATILLLASVGGSFYNHQILFPDGGETLISPAAV*	GYVSYAASK
IOZ07G5646.t2.1-888	5572	MDSHQLTRNQLFDVSHVTAVLTGAGSGIGLMMAQALVANGARVYVVDRRKEALDTVVRLYDTGPGEMKALVADISVKEDVVRLAGEVAALEPDGIQLLVNNAGIALDHGTRFAEHGRPSMGDARAVSEHFMRSAPGDWTRSFETNVMGGYFMSMALLPLLERGSGAVPGYSSSVVNLSSNAAFLKDACRGYVSYAASKAGTVHLSRMLATLFCGTSVRVNQIAPGTFPSEMTTGSSGPDQKSTMNRPVTNAAGRPGGETDIAATILLLASVGGSFYNHQILFPDGGETLISPAAV*	SAPGDWTR
IOZ07G5646.t2.1-888	4630	MDSHQLTRNQLFDVSHVTAVLTGAGSGIGLMMAQALVANGARVYVVDRRKEALDTVVRLYDTGPGEMKALVADISVKEDVVRLAGEVAALEPDGIQLLVNNAGIALDHGTRFAEHGRPSMGDARAVSEHFMRSAPGDWTRSFETNVMGGYFMSMALLPLLERGSGAVPGYSSSVVNLSSNAAFLKDACRGYVSYAASKAGTVHLSRMLATLFCGTSVRVNQIAPGTFPSEMTTGSSGPDQKSTMNRPVTNAAGRPGGETDIAATILLLASVGGSFYNHQILFPDGGETLISPAAV*	MLATLFCGTSVR
IOZ07G5646.t2.1-888	1847	MDSHQLTRNQLFDVSHVTAVLTGAGSGIGLMMAQALVANGARVYVVDRRKEALDTVVRLYDTGPGEMKALVADISVKEDVVRLAGEVAALEPDGIQLLVNNAGIALDHGTRFAEHGRPSMGDARAVSEHFMRSAPGDWTRSFETNVMGGYFMSMALLPLLERGSGAVPGYSSSVVNLSSNAAFLKDACRGYVSYAASKAGTVHLSRMLATLFCGTSVRVNQIAPGTFPSEMTTGSSGPDQKSTMNRPVTNAAGRPGGETDIAATILLLASVGGSFYNHQILFPDGGETLISPAAV*	FAEHGRPSMGDAR
IOZ07G5646.t2.1-888	2618	MDSHQLTRNQLFDVSHVTAVLTGAGSGIGLMMAQALVANGARVYVVDRRKEALDTVVRLYDTGPGEMKALVADISVKEDVVRLAGEVAALEPDGIQLLVNNAGIALDHGTRFAEHGRPSMGDARAVSEHFMRSAPGDWTRSFETNVMGGYFMSMALLPLLERGSGAVPGYSSSVVNLSSNAAFLKDACRGYVSYAASKAGTVHLSRMLATLFCGTSVRVNQIAPGTFPSEMTTGSSGPDQKSTMNRPVTNAAGRPGGETDIAATILLLASVGGSFYNHQILFPDGGETLISPAAV*	GSGAVPGYSSSVVNLSSNAAFLK
IOZ07G5702.t1.c3708-1	681	MMATEPSIEKLAHVSASPEPQHADRAHHAALDPPTVNGNLSTNSDDIANKRITSVEDQINSADVSVSGGSDTEASRTDWTRQRDGDKSHGRTGSSAKKPATFKAVSVNKTFLASKASPGSTVSKASDKPNTGAGTPPPGSATLSISRPRLVAKTGSGARDSTPRLSLTVNGGKPATAPDPNVVWNKNRPPEPKKFTDEELKKYGIHMASRLNEDDAQGQGKWADIDDDDDDWAPEAITWGDGTKTTLPHPDEQVAALSENGDDGSVTSKGKSQDKPKSPAPPALAGSPLPKPGSLASGKGLILKIASQDRPALVAKPPVPPTPAKSPWATLPPVDRASPVLAEAGNSTRAPPKEPHRNAVLQPKEIAADDFSRSSWRDGPSHGSRELYNSHSGRYELVL…	ASPVLAEAGNSTR
IOZ07G5702.t1.c3708-1	5629	MMATEPSIEKLAHVSASPEPQHADRAHHAALDPPTVNGNLSTNSDDIANKRITSVEDQINSADVSVSGGSDTEASRTDWTRQRDGDKSHGRTGSSAKKPATFKAVSVNKTFLASKASPGSTVSKASDKPNTGAGTPPPGSATLSISRPRLVAKTGSGARDSTPRLSLTVNGGKPATAPDPNVVWNKNRPPEPKKFTDEELKKYGIHMASRLNEDDAQGQGKWADIDDDDDDWAPEAITWGDGTKTTLPHPDEQVAALSENGDDGSVTSKGKSQDKPKSPAPPALAGSPLPKPGSLASGKGLILKIASQDRPALVAKPPVPPTPAKSPWATLPPVDRASPVLAEAGNSTRAPPKEPHRNAVLQPKEIAADDFSRSSWRDGPSHGSRELYNSHSGRYELVL…	SDLWSGPGPRPER
IOZ07G5702.t1.c3708-1	2556	MMATEPSIEKLAHVSASPEPQHADRAHHAALDPPTVNGNLSTNSDDIANKRITSVEDQINSADVSVSGGSDTEASRTDWTRQRDGDKSHGRTGSSAKKPATFKAVSVNKTFLASKASPGSTVSKASDKPNTGAGTPPPGSATLSISRPRLVAKTGSGARDSTPRLSLTVNGGKPATAPDPNVVWNKNRPPEPKKFTDEELKKYGIHMASRLNEDDAQGQGKWADIDDDDDDWAPEAITWGDGTKTTLPHPDEQVAALSENGDDGSVTSKGKSQDKPKSPAPPALAGSPLPKPGSLASGKGLILKIASQDRPALVAKPPVPPTPAKSPWATLPPVDRASPVLAEAGNSTRAPPKEPHRNAVLQPKEIAADDFSRSSWRDGPSHGSRELYNSHSGRYELVL…	GPPPIAPPNR
IOZ07G5702.t1.c3708-1	2983	MMATEPSIEKLAHVSASPEPQHADRAHHAALDPPTVNGNLSTNSDDIANKRITSVEDQINSADVSVSGGSDTEASRTDWTRQRDGDKSHGRTGSSAKKPATFKAVSVNKTFLASKASPGSTVSKASDKPNTGAGTPPPGSATLSISRPRLVAKTGSGARDSTPRLSLTVNGGKPATAPDPNVVWNKNRPPEPKKFTDEELKKYGIHMASRLNEDDAQGQGKWADIDDDDDDWAPEAITWGDGTKTTLPHPDEQVAALSENGDDGSVTSKGKSQDKPKSPAPPALAGSPLPKPGSLASGKGLILKIASQDRPALVAKPPVPPTPAKSPWATLPPVDRASPVLAEAGNSTRAPPKEPHRNAVLQPKEIAADDFSRSSWRDGPSHGSRELYNSHSGRYELVL…	HPALLHRPQPSDQPAEPSSAFQTSR
IOZ07G5702.t1.c3708-1	7558	MMATEPSIEKLAHVSASPEPQHADRAHHAALDPPTVNGNLSTNSDDIANKRITSVEDQINSADVSVSGGSDTEASRTDWTRQRDGDKSHGRTGSSAKKPATFKAVSVNKTFLASKASPGSTVSKASDKPNTGAGTPPPGSATLSISRPRLVAKTGSGARDSTPRLSLTVNGGKPATAPDPNVVWNKNRPPEPKKFTDEELKKYGIHMASRLNEDDAQGQGKWADIDDDDDDWAPEAITWGDGTKTTLPHPDEQVAALSENGDDGSVTSKGKSQDKPKSPAPPALAGSPLPKPGSLASGKGLILKIASQDRPALVAKPPVPPTPAKSPWATLPPVDRASPVLAEAGNSTRAPPKEPHRNAVLQPKEIAADDFSRSSWRDGPSHGSRELYNSHSGRYELVL…	YGAAGSNLASK
IOZ07G5702.t1.c3708-1	551	MMATEPSIEKLAHVSASPEPQHADRAHHAALDPPTVNGNLSTNSDDIANKRITSVEDQINSADVSVSGGSDTEASRTDWTRQRDGDKSHGRTGSSAKKPATFKAVSVNKTFLASKASPGSTVSKASDKPNTGAGTPPPGSATLSISRPRLVAKTGSGARDSTPRLSLTVNGGKPATAPDPNVVWNKNRPPEPKKFTDEELKKYGIHMASRLNEDDAQGQGKWADIDDDDDDWAPEAITWGDGTKTTLPHPDEQVAALSENGDDGSVTSKGKSQDKPKSPAPPALAGSPLPKPGSLASGKGLILKIASQDRPALVAKPPVPPTPAKSPWATLPPVDRASPVLAEAGNSTRAPPKEPHRNAVLQPKEIAADDFSRSSWRDGPSHGSRELYNSHSGRYELVL…	APEAAWQPAMTPTK
IOZ07G5702.t1.c3708-1	3740	MMATEPSIEKLAHVSASPEPQHADRAHHAALDPPTVNGNLSTNSDDIANKRITSVEDQINSADVSVSGGSDTEASRTDWTRQRDGDKSHGRTGSSAKKPATFKAVSVNKTFLASKASPGSTVSKASDKPNTGAGTPPPGSATLSISRPRLVAKTGSGARDSTPRLSLTVNGGKPATAPDPNVVWNKNRPPEPKKFTDEELKKYGIHMASRLNEDDAQGQGKWADIDDDDDDWAPEAITWGDGTKTTLPHPDEQVAALSENGDDGSVTSKGKSQDKPKSPAPPALAGSPLPKPGSLASGKGLILKIASQDRPALVAKPPVPPTPAKSPWATLPPVDRASPVLAEAGNSTRAPPKEPHRNAVLQPKEIAADDFSRSSWRDGPSHGSRELYNSHSGRYELVL…	KSPESAQGSGEAVSQER
IOZ07G5702.t1.c3708-1	5030	MMATEPSIEKLAHVSASPEPQHADRAHHAALDPPTVNGNLSTNSDDIANKRITSVEDQINSADVSVSGGSDTEASRTDWTRQRDGDKSHGRTGSSAKKPATFKAVSVNKTFLASKASPGSTVSKASDKPNTGAGTPPPGSATLSISRPRLVAKTGSGARDSTPRLSLTVNGGKPATAPDPNVVWNKNRPPEPKKFTDEELKKYGIHMASRLNEDDAQGQGKWADIDDDDDDWAPEAITWGDGTKTTLPHPDEQVAALSENGDDGSVTSKGKSQDKPKSPAPPALAGSPLPKPGSLASGKGLILKIASQDRPALVAKPPVPPTPAKSPWATLPPVDRASPVLAEAGNSTRAPPKEPHRNAVLQPKEIAADDFSRSSWRDGPSHGSRELYNSHSGRYELVL…	NVWGSPDHDR
IOZ07G5702.t1.c3708-1	5501	MMATEPSIEKLAHVSASPEPQHADRAHHAALDPPTVNGNLSTNSDDIANKRITSVEDQINSADVSVSGGSDTEASRTDWTRQRDGDKSHGRTGSSAKKPATFKAVSVNKTFLASKASPGSTVSKASDKPNTGAGTPPPGSATLSISRPRLVAKTGSGARDSTPRLSLTVNGGKPATAPDPNVVWNKNRPPEPKKFTDEELKKYGIHMASRLNEDDAQGQGKWADIDDDDDDWAPEAITWGDGTKTTLPHPDEQVAALSENGDDGSVTSKGKSQDKPKSPAPPALAGSPLPKPGSLASGKGLILKIASQDRPALVAKPPVPPTPAKSPWATLPPVDRASPVLAEAGNSTRAPPKEPHRNAVLQPKEIAADDFSRSSWRDGPSHGSRELYNSHSGRYELVL…	RSDLWSGPGPRPER
IOZ07G5702.t1.c3708-1	7461	MMATEPSIEKLAHVSASPEPQHADRAHHAALDPPTVNGNLSTNSDDIANKRITSVEDQINSADVSVSGGSDTEASRTDWTRQRDGDKSHGRTGSSAKKPATFKAVSVNKTFLASKASPGSTVSKASDKPNTGAGTPPPGSATLSISRPRLVAKTGSGARDSTPRLSLTVNGGKPATAPDPNVVWNKNRPPEPKKFTDEELKKYGIHMASRLNEDDAQGQGKWADIDDDDDDWAPEAITWGDGTKTTLPHPDEQVAALSENGDDGSVTSKGKSQDKPKSPAPPALAGSPLPKPGSLASGKGLILKIASQDRPALVAKPPVPPTPAKSPWATLPPVDRASPVLAEAGNSTRAPPKEPHRNAVLQPKEIAADDFSRSSWRDGPSHGSRELYNSHSGRYELVL…	WVAAVAEGDKEISAAR
IOZ07G5702.t1.c3708-1	2518	MMATEPSIEKLAHVSASPEPQHADRAHHAALDPPTVNGNLSTNSDDIANKRITSVEDQINSADVSVSGGSDTEASRTDWTRQRDGDKSHGRTGSSAKKPATFKAVSVNKTFLASKASPGSTVSKASDKPNTGAGTPPPGSATLSISRPRLVAKTGSGARDSTPRLSLTVNGGKPATAPDPNVVWNKNRPPEPKKFTDEELKKYGIHMASRLNEDDAQGQGKWADIDDDDDDWAPEAITWGDGTKTTLPHPDEQVAALSENGDDGSVTSKGKSQDKPKSPAPPALAGSPLPKPGSLASGKGLILKIASQDRPALVAKPPVPPTPAKSPWATLPPVDRASPVLAEAGNSTRAPPKEPHRNAVLQPKEIAADDFSRSSWRDGPSHGSRELYNSHSGRYELVL…	GNDGLVQPLAEPLGAR
IOZ07G5702.t1.c3708-1	3431	MMATEPSIEKLAHVSASPEPQHADRAHHAALDPPTVNGNLSTNSDDIANKRITSVEDQINSADVSVSGGSDTEASRTDWTRQRDGDKSHGRTGSSAKKPATFKAVSVNKTFLASKASPGSTVSKASDKPNTGAGTPPPGSATLSISRPRLVAKTGSGARDSTPRLSLTVNGGKPATAPDPNVVWNKNRPPEPKKFTDEELKKYGIHMASRLNEDDAQGQGKWADIDDDDDDWAPEAITWGDGTKTTLPHPDEQVAALSENGDDGSVTSKGKSQDKPKSPAPPALAGSPLPKPGSLASGKGLILKIASQDRPALVAKPPVPPTPAKSPWATLPPVDRASPVLAEAGNSTRAPPKEPHRNAVLQPKEIAADDFSRSSWRDGPSHGSRELYNSHSGRYELVL…	ISQEGPFGR
IOZ07G5702.t1.c3708-1	3369	MMATEPSIEKLAHVSASPEPQHADRAHHAALDPPTVNGNLSTNSDDIANKRITSVEDQINSADVSVSGGSDTEASRTDWTRQRDGDKSHGRTGSSAKKPATFKAVSVNKTFLASKASPGSTVSKASDKPNTGAGTPPPGSATLSISRPRLVAKTGSGARDSTPRLSLTVNGGKPATAPDPNVVWNKNRPPEPKKFTDEELKKYGIHMASRLNEDDAQGQGKWADIDDDDDDWAPEAITWGDGTKTTLPHPDEQVAALSENGDDGSVTSKGKSQDKPKSPAPPALAGSPLPKPGSLASGKGLILKIASQDRPALVAKPPVPPTPAKSPWATLPPVDRASPVLAEAGNSTRAPPKEPHRNAVLQPKEIAADDFSRSSWRDGPSHGSRELYNSHSGRYELVL…	IPGSTTATVPSQTHK
IOZ07G5702.t1.c3708-1	5238	MMATEPSIEKLAHVSASPEPQHADRAHHAALDPPTVNGNLSTNSDDIANKRITSVEDQINSADVSVSGGSDTEASRTDWTRQRDGDKSHGRTGSSAKKPATFKAVSVNKTFLASKASPGSTVSKASDKPNTGAGTPPPGSATLSISRPRLVAKTGSGARDSTPRLSLTVNGGKPATAPDPNVVWNKNRPPEPKKFTDEELKKYGIHMASRLNEDDAQGQGKWADIDDDDDDWAPEAITWGDGTKTTLPHPDEQVAALSENGDDGSVTSKGKSQDKPKSPAPPALAGSPLPKPGSLASGKGLILKIASQDRPALVAKPPVPPTPAKSPWATLPPVDRASPVLAEAGNSTRAPPKEPHRNAVLQPKEIAADDFSRSSWRDGPSHGSRELYNSHSGRYELVL…	QIGPDANDQGR
IOZ07G5702.t1.c3708-1	582	MMATEPSIEKLAHVSASPEPQHADRAHHAALDPPTVNGNLSTNSDDIANKRITSVEDQINSADVSVSGGSDTEASRTDWTRQRDGDKSHGRTGSSAKKPATFKAVSVNKTFLASKASPGSTVSKASDKPNTGAGTPPPGSATLSISRPRLVAKTGSGARDSTPRLSLTVNGGKPATAPDPNVVWNKNRPPEPKKFTDEELKKYGIHMASRLNEDDAQGQGKWADIDDDDDDWAPEAITWGDGTKTTLPHPDEQVAALSENGDDGSVTSKGKSQDKPKSPAPPALAGSPLPKPGSLASGKGLILKIASQDRPALVAKPPVPPTPAKSPWATLPPVDRASPVLAEAGNSTRAPPKEPHRNAVLQPKEIAADDFSRSSWRDGPSHGSRELYNSHSGRYELVL…	APSHGQAHPPNPIGPQSSR
IOZ07G5702.t1.c3708-1	3673	MMATEPSIEKLAHVSASPEPQHADRAHHAALDPPTVNGNLSTNSDDIANKRITSVEDQINSADVSVSGGSDTEASRTDWTRQRDGDKSHGRTGSSAKKPATFKAVSVNKTFLASKASPGSTVSKASDKPNTGAGTPPPGSATLSISRPRLVAKTGSGARDSTPRLSLTVNGGKPATAPDPNVVWNKNRPPEPKKFTDEELKKYGIHMASRLNEDDAQGQGKWADIDDDDDDWAPEAITWGDGTKTTLPHPDEQVAALSENGDDGSVTSKGKSQDKPKSPAPPALAGSPLPKPGSLASGKGLILKIASQDRPALVAKPPVPPTPAKSPWATLPPVDRASPVLAEAGNSTRAPPKEPHRNAVLQPKEIAADDFSRSSWRDGPSHGSRELYNSHSGRYELVL…	KLEALGPPPEK
MSTRG.7183.1.c447-1	6012	FAIMAGGKPRGLNAARKLRTNRKDQKWADLHFKKRALGTAFKSSPFGGSSHAKGIVLEKVGVEAKQPNSAIRKCVRVQLIKNGKKVTAFVPNDGCLNFVDENDEVLLAGFGRKGKAKGDIPGVRFKVVKVSGVGLLALWKEKKEKPRS*	SSPFGGSSHAK
MSTRG.7310.1.c1842-277	6473	MSSKDEPHDAVPVDGEKGSGLPTYEGTTQVISKDATSPAFRSGDWYTRNGLNLESFKKAQYGLGTTELDRPMKTRHLNMIAIGGSIGAGFFVGSGSALSKGGPGSVFIDFLIIGIMMFNVVYALGELSVLYPVSGGFYTYSARFIDPAWGFAMGWNYVFQWAVVLPLELTVCGLTIQYWNADISVGVWVAVFLAAILIVNVFGALGYAEEEFWSSCFKLAATVIFMIIALVLVCGGGPSTGRYNQYWGARYWYDPGAFKNGFKGFCSVFVTAAFSFSGTELVGLAAAESKNPAKSLPGAIKQVFWRITVFYILGLFFVGLLVDSNDPALLSESAYADVKASPFVLVGKYANLRGFDHFMNLVILVSVLSIGVSGVYGGSRTLTALAQQGYAPKLFTYID…	TLTALAQQGYAPK
IOZ07G5772.t1.1-423	5841	MFATRALRQAAAHTERTPLIKFIGPRSIPSSVDHSPKPHPASPAGKLPESFSAYGSSSSASRHSSFSSYRDHAQQHGPLQKTIRSLNAGIGGSSGSQLGPVEPPKGVYFDISDLPSRFRRTPVELAEIEAIESGGAAMFG*	SLNAGIGGSSGSQLGPVEPPK
IOZ07G5772.t1.1-423	5786	MFATRALRQAAAHTERTPLIKFIGPRSIPSSVDHSPKPHPASPAGKLPESFSAYGSSSSASRHSSFSSYRDHAQQHGPLQKTIRSLNAGIGGSSGSQLGPVEPPKGVYFDISDLPSRFRRTPVELAEIEAIESGGAAMFG*	SIPSSVDHSPKPHPASPAGK
IOZ07G5772.t1.1-423	1113	MFATRALRQAAAHTERTPLIKFIGPRSIPSSVDHSPKPHPASPAGKLPESFSAYGSSSSASRHSSFSSYRDHAQQHGPLQKTIRSLNAGIGGSSGSQLGPVEPPKGVYFDISDLPSRFRRTPVELAEIEAIESGGAAMFG*	DHAQQHGPLQK
IOZ07G5785.t1.c324-1	6343	MAAGGDAKKGASLFKTRCANCHTVESGGGNKIGPALHGLFGRKTGSVESYSYTDANKQKGITWDNDTLFEYLENPKKYIPGTKMAFGGLKKEKDRKDLIAYLKESTA*	TGSVESYSYTDANK
IOZ07G5785.t1.c324-1	3754	MAAGGDAKKGASLFKTRCANCHTVESGGGNKIGPALHGLFGRKTGSVESYSYTDANKQKGITWDNDTLFEYLENPKKYIPGTKMAFGGLKKEKDRKDLIAYLKESTA*	KTGSVESYSYTDANK
MSTRG.7531.1.c2613-1	4592	PRTTCLPAEFDIDRPLRPYVRGMPRPASQVDDGTPSSPSRPTPNLTASTESTSFSTRRPNRSLAPESPTTRTFVSSPPRPRNGRLTLEAGAAAASTGGARDSMAQRLPTYSPSSPLESSPKSPQGRQPSGAGDDDAALLRTATADHARGQTGVAAFRSATSQRQLNDYREKLAQDLEMRELSARGLVMNPPDKARVSPIPEEASSGSSSLTAATSTSTESSHTVRGASTPGPVASTPSYPFPRMANAGFASSKSMGSQLPPTGLRMPQNTGFEFRGMLDKVVSENSTPASNFTFHPSAATPHQEAGFEFPNPNLYDLSLMLSAEPGLDAWWSTVVHIMKTVYKAERVTLAVPADSSDLENVPWGQKATYSEHDGNELSMGYMARGSSAVQISERGDSEV…	MANAGFASSK
IOZ07G6109.t2.c2547-1	4592	MPRPASQVDDGTPSSPSRPTPNLTASTESTSFSTRRPNRSLAPESPTTRTFVSSPPRPRNGRLTLEAGAAAASTGGARDSMAQRLPTYSPSSPLESSPKSPQGRQPSGAGDDDAALLRTATADHARGQTGVAAFRSATSQRQLNDYREKLAQDLEMRELSARGLVMNPPDKARVSPIPEEASSGSSSLTAATSTSTESSHTVRGASTPGPVASTPSYPFPRMANAGFASSKSMGSQLPPTGLRMPQNTGFEFRGMLDKVVSENSTPASNFTFHPSAATPHQEAGFEFPNPNLYDLSLMLSAEPGLDAWWSTVVHIMKTVYKAERVTLAVPADSSDLENVPWGQKATYSEHDGNELSMGYMARGSSAVQISERGDSEVVFTTDEVAELGTPSRPGLPSRH…	MANAGFASSK
MSTRG.7757.1.78-809	407	LLDHTSHTIDIRLLCSFNRFHPPNPTTRLLPSFSSPSTSTSSRHRLLLPPPPRPLPLFAMAISQVNGDTSSLAHNSAFIQHLLNYPLISDGIHTFKSNEYGQRSIKLGDSAYQTFARPVMPWFAKPYQFISPYVQTADCIGDKTLDRFDEHFPVVRKPTSELYRDTRSLILLPLNKGIEGRDHVFQVYAAEVKKTEQQGIVAQGMAAVSTALVVSNETLCWLGSLLSAKKDEATKAINDKVQQ*	AISQVNGDTSSLAHNSAFIQHLLNYPLISDGIHTFK
MSTRG.7757.1.78-809	3720	LLDHTSHTIDIRLLCSFNRFHPPNPTTRLLPSFSSPSTSTSSRHRLLLPPPPRPLPLFAMAISQVNGDTSSLAHNSAFIQHLLNYPLISDGIHTFKSNEYGQRSIKLGDSAYQTFARPVMPWFAKPYQFISPYVQTADCIGDKTLDRFDEHFPVVRKPTSELYRDTRSLILLPLNKGIEGRDHVFQVYAAEVKKTEQQGIVAQGMAAVSTALVVSNETLCWLGSLLSAKKDEATKAINDKVQQ*	KPTSELYR
MSTRG.7757.1.78-809	5130	LLDHTSHTIDIRLLCSFNRFHPPNPTTRLLPSFSSPSTSTSSRHRLLLPPPPRPLPLFAMAISQVNGDTSSLAHNSAFIQHLLNYPLISDGIHTFKSNEYGQRSIKLGDSAYQTFARPVMPWFAKPYQFISPYVQTADCIGDKTLDRFDEHFPVVRKPTSELYRDTRSLILLPLNKGIEGRDHVFQVYAAEVKKTEQQGIVAQGMAAVSTALVVSNETLCWLGSLLSAKKDEATKAINDKVQQ*	PYQFISPYVQTADCIGDK
MSTRG.7757.1.78-809	4010	LLDHTSHTIDIRLLCSFNRFHPPNPTTRLLPSFSSPSTSTSSRHRLLLPPPPRPLPLFAMAISQVNGDTSSLAHNSAFIQHLLNYPLISDGIHTFKSNEYGQRSIKLGDSAYQTFARPVMPWFAKPYQFISPYVQTADCIGDKTLDRFDEHFPVVRKPTSELYRDTRSLILLPLNKGIEGRDHVFQVYAAEVKKTEQQGIVAQGMAAVSTALVVSNETLCWLGSLLSAKKDEATKAINDKVQQ*	LGDSAYQTFAR
MSTRG.7757.1.78-809	1124	LLDHTSHTIDIRLLCSFNRFHPPNPTTRLLPSFSSPSTSTSSRHRLLLPPPPRPLPLFAMAISQVNGDTSSLAHNSAFIQHLLNYPLISDGIHTFKSNEYGQRSIKLGDSAYQTFARPVMPWFAKPYQFISPYVQTADCIGDKTLDRFDEHFPVVRKPTSELYRDTRSLILLPLNKGIEGRDHVFQVYAAEVKKTEQQGIVAQGMAAVSTALVVSNETLCWLGSLLSAKKDEATKAINDKVQQ*	DHVFQVYAAEVK
MSTRG.7757.1.78-809	6430	LLDHTSHTIDIRLLCSFNRFHPPNPTTRLLPSFSSPSTSTSSRHRLLLPPPPRPLPLFAMAISQVNGDTSSLAHNSAFIQHLLNYPLISDGIHTFKSNEYGQRSIKLGDSAYQTFARPVMPWFAKPYQFISPYVQTADCIGDKTLDRFDEHFPVVRKPTSELYRDTRSLILLPLNKGIEGRDHVFQVYAAEVKKTEQQGIVAQGMAAVSTALVVSNETLCWLGSLLSAKKDEATKAINDKVQQ*	TLDRFDEHFPVVR
MSTRG.7649.1.1345-1992	950	QLEPARPNRPAPVQEHPSTTMAVVATIKCVVVGDGAVGKTCLLISYTTNKFPSEYVPTVFDNYAVTVMIGDEPYTLGLFDTAGQEDYDRLRPLSYPQTDVFLVCFSVTSPASFENVREKWFPEVHHHCPGVPCLIVGTQVDLRDDPSVREKLARQKMSPVRKEDGERMAKELGAVKYVECSALTQFKLKDVFDEAIVAALEPPMPKKKPHKCLVL*	CVVVGDGAVGK
MSTRG.7649.1.1345-1992	7714	QLEPARPNRPAPVQEHPSTTMAVVATIKCVVVGDGAVGKTCLLISYTTNKFPSEYVPTVFDNYAVTVMIGDEPYTLGLFDTAGQEDYDRLRPLSYPQTDVFLVCFSVTSPASFENVREKWFPEVHHHCPGVPCLIVGTQVDLRDDPSVREKLARQKMSPVRKEDGERMAKELGAVKYVECSALTQFKLKDVFDEAIVAALEPPMPKKKPHKCLVL*	YVECSALTQFK
MSTRG.7649.2.1342-1989	950	QLEPARPNRPAPVQEHPSTTMAVVATIKCVVVGDGAVGKTCLLISYTTNKFPSEYVPTVFDNYAVTVMIGDEPYTLGLFDTAGQEDYDRLRPLSYPQTDVFLVCFSVTSPASFENVREKWFPEVHHHCPGVPCLIVGTQVDLRDDPSVREKLARQKMSPVRKEDGERMAKELGAVKYVECSALTQFKLKDVFDEAIVAALEPPMPKKKPHKCLVL*	CVVVGDGAVGK
MSTRG.7649.2.1342-1989	7714	QLEPARPNRPAPVQEHPSTTMAVVATIKCVVVGDGAVGKTCLLISYTTNKFPSEYVPTVFDNYAVTVMIGDEPYTLGLFDTAGQEDYDRLRPLSYPQTDVFLVCFSVTSPASFENVREKWFPEVHHHCPGVPCLIVGTQVDLRDDPSVREKLARQKMSPVRKEDGERMAKELGAVKYVECSALTQFKLKDVFDEAIVAALEPPMPKKKPHKCLVL*	YVECSALTQFK
MSTRG.7649.3.1278-1925	950	QLEPARPNRPAPVQEHPSTTMAVVATIKCVVVGDGAVGKTCLLISYTTNKFPSEYVPTVFDNYAVTVMIGDEPYTLGLFDTAGQEDYDRLRPLSYPQTDVFLVCFSVTSPASFENVREKWFPEVHHHCPGVPCLIVGTQVDLRDDPSVREKLARQKMSPVRKEDGERMAKELGAVKYVECSALTQFKLKDVFDEAIVAALEPPMPKKKPHKCLVL*	CVVVGDGAVGK
MSTRG.7649.3.1278-1925	7714	QLEPARPNRPAPVQEHPSTTMAVVATIKCVVVGDGAVGKTCLLISYTTNKFPSEYVPTVFDNYAVTVMIGDEPYTLGLFDTAGQEDYDRLRPLSYPQTDVFLVCFSVTSPASFENVREKWFPEVHHHCPGVPCLIVGTQVDLRDDPSVREKLARQKMSPVRKEDGERMAKELGAVKYVECSALTQFKLKDVFDEAIVAALEPPMPKKKPHKCLVL*	YVECSALTQFK
MSTRG.7649.4.805-1452	950	QLEPARPNRPAPVQEHPSTTMAVVATIKCVVVGDGAVGKTCLLISYTTNKFPSEYVPTVFDNYAVTVMIGDEPYTLGLFDTAGQEDYDRLRPLSYPQTDVFLVCFSVTSPASFENVREKWFPEVHHHCPGVPCLIVGTQVDLRDDPSVREKLARQKMSPVRKEDGERMAKELGAVKYVECSALTQFKLKDVFDEAIVAALEPPMPKKKPHKCLVL*	CVVVGDGAVGK
MSTRG.7649.4.805-1452	7714	QLEPARPNRPAPVQEHPSTTMAVVATIKCVVVGDGAVGKTCLLISYTTNKFPSEYVPTVFDNYAVTVMIGDEPYTLGLFDTAGQEDYDRLRPLSYPQTDVFLVCFSVTSPASFENVREKWFPEVHHHCPGVPCLIVGTQVDLRDDPSVREKLARQKMSPVRKEDGERMAKELGAVKYVECSALTQFKLKDVFDEAIVAALEPPMPKKKPHKCLVL*	YVECSALTQFK
IOZ07G6215.t1.1-588	950	MAVVATIKCVVVGDGAVGKTCLLISYTTNKFPSEYVPTVFDNYAVTVMIGDEPYTLGLFDTAGQEDYDRLRPLSYPQTDVFLVCFSVTSPASFENVREKWFPEVHHHCPGVPCLIVGTQVDLRDDPSVREKLARQKMSPVRKEDGERMAKELGAVKYVECSALTQFKLKDVFDEAIVAALEPPMPKKKPHKCLVL*	CVVVGDGAVGK
IOZ07G6215.t1.1-588	7714	MAVVATIKCVVVGDGAVGKTCLLISYTTNKFPSEYVPTVFDNYAVTVMIGDEPYTLGLFDTAGQEDYDRLRPLSYPQTDVFLVCFSVTSPASFENVREKWFPEVHHHCPGVPCLIVGTQVDLRDDPSVREKLARQKMSPVRKEDGERMAKELGAVKYVECSALTQFKLKDVFDEAIVAALEPPMPKKKPHKCLVL*	YVECSALTQFK
MSTRG.7723.1.c2568-1852	3718	SSPATPTAASHHGSKEESSITIRLDLVPSPTAASEDLVMDSSAFAIETAPNTDIWKKPPSHDVFTAPFRTHSKRPTSSFCSATLTFAANYTLQYDQAGILLIFTDRHNPGASRKWIKAGIELYDGVARLSTVCCDAWADWSVAPVPDERDVAHGRRPVTLRIEKHIDASGLSLWVYHVVDADGGRGKTKIPMREVCWPFGEAASEGWELEVAAAVARPAKDTKDKFEAKFDHFDVEWK*	KPPSHDVFTAPFR
MSTRG.7723.1.c2568-1852	2921	SSPATPTAASHHGSKEESSITIRLDLVPSPTAASEDLVMDSSAFAIETAPNTDIWKKPPSHDVFTAPFRTHSKRPTSSFCSATLTFAANYTLQYDQAGILLIFTDRHNPGASRKWIKAGIELYDGVARLSTVCCDAWADWSVAPVPDERDVAHGRRPVTLRIEKHIDASGLSLWVYHVVDADGGRGKTKIPMREVCWPFGEAASEGWELEVAAAVARPAKDTKDKFEAKFDHFDVEWK*	HIDASGLSLWVYHVVDADGGR
MSTRG.7723.1.c2568-1852	1787	SSPATPTAASHHGSKEESSITIRLDLVPSPTAASEDLVMDSSAFAIETAPNTDIWKKPPSHDVFTAPFRTHSKRPTSSFCSATLTFAANYTLQYDQAGILLIFTDRHNPGASRKWIKAGIELYDGVARLSTVCCDAWADWSVAPVPDERDVAHGRRPVTLRIEKHIDASGLSLWVYHVVDADGGRGKTKIPMREVCWPFGEAASEGWELEVAAAVARPAKDTKDKFEAKFDHFDVEWK*	EVCWPFGEAASEGWELEVAAAVAR
MSTRG.7723.1.c2568-1852	4600	SSPATPTAASHHGSKEESSITIRLDLVPSPTAASEDLVMDSSAFAIETAPNTDIWKKPPSHDVFTAPFRTHSKRPTSSFCSATLTFAANYTLQYDQAGILLIFTDRHNPGASRKWIKAGIELYDGVARLSTVCCDAWADWSVAPVPDERDVAHGRRPVTLRIEKHIDASGLSLWVYHVVDADGGRGKTKIPMREVCWPFGEAASEGWELEVAAAVARPAKDTKDKFEAKFDHFDVEWK*	MDSSAFAIETAPNTDIWK
MSTRG.7723.1.c2568-1852	298	SSPATPTAASHHGSKEESSITIRLDLVPSPTAASEDLVMDSSAFAIETAPNTDIWKKPPSHDVFTAPFRTHSKRPTSSFCSATLTFAANYTLQYDQAGILLIFTDRHNPGASRKWIKAGIELYDGVARLSTVCCDAWADWSVAPVPDERDVAHGRRPVTLRIEKHIDASGLSLWVYHVVDADGGRGKTKIPMREVCWPFGEAASEGWELEVAAAVARPAKDTKDKFEAKFDHFDVEWK*	AGIELYDGVAR
MSTRG.7723.1.c2568-1852	1889	SSPATPTAASHHGSKEESSITIRLDLVPSPTAASEDLVMDSSAFAIETAPNTDIWKKPPSHDVFTAPFRTHSKRPTSSFCSATLTFAANYTLQYDQAGILLIFTDRHNPGASRKWIKAGIELYDGVARLSTVCCDAWADWSVAPVPDERDVAHGRRPVTLRIEKHIDASGLSLWVYHVVDADGGRGKTKIPMREVCWPFGEAASEGWELEVAAAVARPAKDTKDKFEAKFDHFDVEWK*	FDHFDVEWK
MSTRG.7723.1.c2568-1852	4395	SSPATPTAASHHGSKEESSITIRLDLVPSPTAASEDLVMDSSAFAIETAPNTDIWKKPPSHDVFTAPFRTHSKRPTSSFCSATLTFAANYTLQYDQAGILLIFTDRHNPGASRKWIKAGIELYDGVARLSTVCCDAWADWSVAPVPDERDVAHGRRPVTLRIEKHIDASGLSLWVYHVVDADGGRGKTKIPMREVCWPFGEAASEGWELEVAAAVARPAKDTKDKFEAKFDHFDVEWK*	LSTVCCDAWADWSVAPVPDER
MSTRG.7723.2.c2473-1703	3718	ESHPLLLSCPAFSSFPASSSPATPTAASHHGSKEESSITIRLDLVPSPTAASEDLVMDSSAFAIETAPNTDIWKKPPSHDVFTAPFRTHSKRPTSSFCSATLTFAANYTLQYDQAGILLIFTDRHNPGASRKWIKAGIELYDGVARLSTVCCDAWADWSVAPVPDERDVAHGRRPVTLRIEKHIDASGLSLWVYHVVDADGGRGKTKIPMREVCWPFGEAASEGWELEVAAAVARPAKDTKDKFEAKFDHFDVEWK*	KPPSHDVFTAPFR
MSTRG.7723.2.c2473-1703	2921	ESHPLLLSCPAFSSFPASSSPATPTAASHHGSKEESSITIRLDLVPSPTAASEDLVMDSSAFAIETAPNTDIWKKPPSHDVFTAPFRTHSKRPTSSFCSATLTFAANYTLQYDQAGILLIFTDRHNPGASRKWIKAGIELYDGVARLSTVCCDAWADWSVAPVPDERDVAHGRRPVTLRIEKHIDASGLSLWVYHVVDADGGRGKTKIPMREVCWPFGEAASEGWELEVAAAVARPAKDTKDKFEAKFDHFDVEWK*	HIDASGLSLWVYHVVDADGGR
MSTRG.7723.2.c2473-1703	1787	ESHPLLLSCPAFSSFPASSSPATPTAASHHGSKEESSITIRLDLVPSPTAASEDLVMDSSAFAIETAPNTDIWKKPPSHDVFTAPFRTHSKRPTSSFCSATLTFAANYTLQYDQAGILLIFTDRHNPGASRKWIKAGIELYDGVARLSTVCCDAWADWSVAPVPDERDVAHGRRPVTLRIEKHIDASGLSLWVYHVVDADGGRGKTKIPMREVCWPFGEAASEGWELEVAAAVARPAKDTKDKFEAKFDHFDVEWK*	EVCWPFGEAASEGWELEVAAAVAR
MSTRG.7723.2.c2473-1703	4600	ESHPLLLSCPAFSSFPASSSPATPTAASHHGSKEESSITIRLDLVPSPTAASEDLVMDSSAFAIETAPNTDIWKKPPSHDVFTAPFRTHSKRPTSSFCSATLTFAANYTLQYDQAGILLIFTDRHNPGASRKWIKAGIELYDGVARLSTVCCDAWADWSVAPVPDERDVAHGRRPVTLRIEKHIDASGLSLWVYHVVDADGGRGKTKIPMREVCWPFGEAASEGWELEVAAAVARPAKDTKDKFEAKFDHFDVEWK*	MDSSAFAIETAPNTDIWK
MSTRG.7723.2.c2473-1703	298	ESHPLLLSCPAFSSFPASSSPATPTAASHHGSKEESSITIRLDLVPSPTAASEDLVMDSSAFAIETAPNTDIWKKPPSHDVFTAPFRTHSKRPTSSFCSATLTFAANYTLQYDQAGILLIFTDRHNPGASRKWIKAGIELYDGVARLSTVCCDAWADWSVAPVPDERDVAHGRRPVTLRIEKHIDASGLSLWVYHVVDADGGRGKTKIPMREVCWPFGEAASEGWELEVAAAVARPAKDTKDKFEAKFDHFDVEWK*	AGIELYDGVAR
MSTRG.7723.2.c2473-1703	1889	ESHPLLLSCPAFSSFPASSSPATPTAASHHGSKEESSITIRLDLVPSPTAASEDLVMDSSAFAIETAPNTDIWKKPPSHDVFTAPFRTHSKRPTSSFCSATLTFAANYTLQYDQAGILLIFTDRHNPGASRKWIKAGIELYDGVARLSTVCCDAWADWSVAPVPDERDVAHGRRPVTLRIEKHIDASGLSLWVYHVVDADGGRGKTKIPMREVCWPFGEAASEGWELEVAAAVARPAKDTKDKFEAKFDHFDVEWK*	FDHFDVEWK
MSTRG.7723.2.c2473-1703	4395	ESHPLLLSCPAFSSFPASSSPATPTAASHHGSKEESSITIRLDLVPSPTAASEDLVMDSSAFAIETAPNTDIWKKPPSHDVFTAPFRTHSKRPTSSFCSATLTFAANYTLQYDQAGILLIFTDRHNPGASRKWIKAGIELYDGVARLSTVCCDAWADWSVAPVPDERDVAHGRRPVTLRIEKHIDASGLSLWVYHVVDADGGRGKTKIPMREVCWPFGEAASEGWELEVAAAVARPAKDTKDKFEAKFDHFDVEWK*	LSTVCCDAWADWSVAPVPDER
MSTRG.7723.3.c2629-1829	3718	TAANEAIIHLESHPLLLSCPAFSSFPASSSPATPTAASHHGSKEESSITIRLDLVPSPTAASEDLVMDSSAFAIETAPNTDIWKKPPSHDVFTAPFRTHSKRPTSSFCSATLTFAANYTLQYDQAGILLIFTDRHNPGASRKWIKAGIELYDGVARLSTVCCDAWADWSVAPVPDERDVAHGRRPVTLRIEKHIDASGLSLWVYHVVDADGGRGKTKIPMREVCWPFGEAASEGWELEVAAAVARPAKDTKDKFEAKFDHFDVEWK*	KPPSHDVFTAPFR
MSTRG.7723.3.c2629-1829	2921	TAANEAIIHLESHPLLLSCPAFSSFPASSSPATPTAASHHGSKEESSITIRLDLVPSPTAASEDLVMDSSAFAIETAPNTDIWKKPPSHDVFTAPFRTHSKRPTSSFCSATLTFAANYTLQYDQAGILLIFTDRHNPGASRKWIKAGIELYDGVARLSTVCCDAWADWSVAPVPDERDVAHGRRPVTLRIEKHIDASGLSLWVYHVVDADGGRGKTKIPMREVCWPFGEAASEGWELEVAAAVARPAKDTKDKFEAKFDHFDVEWK*	HIDASGLSLWVYHVVDADGGR
MSTRG.7723.3.c2629-1829	1787	TAANEAIIHLESHPLLLSCPAFSSFPASSSPATPTAASHHGSKEESSITIRLDLVPSPTAASEDLVMDSSAFAIETAPNTDIWKKPPSHDVFTAPFRTHSKRPTSSFCSATLTFAANYTLQYDQAGILLIFTDRHNPGASRKWIKAGIELYDGVARLSTVCCDAWADWSVAPVPDERDVAHGRRPVTLRIEKHIDASGLSLWVYHVVDADGGRGKTKIPMREVCWPFGEAASEGWELEVAAAVARPAKDTKDKFEAKFDHFDVEWK*	EVCWPFGEAASEGWELEVAAAVAR
MSTRG.7723.3.c2629-1829	4600	TAANEAIIHLESHPLLLSCPAFSSFPASSSPATPTAASHHGSKEESSITIRLDLVPSPTAASEDLVMDSSAFAIETAPNTDIWKKPPSHDVFTAPFRTHSKRPTSSFCSATLTFAANYTLQYDQAGILLIFTDRHNPGASRKWIKAGIELYDGVARLSTVCCDAWADWSVAPVPDERDVAHGRRPVTLRIEKHIDASGLSLWVYHVVDADGGRGKTKIPMREVCWPFGEAASEGWELEVAAAVARPAKDTKDKFEAKFDHFDVEWK*	MDSSAFAIETAPNTDIWK
MSTRG.7723.3.c2629-1829	298	TAANEAIIHLESHPLLLSCPAFSSFPASSSPATPTAASHHGSKEESSITIRLDLVPSPTAASEDLVMDSSAFAIETAPNTDIWKKPPSHDVFTAPFRTHSKRPTSSFCSATLTFAANYTLQYDQAGILLIFTDRHNPGASRKWIKAGIELYDGVARLSTVCCDAWADWSVAPVPDERDVAHGRRPVTLRIEKHIDASGLSLWVYHVVDADGGRGKTKIPMREVCWPFGEAASEGWELEVAAAVARPAKDTKDKFEAKFDHFDVEWK*	AGIELYDGVAR
MSTRG.7723.3.c2629-1829	1889	TAANEAIIHLESHPLLLSCPAFSSFPASSSPATPTAASHHGSKEESSITIRLDLVPSPTAASEDLVMDSSAFAIETAPNTDIWKKPPSHDVFTAPFRTHSKRPTSSFCSATLTFAANYTLQYDQAGILLIFTDRHNPGASRKWIKAGIELYDGVARLSTVCCDAWADWSVAPVPDERDVAHGRRPVTLRIEKHIDASGLSLWVYHVVDADGGRGKTKIPMREVCWPFGEAASEGWELEVAAAVARPAKDTKDKFEAKFDHFDVEWK*	FDHFDVEWK
MSTRG.7723.3.c2629-1829	4395	TAANEAIIHLESHPLLLSCPAFSSFPASSSPATPTAASHHGSKEESSITIRLDLVPSPTAASEDLVMDSSAFAIETAPNTDIWKKPPSHDVFTAPFRTHSKRPTSSFCSATLTFAANYTLQYDQAGILLIFTDRHNPGASRKWIKAGIELYDGVARLSTVCCDAWADWSVAPVPDERDVAHGRRPVTLRIEKHIDASGLSLWVYHVVDADGGRGKTKIPMREVCWPFGEAASEGWELEVAAAVARPAKDTKDKFEAKFDHFDVEWK*	LSTVCCDAWADWSVAPVPDER
MSTRG.7723.4.c2645-1845	3718	TAANEAIIHLESHPLLLSCPAFSSFPASSSPATPTAASHHGSKEESSITIRLDLVPSPTAASEDLVMDSSAFAIETAPNTDIWKKPPSHDVFTAPFRTHSKRPTSSFCSATLTFAANYTLQYDQAGILLIFTDRHNPGASRKWIKAGIELYDGVARLSTVCCDAWADWSVAPVPDERDVAHGRRPVTLRIEKHIDASGLSLWVYHVVDADGGRGKTKIPMREVCWPFGEAASEGWELEVAAAVARPAKDTKDKFEAKFDHFDVEWK*	KPPSHDVFTAPFR
MSTRG.7723.4.c2645-1845	2921	TAANEAIIHLESHPLLLSCPAFSSFPASSSPATPTAASHHGSKEESSITIRLDLVPSPTAASEDLVMDSSAFAIETAPNTDIWKKPPSHDVFTAPFRTHSKRPTSSFCSATLTFAANYTLQYDQAGILLIFTDRHNPGASRKWIKAGIELYDGVARLSTVCCDAWADWSVAPVPDERDVAHGRRPVTLRIEKHIDASGLSLWVYHVVDADGGRGKTKIPMREVCWPFGEAASEGWELEVAAAVARPAKDTKDKFEAKFDHFDVEWK*	HIDASGLSLWVYHVVDADGGR
MSTRG.7723.4.c2645-1845	1787	TAANEAIIHLESHPLLLSCPAFSSFPASSSPATPTAASHHGSKEESSITIRLDLVPSPTAASEDLVMDSSAFAIETAPNTDIWKKPPSHDVFTAPFRTHSKRPTSSFCSATLTFAANYTLQYDQAGILLIFTDRHNPGASRKWIKAGIELYDGVARLSTVCCDAWADWSVAPVPDERDVAHGRRPVTLRIEKHIDASGLSLWVYHVVDADGGRGKTKIPMREVCWPFGEAASEGWELEVAAAVARPAKDTKDKFEAKFDHFDVEWK*	EVCWPFGEAASEGWELEVAAAVAR
MSTRG.7723.4.c2645-1845	4600	TAANEAIIHLESHPLLLSCPAFSSFPASSSPATPTAASHHGSKEESSITIRLDLVPSPTAASEDLVMDSSAFAIETAPNTDIWKKPPSHDVFTAPFRTHSKRPTSSFCSATLTFAANYTLQYDQAGILLIFTDRHNPGASRKWIKAGIELYDGVARLSTVCCDAWADWSVAPVPDERDVAHGRRPVTLRIEKHIDASGLSLWVYHVVDADGGRGKTKIPMREVCWPFGEAASEGWELEVAAAVARPAKDTKDKFEAKFDHFDVEWK*	MDSSAFAIETAPNTDIWK
MSTRG.7723.4.c2645-1845	298	TAANEAIIHLESHPLLLSCPAFSSFPASSSPATPTAASHHGSKEESSITIRLDLVPSPTAASEDLVMDSSAFAIETAPNTDIWKKPPSHDVFTAPFRTHSKRPTSSFCSATLTFAANYTLQYDQAGILLIFTDRHNPGASRKWIKAGIELYDGVARLSTVCCDAWADWSVAPVPDERDVAHGRRPVTLRIEKHIDASGLSLWVYHVVDADGGRGKTKIPMREVCWPFGEAASEGWELEVAAAVARPAKDTKDKFEAKFDHFDVEWK*	AGIELYDGVAR
MSTRG.7723.4.c2645-1845	1889	TAANEAIIHLESHPLLLSCPAFSSFPASSSPATPTAASHHGSKEESSITIRLDLVPSPTAASEDLVMDSSAFAIETAPNTDIWKKPPSHDVFTAPFRTHSKRPTSSFCSATLTFAANYTLQYDQAGILLIFTDRHNPGASRKWIKAGIELYDGVARLSTVCCDAWADWSVAPVPDERDVAHGRRPVTLRIEKHIDASGLSLWVYHVVDADGGRGKTKIPMREVCWPFGEAASEGWELEVAAAVARPAKDTKDKFEAKFDHFDVEWK*	FDHFDVEWK
MSTRG.7723.4.c2645-1845	4395	TAANEAIIHLESHPLLLSCPAFSSFPASSSPATPTAASHHGSKEESSITIRLDLVPSPTAASEDLVMDSSAFAIETAPNTDIWKKPPSHDVFTAPFRTHSKRPTSSFCSATLTFAANYTLQYDQAGILLIFTDRHNPGASRKWIKAGIELYDGVARLSTVCCDAWADWSVAPVPDERDVAHGRRPVTLRIEKHIDASGLSLWVYHVVDADGGRGKTKIPMREVCWPFGEAASEGWELEVAAAVARPAKDTKDKFEAKFDHFDVEWK*	LSTVCCDAWADWSVAPVPDER
MSTRG.7723.5.c2636-1845	3718	SCAIIHLESHPLLLSCPAFSSFPASSSPATPTAASHHGSKEESSITIRLDLVPSPTAASEDLVMDSSAFAIETAPNTDIWKKPPSHDVFTAPFRTHSKRPTSSFCSATLTFAANYTLQYDQAGILLIFTDRHNPGASRKWIKAGIELYDGVARLSTVCCDAWADWSVAPVPDERDVAHGRRPVTLRIEKHIDASGLSLWVYHVVDADGGRGKTKIPMREVCWPFGEAASEGWELEVAAAVARPAKDTKDKFEAKFDHFDVEWK*	KPPSHDVFTAPFR
MSTRG.7723.5.c2636-1845	2921	SCAIIHLESHPLLLSCPAFSSFPASSSPATPTAASHHGSKEESSITIRLDLVPSPTAASEDLVMDSSAFAIETAPNTDIWKKPPSHDVFTAPFRTHSKRPTSSFCSATLTFAANYTLQYDQAGILLIFTDRHNPGASRKWIKAGIELYDGVARLSTVCCDAWADWSVAPVPDERDVAHGRRPVTLRIEKHIDASGLSLWVYHVVDADGGRGKTKIPMREVCWPFGEAASEGWELEVAAAVARPAKDTKDKFEAKFDHFDVEWK*	HIDASGLSLWVYHVVDADGGR
MSTRG.7723.5.c2636-1845	1787	SCAIIHLESHPLLLSCPAFSSFPASSSPATPTAASHHGSKEESSITIRLDLVPSPTAASEDLVMDSSAFAIETAPNTDIWKKPPSHDVFTAPFRTHSKRPTSSFCSATLTFAANYTLQYDQAGILLIFTDRHNPGASRKWIKAGIELYDGVARLSTVCCDAWADWSVAPVPDERDVAHGRRPVTLRIEKHIDASGLSLWVYHVVDADGGRGKTKIPMREVCWPFGEAASEGWELEVAAAVARPAKDTKDKFEAKFDHFDVEWK*	EVCWPFGEAASEGWELEVAAAVAR
MSTRG.7723.5.c2636-1845	4600	SCAIIHLESHPLLLSCPAFSSFPASSSPATPTAASHHGSKEESSITIRLDLVPSPTAASEDLVMDSSAFAIETAPNTDIWKKPPSHDVFTAPFRTHSKRPTSSFCSATLTFAANYTLQYDQAGILLIFTDRHNPGASRKWIKAGIELYDGVARLSTVCCDAWADWSVAPVPDERDVAHGRRPVTLRIEKHIDASGLSLWVYHVVDADGGRGKTKIPMREVCWPFGEAASEGWELEVAAAVARPAKDTKDKFEAKFDHFDVEWK*	MDSSAFAIETAPNTDIWK
MSTRG.7723.5.c2636-1845	298	SCAIIHLESHPLLLSCPAFSSFPASSSPATPTAASHHGSKEESSITIRLDLVPSPTAASEDLVMDSSAFAIETAPNTDIWKKPPSHDVFTAPFRTHSKRPTSSFCSATLTFAANYTLQYDQAGILLIFTDRHNPGASRKWIKAGIELYDGVARLSTVCCDAWADWSVAPVPDERDVAHGRRPVTLRIEKHIDASGLSLWVYHVVDADGGRGKTKIPMREVCWPFGEAASEGWELEVAAAVARPAKDTKDKFEAKFDHFDVEWK*	AGIELYDGVAR
MSTRG.7723.5.c2636-1845	1889	SCAIIHLESHPLLLSCPAFSSFPASSSPATPTAASHHGSKEESSITIRLDLVPSPTAASEDLVMDSSAFAIETAPNTDIWKKPPSHDVFTAPFRTHSKRPTSSFCSATLTFAANYTLQYDQAGILLIFTDRHNPGASRKWIKAGIELYDGVARLSTVCCDAWADWSVAPVPDERDVAHGRRPVTLRIEKHIDASGLSLWVYHVVDADGGRGKTKIPMREVCWPFGEAASEGWELEVAAAVARPAKDTKDKFEAKFDHFDVEWK*	FDHFDVEWK
MSTRG.7723.5.c2636-1845	4395	SCAIIHLESHPLLLSCPAFSSFPASSSPATPTAASHHGSKEESSITIRLDLVPSPTAASEDLVMDSSAFAIETAPNTDIWKKPPSHDVFTAPFRTHSKRPTSSFCSATLTFAANYTLQYDQAGILLIFTDRHNPGASRKWIKAGIELYDGVARLSTVCCDAWADWSVAPVPDERDVAHGRRPVTLRIEKHIDASGLSLWVYHVVDADGGRGKTKIPMREVCWPFGEAASEGWELEVAAAVARPAKDTKDKFEAKFDHFDVEWK*	LSTVCCDAWADWSVAPVPDER
IOZ07G6427.t1.1-696	5242	MTDIMSSVFIQRPAPGFTTTAVLPGGEFKDVSLSDYLGQWVVLLFYPLDFTFVCPTEIIQYNDALPRFRALNTTVLGLSTDSHFSHLAWTAQPRKQGGLGPDLQLPLLADKSLRIARSYGVLLEDEGVALRGLFIIDPKGVVRQITVNDLPVGRNVDETIRLVEAFQFTDQHGEVCPAGWQNGGKTIKADPKGSLEYFGTAAQDVVVVQNGDANGNGDANGNGEPKRARLG*	QITVNDLPVGR
IOZ07G6427.t1.1-696	6150	MTDIMSSVFIQRPAPGFTTTAVLPGGEFKDVSLSDYLGQWVVLLFYPLDFTFVCPTEIIQYNDALPRFRALNTTVLGLSTDSHFSHLAWTAQPRKQGGLGPDLQLPLLADKSLRIARSYGVLLEDEGVALRGLFIIDPKGVVRQITVNDLPVGRNVDETIRLVEAFQFTDQHGEVCPAGWQNGGKTIKADPKGSLEYFGTAAQDVVVVQNGDANGNGDANGNGEPKRARLG*	SYGVLLEDEGVALR
MSTRG.8110.1.c1534-341	4915	NILPLFPSSLPTPPTSPTSIARFFLKTNKLPLDRRNKQSQANISSLILPLSLANLTPSERNPSASSNMVKAVVAGASGGIGQPLSLLLKTSSLIDELALYDVVNTPGVAADLSHISSRAKITGHLPANDGAKAAFRDADIIVIPAGIPRKPGMTRDDLFNINAGIVKGLIEIAADVAPKAFILVISNPVNSTVPISAEVLKAKKVFNAQRLFGVTTLDIVRAETFVAEITGQSEPQKLTVPVIGGHSGATIVPLFSQASPSVKIPDDKYDELVNRVQFGGDEVVKAKDGNGSATLSMAYAGFRFAEKLLRAVKGEKGLVEPSYVYLPGVPGGDAIAKATKCDFFSVPIELGPNGAEKARNPLEGITEKEKKLLDKATEDLKGNIQKGIDFAHNPPQK*	NPLEGITEK
MSTRG.8110.1.c1534-341	3770	NILPLFPSSLPTPPTSPTSIARFFLKTNKLPLDRRNKQSQANISSLILPLSLANLTPSERNPSASSNMVKAVVAGASGGIGQPLSLLLKTSSLIDELALYDVVNTPGVAADLSHISSRAKITGHLPANDGAKAAFRDADIIVIPAGIPRKPGMTRDDLFNINAGIVKGLIEIAADVAPKAFILVISNPVNSTVPISAEVLKAKKVFNAQRLFGVTTLDIVRAETFVAEITGQSEPQKLTVPVIGGHSGATIVPLFSQASPSVKIPDDKYDELVNRVQFGGDEVVKAKDGNGSATLSMAYAGFRFAEKLLRAVKGEKGLVEPSYVYLPGVPGGDAIAKATKCDFFSVPIELGPNGAEKARNPLEGITEKEKKLLDKATEDLKGNIQKGIDFAHNPPQK*	KVFNAQR
MSTRG.8110.1.c1534-341	721	NILPLFPSSLPTPPTSPTSIARFFLKTNKLPLDRRNKQSQANISSLILPLSLANLTPSERNPSASSNMVKAVVAGASGGIGQPLSLLLKTSSLIDELALYDVVNTPGVAADLSHISSRAKITGHLPANDGAKAAFRDADIIVIPAGIPRKPGMTRDDLFNINAGIVKGLIEIAADVAPKAFILVISNPVNSTVPISAEVLKAKKVFNAQRLFGVTTLDIVRAETFVAEITGQSEPQKLTVPVIGGHSGATIVPLFSQASPSVKIPDDKYDELVNRVQFGGDEVVKAKDGNGSATLSMAYAGFRFAEKLLRAVKGEKGLVEPSYVYLPGVPGGDAIAKATKCDFFSVPIELGPNGAEKARNPLEGITEKEKKLLDKATEDLKGNIQKGIDFAHNPPQK*	ATEDLKGNIQK
MSTRG.8110.1.c1534-341	3450	NILPLFPSSLPTPPTSPTSIARFFLKTNKLPLDRRNKQSQANISSLILPLSLANLTPSERNPSASSNMVKAVVAGASGGIGQPLSLLLKTSSLIDELALYDVVNTPGVAADLSHISSRAKITGHLPANDGAKAAFRDADIIVIPAGIPRKPGMTRDDLFNINAGIVKGLIEIAADVAPKAFILVISNPVNSTVPISAEVLKAKKVFNAQRLFGVTTLDIVRAETFVAEITGQSEPQKLTVPVIGGHSGATIVPLFSQASPSVKIPDDKYDELVNRVQFGGDEVVKAKDGNGSATLSMAYAGFRFAEKLLRAVKGEKGLVEPSYVYLPGVPGGDAIAKATKCDFFSVPIELGPNGAEKARNPLEGITEKEKKLLDKATEDLKGNIQKGIDFAHNPPQK*	ITGHLPANDGAK
MSTRG.8110.1.c1534-341	2471	NILPLFPSSLPTPPTSPTSIARFFLKTNKLPLDRRNKQSQANISSLILPLSLANLTPSERNPSASSNMVKAVVAGASGGIGQPLSLLLKTSSLIDELALYDVVNTPGVAADLSHISSRAKITGHLPANDGAKAAFRDADIIVIPAGIPRKPGMTRDDLFNINAGIVKGLIEIAADVAPKAFILVISNPVNSTVPISAEVLKAKKVFNAQRLFGVTTLDIVRAETFVAEITGQSEPQKLTVPVIGGHSGATIVPLFSQASPSVKIPDDKYDELVNRVQFGGDEVVKAKDGNGSATLSMAYAGFRFAEKLLRAVKGEKGLVEPSYVYLPGVPGGDAIAKATKCDFFSVPIELGPNGAEKARNPLEGITEKEKKLLDKATEDLKGNIQKGIDFAHNPPQK*	GLIEIAADVAPK
MSTRG.8110.1.c1534-341	4146	NILPLFPSSLPTPPTSPTSIARFFLKTNKLPLDRRNKQSQANISSLILPLSLANLTPSERNPSASSNMVKAVVAGASGGIGQPLSLLLKTSSLIDELALYDVVNTPGVAADLSHISSRAKITGHLPANDGAKAAFRDADIIVIPAGIPRKPGMTRDDLFNINAGIVKGLIEIAADVAPKAFILVISNPVNSTVPISAEVLKAKKVFNAQRLFGVTTLDIVRAETFVAEITGQSEPQKLTVPVIGGHSGATIVPLFSQASPSVKIPDDKYDELVNRVQFGGDEVVKAKDGNGSATLSMAYAGFRFAEKLLRAVKGEKGLVEPSYVYLPGVPGGDAIAKATKCDFFSVPIELGPNGAEKARNPLEGITEKEKKLLDKATEDLKGNIQKGIDFAHNPPQK*	LLDKATEDLK
MSTRG.8110.1.c1534-341	959	NILPLFPSSLPTPPTSPTSIARFFLKTNKLPLDRRNKQSQANISSLILPLSLANLTPSERNPSASSNMVKAVVAGASGGIGQPLSLLLKTSSLIDELALYDVVNTPGVAADLSHISSRAKITGHLPANDGAKAAFRDADIIVIPAGIPRKPGMTRDDLFNINAGIVKGLIEIAADVAPKAFILVISNPVNSTVPISAEVLKAKKVFNAQRLFGVTTLDIVRAETFVAEITGQSEPQKLTVPVIGGHSGATIVPLFSQASPSVKIPDDKYDELVNRVQFGGDEVVKAKDGNGSATLSMAYAGFRFAEKLLRAVKGEKGLVEPSYVYLPGVPGGDAIAKATKCDFFSVPIELGPNGAEKARNPLEGITEKEKKLLDKATEDLKGNIQKGIDFAHNPPQK*	DADIIVIPAGIPR
MSTRG.8110.1.c1534-341	4446	NILPLFPSSLPTPPTSPTSIARFFLKTNKLPLDRRNKQSQANISSLILPLSLANLTPSERNPSASSNMVKAVVAGASGGIGQPLSLLLKTSSLIDELALYDVVNTPGVAADLSHISSRAKITGHLPANDGAKAAFRDADIIVIPAGIPRKPGMTRDDLFNINAGIVKGLIEIAADVAPKAFILVISNPVNSTVPISAEVLKAKKVFNAQRLFGVTTLDIVRAETFVAEITGQSEPQKLTVPVIGGHSGATIVPLFSQASPSVKIPDDKYDELVNRVQFGGDEVVKAKDGNGSATLSMAYAGFRFAEKLLRAVKGEKGLVEPSYVYLPGVPGGDAIAKATKCDFFSVPIELGPNGAEKARNPLEGITEKEKKLLDKATEDLKGNIQKGIDFAHNPPQK*	LTVPVIGGHSGATIVPLFSQASPSVK
MSTRG.8110.1.c1534-341	3366	NILPLFPSSLPTPPTSPTSIARFFLKTNKLPLDRRNKQSQANISSLILPLSLANLTPSERNPSASSNMVKAVVAGASGGIGQPLSLLLKTSSLIDELALYDVVNTPGVAADLSHISSRAKITGHLPANDGAKAAFRDADIIVIPAGIPRKPGMTRDDLFNINAGIVKGLIEIAADVAPKAFILVISNPVNSTVPISAEVLKAKKVFNAQRLFGVTTLDIVRAETFVAEITGQSEPQKLTVPVIGGHSGATIVPLFSQASPSVKIPDDKYDELVNRVQFGGDEVVKAKDGNGSATLSMAYAGFRFAEKLLRAVKGEKGLVEPSYVYLPGVPGGDAIAKATKCDFFSVPIELGPNGAEKARNPLEGITEKEKKLLDKATEDLKGNIQKGIDFAHNPPQK*	IPDDKYDELVNR
MSTRG.8110.1.c1534-341	228	NILPLFPSSLPTPPTSPTSIARFFLKTNKLPLDRRNKQSQANISSLILPLSLANLTPSERNPSASSNMVKAVVAGASGGIGQPLSLLLKTSSLIDELALYDVVNTPGVAADLSHISSRAKITGHLPANDGAKAAFRDADIIVIPAGIPRKPGMTRDDLFNINAGIVKGLIEIAADVAPKAFILVISNPVNSTVPISAEVLKAKKVFNAQRLFGVTTLDIVRAETFVAEITGQSEPQKLTVPVIGGHSGATIVPLFSQASPSVKIPDDKYDELVNRVQFGGDEVVKAKDGNGSATLSMAYAGFRFAEKLLRAVKGEKGLVEPSYVYLPGVPGGDAIAKATKCDFFSVPIELGPNGAEKARNPLEGITEKEKKLLDKATEDLKGNIQKGIDFAHNPPQK*	AETFVAEITGQSEPQK
MSTRG.8110.1.c1534-341	2500	NILPLFPSSLPTPPTSPTSIARFFLKTNKLPLDRRNKQSQANISSLILPLSLANLTPSERNPSASSNMVKAVVAGASGGIGQPLSLLLKTSSLIDELALYDVVNTPGVAADLSHISSRAKITGHLPANDGAKAAFRDADIIVIPAGIPRKPGMTRDDLFNINAGIVKGLIEIAADVAPKAFILVISNPVNSTVPISAEVLKAKKVFNAQRLFGVTTLDIVRAETFVAEITGQSEPQKLTVPVIGGHSGATIVPLFSQASPSVKIPDDKYDELVNRVQFGGDEVVKAKDGNGSATLSMAYAGFRFAEKLLRAVKGEKGLVEPSYVYLPGVPGGDAIAKATKCDFFSVPIELGPNGAEKARNPLEGITEKEKKLLDKATEDLKGNIQKGIDFAHNPPQK*	GLVEPSYVYLPGVPGGDAIAK
MSTRG.8110.1.c1534-341	254	NILPLFPSSLPTPPTSPTSIARFFLKTNKLPLDRRNKQSQANISSLILPLSLANLTPSERNPSASSNMVKAVVAGASGGIGQPLSLLLKTSSLIDELALYDVVNTPGVAADLSHISSRAKITGHLPANDGAKAAFRDADIIVIPAGIPRKPGMTRDDLFNINAGIVKGLIEIAADVAPKAFILVISNPVNSTVPISAEVLKAKKVFNAQRLFGVTTLDIVRAETFVAEITGQSEPQKLTVPVIGGHSGATIVPLFSQASPSVKIPDDKYDELVNRVQFGGDEVVKAKDGNGSATLSMAYAGFRFAEKLLRAVKGEKGLVEPSYVYLPGVPGGDAIAKATKCDFFSVPIELGPNGAEKARNPLEGITEKEKKLLDKATEDLKGNIQKGIDFAHNPPQK*	AFILVISNPVNSTVPISAEVLK
MSTRG.8110.1.c1534-341	3981	NILPLFPSSLPTPPTSPTSIARFFLKTNKLPLDRRNKQSQANISSLILPLSLANLTPSERNPSASSNMVKAVVAGASGGIGQPLSLLLKTSSLIDELALYDVVNTPGVAADLSHISSRAKITGHLPANDGAKAAFRDADIIVIPAGIPRKPGMTRDDLFNINAGIVKGLIEIAADVAPKAFILVISNPVNSTVPISAEVLKAKKVFNAQRLFGVTTLDIVRAETFVAEITGQSEPQKLTVPVIGGHSGATIVPLFSQASPSVKIPDDKYDELVNRVQFGGDEVVKAKDGNGSATLSMAYAGFRFAEKLLRAVKGEKGLVEPSYVYLPGVPGGDAIAKATKCDFFSVPIELGPNGAEKARNPLEGITEKEKKLLDKATEDLKGNIQKGIDFAHNPPQK*	LFGVTTLDIVR
MSTRG.8110.1.c1534-341	845	NILPLFPSSLPTPPTSPTSIARFFLKTNKLPLDRRNKQSQANISSLILPLSLANLTPSERNPSASSNMVKAVVAGASGGIGQPLSLLLKTSSLIDELALYDVVNTPGVAADLSHISSRAKITGHLPANDGAKAAFRDADIIVIPAGIPRKPGMTRDDLFNINAGIVKGLIEIAADVAPKAFILVISNPVNSTVPISAEVLKAKKVFNAQRLFGVTTLDIVRAETFVAEITGQSEPQKLTVPVIGGHSGATIVPLFSQASPSVKIPDDKYDELVNRVQFGGDEVVKAKDGNGSATLSMAYAGFRFAEKLLRAVKGEKGLVEPSYVYLPGVPGGDAIAKATKCDFFSVPIELGPNGAEKARNPLEGITEKEKKLLDKATEDLKGNIQKGIDFAHNPPQK*	AVVAGASGGIGQPLSLLLK
MSTRG.8110.1.c1534-341	7203	NILPLFPSSLPTPPTSPTSIARFFLKTNKLPLDRRNKQSQANISSLILPLSLANLTPSERNPSASSNMVKAVVAGASGGIGQPLSLLLKTSSLIDELALYDVVNTPGVAADLSHISSRAKITGHLPANDGAKAAFRDADIIVIPAGIPRKPGMTRDDLFNINAGIVKGLIEIAADVAPKAFILVISNPVNSTVPISAEVLKAKKVFNAQRLFGVTTLDIVRAETFVAEITGQSEPQKLTVPVIGGHSGATIVPLFSQASPSVKIPDDKYDELVNRVQFGGDEVVKAKDGNGSATLSMAYAGFRFAEKLLRAVKGEKGLVEPSYVYLPGVPGGDAIAKATKCDFFSVPIELGPNGAEKARNPLEGITEKEKKLLDKATEDLKGNIQKGIDFAHNPPQK*	VQFGGDEVVK
MSTRG.8110.1.c1534-341	2396	NILPLFPSSLPTPPTSPTSIARFFLKTNKLPLDRRNKQSQANISSLILPLSLANLTPSERNPSASSNMVKAVVAGASGGIGQPLSLLLKTSSLIDELALYDVVNTPGVAADLSHISSRAKITGHLPANDGAKAAFRDADIIVIPAGIPRKPGMTRDDLFNINAGIVKGLIEIAADVAPKAFILVISNPVNSTVPISAEVLKAKKVFNAQRLFGVTTLDIVRAETFVAEITGQSEPQKLTVPVIGGHSGATIVPLFSQASPSVKIPDDKYDELVNRVQFGGDEVVKAKDGNGSATLSMAYAGFRFAEKLLRAVKGEKGLVEPSYVYLPGVPGGDAIAKATKCDFFSVPIELGPNGAEKARNPLEGITEKEKKLLDKATEDLKGNIQKGIDFAHNPPQK*	GIDFAHNPPQK
MSTRG.8110.1.c1534-341	5523	NILPLFPSSLPTPPTSPTSIARFFLKTNKLPLDRRNKQSQANISSLILPLSLANLTPSERNPSASSNMVKAVVAGASGGIGQPLSLLLKTSSLIDELALYDVVNTPGVAADLSHISSRAKITGHLPANDGAKAAFRDADIIVIPAGIPRKPGMTRDDLFNINAGIVKGLIEIAADVAPKAFILVISNPVNSTVPISAEVLKAKKVFNAQRLFGVTTLDIVRAETFVAEITGQSEPQKLTVPVIGGHSGATIVPLFSQASPSVKIPDDKYDELVNRVQFGGDEVVKAKDGNGSATLSMAYAGFRFAEKLLRAVKGEKGLVEPSYVYLPGVPGGDAIAKATKCDFFSVPIELGPNGAEKARNPLEGITEKEKKLLDKATEDLKGNIQKGIDFAHNPPQK*	RVQFGGDEVVK
MSTRG.8110.1.c1534-341	6588	NILPLFPSSLPTPPTSPTSIARFFLKTNKLPLDRRNKQSQANISSLILPLSLANLTPSERNPSASSNMVKAVVAGASGGIGQPLSLLLKTSSLIDELALYDVVNTPGVAADLSHISSRAKITGHLPANDGAKAAFRDADIIVIPAGIPRKPGMTRDDLFNINAGIVKGLIEIAADVAPKAFILVISNPVNSTVPISAEVLKAKKVFNAQRLFGVTTLDIVRAETFVAEITGQSEPQKLTVPVIGGHSGATIVPLFSQASPSVKIPDDKYDELVNRVQFGGDEVVKAKDGNGSATLSMAYAGFRFAEKLLRAVKGEKGLVEPSYVYLPGVPGGDAIAKATKCDFFSVPIELGPNGAEKARNPLEGITEKEKKLLDKATEDLKGNIQKGIDFAHNPPQK*	TSSLIDELALYDVVNTPGVAADLSHISSR
MSTRG.8110.1.c1534-341	642	NILPLFPSSLPTPPTSPTSIARFFLKTNKLPLDRRNKQSQANISSLILPLSLANLTPSERNPSASSNMVKAVVAGASGGIGQPLSLLLKTSSLIDELALYDVVNTPGVAADLSHISSRAKITGHLPANDGAKAAFRDADIIVIPAGIPRKPGMTRDDLFNINAGIVKGLIEIAADVAPKAFILVISNPVNSTVPISAEVLKAKKVFNAQRLFGVTTLDIVRAETFVAEITGQSEPQKLTVPVIGGHSGATIVPLFSQASPSVKIPDDKYDELVNRVQFGGDEVVKAKDGNGSATLSMAYAGFRFAEKLLRAVKGEKGLVEPSYVYLPGVPGGDAIAKATKCDFFSVPIELGPNGAEKARNPLEGITEKEKKLLDKATEDLKGNIQKGIDFAHNPPQK*	ARNPLEGITEK
MSTRG.8110.1.c1534-341	1040	NILPLFPSSLPTPPTSPTSIARFFLKTNKLPLDRRNKQSQANISSLILPLSLANLTPSERNPSASSNMVKAVVAGASGGIGQPLSLLLKTSSLIDELALYDVVNTPGVAADLSHISSRAKITGHLPANDGAKAAFRDADIIVIPAGIPRKPGMTRDDLFNINAGIVKGLIEIAADVAPKAFILVISNPVNSTVPISAEVLKAKKVFNAQRLFGVTTLDIVRAETFVAEITGQSEPQKLTVPVIGGHSGATIVPLFSQASPSVKIPDDKYDELVNRVQFGGDEVVKAKDGNGSATLSMAYAGFRFAEKLLRAVKGEKGLVEPSYVYLPGVPGGDAIAKATKCDFFSVPIELGPNGAEKARNPLEGITEKEKKLLDKATEDLKGNIQKGIDFAHNPPQK*	DDLFNINAGIVK
IOZ07G6508.t1.c1257-1	4915	MEFVMAHYKRAEVELVSRQANILPLFPSSLPTPPTSPTSIARFFLKTNKLPLDRRNKQSQANISSLILPLSLANLTPSERNPSASSNMVKAVVAGASGGIGQPLSLLLKTSSLIDELALYDVVNTPGVAADLSHISSRAKITGHLPANDGAKAAFRDADIIVIPAGIPRKPGMTRDDLFNINAGIVKGLIEIAADVAPKAFILVISNPVNSTVPISAEVLKAKKVFNAQRLFGVTTLDIVRAETFVAEITGQSEPQKLTVPVIGGHSGATIVPLFSQASPSVKIPDDKYDELVNRVQFGGDEVVKAKDGNGSATLSMAYAGFRFAEKLLRAVKGEKGLVEPSYVYLPGVPGGDAIAKATKCDFFSVPIELGPNGAEKARNPLEGITEKEKKLLDKATED…	NPLEGITEK
IOZ07G6508.t1.c1257-1	3770	MEFVMAHYKRAEVELVSRQANILPLFPSSLPTPPTSPTSIARFFLKTNKLPLDRRNKQSQANISSLILPLSLANLTPSERNPSASSNMVKAVVAGASGGIGQPLSLLLKTSSLIDELALYDVVNTPGVAADLSHISSRAKITGHLPANDGAKAAFRDADIIVIPAGIPRKPGMTRDDLFNINAGIVKGLIEIAADVAPKAFILVISNPVNSTVPISAEVLKAKKVFNAQRLFGVTTLDIVRAETFVAEITGQSEPQKLTVPVIGGHSGATIVPLFSQASPSVKIPDDKYDELVNRVQFGGDEVVKAKDGNGSATLSMAYAGFRFAEKLLRAVKGEKGLVEPSYVYLPGVPGGDAIAKATKCDFFSVPIELGPNGAEKARNPLEGITEKEKKLLDKATED…	KVFNAQR
IOZ07G6508.t1.c1257-1	721	MEFVMAHYKRAEVELVSRQANILPLFPSSLPTPPTSPTSIARFFLKTNKLPLDRRNKQSQANISSLILPLSLANLTPSERNPSASSNMVKAVVAGASGGIGQPLSLLLKTSSLIDELALYDVVNTPGVAADLSHISSRAKITGHLPANDGAKAAFRDADIIVIPAGIPRKPGMTRDDLFNINAGIVKGLIEIAADVAPKAFILVISNPVNSTVPISAEVLKAKKVFNAQRLFGVTTLDIVRAETFVAEITGQSEPQKLTVPVIGGHSGATIVPLFSQASPSVKIPDDKYDELVNRVQFGGDEVVKAKDGNGSATLSMAYAGFRFAEKLLRAVKGEKGLVEPSYVYLPGVPGGDAIAKATKCDFFSVPIELGPNGAEKARNPLEGITEKEKKLLDKATED…	ATEDLKGNIQK
IOZ07G6508.t1.c1257-1	3450	MEFVMAHYKRAEVELVSRQANILPLFPSSLPTPPTSPTSIARFFLKTNKLPLDRRNKQSQANISSLILPLSLANLTPSERNPSASSNMVKAVVAGASGGIGQPLSLLLKTSSLIDELALYDVVNTPGVAADLSHISSRAKITGHLPANDGAKAAFRDADIIVIPAGIPRKPGMTRDDLFNINAGIVKGLIEIAADVAPKAFILVISNPVNSTVPISAEVLKAKKVFNAQRLFGVTTLDIVRAETFVAEITGQSEPQKLTVPVIGGHSGATIVPLFSQASPSVKIPDDKYDELVNRVQFGGDEVVKAKDGNGSATLSMAYAGFRFAEKLLRAVKGEKGLVEPSYVYLPGVPGGDAIAKATKCDFFSVPIELGPNGAEKARNPLEGITEKEKKLLDKATED…	ITGHLPANDGAK
IOZ07G6508.t1.c1257-1	2471	MEFVMAHYKRAEVELVSRQANILPLFPSSLPTPPTSPTSIARFFLKTNKLPLDRRNKQSQANISSLILPLSLANLTPSERNPSASSNMVKAVVAGASGGIGQPLSLLLKTSSLIDELALYDVVNTPGVAADLSHISSRAKITGHLPANDGAKAAFRDADIIVIPAGIPRKPGMTRDDLFNINAGIVKGLIEIAADVAPKAFILVISNPVNSTVPISAEVLKAKKVFNAQRLFGVTTLDIVRAETFVAEITGQSEPQKLTVPVIGGHSGATIVPLFSQASPSVKIPDDKYDELVNRVQFGGDEVVKAKDGNGSATLSMAYAGFRFAEKLLRAVKGEKGLVEPSYVYLPGVPGGDAIAKATKCDFFSVPIELGPNGAEKARNPLEGITEKEKKLLDKATED…	GLIEIAADVAPK
IOZ07G6508.t1.c1257-1	4146	MEFVMAHYKRAEVELVSRQANILPLFPSSLPTPPTSPTSIARFFLKTNKLPLDRRNKQSQANISSLILPLSLANLTPSERNPSASSNMVKAVVAGASGGIGQPLSLLLKTSSLIDELALYDVVNTPGVAADLSHISSRAKITGHLPANDGAKAAFRDADIIVIPAGIPRKPGMTRDDLFNINAGIVKGLIEIAADVAPKAFILVISNPVNSTVPISAEVLKAKKVFNAQRLFGVTTLDIVRAETFVAEITGQSEPQKLTVPVIGGHSGATIVPLFSQASPSVKIPDDKYDELVNRVQFGGDEVVKAKDGNGSATLSMAYAGFRFAEKLLRAVKGEKGLVEPSYVYLPGVPGGDAIAKATKCDFFSVPIELGPNGAEKARNPLEGITEKEKKLLDKATED…	LLDKATEDLK
IOZ07G6508.t1.c1257-1	959	MEFVMAHYKRAEVELVSRQANILPLFPSSLPTPPTSPTSIARFFLKTNKLPLDRRNKQSQANISSLILPLSLANLTPSERNPSASSNMVKAVVAGASGGIGQPLSLLLKTSSLIDELALYDVVNTPGVAADLSHISSRAKITGHLPANDGAKAAFRDADIIVIPAGIPRKPGMTRDDLFNINAGIVKGLIEIAADVAPKAFILVISNPVNSTVPISAEVLKAKKVFNAQRLFGVTTLDIVRAETFVAEITGQSEPQKLTVPVIGGHSGATIVPLFSQASPSVKIPDDKYDELVNRVQFGGDEVVKAKDGNGSATLSMAYAGFRFAEKLLRAVKGEKGLVEPSYVYLPGVPGGDAIAKATKCDFFSVPIELGPNGAEKARNPLEGITEKEKKLLDKATED…	DADIIVIPAGIPR
IOZ07G6508.t1.c1257-1	4446	MEFVMAHYKRAEVELVSRQANILPLFPSSLPTPPTSPTSIARFFLKTNKLPLDRRNKQSQANISSLILPLSLANLTPSERNPSASSNMVKAVVAGASGGIGQPLSLLLKTSSLIDELALYDVVNTPGVAADLSHISSRAKITGHLPANDGAKAAFRDADIIVIPAGIPRKPGMTRDDLFNINAGIVKGLIEIAADVAPKAFILVISNPVNSTVPISAEVLKAKKVFNAQRLFGVTTLDIVRAETFVAEITGQSEPQKLTVPVIGGHSGATIVPLFSQASPSVKIPDDKYDELVNRVQFGGDEVVKAKDGNGSATLSMAYAGFRFAEKLLRAVKGEKGLVEPSYVYLPGVPGGDAIAKATKCDFFSVPIELGPNGAEKARNPLEGITEKEKKLLDKATED…	LTVPVIGGHSGATIVPLFSQASPSVK
IOZ07G6508.t1.c1257-1	3366	MEFVMAHYKRAEVELVSRQANILPLFPSSLPTPPTSPTSIARFFLKTNKLPLDRRNKQSQANISSLILPLSLANLTPSERNPSASSNMVKAVVAGASGGIGQPLSLLLKTSSLIDELALYDVVNTPGVAADLSHISSRAKITGHLPANDGAKAAFRDADIIVIPAGIPRKPGMTRDDLFNINAGIVKGLIEIAADVAPKAFILVISNPVNSTVPISAEVLKAKKVFNAQRLFGVTTLDIVRAETFVAEITGQSEPQKLTVPVIGGHSGATIVPLFSQASPSVKIPDDKYDELVNRVQFGGDEVVKAKDGNGSATLSMAYAGFRFAEKLLRAVKGEKGLVEPSYVYLPGVPGGDAIAKATKCDFFSVPIELGPNGAEKARNPLEGITEKEKKLLDKATED…	IPDDKYDELVNR
IOZ07G6508.t1.c1257-1	228	MEFVMAHYKRAEVELVSRQANILPLFPSSLPTPPTSPTSIARFFLKTNKLPLDRRNKQSQANISSLILPLSLANLTPSERNPSASSNMVKAVVAGASGGIGQPLSLLLKTSSLIDELALYDVVNTPGVAADLSHISSRAKITGHLPANDGAKAAFRDADIIVIPAGIPRKPGMTRDDLFNINAGIVKGLIEIAADVAPKAFILVISNPVNSTVPISAEVLKAKKVFNAQRLFGVTTLDIVRAETFVAEITGQSEPQKLTVPVIGGHSGATIVPLFSQASPSVKIPDDKYDELVNRVQFGGDEVVKAKDGNGSATLSMAYAGFRFAEKLLRAVKGEKGLVEPSYVYLPGVPGGDAIAKATKCDFFSVPIELGPNGAEKARNPLEGITEKEKKLLDKATED…	AETFVAEITGQSEPQK
IOZ07G6508.t1.c1257-1	2500	MEFVMAHYKRAEVELVSRQANILPLFPSSLPTPPTSPTSIARFFLKTNKLPLDRRNKQSQANISSLILPLSLANLTPSERNPSASSNMVKAVVAGASGGIGQPLSLLLKTSSLIDELALYDVVNTPGVAADLSHISSRAKITGHLPANDGAKAAFRDADIIVIPAGIPRKPGMTRDDLFNINAGIVKGLIEIAADVAPKAFILVISNPVNSTVPISAEVLKAKKVFNAQRLFGVTTLDIVRAETFVAEITGQSEPQKLTVPVIGGHSGATIVPLFSQASPSVKIPDDKYDELVNRVQFGGDEVVKAKDGNGSATLSMAYAGFRFAEKLLRAVKGEKGLVEPSYVYLPGVPGGDAIAKATKCDFFSVPIELGPNGAEKARNPLEGITEKEKKLLDKATED…	GLVEPSYVYLPGVPGGDAIAK
IOZ07G6508.t1.c1257-1	254	MEFVMAHYKRAEVELVSRQANILPLFPSSLPTPPTSPTSIARFFLKTNKLPLDRRNKQSQANISSLILPLSLANLTPSERNPSASSNMVKAVVAGASGGIGQPLSLLLKTSSLIDELALYDVVNTPGVAADLSHISSRAKITGHLPANDGAKAAFRDADIIVIPAGIPRKPGMTRDDLFNINAGIVKGLIEIAADVAPKAFILVISNPVNSTVPISAEVLKAKKVFNAQRLFGVTTLDIVRAETFVAEITGQSEPQKLTVPVIGGHSGATIVPLFSQASPSVKIPDDKYDELVNRVQFGGDEVVKAKDGNGSATLSMAYAGFRFAEKLLRAVKGEKGLVEPSYVYLPGVPGGDAIAKATKCDFFSVPIELGPNGAEKARNPLEGITEKEKKLLDKATED…	AFILVISNPVNSTVPISAEVLK
IOZ07G6508.t1.c1257-1	3981	MEFVMAHYKRAEVELVSRQANILPLFPSSLPTPPTSPTSIARFFLKTNKLPLDRRNKQSQANISSLILPLSLANLTPSERNPSASSNMVKAVVAGASGGIGQPLSLLLKTSSLIDELALYDVVNTPGVAADLSHISSRAKITGHLPANDGAKAAFRDADIIVIPAGIPRKPGMTRDDLFNINAGIVKGLIEIAADVAPKAFILVISNPVNSTVPISAEVLKAKKVFNAQRLFGVTTLDIVRAETFVAEITGQSEPQKLTVPVIGGHSGATIVPLFSQASPSVKIPDDKYDELVNRVQFGGDEVVKAKDGNGSATLSMAYAGFRFAEKLLRAVKGEKGLVEPSYVYLPGVPGGDAIAKATKCDFFSVPIELGPNGAEKARNPLEGITEKEKKLLDKATED…	LFGVTTLDIVR
IOZ07G6508.t1.c1257-1	845	MEFVMAHYKRAEVELVSRQANILPLFPSSLPTPPTSPTSIARFFLKTNKLPLDRRNKQSQANISSLILPLSLANLTPSERNPSASSNMVKAVVAGASGGIGQPLSLLLKTSSLIDELALYDVVNTPGVAADLSHISSRAKITGHLPANDGAKAAFRDADIIVIPAGIPRKPGMTRDDLFNINAGIVKGLIEIAADVAPKAFILVISNPVNSTVPISAEVLKAKKVFNAQRLFGVTTLDIVRAETFVAEITGQSEPQKLTVPVIGGHSGATIVPLFSQASPSVKIPDDKYDELVNRVQFGGDEVVKAKDGNGSATLSMAYAGFRFAEKLLRAVKGEKGLVEPSYVYLPGVPGGDAIAKATKCDFFSVPIELGPNGAEKARNPLEGITEKEKKLLDKATED…	AVVAGASGGIGQPLSLLLK
IOZ07G6508.t1.c1257-1	7203	MEFVMAHYKRAEVELVSRQANILPLFPSSLPTPPTSPTSIARFFLKTNKLPLDRRNKQSQANISSLILPLSLANLTPSERNPSASSNMVKAVVAGASGGIGQPLSLLLKTSSLIDELALYDVVNTPGVAADLSHISSRAKITGHLPANDGAKAAFRDADIIVIPAGIPRKPGMTRDDLFNINAGIVKGLIEIAADVAPKAFILVISNPVNSTVPISAEVLKAKKVFNAQRLFGVTTLDIVRAETFVAEITGQSEPQKLTVPVIGGHSGATIVPLFSQASPSVKIPDDKYDELVNRVQFGGDEVVKAKDGNGSATLSMAYAGFRFAEKLLRAVKGEKGLVEPSYVYLPGVPGGDAIAKATKCDFFSVPIELGPNGAEKARNPLEGITEKEKKLLDKATED…	VQFGGDEVVK
IOZ07G6508.t1.c1257-1	2396	MEFVMAHYKRAEVELVSRQANILPLFPSSLPTPPTSPTSIARFFLKTNKLPLDRRNKQSQANISSLILPLSLANLTPSERNPSASSNMVKAVVAGASGGIGQPLSLLLKTSSLIDELALYDVVNTPGVAADLSHISSRAKITGHLPANDGAKAAFRDADIIVIPAGIPRKPGMTRDDLFNINAGIVKGLIEIAADVAPKAFILVISNPVNSTVPISAEVLKAKKVFNAQRLFGVTTLDIVRAETFVAEITGQSEPQKLTVPVIGGHSGATIVPLFSQASPSVKIPDDKYDELVNRVQFGGDEVVKAKDGNGSATLSMAYAGFRFAEKLLRAVKGEKGLVEPSYVYLPGVPGGDAIAKATKCDFFSVPIELGPNGAEKARNPLEGITEKEKKLLDKATED…	GIDFAHNPPQK
IOZ07G6508.t1.c1257-1	5523	MEFVMAHYKRAEVELVSRQANILPLFPSSLPTPPTSPTSIARFFLKTNKLPLDRRNKQSQANISSLILPLSLANLTPSERNPSASSNMVKAVVAGASGGIGQPLSLLLKTSSLIDELALYDVVNTPGVAADLSHISSRAKITGHLPANDGAKAAFRDADIIVIPAGIPRKPGMTRDDLFNINAGIVKGLIEIAADVAPKAFILVISNPVNSTVPISAEVLKAKKVFNAQRLFGVTTLDIVRAETFVAEITGQSEPQKLTVPVIGGHSGATIVPLFSQASPSVKIPDDKYDELVNRVQFGGDEVVKAKDGNGSATLSMAYAGFRFAEKLLRAVKGEKGLVEPSYVYLPGVPGGDAIAKATKCDFFSVPIELGPNGAEKARNPLEGITEKEKKLLDKATED…	RVQFGGDEVVK
IOZ07G6508.t1.c1257-1	6588	MEFVMAHYKRAEVELVSRQANILPLFPSSLPTPPTSPTSIARFFLKTNKLPLDRRNKQSQANISSLILPLSLANLTPSERNPSASSNMVKAVVAGASGGIGQPLSLLLKTSSLIDELALYDVVNTPGVAADLSHISSRAKITGHLPANDGAKAAFRDADIIVIPAGIPRKPGMTRDDLFNINAGIVKGLIEIAADVAPKAFILVISNPVNSTVPISAEVLKAKKVFNAQRLFGVTTLDIVRAETFVAEITGQSEPQKLTVPVIGGHSGATIVPLFSQASPSVKIPDDKYDELVNRVQFGGDEVVKAKDGNGSATLSMAYAGFRFAEKLLRAVKGEKGLVEPSYVYLPGVPGGDAIAKATKCDFFSVPIELGPNGAEKARNPLEGITEKEKKLLDKATED…	TSSLIDELALYDVVNTPGVAADLSHISSR
IOZ07G6508.t1.c1257-1	642	MEFVMAHYKRAEVELVSRQANILPLFPSSLPTPPTSPTSIARFFLKTNKLPLDRRNKQSQANISSLILPLSLANLTPSERNPSASSNMVKAVVAGASGGIGQPLSLLLKTSSLIDELALYDVVNTPGVAADLSHISSRAKITGHLPANDGAKAAFRDADIIVIPAGIPRKPGMTRDDLFNINAGIVKGLIEIAADVAPKAFILVISNPVNSTVPISAEVLKAKKVFNAQRLFGVTTLDIVRAETFVAEITGQSEPQKLTVPVIGGHSGATIVPLFSQASPSVKIPDDKYDELVNRVQFGGDEVVKAKDGNGSATLSMAYAGFRFAEKLLRAVKGEKGLVEPSYVYLPGVPGGDAIAKATKCDFFSVPIELGPNGAEKARNPLEGITEKEKKLLDKATED…	ARNPLEGITEK
IOZ07G6508.t1.c1257-1	1040	MEFVMAHYKRAEVELVSRQANILPLFPSSLPTPPTSPTSIARFFLKTNKLPLDRRNKQSQANISSLILPLSLANLTPSERNPSASSNMVKAVVAGASGGIGQPLSLLLKTSSLIDELALYDVVNTPGVAADLSHISSRAKITGHLPANDGAKAAFRDADIIVIPAGIPRKPGMTRDDLFNINAGIVKGLIEIAADVAPKAFILVISNPVNSTVPISAEVLKAKKVFNAQRLFGVTTLDIVRAETFVAEITGQSEPQKLTVPVIGGHSGATIVPLFSQASPSVKIPDDKYDELVNRVQFGGDEVVKAKDGNGSATLSMAYAGFRFAEKLLRAVKGEKGLVEPSYVYLPGVPGGDAIAKATKCDFFSVPIELGPNGAEKARNPLEGITEKEKKLLDKATED…	DDLFNINAGIVK
MSTRG.8126.1.365-1753	7247	IRQLTSSLGHRSTPYFFVLFISLCRTKKSSSILVLPVTAQPDCLWTPPGSSSSTPTKKSLAGNHNTSRCALPTMSLAESPLKSGQAYSPSKSMSDTTGYGDSTTPRTADAAESESRTDDGRKNVKGKKRSLFGFGKKKAETSFTSASSTEPPTLSRDDSMISSTSQTTLPPTQTTNATAATTHSESGPLVTPSSPTRALSASPRVSSPAGSQIFERDVQDSTVLKPSSPAIPTHIQTENYIPPVLDDASEAITNEKLNPDAVEIVTHMSHQPASVTVTGASVPVGGSSTPFEQTSSEWAAELALFADRVGLPLPDNASNYGSLDSADVRRLSFISFADVVQAEHTGHSGTGGSRESIHLAGLTSIPSAAMNRSPSPIRSPVSSRGPGTSPPTSNPGSMK…	VSSPAGSQIFER
MSTRG.8126.1.365-1753	1387	IRQLTSSLGHRSTPYFFVLFISLCRTKKSSSILVLPVTAQPDCLWTPPGSSSSTPTKKSLAGNHNTSRCALPTMSLAESPLKSGQAYSPSKSMSDTTGYGDSTTPRTADAAESESRTDDGRKNVKGKKRSLFGFGKKKAETSFTSASSTEPPTLSRDDSMISSTSQTTLPPTQTTNATAATTHSESGPLVTPSSPTRALSASPRVSSPAGSQIFERDVQDSTVLKPSSPAIPTHIQTENYIPPVLDDASEAITNEKLNPDAVEIVTHMSHQPASVTVTGASVPVGGSSTPFEQTSSEWAAELALFADRVGLPLPDNASNYGSLDSADVRRLSFISFADVVQAEHTGHSGTGGSRESIHLAGLTSIPSAAMNRSPSPIRSPVSSRGPGTSPPTSNPGSMK…	DVQDSTVLKPSSPAIPTHIQTENYIPPVLDDASEAITNEK
MSTRG.8126.2.1-822	7247	MSLAESPLKSGQAYSPSKSMSDTTGYGDSTTPRTADAAESESRTDDGRKNVKGKKRSLFGFGKKKAETSFTSASSTEPPTLSRDDSMISSTSQTTLPPTQTTNATAATTHSESGPLVTPSSPTRALSASPRVSSPAGSQIFERDVQDSTVLKPSSPAIPTHIQTENYIPPVLDDASEAITNEKLNPDAVEIVTHMSHQPASVTVTGASVPIEWACRSPTTPPTMGRSTLPTCAGCPLSPLPTSSRPSTRVTLARADLGKASTWPASPRFPRRQ*	VSSPAGSQIFER
MSTRG.8126.2.1-822	1387	MSLAESPLKSGQAYSPSKSMSDTTGYGDSTTPRTADAAESESRTDDGRKNVKGKKRSLFGFGKKKAETSFTSASSTEPPTLSRDDSMISSTSQTTLPPTQTTNATAATTHSESGPLVTPSSPTRALSASPRVSSPAGSQIFERDVQDSTVLKPSSPAIPTHIQTENYIPPVLDDASEAITNEKLNPDAVEIVTHMSHQPASVTVTGASVPIEWACRSPTTPPTMGRSTLPTCAGCPLSPLPTSSRPSTRVTLARADLGKASTWPASPRFPRRQ*	DVQDSTVLKPSSPAIPTHIQTENYIPPVLDDASEAITNEK
IOZ07G6524.t1.1-1170	7247	MSLAESPLKSGQAYSPSKSMSDTTGYGDSTTPRTADAAESESRTDDGRKNVKGKKRSLFGFGKKKAETSFTSASSTEPPTLSRDDSMISSTSQTTLPPTQTTNATAATTHSESGPLVTPSSPTRALSASPRVSSPAGSQIFERDVQDSTVLKPSSPAIPTHIQTENYIPPVLDDASEAITNEKLNPDAVEIVTHMSHQPASVTVTGASVPVGGSSTPFEQTSSEWAAELALFADRVGLPLPDNASNYGSLDSADVRRLSFISFADVVQAEHTGHSGTGGSRESIHLAGLTSIPSAAMNRSPSPIRSPVSSRGPGTSPPTSNPGSMKGVDLSPLRKPVGSPGTGCQLNLTAPTNDLNIETMRQALRRTGSSDLSNFRSMPTSPIEGPVSR*	VSSPAGSQIFER
IOZ07G6524.t1.1-1170	1387	MSLAESPLKSGQAYSPSKSMSDTTGYGDSTTPRTADAAESESRTDDGRKNVKGKKRSLFGFGKKKAETSFTSASSTEPPTLSRDDSMISSTSQTTLPPTQTTNATAATTHSESGPLVTPSSPTRALSASPRVSSPAGSQIFERDVQDSTVLKPSSPAIPTHIQTENYIPPVLDDASEAITNEKLNPDAVEIVTHMSHQPASVTVTGASVPVGGSSTPFEQTSSEWAAELALFADRVGLPLPDNASNYGSLDSADVRRLSFISFADVVQAEHTGHSGTGGSRESIHLAGLTSIPSAAMNRSPSPIRSPVSSRGPGTSPPTSNPGSMKGVDLSPLRKPVGSPGTGCQLNLTAPTNDLNIETMRQALRRTGSSDLSNFRSMPTSPIEGPVSR*	DVQDSTVLKPSSPAIPTHIQTENYIPPVLDDASEAITNEK
MSTRG.8171.3.362-1213	3853	PSRTRPRRLLPSRSRRPLRSSSLAPCLCALDWRVRALTVHFSRYCVRPNAGRIEPGQGFDVTVLLQAMKADPPHDTKCRDKFLVQSAPITSDKDFSSIASVLESTDKTHIQERKIRVNWLTASGSHEQGSAAQSVMTTPKRHSIVNGRTNETPEASRTYSSPKGNADSMPGSAPPSYTPEDTRDDDDSKSDRPKSAVSQAVTAVSDSAQATYEELKTKLAQAEDQISTLKDSGLRQRNVKPAVGDGKRASGPVNQAVKQADGVPVQIVAILCLLSFLLAYFFF*	LAQAEDQISTLK
MSTRG.8171.3.362-1213	5596	PSRTRPRRLLPSRSRRPLRSSSLAPCLCALDWRVRALTVHFSRYCVRPNAGRIEPGQGFDVTVLLQAMKADPPHDTKCRDKFLVQSAPITSDKDFSSIASVLESTDKTHIQERKIRVNWLTASGSHEQGSAAQSVMTTPKRHSIVNGRTNETPEASRTYSSPKGNADSMPGSAPPSYTPEDTRDDDDSKSDRPKSAVSQAVTAVSDSAQATYEELKTKLAQAEDQISTLKDSGLRQRNVKPAVGDGKRASGPVNQAVKQADGVPVQIVAILCLLSFLLAYFFF*	SAVSQAVTAVSDSAQATYEELK
MSTRG.8198.1.c1521-1	948	MAKFVAVVGALVATQGAAALQTRVVPERQFPAPDVCHPMGTITFDTTFPPCLSQGEIEGKCAPVTKDKAGWAKQRDCMCKGSFFEDAMGCGACKQCNALQGHQETSHWNKIFKDVQANFCNEATPTSDFGAFWTAALAAHGSPVATPNDKRDRCVEAGNTVVERYYKATKSQGPWLPDATSTATATATSTATSTATATSTPSSAVAETSLVPAADVVPSGTEVELYAAASVRYSVAMITGAPAAPNGPKFPLNATSSVDISAKVEVHFALASLPCKAKFVGGHVQPSCGAFEIVANSSAMVSSKIVQEGAVDFGACACAVEYLAPQKQRPVAGSVSVAASASASVSVYSSVAVTVFSPQECTGSCYAPAPPTKDGKKPTPSQPKEKCITAVPNKAPNDD…	CVEAGNTVVER
MSTRG.8198.1.c1521-1	2615	MAKFVAVVGALVATQGAAALQTRVVPERQFPAPDVCHPMGTITFDTTFPPCLSQGEIEGKCAPVTKDKAGWAKQRDCMCKGSFFEDAMGCGACKQCNALQGHQETSHWNKIFKDVQANFCNEATPTSDFGAFWTAALAAHGSPVATPNDKRDRCVEAGNTVVERYYKATKSQGPWLPDATSTATATATSTATSTATATSTPSSAVAETSLVPAADVVPSGTEVELYAAASVRYSVAMITGAPAAPNGPKFPLNATSSVDISAKVEVHFALASLPCKAKFVGGHVQPSCGAFEIVANSSAMVSSKIVQEGAVDFGACACAVEYLAPQKQRPVAGSVSVAASASASVSVYSSVAVTVFSPQECTGSCYAPAPPTKDGKKPTPSQPKEKCITAVPNKAPNDD…	GSFFEDAMGCGACK
MSTRG.8198.1.c1521-1	5166	MAKFVAVVGALVATQGAAALQTRVVPERQFPAPDVCHPMGTITFDTTFPPCLSQGEIEGKCAPVTKDKAGWAKQRDCMCKGSFFEDAMGCGACKQCNALQGHQETSHWNKIFKDVQANFCNEATPTSDFGAFWTAALAAHGSPVATPNDKRDRCVEAGNTVVERYYKATKSQGPWLPDATSTATATATSTATSTATATSTPSSAVAETSLVPAADVVPSGTEVELYAAASVRYSVAMITGAPAAPNGPKFPLNATSSVDISAKVEVHFALASLPCKAKFVGGHVQPSCGAFEIVANSSAMVSSKIVQEGAVDFGACACAVEYLAPQKQRPVAGSVSVAASASASVSVYSSVAVTVFSPQECTGSCYAPAPPTKDGKKPTPSQPKEKCITAVPNKAPNDD…	QCNALQGHQETSHWNK
MSTRG.8198.1.c1521-1	1223	MAKFVAVVGALVATQGAAALQTRVVPERQFPAPDVCHPMGTITFDTTFPPCLSQGEIEGKCAPVTKDKAGWAKQRDCMCKGSFFEDAMGCGACKQCNALQGHQETSHWNKIFKDVQANFCNEATPTSDFGAFWTAALAAHGSPVATPNDKRDRCVEAGNTVVERYYKATKSQGPWLPDATSTATATATSTATSTATATSTPSSAVAETSLVPAADVVPSGTEVELYAAASVRYSVAMITGAPAAPNGPKFPLNATSSVDISAKVEVHFALASLPCKAKFVGGHVQPSCGAFEIVANSSAMVSSKIVQEGAVDFGACACAVEYLAPQKQRPVAGSVSVAASASASVSVYSSVAVTVFSPQECTGSCYAPAPPTKDGKKPTPSQPKEKCITAVPNKAPNDD…	DNAPEASESSGEKPSGGESSPK
MSTRG.8198.1.c1521-1	6903	MAKFVAVVGALVATQGAAALQTRVVPERQFPAPDVCHPMGTITFDTTFPPCLSQGEIEGKCAPVTKDKAGWAKQRDCMCKGSFFEDAMGCGACKQCNALQGHQETSHWNKIFKDVQANFCNEATPTSDFGAFWTAALAAHGSPVATPNDKRDRCVEAGNTVVERYYKATKSQGPWLPDATSTATATATSTATSTATATSTPSSAVAETSLVPAADVVPSGTEVELYAAASVRYSVAMITGAPAAPNGPKFPLNATSSVDISAKVEVHFALASLPCKAKFVGGHVQPSCGAFEIVANSSAMVSSKIVQEGAVDFGACACAVEYLAPQKQRPVAGSVSVAASASASVSVYSSVAVTVFSPQECTGSCYAPAPPTKDGKKPTPSQPKEKCITAVPNKAPNDD…	VEVHFALASLPCK
IOZ07G6565.t1.c1593-1	553	MAKFVAVVGALVATQGAAALQTRVVPERQFPAPDVCHPMGTITFDTTFPPCLSQGEIEGKCAPVTKDKAGWAKQRDCMCKGSFFEDAMGCGACKQCNALQGHQETSHWNKIFKDVQANFCNEATPTSDFGAFWTAALAAHGSPVATPNDKRDRCVEAGNTVVERYYKATKSQGPWLPDATSTATATATSTATSTATATSTPSSAVAETSLVPAADVVPSGTEVELYAAASVRYSVAMITGAPAAPNGPKFPLNATSSVDISAKVEVHFALASLPCKAKFVGGHVQPSCGAFEIVANSSAMVSSKIVQEGAVDFGACACAVEYLAPQKQRPVAGSVSVAASASASVSVYSSVAVTVFSPQECTGSCYAPAPPTKDGKKPTPSQPKEKCITAVPNKAPEGD…	APEGDKKPTPSQPK
IOZ07G6565.t1.c1593-1	948	MAKFVAVVGALVATQGAAALQTRVVPERQFPAPDVCHPMGTITFDTTFPPCLSQGEIEGKCAPVTKDKAGWAKQRDCMCKGSFFEDAMGCGACKQCNALQGHQETSHWNKIFKDVQANFCNEATPTSDFGAFWTAALAAHGSPVATPNDKRDRCVEAGNTVVERYYKATKSQGPWLPDATSTATATATSTATSTATATSTPSSAVAETSLVPAADVVPSGTEVELYAAASVRYSVAMITGAPAAPNGPKFPLNATSSVDISAKVEVHFALASLPCKAKFVGGHVQPSCGAFEIVANSSAMVSSKIVQEGAVDFGACACAVEYLAPQKQRPVAGSVSVAASASASVSVYSSVAVTVFSPQECTGSCYAPAPPTKDGKKPTPSQPKEKCITAVPNKAPEGD…	CVEAGNTVVER
IOZ07G6565.t1.c1593-1	2615	MAKFVAVVGALVATQGAAALQTRVVPERQFPAPDVCHPMGTITFDTTFPPCLSQGEIEGKCAPVTKDKAGWAKQRDCMCKGSFFEDAMGCGACKQCNALQGHQETSHWNKIFKDVQANFCNEATPTSDFGAFWTAALAAHGSPVATPNDKRDRCVEAGNTVVERYYKATKSQGPWLPDATSTATATATSTATSTATATSTPSSAVAETSLVPAADVVPSGTEVELYAAASVRYSVAMITGAPAAPNGPKFPLNATSSVDISAKVEVHFALASLPCKAKFVGGHVQPSCGAFEIVANSSAMVSSKIVQEGAVDFGACACAVEYLAPQKQRPVAGSVSVAASASASVSVYSSVAVTVFSPQECTGSCYAPAPPTKDGKKPTPSQPKEKCITAVPNKAPEGD…	GSFFEDAMGCGACK
IOZ07G6565.t1.c1593-1	5166	MAKFVAVVGALVATQGAAALQTRVVPERQFPAPDVCHPMGTITFDTTFPPCLSQGEIEGKCAPVTKDKAGWAKQRDCMCKGSFFEDAMGCGACKQCNALQGHQETSHWNKIFKDVQANFCNEATPTSDFGAFWTAALAAHGSPVATPNDKRDRCVEAGNTVVERYYKATKSQGPWLPDATSTATATATSTATSTATATSTPSSAVAETSLVPAADVVPSGTEVELYAAASVRYSVAMITGAPAAPNGPKFPLNATSSVDISAKVEVHFALASLPCKAKFVGGHVQPSCGAFEIVANSSAMVSSKIVQEGAVDFGACACAVEYLAPQKQRPVAGSVSVAASASASVSVYSSVAVTVFSPQECTGSCYAPAPPTKDGKKPTPSQPKEKCITAVPNKAPEGD…	QCNALQGHQETSHWNK
IOZ07G6565.t1.c1593-1	1223	MAKFVAVVGALVATQGAAALQTRVVPERQFPAPDVCHPMGTITFDTTFPPCLSQGEIEGKCAPVTKDKAGWAKQRDCMCKGSFFEDAMGCGACKQCNALQGHQETSHWNKIFKDVQANFCNEATPTSDFGAFWTAALAAHGSPVATPNDKRDRCVEAGNTVVERYYKATKSQGPWLPDATSTATATATSTATSTATATSTPSSAVAETSLVPAADVVPSGTEVELYAAASVRYSVAMITGAPAAPNGPKFPLNATSSVDISAKVEVHFALASLPCKAKFVGGHVQPSCGAFEIVANSSAMVSSKIVQEGAVDFGACACAVEYLAPQKQRPVAGSVSVAASASASVSVYSSVAVTVFSPQECTGSCYAPAPPTKDGKKPTPSQPKEKCITAVPNKAPEGD…	DNAPEASESSGEKPSGGESSPK
IOZ07G6565.t1.c1593-1	6903	MAKFVAVVGALVATQGAAALQTRVVPERQFPAPDVCHPMGTITFDTTFPPCLSQGEIEGKCAPVTKDKAGWAKQRDCMCKGSFFEDAMGCGACKQCNALQGHQETSHWNKIFKDVQANFCNEATPTSDFGAFWTAALAAHGSPVATPNDKRDRCVEAGNTVVERYYKATKSQGPWLPDATSTATATATSTATSTATATSTPSSAVAETSLVPAADVVPSGTEVELYAAASVRYSVAMITGAPAAPNGPKFPLNATSSVDISAKVEVHFALASLPCKAKFVGGHVQPSCGAFEIVANSSAMVSSKIVQEGAVDFGACACAVEYLAPQKQRPVAGSVSVAASASASVSVYSSVAVTVFSPQECTGSCYAPAPPTKDGKKPTPSQPKEKCITAVPNKAPEGD…	VEVHFALASLPCK
MSTRG.8461.1.c1567-1142	2116	DGFGVHTFRFVNDEGQSKLIKWHWKTKQGKASLVWDEAQHIAGSNADFHRQDLWDAIQAGNFPEWELNVQVMSEDEALEFGFDVLDATKMIPEELVPLQKVGVMRLDVNPVNYFAETEQIMVSCRESDVSKDGPRARALPC*	FVNDEGQSK
MSTRG.8461.1.c1567-1142	678	DGFGVHTFRFVNDEGQSKLIKWHWKTKQGKASLVWDEAQHIAGSNADFHRQDLWDAIQAGNFPEWELNVQVMSEDEALEFGFDVLDATKMIPEELVPLQKVGVMRLDVNPVNYFAETEQIMVSCRESDVSKDGPRARALPC*	ASLVWDEAQHIAGSNADFHR
MSTRG.8461.1.c1567-1142	4622	DGFGVHTFRFVNDEGQSKLIKWHWKTKQGKASLVWDEAQHIAGSNADFHRQDLWDAIQAGNFPEWELNVQVMSEDEALEFGFDVLDATKMIPEELVPLQKVGVMRLDVNPVNYFAETEQIMVSCRESDVSKDGPRARALPC*	MIPEELVPLQK
MSTRG.8461.1.c1126-884	3218	FQPGHIVRGIDFTEDPLLQGRIFSYLDTQINRHGGPNFEQLPINRPVVPIHNNNRDGAAQNFIHKNTAACESYWAPQTAI*	IFSYLDTQINR
MSTRG.8461.1.c1126-884	1078	FQPGHIVRGIDFTEDPLLQGRIFSYLDTQINRHGGPNFEQLPINRPVVPIHNNNRDGAAQNFIHKNTAACESYWAPQTAI*	DGAAQNFIHK
MSTRG.8461.1.c1126-884	2398	FQPGHIVRGIDFTEDPLLQGRIFSYLDTQINRHGGPNFEQLPINRPVVPIHNNNRDGAAQNFIHKNTAACESYWAPQTAI*	GIDFTEDPLLQGR
MSTRG.8461.1.c1126-884	2897	FQPGHIVRGIDFTEDPLLQGRIFSYLDTQINRHGGPNFEQLPINRPVVPIHNNNRDGAAQNFIHKNTAACESYWAPQTAI*	HGGPNFEQLPINRPVVPIHNNNR
MSTRG.8461.2.c1869-1	4270	RCQVPERAVHARGAGAYGTFTSYDDFSNVTAASFLGAKGKKTPTFVRFSTVAGSRGSADTVRDVHGFATRFYTDQGNFDIVGNNIPVFFIHDAIQFPDLIHAVKPKPDREMPQAATAHDSAWDFFSQETSTLHTLFWAMAGYGIPRSFRHMDGFGVHTFRFVNDEGQSKLIKWHWKTKQGKASLVWDEAQHIAGSNADFHRQDLWDAIQAGNFPEWELNVQVMSEDEALEFGFDVLDATKMIPEELVPLQKVGVMRLDVNPVNYFAETEQIMFQPGHIVRGIDFTEDPLLQGRIFSYLDTQINRHGGPNFEQLPINRPVVPIHNNNRDGAAQNFIHKNTAAYSPNTLNGGMPAQANQKEGKGFFTAPGRKASGALVRERSPMFADHWSQPRLFYNSLTK…	LPTIATLK
MSTRG.8461.2.c1869-1	3218	RCQVPERAVHARGAGAYGTFTSYDDFSNVTAASFLGAKGKKTPTFVRFSTVAGSRGSADTVRDVHGFATRFYTDQGNFDIVGNNIPVFFIHDAIQFPDLIHAVKPKPDREMPQAATAHDSAWDFFSQETSTLHTLFWAMAGYGIPRSFRHMDGFGVHTFRFVNDEGQSKLIKWHWKTKQGKASLVWDEAQHIAGSNADFHRQDLWDAIQAGNFPEWELNVQVMSEDEALEFGFDVLDATKMIPEELVPLQKVGVMRLDVNPVNYFAETEQIMFQPGHIVRGIDFTEDPLLQGRIFSYLDTQINRHGGPNFEQLPINRPVVPIHNNNRDGAAQNFIHKNTAAYSPNTLNGGMPAQANQKEGKGFFTAPGRKASGALVRERSPMFADHWSQPRLFYNSLTK…	IFSYLDTQINR
MSTRG.8461.2.c1869-1	5491	RCQVPERAVHARGAGAYGTFTSYDDFSNVTAASFLGAKGKKTPTFVRFSTVAGSRGSADTVRDVHGFATRFYTDQGNFDIVGNNIPVFFIHDAIQFPDLIHAVKPKPDREMPQAATAHDSAWDFFSQETSTLHTLFWAMAGYGIPRSFRHMDGFGVHTFRFVNDEGQSKLIKWHWKTKQGKASLVWDEAQHIAGSNADFHRQDLWDAIQAGNFPEWELNVQVMSEDEALEFGFDVLDATKMIPEELVPLQKVGVMRLDVNPVNYFAETEQIMFQPGHIVRGIDFTEDPLLQGRIFSYLDTQINRHGGPNFEQLPINRPVVPIHNNNRDGAAQNFIHKNTAAYSPNTLNGGMPAQANQKEGKGFFTAPGRKASGALVRERSPMFADHWSQPRLFYNSLTK…	RPTQIVSDGYNWGKPVGFLGSAQEVMR
MSTRG.8461.2.c1869-1	5932	RCQVPERAVHARGAGAYGTFTSYDDFSNVTAASFLGAKGKKTPTFVRFSTVAGSRGSADTVRDVHGFATRFYTDQGNFDIVGNNIPVFFIHDAIQFPDLIHAVKPKPDREMPQAATAHDSAWDFFSQETSTLHTLFWAMAGYGIPRSFRHMDGFGVHTFRFVNDEGQSKLIKWHWKTKQGKASLVWDEAQHIAGSNADFHRQDLWDAIQAGNFPEWELNVQVMSEDEALEFGFDVLDATKMIPEELVPLQKVGVMRLDVNPVNYFAETEQIMFQPGHIVRGIDFTEDPLLQGRIFSYLDTQINRHGGPNFEQLPINRPVVPIHNNNRDGAAQNFIHKNTAAYSPNTLNGGMPAQANQKEGKGFFTAPGRKASGALVRERSPMFADHWSQPRLFYNSLTK…	SPMFADHWSQPR
MSTRG.8461.2.c1869-1	5122	RCQVPERAVHARGAGAYGTFTSYDDFSNVTAASFLGAKGKKTPTFVRFSTVAGSRGSADTVRDVHGFATRFYTDQGNFDIVGNNIPVFFIHDAIQFPDLIHAVKPKPDREMPQAATAHDSAWDFFSQETSTLHTLFWAMAGYGIPRSFRHMDGFGVHTFRFVNDEGQSKLIKWHWKTKQGKASLVWDEAQHIAGSNADFHRQDLWDAIQAGNFPEWELNVQVMSEDEALEFGFDVLDATKMIPEELVPLQKVGVMRLDVNPVNYFAETEQIMFQPGHIVRGIDFTEDPLLQGRIFSYLDTQINRHGGPNFEQLPINRPVVPIHNNNRDGAAQNFIHKNTAAYSPNTLNGGMPAQANQKEGKGFFTAPGRKASGALVRERSPMFADHWSQPRLFYNSLTK…	PVGFLGSAQEVMR
MSTRG.8461.2.c1869-1	3935	RCQVPERAVHARGAGAYGTFTSYDDFSNVTAASFLGAKGKKTPTFVRFSTVAGSRGSADTVRDVHGFATRFYTDQGNFDIVGNNIPVFFIHDAIQFPDLIHAVKPKPDREMPQAATAHDSAWDFFSQETSTLHTLFWAMAGYGIPRSFRHMDGFGVHTFRFVNDEGQSKLIKWHWKTKQGKASLVWDEAQHIAGSNADFHRQDLWDAIQAGNFPEWELNVQVMSEDEALEFGFDVLDATKMIPEELVPLQKVGVMRLDVNPVNYFAETEQIMFQPGHIVRGIDFTEDPLLQGRIFSYLDTQINRHGGPNFEQLPINRPVVPIHNNNRDGAAQNFIHKNTAAYSPNTLNGGMPAQANQKEGKGFFTAPGRKASGALVRERSPMFADHWSQPRLFYNSLTK…	LDVNPVNYFAETEQIMFQPGHIVR
MSTRG.8461.2.c1869-1	1078	RCQVPERAVHARGAGAYGTFTSYDDFSNVTAASFLGAKGKKTPTFVRFSTVAGSRGSADTVRDVHGFATRFYTDQGNFDIVGNNIPVFFIHDAIQFPDLIHAVKPKPDREMPQAATAHDSAWDFFSQETSTLHTLFWAMAGYGIPRSFRHMDGFGVHTFRFVNDEGQSKLIKWHWKTKQGKASLVWDEAQHIAGSNADFHRQDLWDAIQAGNFPEWELNVQVMSEDEALEFGFDVLDATKMIPEELVPLQKVGVMRLDVNPVNYFAETEQIMFQPGHIVRGIDFTEDPLLQGRIFSYLDTQINRHGGPNFEQLPINRPVVPIHNNNRDGAAQNFIHKNTAAYSPNTLNGGMPAQANQKEGKGFFTAPGRKASGALVRERSPMFADHWSQPRLFYNSLTK…	DGAAQNFIHK
MSTRG.8461.2.c1869-1	3760	RCQVPERAVHARGAGAYGTFTSYDDFSNVTAASFLGAKGKKTPTFVRFSTVAGSRGSADTVRDVHGFATRFYTDQGNFDIVGNNIPVFFIHDAIQFPDLIHAVKPKPDREMPQAATAHDSAWDFFSQETSTLHTLFWAMAGYGIPRSFRHMDGFGVHTFRFVNDEGQSKLIKWHWKTKQGKASLVWDEAQHIAGSNADFHRQDLWDAIQAGNFPEWELNVQVMSEDEALEFGFDVLDATKMIPEELVPLQKVGVMRLDVNPVNYFAETEQIMFQPGHIVRGIDFTEDPLLQGRIFSYLDTQINRHGGPNFEQLPINRPVVPIHNNNRDGAAQNFIHKNTAAYSPNTLNGGMPAQANQKEGKGFFTAPGRKASGALVRERSPMFADHWSQPRLFYNSLTK…	KTPTFVR
MSTRG.8461.2.c1869-1	2146	RCQVPERAVHARGAGAYGTFTSYDDFSNVTAASFLGAKGKKTPTFVRFSTVAGSRGSADTVRDVHGFATRFYTDQGNFDIVGNNIPVFFIHDAIQFPDLIHAVKPKPDREMPQAATAHDSAWDFFSQETSTLHTLFWAMAGYGIPRSFRHMDGFGVHTFRFVNDEGQSKLIKWHWKTKQGKASLVWDEAQHIAGSNADFHRQDLWDAIQAGNFPEWELNVQVMSEDEALEFGFDVLDATKMIPEELVPLQKVGVMRLDVNPVNYFAETEQIMFQPGHIVRGIDFTEDPLLQGRIFSYLDTQINRHGGPNFEQLPINRPVVPIHNNNRDGAAQNFIHKNTAAYSPNTLNGGMPAQANQKEGKGFFTAPGRKASGALVRERSPMFADHWSQPRLFYNSLTK…	FYTDQGNFDIVGNNIPVFFIHDAIQFPDLIHAVK
MSTRG.8461.2.c1869-1	61	RCQVPERAVHARGAGAYGTFTSYDDFSNVTAASFLGAKGKKTPTFVRFSTVAGSRGSADTVRDVHGFATRFYTDQGNFDIVGNNIPVFFIHDAIQFPDLIHAVKPKPDREMPQAATAHDSAWDFFSQETSTLHTLFWAMAGYGIPRSFRHMDGFGVHTFRFVNDEGQSKLIKWHWKTKQGKASLVWDEAQHIAGSNADFHRQDLWDAIQAGNFPEWELNVQVMSEDEALEFGFDVLDATKMIPEELVPLQKVGVMRLDVNPVNYFAETEQIMFQPGHIVRGIDFTEDPLLQGRIFSYLDTQINRHGGPNFEQLPINRPVVPIHNNNRDGAAQNFIHKNTAAYSPNTLNGGMPAQANQKEGKGFFTAPGRKASGALVRERSPMFADHWSQPRLFYNSLTK…	AAGVGSGAGVYSTSEVEAIVK
MSTRG.8461.2.c1869-1	6986	RCQVPERAVHARGAGAYGTFTSYDDFSNVTAASFLGAKGKKTPTFVRFSTVAGSRGSADTVRDVHGFATRFYTDQGNFDIVGNNIPVFFIHDAIQFPDLIHAVKPKPDREMPQAATAHDSAWDFFSQETSTLHTLFWAMAGYGIPRSFRHMDGFGVHTFRFVNDEGQSKLIKWHWKTKQGKASLVWDEAQHIAGSNADFHRQDLWDAIQAGNFPEWELNVQVMSEDEALEFGFDVLDATKMIPEELVPLQKVGVMRLDVNPVNYFAETEQIMFQPGHIVRGIDFTEDPLLQGRIFSYLDTQINRHGGPNFEQLPINRPVVPIHNNNRDGAAQNFIHKNTAAYSPNTLNGGMPAQANQKEGKGFFTAPGRKASGALVRERSPMFADHWSQPRLFYNSLTK…	VGVLASTSANDSLAQAK
MSTRG.8461.2.c1869-1	2116	RCQVPERAVHARGAGAYGTFTSYDDFSNVTAASFLGAKGKKTPTFVRFSTVAGSRGSADTVRDVHGFATRFYTDQGNFDIVGNNIPVFFIHDAIQFPDLIHAVKPKPDREMPQAATAHDSAWDFFSQETSTLHTLFWAMAGYGIPRSFRHMDGFGVHTFRFVNDEGQSKLIKWHWKTKQGKASLVWDEAQHIAGSNADFHRQDLWDAIQAGNFPEWELNVQVMSEDEALEFGFDVLDATKMIPEELVPLQKVGVMRLDVNPVNYFAETEQIMFQPGHIVRGIDFTEDPLLQGRIFSYLDTQINRHGGPNFEQLPINRPVVPIHNNNRDGAAQNFIHKNTAAYSPNTLNGGMPAQANQKEGKGFFTAPGRKASGALVRERSPMFADHWSQPRLFYNSLTK…	FVNDEGQSK
MSTRG.8461.2.c1869-1	1926	RCQVPERAVHARGAGAYGTFTSYDDFSNVTAASFLGAKGKKTPTFVRFSTVAGSRGSADTVRDVHGFATRFYTDQGNFDIVGNNIPVFFIHDAIQFPDLIHAVKPKPDREMPQAATAHDSAWDFFSQETSTLHTLFWAMAGYGIPRSFRHMDGFGVHTFRFVNDEGQSKLIKWHWKTKQGKASLVWDEAQHIAGSNADFHRQDLWDAIQAGNFPEWELNVQVMSEDEALEFGFDVLDATKMIPEELVPLQKVGVMRLDVNPVNYFAETEQIMFQPGHIVRGIDFTEDPLLQGRIFSYLDTQINRHGGPNFEQLPINRPVVPIHNNNRDGAAQNFIHKNTAAYSPNTLNGGMPAQANQKEGKGFFTAPGRKASGALVRERSPMFADHWSQPRLFYNSLTK…	FETSQVGAPVQK
MSTRG.8461.2.c1869-1	1377	RCQVPERAVHARGAGAYGTFTSYDDFSNVTAASFLGAKGKKTPTFVRFSTVAGSRGSADTVRDVHGFATRFYTDQGNFDIVGNNIPVFFIHDAIQFPDLIHAVKPKPDREMPQAATAHDSAWDFFSQETSTLHTLFWAMAGYGIPRSFRHMDGFGVHTFRFVNDEGQSKLIKWHWKTKQGKASLVWDEAQHIAGSNADFHRQDLWDAIQAGNFPEWELNVQVMSEDEALEFGFDVLDATKMIPEELVPLQKVGVMRLDVNPVNYFAETEQIMFQPGHIVRGIDFTEDPLLQGRIFSYLDTQINRHGGPNFEQLPINRPVVPIHNNNRDGAAQNFIHKNTAAYSPNTLNGGMPAQANQKEGKGFFTAPGRKASGALVRERSPMFADHWSQPRLFYNSLTK…	DVHGFATR
MSTRG.8461.2.c1869-1	678	RCQVPERAVHARGAGAYGTFTSYDDFSNVTAASFLGAKGKKTPTFVRFSTVAGSRGSADTVRDVHGFATRFYTDQGNFDIVGNNIPVFFIHDAIQFPDLIHAVKPKPDREMPQAATAHDSAWDFFSQETSTLHTLFWAMAGYGIPRSFRHMDGFGVHTFRFVNDEGQSKLIKWHWKTKQGKASLVWDEAQHIAGSNADFHRQDLWDAIQAGNFPEWELNVQVMSEDEALEFGFDVLDATKMIPEELVPLQKVGVMRLDVNPVNYFAETEQIMFQPGHIVRGIDFTEDPLLQGRIFSYLDTQINRHGGPNFEQLPINRPVVPIHNNNRDGAAQNFIHKNTAAYSPNTLNGGMPAQANQKEGKGFFTAPGRKASGALVRERSPMFADHWSQPRLFYNSLTK…	ASLVWDEAQHIAGSNADFHR
MSTRG.8461.2.c1869-1	4622	RCQVPERAVHARGAGAYGTFTSYDDFSNVTAASFLGAKGKKTPTFVRFSTVAGSRGSADTVRDVHGFATRFYTDQGNFDIVGNNIPVFFIHDAIQFPDLIHAVKPKPDREMPQAATAHDSAWDFFSQETSTLHTLFWAMAGYGIPRSFRHMDGFGVHTFRFVNDEGQSKLIKWHWKTKQGKASLVWDEAQHIAGSNADFHRQDLWDAIQAGNFPEWELNVQVMSEDEALEFGFDVLDATKMIPEELVPLQKVGVMRLDVNPVNYFAETEQIMFQPGHIVRGIDFTEDPLLQGRIFSYLDTQINRHGGPNFEQLPINRPVVPIHNNNRDGAAQNFIHKNTAAYSPNTLNGGMPAQANQKEGKGFFTAPGRKASGALVRERSPMFADHWSQPRLFYNSLTK…	MIPEELVPLQK
MSTRG.8461.2.c1869-1	2398	RCQVPERAVHARGAGAYGTFTSYDDFSNVTAASFLGAKGKKTPTFVRFSTVAGSRGSADTVRDVHGFATRFYTDQGNFDIVGNNIPVFFIHDAIQFPDLIHAVKPKPDREMPQAATAHDSAWDFFSQETSTLHTLFWAMAGYGIPRSFRHMDGFGVHTFRFVNDEGQSKLIKWHWKTKQGKASLVWDEAQHIAGSNADFHRQDLWDAIQAGNFPEWELNVQVMSEDEALEFGFDVLDATKMIPEELVPLQKVGVMRLDVNPVNYFAETEQIMFQPGHIVRGIDFTEDPLLQGRIFSYLDTQINRHGGPNFEQLPINRPVVPIHNNNRDGAAQNFIHKNTAAYSPNTLNGGMPAQANQKEGKGFFTAPGRKASGALVRERSPMFADHWSQPRLFYNSLTK…	GIDFTEDPLLQGR
MSTRG.8461.2.c1869-1	5014	RCQVPERAVHARGAGAYGTFTSYDDFSNVTAASFLGAKGKKTPTFVRFSTVAGSRGSADTVRDVHGFATRFYTDQGNFDIVGNNIPVFFIHDAIQFPDLIHAVKPKPDREMPQAATAHDSAWDFFSQETSTLHTLFWAMAGYGIPRSFRHMDGFGVHTFRFVNDEGQSKLIKWHWKTKQGKASLVWDEAQHIAGSNADFHRQDLWDAIQAGNFPEWELNVQVMSEDEALEFGFDVLDATKMIPEELVPLQKVGVMRLDVNPVNYFAETEQIMFQPGHIVRGIDFTEDPLLQGRIFSYLDTQINRHGGPNFEQLPINRPVVPIHNNNRDGAAQNFIHKNTAAYSPNTLNGGMPAQANQKEGKGFFTAPGRKASGALVRERSPMFADHWSQPRLFYNSLTK…	NVLAQLNK
MSTRG.8461.2.c1869-1	3424	RCQVPERAVHARGAGAYGTFTSYDDFSNVTAASFLGAKGKKTPTFVRFSTVAGSRGSADTVRDVHGFATRFYTDQGNFDIVGNNIPVFFIHDAIQFPDLIHAVKPKPDREMPQAATAHDSAWDFFSQETSTLHTLFWAMAGYGIPRSFRHMDGFGVHTFRFVNDEGQSKLIKWHWKTKQGKASLVWDEAQHIAGSNADFHRQDLWDAIQAGNFPEWELNVQVMSEDEALEFGFDVLDATKMIPEELVPLQKVGVMRLDVNPVNYFAETEQIMFQPGHIVRGIDFTEDPLLQGRIFSYLDTQINRHGGPNFEQLPINRPVVPIHNNNRDGAAQNFIHKNTAAYSPNTLNGGMPAQANQKEGKGFFTAPGRKASGALVRERSPMFADHWSQPRLFYNSLTK…	ISHDIAVR
MSTRG.8461.2.c1869-1	7297	RCQVPERAVHARGAGAYGTFTSYDDFSNVTAASFLGAKGKKTPTFVRFSTVAGSRGSADTVRDVHGFATRFYTDQGNFDIVGNNIPVFFIHDAIQFPDLIHAVKPKPDREMPQAATAHDSAWDFFSQETSTLHTLFWAMAGYGIPRSFRHMDGFGVHTFRFVNDEGQSKLIKWHWKTKQGKASLVWDEAQHIAGSNADFHRQDLWDAIQAGNFPEWELNVQVMSEDEALEFGFDVLDATKMIPEELVPLQKVGVMRLDVNPVNYFAETEQIMFQPGHIVRGIDFTEDPLLQGRIFSYLDTQINRHGGPNFEQLPINRPVVPIHNNNRDGAAQNFIHKNTAAYSPNTLNGGMPAQANQKEGKGFFTAPGRKASGALVRERSPMFADHWSQPRLFYNSLTK…	VTVVTVAETLAEGVDVTYAAAGATGFDGIIVAK
MSTRG.8461.2.c1869-1	3995	RCQVPERAVHARGAGAYGTFTSYDDFSNVTAASFLGAKGKKTPTFVRFSTVAGSRGSADTVRDVHGFATRFYTDQGNFDIVGNNIPVFFIHDAIQFPDLIHAVKPKPDREMPQAATAHDSAWDFFSQETSTLHTLFWAMAGYGIPRSFRHMDGFGVHTFRFVNDEGQSKLIKWHWKTKQGKASLVWDEAQHIAGSNADFHRQDLWDAIQAGNFPEWELNVQVMSEDEALEFGFDVLDATKMIPEELVPLQKVGVMRLDVNPVNYFAETEQIMFQPGHIVRGIDFTEDPLLQGRIFSYLDTQINRHGGPNFEQLPINRPVVPIHNNNRDGAAQNFIHKNTAAYSPNTLNGGMPAQANQKEGKGFFTAPGRKASGALVRERSPMFADHWSQPRLFYNSLTK…	LFYNSLTK
MSTRG.8461.2.c1869-1	5490	RCQVPERAVHARGAGAYGTFTSYDDFSNVTAASFLGAKGKKTPTFVRFSTVAGSRGSADTVRDVHGFATRFYTDQGNFDIVGNNIPVFFIHDAIQFPDLIHAVKPKPDREMPQAATAHDSAWDFFSQETSTLHTLFWAMAGYGIPRSFRHMDGFGVHTFRFVNDEGQSKLIKWHWKTKQGKASLVWDEAQHIAGSNADFHRQDLWDAIQAGNFPEWELNVQVMSEDEALEFGFDVLDATKMIPEELVPLQKVGVMRLDVNPVNYFAETEQIMFQPGHIVRGIDFTEDPLLQGRIFSYLDTQINRHGGPNFEQLPINRPVVPIHNNNRDGAAQNFIHKNTAAYSPNTLNGGMPAQANQKEGKGFFTAPGRKASGALVRERSPMFADHWSQPRLFYNSLTK…	RPTQIVSDGYNWGK
MSTRG.8461.2.c1869-1	2073	RCQVPERAVHARGAGAYGTFTSYDDFSNVTAASFLGAKGKKTPTFVRFSTVAGSRGSADTVRDVHGFATRFYTDQGNFDIVGNNIPVFFIHDAIQFPDLIHAVKPKPDREMPQAATAHDSAWDFFSQETSTLHTLFWAMAGYGIPRSFRHMDGFGVHTFRFVNDEGQSKLIKWHWKTKQGKASLVWDEAQHIAGSNADFHRQDLWDAIQAGNFPEWELNVQVMSEDEALEFGFDVLDATKMIPEELVPLQKVGVMRLDVNPVNYFAETEQIMFQPGHIVRGIDFTEDPLLQGRIFSYLDTQINRHGGPNFEQLPINRPVVPIHNNNRDGAAQNFIHKNTAAYSPNTLNGGMPAQANQKEGKGFFTAPGRKASGALVRERSPMFADHWSQPRLFYNSLTK…	FSTVAGSR
MSTRG.8461.2.c1869-1	3188	RCQVPERAVHARGAGAYGTFTSYDDFSNVTAASFLGAKGKKTPTFVRFSTVAGSRGSADTVRDVHGFATRFYTDQGNFDIVGNNIPVFFIHDAIQFPDLIHAVKPKPDREMPQAATAHDSAWDFFSQETSTLHTLFWAMAGYGIPRSFRHMDGFGVHTFRFVNDEGQSKLIKWHWKTKQGKASLVWDEAQHIAGSNADFHRQDLWDAIQAGNFPEWELNVQVMSEDEALEFGFDVLDATKMIPEELVPLQKVGVMRLDVNPVNYFAETEQIMFQPGHIVRGIDFTEDPLLQGRIFSYLDTQINRHGGPNFEQLPINRPVVPIHNNNRDGAAQNFIHKNTAAYSPNTLNGGMPAQANQKEGKGFFTAPGRKASGALVRERSPMFADHWSQPRLFYNSLTK…	IEQQFLIDAIR
MSTRG.8461.2.c1869-1	2897	RCQVPERAVHARGAGAYGTFTSYDDFSNVTAASFLGAKGKKTPTFVRFSTVAGSRGSADTVRDVHGFATRFYTDQGNFDIVGNNIPVFFIHDAIQFPDLIHAVKPKPDREMPQAATAHDSAWDFFSQETSTLHTLFWAMAGYGIPRSFRHMDGFGVHTFRFVNDEGQSKLIKWHWKTKQGKASLVWDEAQHIAGSNADFHRQDLWDAIQAGNFPEWELNVQVMSEDEALEFGFDVLDATKMIPEELVPLQKVGVMRLDVNPVNYFAETEQIMFQPGHIVRGIDFTEDPLLQGRIFSYLDTQINRHGGPNFEQLPINRPVVPIHNNNRDGAAQNFIHKNTAAYSPNTLNGGMPAQANQKEGKGFFTAPGRKASGALVRERSPMFADHWSQPRLFYNSLTK…	HGGPNFEQLPINRPVVPIHNNNR
MSTRG.8461.2.c1869-1	2147	RCQVPERAVHARGAGAYGTFTSYDDFSNVTAASFLGAKGKKTPTFVRFSTVAGSRGSADTVRDVHGFATRFYTDQGNFDIVGNNIPVFFIHDAIQFPDLIHAVKPKPDREMPQAATAHDSAWDFFSQETSTLHTLFWAMAGYGIPRSFRHMDGFGVHTFRFVNDEGQSKLIKWHWKTKQGKASLVWDEAQHIAGSNADFHRQDLWDAIQAGNFPEWELNVQVMSEDEALEFGFDVLDATKMIPEELVPLQKVGVMRLDVNPVNYFAETEQIMFQPGHIVRGIDFTEDPLLQGRIFSYLDTQINRHGGPNFEQLPINRPVVPIHNNNRDGAAQNFIHKNTAAYSPNTLNGGMPAQANQKEGKGFFTAPGRKASGALVRERSPMFADHWSQPRLFYNSLTK…	FYTDQGNFDIVGNNIPVFFIHDAIQFPDLIHAVKPKPDR
MSTRG.8461.2.c1869-1	2975	RCQVPERAVHARGAGAYGTFTSYDDFSNVTAASFLGAKGKKTPTFVRFSTVAGSRGSADTVRDVHGFATRFYTDQGNFDIVGNNIPVFFIHDAIQFPDLIHAVKPKPDREMPQAATAHDSAWDFFSQETSTLHTLFWAMAGYGIPRSFRHMDGFGVHTFRFVNDEGQSKLIKWHWKTKQGKASLVWDEAQHIAGSNADFHRQDLWDAIQAGNFPEWELNVQVMSEDEALEFGFDVLDATKMIPEELVPLQKVGVMRLDVNPVNYFAETEQIMFQPGHIVRGIDFTEDPLLQGRIFSYLDTQINRHGGPNFEQLPINRPVVPIHNNNRDGAAQNFIHKNTAAYSPNTLNGGMPAQANQKEGKGFFTAPGRKASGALVRERSPMFADHWSQPRLFYNSLTK…	HMDGFGVHTFR
MSTRG.8461.3.c2375-1584	3760	MVRYAVAAASLGLAGLAQASCPFSNPQHLAARADPGSSREHVAQFDVDDGQGFLTSDAGGPIQDQQSLRAGGRGSTLLEDFMFRQKMTRFDHERVPERAVHARGAGAYGTFTSYDDFSNVTAASFLGAKGKKTPTFVRFSTVAGSRGSADTVRDVHGFATRFYTDQGNFDIVGNNIPVFFIHDAIQFPDLIHAVKPKPDREMPQAATAHDSAWDFFSQETSTLHTLFWAMAGYGIPRSFRHMVCPFGGEHTRARRLWRGRAGY*	KTPTFVR
MSTRG.8461.3.c2375-1584	2146	MVRYAVAAASLGLAGLAQASCPFSNPQHLAARADPGSSREHVAQFDVDDGQGFLTSDAGGPIQDQQSLRAGGRGSTLLEDFMFRQKMTRFDHERVPERAVHARGAGAYGTFTSYDDFSNVTAASFLGAKGKKTPTFVRFSTVAGSRGSADTVRDVHGFATRFYTDQGNFDIVGNNIPVFFIHDAIQFPDLIHAVKPKPDREMPQAATAHDSAWDFFSQETSTLHTLFWAMAGYGIPRSFRHMVCPFGGEHTRARRLWRGRAGY*	FYTDQGNFDIVGNNIPVFFIHDAIQFPDLIHAVK
MSTRG.8461.3.c2375-1584	1888	MVRYAVAAASLGLAGLAQASCPFSNPQHLAARADPGSSREHVAQFDVDDGQGFLTSDAGGPIQDQQSLRAGGRGSTLLEDFMFRQKMTRFDHERVPERAVHARGAGAYGTFTSYDDFSNVTAASFLGAKGKKTPTFVRFSTVAGSRGSADTVRDVHGFATRFYTDQGNFDIVGNNIPVFFIHDAIQFPDLIHAVKPKPDREMPQAATAHDSAWDFFSQETSTLHTLFWAMAGYGIPRSFRHMVCPFGGEHTRARRLWRGRAGY*	FDHERVPER
MSTRG.8461.3.c2375-1584	1554	MVRYAVAAASLGLAGLAQASCPFSNPQHLAARADPGSSREHVAQFDVDDGQGFLTSDAGGPIQDQQSLRAGGRGSTLLEDFMFRQKMTRFDHERVPERAVHARGAGAYGTFTSYDDFSNVTAASFLGAKGKKTPTFVRFSTVAGSRGSADTVRDVHGFATRFYTDQGNFDIVGNNIPVFFIHDAIQFPDLIHAVKPKPDREMPQAATAHDSAWDFFSQETSTLHTLFWAMAGYGIPRSFRHMVCPFGGEHTRARRLWRGRAGY*	EHVAQFDVDDGQGFLTSDAGGPIQDQQSLR
MSTRG.8461.3.c2375-1584	1377	MVRYAVAAASLGLAGLAQASCPFSNPQHLAARADPGSSREHVAQFDVDDGQGFLTSDAGGPIQDQQSLRAGGRGSTLLEDFMFRQKMTRFDHERVPERAVHARGAGAYGTFTSYDDFSNVTAASFLGAKGKKTPTFVRFSTVAGSRGSADTVRDVHGFATRFYTDQGNFDIVGNNIPVFFIHDAIQFPDLIHAVKPKPDREMPQAATAHDSAWDFFSQETSTLHTLFWAMAGYGIPRSFRHMVCPFGGEHTRARRLWRGRAGY*	DVHGFATR
MSTRG.8461.3.c2375-1584	2073	MVRYAVAAASLGLAGLAQASCPFSNPQHLAARADPGSSREHVAQFDVDDGQGFLTSDAGGPIQDQQSLRAGGRGSTLLEDFMFRQKMTRFDHERVPERAVHARGAGAYGTFTSYDDFSNVTAASFLGAKGKKTPTFVRFSTVAGSRGSADTVRDVHGFATRFYTDQGNFDIVGNNIPVFFIHDAIQFPDLIHAVKPKPDREMPQAATAHDSAWDFFSQETSTLHTLFWAMAGYGIPRSFRHMVCPFGGEHTRARRLWRGRAGY*	FSTVAGSR
MSTRG.8461.3.c2375-1584	2147	MVRYAVAAASLGLAGLAQASCPFSNPQHLAARADPGSSREHVAQFDVDDGQGFLTSDAGGPIQDQQSLRAGGRGSTLLEDFMFRQKMTRFDHERVPERAVHARGAGAYGTFTSYDDFSNVTAASFLGAKGKKTPTFVRFSTVAGSRGSADTVRDVHGFATRFYTDQGNFDIVGNNIPVFFIHDAIQFPDLIHAVKPKPDREMPQAATAHDSAWDFFSQETSTLHTLFWAMAGYGIPRSFRHMVCPFGGEHTRARRLWRGRAGY*	FYTDQGNFDIVGNNIPVFFIHDAIQFPDLIHAVKPKPDR
MSTRG.8461.3.c1567-1142	2116	DGFGVHTFRFVNDEGQSKLIKWHWKTKQGKASLVWDEAQHIAGSNADFHRQDLWDAIQAGNFPEWELNVQVMSEDEALEFGFDVLDATKMIPEELVPLQKVGVMRLDVNPVNYFAETEQIMVSCRESDVSKDGPRARALPC*	FVNDEGQSK
MSTRG.8461.3.c1567-1142	678	DGFGVHTFRFVNDEGQSKLIKWHWKTKQGKASLVWDEAQHIAGSNADFHRQDLWDAIQAGNFPEWELNVQVMSEDEALEFGFDVLDATKMIPEELVPLQKVGVMRLDVNPVNYFAETEQIMVSCRESDVSKDGPRARALPC*	ASLVWDEAQHIAGSNADFHR
MSTRG.8461.3.c1567-1142	4622	DGFGVHTFRFVNDEGQSKLIKWHWKTKQGKASLVWDEAQHIAGSNADFHRQDLWDAIQAGNFPEWELNVQVMSEDEALEFGFDVLDATKMIPEELVPLQKVGVMRLDVNPVNYFAETEQIMVSCRESDVSKDGPRARALPC*	MIPEELVPLQK
MSTRG.8461.3.c1126-884	3218	FQPGHIVRGIDFTEDPLLQGRIFSYLDTQINRHGGPNFEQLPINRPVVPIHNNNRDGAAQNFIHKNTAACESYWAPQTAI*	IFSYLDTQINR
MSTRG.8461.3.c1126-884	1078	FQPGHIVRGIDFTEDPLLQGRIFSYLDTQINRHGGPNFEQLPINRPVVPIHNNNRDGAAQNFIHKNTAACESYWAPQTAI*	DGAAQNFIHK
MSTRG.8461.3.c1126-884	2398	FQPGHIVRGIDFTEDPLLQGRIFSYLDTQINRHGGPNFEQLPINRPVVPIHNNNRDGAAQNFIHKNTAACESYWAPQTAI*	GIDFTEDPLLQGR
MSTRG.8461.3.c1126-884	2897	FQPGHIVRGIDFTEDPLLQGRIFSYLDTQINRHGGPNFEQLPINRPVVPIHNNNRDGAAQNFIHKNTAACESYWAPQTAI*	HGGPNFEQLPINRPVVPIHNNNR
IOZ07G6932.t1.c2142-1	4270	MVRYAVAAASLGLAGLAQASCPFSNPQHLAARADPGSSREHVAQFDVDDGQGFLTSDAGGPIQDQQSLRAGGRGSTLLEDFMFRQKMTRFDHERVPERAVHARGAGAYGTFTSYDDFSNVTAASFLGAKGKKTPTFVRFSTVAGSRGSADTVRDVHGFATRFYTDQGNFDIVGNNIPVFFIHDAIQFPDLIHAVKPKPDREMPQAATAHDSAWDFFSQETSTLHTLFWAMAGYGIPRSFRHMDGFGVHTFRFVNDEGQSKLIKWHWKTKQGKASLVWDEAQHIAGSNADFHRQDLWDAIQAGNFPEWELNVQVMSEDEALEFGFDVLDATKMIPEELVPLQKVGVMRLDVNPVNYFAETEQIMFQPGHIVRGIDFTEDPLLQGRIFSYLDTQINRHGGP…	LPTIATLK
IOZ07G6932.t1.c2142-1	3218	MVRYAVAAASLGLAGLAQASCPFSNPQHLAARADPGSSREHVAQFDVDDGQGFLTSDAGGPIQDQQSLRAGGRGSTLLEDFMFRQKMTRFDHERVPERAVHARGAGAYGTFTSYDDFSNVTAASFLGAKGKKTPTFVRFSTVAGSRGSADTVRDVHGFATRFYTDQGNFDIVGNNIPVFFIHDAIQFPDLIHAVKPKPDREMPQAATAHDSAWDFFSQETSTLHTLFWAMAGYGIPRSFRHMDGFGVHTFRFVNDEGQSKLIKWHWKTKQGKASLVWDEAQHIAGSNADFHRQDLWDAIQAGNFPEWELNVQVMSEDEALEFGFDVLDATKMIPEELVPLQKVGVMRLDVNPVNYFAETEQIMFQPGHIVRGIDFTEDPLLQGRIFSYLDTQINRHGGP…	IFSYLDTQINR
IOZ07G6932.t1.c2142-1	5491	MVRYAVAAASLGLAGLAQASCPFSNPQHLAARADPGSSREHVAQFDVDDGQGFLTSDAGGPIQDQQSLRAGGRGSTLLEDFMFRQKMTRFDHERVPERAVHARGAGAYGTFTSYDDFSNVTAASFLGAKGKKTPTFVRFSTVAGSRGSADTVRDVHGFATRFYTDQGNFDIVGNNIPVFFIHDAIQFPDLIHAVKPKPDREMPQAATAHDSAWDFFSQETSTLHTLFWAMAGYGIPRSFRHMDGFGVHTFRFVNDEGQSKLIKWHWKTKQGKASLVWDEAQHIAGSNADFHRQDLWDAIQAGNFPEWELNVQVMSEDEALEFGFDVLDATKMIPEELVPLQKVGVMRLDVNPVNYFAETEQIMFQPGHIVRGIDFTEDPLLQGRIFSYLDTQINRHGGP…	RPTQIVSDGYNWGKPVGFLGSAQEVMR
IOZ07G6932.t1.c2142-1	5932	MVRYAVAAASLGLAGLAQASCPFSNPQHLAARADPGSSREHVAQFDVDDGQGFLTSDAGGPIQDQQSLRAGGRGSTLLEDFMFRQKMTRFDHERVPERAVHARGAGAYGTFTSYDDFSNVTAASFLGAKGKKTPTFVRFSTVAGSRGSADTVRDVHGFATRFYTDQGNFDIVGNNIPVFFIHDAIQFPDLIHAVKPKPDREMPQAATAHDSAWDFFSQETSTLHTLFWAMAGYGIPRSFRHMDGFGVHTFRFVNDEGQSKLIKWHWKTKQGKASLVWDEAQHIAGSNADFHRQDLWDAIQAGNFPEWELNVQVMSEDEALEFGFDVLDATKMIPEELVPLQKVGVMRLDVNPVNYFAETEQIMFQPGHIVRGIDFTEDPLLQGRIFSYLDTQINRHGGP…	SPMFADHWSQPR
IOZ07G6932.t1.c2142-1	5122	MVRYAVAAASLGLAGLAQASCPFSNPQHLAARADPGSSREHVAQFDVDDGQGFLTSDAGGPIQDQQSLRAGGRGSTLLEDFMFRQKMTRFDHERVPERAVHARGAGAYGTFTSYDDFSNVTAASFLGAKGKKTPTFVRFSTVAGSRGSADTVRDVHGFATRFYTDQGNFDIVGNNIPVFFIHDAIQFPDLIHAVKPKPDREMPQAATAHDSAWDFFSQETSTLHTLFWAMAGYGIPRSFRHMDGFGVHTFRFVNDEGQSKLIKWHWKTKQGKASLVWDEAQHIAGSNADFHRQDLWDAIQAGNFPEWELNVQVMSEDEALEFGFDVLDATKMIPEELVPLQKVGVMRLDVNPVNYFAETEQIMFQPGHIVRGIDFTEDPLLQGRIFSYLDTQINRHGGP…	PVGFLGSAQEVMR
IOZ07G6932.t1.c2142-1	3935	MVRYAVAAASLGLAGLAQASCPFSNPQHLAARADPGSSREHVAQFDVDDGQGFLTSDAGGPIQDQQSLRAGGRGSTLLEDFMFRQKMTRFDHERVPERAVHARGAGAYGTFTSYDDFSNVTAASFLGAKGKKTPTFVRFSTVAGSRGSADTVRDVHGFATRFYTDQGNFDIVGNNIPVFFIHDAIQFPDLIHAVKPKPDREMPQAATAHDSAWDFFSQETSTLHTLFWAMAGYGIPRSFRHMDGFGVHTFRFVNDEGQSKLIKWHWKTKQGKASLVWDEAQHIAGSNADFHRQDLWDAIQAGNFPEWELNVQVMSEDEALEFGFDVLDATKMIPEELVPLQKVGVMRLDVNPVNYFAETEQIMFQPGHIVRGIDFTEDPLLQGRIFSYLDTQINRHGGP…	LDVNPVNYFAETEQIMFQPGHIVR
IOZ07G6932.t1.c2142-1	1078	MVRYAVAAASLGLAGLAQASCPFSNPQHLAARADPGSSREHVAQFDVDDGQGFLTSDAGGPIQDQQSLRAGGRGSTLLEDFMFRQKMTRFDHERVPERAVHARGAGAYGTFTSYDDFSNVTAASFLGAKGKKTPTFVRFSTVAGSRGSADTVRDVHGFATRFYTDQGNFDIVGNNIPVFFIHDAIQFPDLIHAVKPKPDREMPQAATAHDSAWDFFSQETSTLHTLFWAMAGYGIPRSFRHMDGFGVHTFRFVNDEGQSKLIKWHWKTKQGKASLVWDEAQHIAGSNADFHRQDLWDAIQAGNFPEWELNVQVMSEDEALEFGFDVLDATKMIPEELVPLQKVGVMRLDVNPVNYFAETEQIMFQPGHIVRGIDFTEDPLLQGRIFSYLDTQINRHGGP…	DGAAQNFIHK
IOZ07G6932.t1.c2142-1	3760	MVRYAVAAASLGLAGLAQASCPFSNPQHLAARADPGSSREHVAQFDVDDGQGFLTSDAGGPIQDQQSLRAGGRGSTLLEDFMFRQKMTRFDHERVPERAVHARGAGAYGTFTSYDDFSNVTAASFLGAKGKKTPTFVRFSTVAGSRGSADTVRDVHGFATRFYTDQGNFDIVGNNIPVFFIHDAIQFPDLIHAVKPKPDREMPQAATAHDSAWDFFSQETSTLHTLFWAMAGYGIPRSFRHMDGFGVHTFRFVNDEGQSKLIKWHWKTKQGKASLVWDEAQHIAGSNADFHRQDLWDAIQAGNFPEWELNVQVMSEDEALEFGFDVLDATKMIPEELVPLQKVGVMRLDVNPVNYFAETEQIMFQPGHIVRGIDFTEDPLLQGRIFSYLDTQINRHGGP…	KTPTFVR
IOZ07G6932.t1.c2142-1	2146	MVRYAVAAASLGLAGLAQASCPFSNPQHLAARADPGSSREHVAQFDVDDGQGFLTSDAGGPIQDQQSLRAGGRGSTLLEDFMFRQKMTRFDHERVPERAVHARGAGAYGTFTSYDDFSNVTAASFLGAKGKKTPTFVRFSTVAGSRGSADTVRDVHGFATRFYTDQGNFDIVGNNIPVFFIHDAIQFPDLIHAVKPKPDREMPQAATAHDSAWDFFSQETSTLHTLFWAMAGYGIPRSFRHMDGFGVHTFRFVNDEGQSKLIKWHWKTKQGKASLVWDEAQHIAGSNADFHRQDLWDAIQAGNFPEWELNVQVMSEDEALEFGFDVLDATKMIPEELVPLQKVGVMRLDVNPVNYFAETEQIMFQPGHIVRGIDFTEDPLLQGRIFSYLDTQINRHGGP…	FYTDQGNFDIVGNNIPVFFIHDAIQFPDLIHAVK
IOZ07G6932.t1.c2142-1	61	MVRYAVAAASLGLAGLAQASCPFSNPQHLAARADPGSSREHVAQFDVDDGQGFLTSDAGGPIQDQQSLRAGGRGSTLLEDFMFRQKMTRFDHERVPERAVHARGAGAYGTFTSYDDFSNVTAASFLGAKGKKTPTFVRFSTVAGSRGSADTVRDVHGFATRFYTDQGNFDIVGNNIPVFFIHDAIQFPDLIHAVKPKPDREMPQAATAHDSAWDFFSQETSTLHTLFWAMAGYGIPRSFRHMDGFGVHTFRFVNDEGQSKLIKWHWKTKQGKASLVWDEAQHIAGSNADFHRQDLWDAIQAGNFPEWELNVQVMSEDEALEFGFDVLDATKMIPEELVPLQKVGVMRLDVNPVNYFAETEQIMFQPGHIVRGIDFTEDPLLQGRIFSYLDTQINRHGGP…	AAGVGSGAGVYSTSEVEAIVK
IOZ07G6932.t1.c2142-1	6986	MVRYAVAAASLGLAGLAQASCPFSNPQHLAARADPGSSREHVAQFDVDDGQGFLTSDAGGPIQDQQSLRAGGRGSTLLEDFMFRQKMTRFDHERVPERAVHARGAGAYGTFTSYDDFSNVTAASFLGAKGKKTPTFVRFSTVAGSRGSADTVRDVHGFATRFYTDQGNFDIVGNNIPVFFIHDAIQFPDLIHAVKPKPDREMPQAATAHDSAWDFFSQETSTLHTLFWAMAGYGIPRSFRHMDGFGVHTFRFVNDEGQSKLIKWHWKTKQGKASLVWDEAQHIAGSNADFHRQDLWDAIQAGNFPEWELNVQVMSEDEALEFGFDVLDATKMIPEELVPLQKVGVMRLDVNPVNYFAETEQIMFQPGHIVRGIDFTEDPLLQGRIFSYLDTQINRHGGP…	VGVLASTSANDSLAQAK
IOZ07G6932.t1.c2142-1	1888	MVRYAVAAASLGLAGLAQASCPFSNPQHLAARADPGSSREHVAQFDVDDGQGFLTSDAGGPIQDQQSLRAGGRGSTLLEDFMFRQKMTRFDHERVPERAVHARGAGAYGTFTSYDDFSNVTAASFLGAKGKKTPTFVRFSTVAGSRGSADTVRDVHGFATRFYTDQGNFDIVGNNIPVFFIHDAIQFPDLIHAVKPKPDREMPQAATAHDSAWDFFSQETSTLHTLFWAMAGYGIPRSFRHMDGFGVHTFRFVNDEGQSKLIKWHWKTKQGKASLVWDEAQHIAGSNADFHRQDLWDAIQAGNFPEWELNVQVMSEDEALEFGFDVLDATKMIPEELVPLQKVGVMRLDVNPVNYFAETEQIMFQPGHIVRGIDFTEDPLLQGRIFSYLDTQINRHGGP…	FDHERVPER
IOZ07G6932.t1.c2142-1	1554	MVRYAVAAASLGLAGLAQASCPFSNPQHLAARADPGSSREHVAQFDVDDGQGFLTSDAGGPIQDQQSLRAGGRGSTLLEDFMFRQKMTRFDHERVPERAVHARGAGAYGTFTSYDDFSNVTAASFLGAKGKKTPTFVRFSTVAGSRGSADTVRDVHGFATRFYTDQGNFDIVGNNIPVFFIHDAIQFPDLIHAVKPKPDREMPQAATAHDSAWDFFSQETSTLHTLFWAMAGYGIPRSFRHMDGFGVHTFRFVNDEGQSKLIKWHWKTKQGKASLVWDEAQHIAGSNADFHRQDLWDAIQAGNFPEWELNVQVMSEDEALEFGFDVLDATKMIPEELVPLQKVGVMRLDVNPVNYFAETEQIMFQPGHIVRGIDFTEDPLLQGRIFSYLDTQINRHGGP…	EHVAQFDVDDGQGFLTSDAGGPIQDQQSLR
IOZ07G6932.t1.c2142-1	2116	MVRYAVAAASLGLAGLAQASCPFSNPQHLAARADPGSSREHVAQFDVDDGQGFLTSDAGGPIQDQQSLRAGGRGSTLLEDFMFRQKMTRFDHERVPERAVHARGAGAYGTFTSYDDFSNVTAASFLGAKGKKTPTFVRFSTVAGSRGSADTVRDVHGFATRFYTDQGNFDIVGNNIPVFFIHDAIQFPDLIHAVKPKPDREMPQAATAHDSAWDFFSQETSTLHTLFWAMAGYGIPRSFRHMDGFGVHTFRFVNDEGQSKLIKWHWKTKQGKASLVWDEAQHIAGSNADFHRQDLWDAIQAGNFPEWELNVQVMSEDEALEFGFDVLDATKMIPEELVPLQKVGVMRLDVNPVNYFAETEQIMFQPGHIVRGIDFTEDPLLQGRIFSYLDTQINRHGGP…	FVNDEGQSK
IOZ07G6932.t1.c2142-1	1926	MVRYAVAAASLGLAGLAQASCPFSNPQHLAARADPGSSREHVAQFDVDDGQGFLTSDAGGPIQDQQSLRAGGRGSTLLEDFMFRQKMTRFDHERVPERAVHARGAGAYGTFTSYDDFSNVTAASFLGAKGKKTPTFVRFSTVAGSRGSADTVRDVHGFATRFYTDQGNFDIVGNNIPVFFIHDAIQFPDLIHAVKPKPDREMPQAATAHDSAWDFFSQETSTLHTLFWAMAGYGIPRSFRHMDGFGVHTFRFVNDEGQSKLIKWHWKTKQGKASLVWDEAQHIAGSNADFHRQDLWDAIQAGNFPEWELNVQVMSEDEALEFGFDVLDATKMIPEELVPLQKVGVMRLDVNPVNYFAETEQIMFQPGHIVRGIDFTEDPLLQGRIFSYLDTQINRHGGP…	FETSQVGAPVQK
IOZ07G6932.t1.c2142-1	1377	MVRYAVAAASLGLAGLAQASCPFSNPQHLAARADPGSSREHVAQFDVDDGQGFLTSDAGGPIQDQQSLRAGGRGSTLLEDFMFRQKMTRFDHERVPERAVHARGAGAYGTFTSYDDFSNVTAASFLGAKGKKTPTFVRFSTVAGSRGSADTVRDVHGFATRFYTDQGNFDIVGNNIPVFFIHDAIQFPDLIHAVKPKPDREMPQAATAHDSAWDFFSQETSTLHTLFWAMAGYGIPRSFRHMDGFGVHTFRFVNDEGQSKLIKWHWKTKQGKASLVWDEAQHIAGSNADFHRQDLWDAIQAGNFPEWELNVQVMSEDEALEFGFDVLDATKMIPEELVPLQKVGVMRLDVNPVNYFAETEQIMFQPGHIVRGIDFTEDPLLQGRIFSYLDTQINRHGGP…	DVHGFATR
IOZ07G6932.t1.c2142-1	678	MVRYAVAAASLGLAGLAQASCPFSNPQHLAARADPGSSREHVAQFDVDDGQGFLTSDAGGPIQDQQSLRAGGRGSTLLEDFMFRQKMTRFDHERVPERAVHARGAGAYGTFTSYDDFSNVTAASFLGAKGKKTPTFVRFSTVAGSRGSADTVRDVHGFATRFYTDQGNFDIVGNNIPVFFIHDAIQFPDLIHAVKPKPDREMPQAATAHDSAWDFFSQETSTLHTLFWAMAGYGIPRSFRHMDGFGVHTFRFVNDEGQSKLIKWHWKTKQGKASLVWDEAQHIAGSNADFHRQDLWDAIQAGNFPEWELNVQVMSEDEALEFGFDVLDATKMIPEELVPLQKVGVMRLDVNPVNYFAETEQIMFQPGHIVRGIDFTEDPLLQGRIFSYLDTQINRHGGP…	ASLVWDEAQHIAGSNADFHR
IOZ07G6932.t1.c2142-1	4622	MVRYAVAAASLGLAGLAQASCPFSNPQHLAARADPGSSREHVAQFDVDDGQGFLTSDAGGPIQDQQSLRAGGRGSTLLEDFMFRQKMTRFDHERVPERAVHARGAGAYGTFTSYDDFSNVTAASFLGAKGKKTPTFVRFSTVAGSRGSADTVRDVHGFATRFYTDQGNFDIVGNNIPVFFIHDAIQFPDLIHAVKPKPDREMPQAATAHDSAWDFFSQETSTLHTLFWAMAGYGIPRSFRHMDGFGVHTFRFVNDEGQSKLIKWHWKTKQGKASLVWDEAQHIAGSNADFHRQDLWDAIQAGNFPEWELNVQVMSEDEALEFGFDVLDATKMIPEELVPLQKVGVMRLDVNPVNYFAETEQIMFQPGHIVRGIDFTEDPLLQGRIFSYLDTQINRHGGP…	MIPEELVPLQK
IOZ07G6932.t1.c2142-1	2398	MVRYAVAAASLGLAGLAQASCPFSNPQHLAARADPGSSREHVAQFDVDDGQGFLTSDAGGPIQDQQSLRAGGRGSTLLEDFMFRQKMTRFDHERVPERAVHARGAGAYGTFTSYDDFSNVTAASFLGAKGKKTPTFVRFSTVAGSRGSADTVRDVHGFATRFYTDQGNFDIVGNNIPVFFIHDAIQFPDLIHAVKPKPDREMPQAATAHDSAWDFFSQETSTLHTLFWAMAGYGIPRSFRHMDGFGVHTFRFVNDEGQSKLIKWHWKTKQGKASLVWDEAQHIAGSNADFHRQDLWDAIQAGNFPEWELNVQVMSEDEALEFGFDVLDATKMIPEELVPLQKVGVMRLDVNPVNYFAETEQIMFQPGHIVRGIDFTEDPLLQGRIFSYLDTQINRHGGP…	GIDFTEDPLLQGR
IOZ07G6932.t1.c2142-1	5014	MVRYAVAAASLGLAGLAQASCPFSNPQHLAARADPGSSREHVAQFDVDDGQGFLTSDAGGPIQDQQSLRAGGRGSTLLEDFMFRQKMTRFDHERVPERAVHARGAGAYGTFTSYDDFSNVTAASFLGAKGKKTPTFVRFSTVAGSRGSADTVRDVHGFATRFYTDQGNFDIVGNNIPVFFIHDAIQFPDLIHAVKPKPDREMPQAATAHDSAWDFFSQETSTLHTLFWAMAGYGIPRSFRHMDGFGVHTFRFVNDEGQSKLIKWHWKTKQGKASLVWDEAQHIAGSNADFHRQDLWDAIQAGNFPEWELNVQVMSEDEALEFGFDVLDATKMIPEELVPLQKVGVMRLDVNPVNYFAETEQIMFQPGHIVRGIDFTEDPLLQGRIFSYLDTQINRHGGP…	NVLAQLNK
IOZ07G6932.t1.c2142-1	3424	MVRYAVAAASLGLAGLAQASCPFSNPQHLAARADPGSSREHVAQFDVDDGQGFLTSDAGGPIQDQQSLRAGGRGSTLLEDFMFRQKMTRFDHERVPERAVHARGAGAYGTFTSYDDFSNVTAASFLGAKGKKTPTFVRFSTVAGSRGSADTVRDVHGFATRFYTDQGNFDIVGNNIPVFFIHDAIQFPDLIHAVKPKPDREMPQAATAHDSAWDFFSQETSTLHTLFWAMAGYGIPRSFRHMDGFGVHTFRFVNDEGQSKLIKWHWKTKQGKASLVWDEAQHIAGSNADFHRQDLWDAIQAGNFPEWELNVQVMSEDEALEFGFDVLDATKMIPEELVPLQKVGVMRLDVNPVNYFAETEQIMFQPGHIVRGIDFTEDPLLQGRIFSYLDTQINRHGGP…	ISHDIAVR
IOZ07G6932.t1.c2142-1	7297	MVRYAVAAASLGLAGLAQASCPFSNPQHLAARADPGSSREHVAQFDVDDGQGFLTSDAGGPIQDQQSLRAGGRGSTLLEDFMFRQKMTRFDHERVPERAVHARGAGAYGTFTSYDDFSNVTAASFLGAKGKKTPTFVRFSTVAGSRGSADTVRDVHGFATRFYTDQGNFDIVGNNIPVFFIHDAIQFPDLIHAVKPKPDREMPQAATAHDSAWDFFSQETSTLHTLFWAMAGYGIPRSFRHMDGFGVHTFRFVNDEGQSKLIKWHWKTKQGKASLVWDEAQHIAGSNADFHRQDLWDAIQAGNFPEWELNVQVMSEDEALEFGFDVLDATKMIPEELVPLQKVGVMRLDVNPVNYFAETEQIMFQPGHIVRGIDFTEDPLLQGRIFSYLDTQINRHGGP…	VTVVTVAETLAEGVDVTYAAAGATGFDGIIVAK
IOZ07G6932.t1.c2142-1	3995	MVRYAVAAASLGLAGLAQASCPFSNPQHLAARADPGSSREHVAQFDVDDGQGFLTSDAGGPIQDQQSLRAGGRGSTLLEDFMFRQKMTRFDHERVPERAVHARGAGAYGTFTSYDDFSNVTAASFLGAKGKKTPTFVRFSTVAGSRGSADTVRDVHGFATRFYTDQGNFDIVGNNIPVFFIHDAIQFPDLIHAVKPKPDREMPQAATAHDSAWDFFSQETSTLHTLFWAMAGYGIPRSFRHMDGFGVHTFRFVNDEGQSKLIKWHWKTKQGKASLVWDEAQHIAGSNADFHRQDLWDAIQAGNFPEWELNVQVMSEDEALEFGFDVLDATKMIPEELVPLQKVGVMRLDVNPVNYFAETEQIMFQPGHIVRGIDFTEDPLLQGRIFSYLDTQINRHGGP…	LFYNSLTK
IOZ07G6932.t1.c2142-1	5490	MVRYAVAAASLGLAGLAQASCPFSNPQHLAARADPGSSREHVAQFDVDDGQGFLTSDAGGPIQDQQSLRAGGRGSTLLEDFMFRQKMTRFDHERVPERAVHARGAGAYGTFTSYDDFSNVTAASFLGAKGKKTPTFVRFSTVAGSRGSADTVRDVHGFATRFYTDQGNFDIVGNNIPVFFIHDAIQFPDLIHAVKPKPDREMPQAATAHDSAWDFFSQETSTLHTLFWAMAGYGIPRSFRHMDGFGVHTFRFVNDEGQSKLIKWHWKTKQGKASLVWDEAQHIAGSNADFHRQDLWDAIQAGNFPEWELNVQVMSEDEALEFGFDVLDATKMIPEELVPLQKVGVMRLDVNPVNYFAETEQIMFQPGHIVRGIDFTEDPLLQGRIFSYLDTQINRHGGP…	RPTQIVSDGYNWGK
IOZ07G6932.t1.c2142-1	2073	MVRYAVAAASLGLAGLAQASCPFSNPQHLAARADPGSSREHVAQFDVDDGQGFLTSDAGGPIQDQQSLRAGGRGSTLLEDFMFRQKMTRFDHERVPERAVHARGAGAYGTFTSYDDFSNVTAASFLGAKGKKTPTFVRFSTVAGSRGSADTVRDVHGFATRFYTDQGNFDIVGNNIPVFFIHDAIQFPDLIHAVKPKPDREMPQAATAHDSAWDFFSQETSTLHTLFWAMAGYGIPRSFRHMDGFGVHTFRFVNDEGQSKLIKWHWKTKQGKASLVWDEAQHIAGSNADFHRQDLWDAIQAGNFPEWELNVQVMSEDEALEFGFDVLDATKMIPEELVPLQKVGVMRLDVNPVNYFAETEQIMFQPGHIVRGIDFTEDPLLQGRIFSYLDTQINRHGGP…	FSTVAGSR
IOZ07G6932.t1.c2142-1	3188	MVRYAVAAASLGLAGLAQASCPFSNPQHLAARADPGSSREHVAQFDVDDGQGFLTSDAGGPIQDQQSLRAGGRGSTLLEDFMFRQKMTRFDHERVPERAVHARGAGAYGTFTSYDDFSNVTAASFLGAKGKKTPTFVRFSTVAGSRGSADTVRDVHGFATRFYTDQGNFDIVGNNIPVFFIHDAIQFPDLIHAVKPKPDREMPQAATAHDSAWDFFSQETSTLHTLFWAMAGYGIPRSFRHMDGFGVHTFRFVNDEGQSKLIKWHWKTKQGKASLVWDEAQHIAGSNADFHRQDLWDAIQAGNFPEWELNVQVMSEDEALEFGFDVLDATKMIPEELVPLQKVGVMRLDVNPVNYFAETEQIMFQPGHIVRGIDFTEDPLLQGRIFSYLDTQINRHGGP…	IEQQFLIDAIR
IOZ07G6932.t1.c2142-1	2897	MVRYAVAAASLGLAGLAQASCPFSNPQHLAARADPGSSREHVAQFDVDDGQGFLTSDAGGPIQDQQSLRAGGRGSTLLEDFMFRQKMTRFDHERVPERAVHARGAGAYGTFTSYDDFSNVTAASFLGAKGKKTPTFVRFSTVAGSRGSADTVRDVHGFATRFYTDQGNFDIVGNNIPVFFIHDAIQFPDLIHAVKPKPDREMPQAATAHDSAWDFFSQETSTLHTLFWAMAGYGIPRSFRHMDGFGVHTFRFVNDEGQSKLIKWHWKTKQGKASLVWDEAQHIAGSNADFHRQDLWDAIQAGNFPEWELNVQVMSEDEALEFGFDVLDATKMIPEELVPLQKVGVMRLDVNPVNYFAETEQIMFQPGHIVRGIDFTEDPLLQGRIFSYLDTQINRHGGP…	HGGPNFEQLPINRPVVPIHNNNR
IOZ07G6932.t1.c2142-1	2147	MVRYAVAAASLGLAGLAQASCPFSNPQHLAARADPGSSREHVAQFDVDDGQGFLTSDAGGPIQDQQSLRAGGRGSTLLEDFMFRQKMTRFDHERVPERAVHARGAGAYGTFTSYDDFSNVTAASFLGAKGKKTPTFVRFSTVAGSRGSADTVRDVHGFATRFYTDQGNFDIVGNNIPVFFIHDAIQFPDLIHAVKPKPDREMPQAATAHDSAWDFFSQETSTLHTLFWAMAGYGIPRSFRHMDGFGVHTFRFVNDEGQSKLIKWHWKTKQGKASLVWDEAQHIAGSNADFHRQDLWDAIQAGNFPEWELNVQVMSEDEALEFGFDVLDATKMIPEELVPLQKVGVMRLDVNPVNYFAETEQIMFQPGHIVRGIDFTEDPLLQGRIFSYLDTQINRHGGP…	FYTDQGNFDIVGNNIPVFFIHDAIQFPDLIHAVKPKPDR
IOZ07G6932.t1.c2142-1	2975	MVRYAVAAASLGLAGLAQASCPFSNPQHLAARADPGSSREHVAQFDVDDGQGFLTSDAGGPIQDQQSLRAGGRGSTLLEDFMFRQKMTRFDHERVPERAVHARGAGAYGTFTSYDDFSNVTAASFLGAKGKKTPTFVRFSTVAGSRGSADTVRDVHGFATRFYTDQGNFDIVGNNIPVFFIHDAIQFPDLIHAVKPKPDREMPQAATAHDSAWDFFSQETSTLHTLFWAMAGYGIPRSFRHMDGFGVHTFRFVNDEGQSKLIKWHWKTKQGKASLVWDEAQHIAGSNADFHRQDLWDAIQAGNFPEWELNVQVMSEDEALEFGFDVLDATKMIPEELVPLQKVGVMRLDVNPVNYFAETEQIMFQPGHIVRGIDFTEDPLLQGRIFSYLDTQINRHGGP…	HMDGFGVHTFR
MSTRG.8556.1.702-1898	2991	SRQTHSSSSPSGVSHPLSPLSPLSPLTMTPQVSPSPTTFSPSLPAPSGVVPNPRDPASLVGLAGIAAGIGVSFVTVFFLLRTYARVVVKRIWTFEDVLVTISWGGTVAYCAIMRATMSHNGGKHGWDITKAQAHEAAYWFNVASIEYGVMIGMTKLAVLWLYRRVFSPARGSRFDNACLGLVVLIVGFYGSTSVVKIWECEPRQKIWDSSLPGKCLELNWILNISGGFNMVTDFLILLLPVQAVRKLKVNRLKRVLIVLTFTFGLCAPIFATIGFVVRLRNSANPDKTWNQPEILLWGAGELVSGNLCVCFPELPFLFRSKKRAQIRRDRGRRRHPTASQVEAWHEEANKKGPQPSYPYFTKSLMGTAFTGTAATGTTVDQPYVELRDQASVAKAPSA*	HPTASQVEAWHEEANK
MSTRG.8556.2.604-1800	2991	SRQTHSSSSPSGVSHPLSPLSPLSPLTMTPQVSPSPTTFSPSLPAPSGVVPNPRDPASLVGLAGIAAGIGVSFVTVFFLLRTYARVVVKRIWTFEDVLVTISWGGTVAYCAIMRATMSHNGGKHGWDITKAQAHEAAYWFNVASIEYGVMIGMTKLAVLWLYRRVFSPARGSRFDNACLGLVVLIVGFYGSTSVVKIWECEPRQKIWDSSLPGKCLELNWILNISGGFNMVTDFLILLLPVQAVRKLKVNRLKRVLIVLTFTFGLCAPIFATIGFVVRLRNSANPDKTWNQPEILLWGAGELVSGNLCVCFPELPFLFRSKKRAQIRRDRGRRRHPTASQVEAWHEEANKKGPQPSYPYFTKSLMGTAFTGTAATGTTVDQPYVELRDQASVAKAPSA*	HPTASQVEAWHEEANK
IOZ07G6411.t1.1-3597	2669	MRALTSVGVLIASGFLHQSTAQVAGYGSPDVGSGANSYGEPDNGPQDGASATVEGLPGGSPGGSPGGPVCVVQGITTVFVTVYPTSPVSPAGGSLSATGGPNHQTLHPTRTIRVSPFGHSPATRSSVSPFTTITVDIWGHGADAGLKSGETANGPGSGSPAANDAPPPSAGAPAGYGEEAGGSWPQPAAAIDSAGSDGDSAGTVAGGAPPSPTGLTASPDGSPAPYGPNNPAQVSPGYGAQRGDGVAAWSTVVTDTEIHWVTGAEGPTPVTILSKHTLSATGAAQSPATGGAFTYVTTIGPDGHATVLEWPAGLPQGNGGPAVSTVAGLPNDQVPLAPQVVSTAINPPLTAGGVAAPDGGASTTCTTYTVLGPDGVPTVVHSSWVVPYTGPITVASGPL…	GTGDAAEVGVGPNAASPCFR
IOZ07G7081.t1.c816-1	677	MPGFDFSNYNRNAALHARGVPLPKATSTGTTIVGCIFDGGVVIAADTRATSGPIVADKNCEKLHYISPQIWCAGAGTAADTEFTTSLISSQLELHSLSTGRRPRVVTCMTLLKQHLFRHQGHIGAYLVVAGCDPTGTHLFTVHAHGSTDKLPYVTMGSGSLAAMSVFETQWKASLTQDEAVKLASDAILAGIFNDLGSGSNVDVAIITKEKTTLKRNLIKPNEKSSKLQSYAFPKGTTAVLNEKIIHKNEIGRYVSVHEVPLETEKMDIDT*	ASLTQDEAVK
IOZ07G7081.t1.c816-1	755	MPGFDFSNYNRNAALHARGVPLPKATSTGTTIVGCIFDGGVVIAADTRATSGPIVADKNCEKLHYISPQIWCAGAGTAADTEFTTSLISSQLELHSLSTGRRPRVVTCMTLLKQHLFRHQGHIGAYLVVAGCDPTGTHLFTVHAHGSTDKLPYVTMGSGSLAAMSVFETQWKASLTQDEAVKLASDAILAGIFNDLGSGSNVDVAIITKEKTTLKRNLIKPNEKSSKLQSYAFPKGTTAVLNEKIIHKNEIGRYVSVHEVPLETEKMDIDT*	ATSGPIVADKNCEK
IOZ07G7081.t1.c816-1	754	MPGFDFSNYNRNAALHARGVPLPKATSTGTTIVGCIFDGGVVIAADTRATSGPIVADKNCEKLHYISPQIWCAGAGTAADTEFTTSLISSQLELHSLSTGRRPRVVTCMTLLKQHLFRHQGHIGAYLVVAGCDPTGTHLFTVHAHGSTDKLPYVTMGSGSLAAMSVFETQWKASLTQDEAVKLASDAILAGIFNDLGSGSNVDVAIITKEKTTLKRNLIKPNEKSSKLQSYAFPKGTTAVLNEKIIHKNEIGRYVSVHEVPLETEKMDIDT*	ATSGPIVADK
IOZ07G7031.t1.c816-1	873	MRFSLSAATAALVMATSAFAQEGQVTSDFDPVTSPSANQTIPTGQSFPITWTPISKYDAVQVKIELVGGHYQNGQTHRAWVTPEGTTIPNKDGTYTWTVGSEHGELPCYGLKIISSDGKYLQYSPPFFIGSQKNCPKTLDGASTAVSSSGASSATSAAPVASGYSVPVVTSAVAPKATGAGVSTHQANVDGLDKNATSIVKPDTAGAGTVAGPGSVSATAGAGPARPSTSLAGRPNNSTGSGVTVQTGAAPLVQAGFLSVLGGVVAVALAL*	AWVTPEGTTIPNKDGTYTWTVGSEHGELPCYGLK
IOZ07G7031.t1.c816-1	1105	MRFSLSAATAALVMATSAFAQEGQVTSDFDPVTSPSANQTIPTGQSFPITWTPISKYDAVQVKIELVGGHYQNGQTHRAWVTPEGTTIPNKDGTYTWTVGSEHGELPCYGLKIISSDGKYLQYSPPFFIGSQKNCPKTLDGASTAVSSSGASSATSAAPVASGYSVPVVTSAVAPKATGAGVSTHQANVDGLDKNATSIVKPDTAGAGTVAGPGSVSATAGAGPARPSTSLAGRPNNSTGSGVTVQTGAAPLVQAGFLSVLGGVVAVALAL*	DGTYTWTVGSEHGELPCYGLK
IOZ07G7031.t1.c816-1	7633	MRFSLSAATAALVMATSAFAQEGQVTSDFDPVTSPSANQTIPTGQSFPITWTPISKYDAVQVKIELVGGHYQNGQTHRAWVTPEGTTIPNKDGTYTWTVGSEHGELPCYGLKIISSDGKYLQYSPPFFIGSQKNCPKTLDGASTAVSSSGASSATSAAPVASGYSVPVVTSAVAPKATGAGVSTHQANVDGLDKNATSIVKPDTAGAGTVAGPGSVSATAGAGPARPSTSLAGRPNNSTGSGVTVQTGAAPLVQAGFLSVLGGVVAVALAL*	YLQYSPPFFIGSQK
IOZ07G7031.t1.c816-1	872	MRFSLSAATAALVMATSAFAQEGQVTSDFDPVTSPSANQTIPTGQSFPITWTPISKYDAVQVKIELVGGHYQNGQTHRAWVTPEGTTIPNKDGTYTWTVGSEHGELPCYGLKIISSDGKYLQYSPPFFIGSQKNCPKTLDGASTAVSSSGASSATSAAPVASGYSVPVVTSAVAPKATGAGVSTHQANVDGLDKNATSIVKPDTAGAGTVAGPGSVSATAGAGPARPSTSLAGRPNNSTGSGVTVQTGAAPLVQAGFLSVLGGVVAVALAL*	AWVTPEGTTIPNK
MSTRG.8973.1.c808-347	654	RLRTYPVVQPPPPPPLVNQSFHPSNSKPHTHAHIHHHVITSSWKAPSARSPRSPGMLFRTTYARAAALRPLRATFSTTARAMGEGDTGAPPKMGGQGDAFQRRERASEDYAIREREKEKLLELKKKLAEQKQHLDRLSKHIDEITKDQGGERN*	ASEDYAIR
MSTRG.8973.1.c808-347	4617	RLRTYPVVQPPPPPPLVNQSFHPSNSKPHTHAHIHHHVITSSWKAPSARSPRSPGMLFRTTYARAAALRPLRATFSTTARAMGEGDTGAPPKMGGQGDAFQRRERASEDYAIREREKEKLLELKKKLAEQKQHLDRLSKHIDEITKDQGGERN*	MGGQGDAFQR
IOZ07G7504.t2.c390-1	6369	MAPDAIHHINSADELTALLEKTTYVAVDFYADWCPPCKTIAPFFESLAARHGKPEFLAFAKVNVDDVSSVAQTYRITAMPTFLFFKDGKQVAVNGEAMIQGADPRKLGAAVEKLGDLAMKRADETASAS*	TIAPFFESLAAR
IOZ07G7504.t2.c390-1	7148	MAPDAIHHINSADELTALLEKTTYVAVDFYADWCPPCKTIAPFFESLAARHGKPEFLAFAKVNVDDVSSVAQTYRITAMPTFLFFKDGKQVAVNGEAMIQGADPRKLGAAVEKLGDLAMKRADETASAS*	VNVDDVSSVAQTYR
MSTRG.9438.1.c1434-490	3289	ACRLCPWGRMRLHQGRGQEQRGVGPWSPFPVCCRLVHWAEPPCPPFLGNRYFQCVTNPDCEMCWVETSTRVSRATSRDAASASVSVSVSNSSSNSFSNSTTDYRTAAPGTYTVTASNVVSVIVVPVPPEATVSSSSSSPSPSSSSSSSSSSTSTSSASPRVITLVETTVVTVTPTSVSTTAAEPDGPSTVSAADAQTSEAQGEAKCVGVCNCARIKDETSAEYYQCLTDPACEDCRNVVTGEPPASDAAPSATGPSPPRSSRSAPRAPTTTSPARPKPSCPGYCDCSKIKDKQSDEYFQCLTNPNCERCRADRG*	IKDETSAEYYQCLTDPACEDCR
MSTRG.9438.2.c1434-490	3289	ACRLCPWGRMRLHQGRGQEQRGVGPWSPFPVCCRLVHWAEPPCPPFLGNRYFQCVTNPDCEMCWVETSTRVSRATSRDAASASVSVSVSNSSSNSFSNSTTDYRTAAPGTYTVTASNVVSVIVVPVPPEATVSSSSSSPSPSSSSSSSSSSTSTSSASPRVITLVETTVVTVTPTSVSTTAAEPDGPSTVSAADAQTSEAQGEAKCVGVCNCARIKDETSAEYYQCLTDPACEDCRNVVTGEPPASDAAPSATGPSPPRSSRSAPRAPTTTSPARPKPSCPGYCDCSKIKDKQSDEYFQCLTNPNCERCRADRG*	IKDETSAEYYQCLTDPACEDCR
MSTRG.9438.3.c1602-490	3289	HHRRPINLQKNPVLPTILALVKMRLFGSFMAGLCVFGLAVAAPPPSPGRPPEMMTCQMAVSTSNDNLVQESSAPPAPSSSSSLEHADCAPGGECDCTRVADKNSEEYFQCVTNPDCEMCWVETSTRVSRATSRDAASASVSVSVSNSSSNSFSNSTTDYRTAAPGTYTVTASNVVSVIVVPVPPEATVSSSSSSPSPSSSSSSSSSSTSTSSASPRVITLVETTVVTVTPTSVSTTAAEPDGPSTVSAADAQTSEAQGEAKCVGVCNCARIKDETSAEYYQCLTDPACEDCRNVVTGEPPASDAAPSATGPSPPRSSRSAPRAPTTTSPARPKPSCPGYCDCSKIKDKQSDEYFQCLTNPNCERCRADRG*	IKDETSAEYYQCLTDPACEDCR
IOZ07G7674.t1.c1047-1	3289	MRLFGSFMAGLCVFGLAVAAPPPSPGRPPEMMTCQMAVSTSNDNLVQESSAPPAPSSSSSLEHADCAPGGECDCTRVADKNSEEYFQCVTNPDCEMCWVETSTRVSRATSRDAASASVSVSVSNSSSNSFSNSTTDYRTAAPGTYTVTASNVVSVIVVPVPPEATVSSSSSSPSPSSSSSSSSSSTSTSSASPRVITLVETTVVTVTPTSVSTTAAEPDGPSTVSAADAQTSEAQGEAKCVGVCNCARIKDETSAEYYQCLTDPACEDCRNVVTGEPPASDAAPSATGPSPPRSSRSAPRAPTTTSPARPKPSCPGYCDCSKIKDKQSDEYFQCLTNPNCERCRADRG*	IKDETSAEYYQCLTDPACEDCR
MSTRG.9508.1.c3155-2679	107	PWQRIVLPPPSMSFPTRSLSTHMRAASGSASSASQSPALVARIEEKKAELENLKELRDLSAAVAGQMAALEHKLQTLSGGTEAIAAVLSNWHNVLRAINMASTKLAAPSSESAEQEDQASKPLPQTLVRIPTEHAPTFQAQAEAMEAAAPEDTSTTSA*	AASGSASSASQSPALVAR
MSTRG.9655.1.c411-1	4534	LPFPDMTTLKYVEPAPMGSADEGKLVTTTVHAYDTQQLRTAFRGQLMGIAMMSFMHLYMKYTNPLLIQSIIPVKSALESNLVKIFIFGHPATGDLKRPFKQAQGFMSAMQGGGQVQSDKKAIEAAEKAGRGGAKEE*	LVTTTVHAYDTQQLR
IOZ07G8060.t1.c1131-1	7181	MPDLNSVPPSPHSLAASRRRSSHMMMPPPPVPQSPSLNILPSNQGVVGHARTHSRSQSHGPWSSSASPFVPYNLPSGSHSQYFSSPDSGPVRHPRPLTATELHMQLEKEQEAVVNRLTRELSLLRTAQNASVASNTSSTSATASTHEPVTDPSLLTGSGFSIPTARRHHRNSSSTSHVPSMQLASPYETRPRPTLPLSRQDSPASRRSQTNSPGPQASSIDPSSYFHQQRVPPPASMPMSSVAATPGSGSLAEQMSPSLMPATSRYEETAFYRHELEAAKKENEGLKRRIRDLERMMQSRRTPAAGRVPSDAASTTTATTTPATGPNDGPPPRPERGRGMTSQSIASVTSVGVGVPDDEVKVGESAASSGLGNKPQ*	VPSDAASTTTATTTPATGPNDGPPPRPER
IOZ07G8060.t1.c1131-1	6948	MPDLNSVPPSPHSLAASRRRSSHMMMPPPPVPQSPSLNILPSNQGVVGHARTHSRSQSHGPWSSSASPFVPYNLPSGSHSQYFSSPDSGPVRHPRPLTATELHMQLEKEQEAVVNRLTRELSLLRTAQNASVASNTSSTSATASTHEPVTDPSLLTGSGFSIPTARRHHRNSSSTSHVPSMQLASPYETRPRPTLPLSRQDSPASRRSQTNSPGPQASSIDPSSYFHQQRVPPPASMPMSSVAATPGSGSLAEQMSPSLMPATSRYEETAFYRHELEAAKKENEGLKRRIRDLERMMQSRRTPAAGRVPSDAASTTTATTTPATGPNDGPPPRPERGRGMTSQSIASVTSVGVGVPDDEVKVGESAASSGLGNKPQ*	VGESAASSGLGNKPQ
MSTRG.10051.1.155-1327	3849	RVPSSSASSHFFSRASTTSSFLALQQQRPLCLNSASLLAGCEASSHSASDTPILSSPTGLPRAVTMVLHNPNNWHWVNKDVSPWARQWFEDNLTKLDVQDGDIEAKVSRIQSMDGDVDVSQRKGKVITIFDVKLVLEYTGSAPDVDEVSGTITVPELAHDTNEDEYVFDVDIFSESKEKQPVKDIVRSKLVPLLRKEFQKLAPALIAEHGKDIQHASGSHPSSGFSTPNLHSETSSSKPSQSTSAPTSTSGIVNTVTVTDNEEFRTTAEELYQTFVDPGRLAAFTRSPPRLFEGAKKGGKFELFGGNVSGEYLELDSPTKLVQSWRLSQWPAGHYSRLQIEFDQNDVDHVTVMRVMWEGVPAGQEEVTKRNWLEYYIKSIKQTFGFGTLL*	LAPALIAEHGK
MSTRG.10051.1.155-1327	6596	RVPSSSASSHFFSRASTTSSFLALQQQRPLCLNSASLLAGCEASSHSASDTPILSSPTGLPRAVTMVLHNPNNWHWVNKDVSPWARQWFEDNLTKLDVQDGDIEAKVSRIQSMDGDVDVSQRKGKVITIFDVKLVLEYTGSAPDVDEVSGTITVPELAHDTNEDEYVFDVDIFSESKEKQPVKDIVRSKLVPLLRKEFQKLAPALIAEHGKDIQHASGSHPSSGFSTPNLHSETSSSKPSQSTSAPTSTSGIVNTVTVTDNEEFRTTAEELYQTFVDPGRLAAFTRSPPRLFEGAKKGGKFELFGGNVSGEYLELDSPTKLVQSWRLSQWPAGHYSRLQIEFDQNDVDHVTVMRVMWEGVPAGQEEVTKRNWLEYYIKSIKQTFGFGTLL*	TTAEELYQTFVDPGR
IOZ07G8276.t2.c1305-1	542	MPDPASLDADGDDDVPLSLVKEKQAIEKKESIRKASVGQSQAPQGDLIGGDDPIPSRASTAGPAAARVPSKAEPAAPKTTNTKDSLLGLDFLGGASAPPRPSSTPGLASPGGPSRPDLKQSILSLYASAPKPQALPPQAAQRQGSFGGMLSPTMGHQPHGSAGGFGDAFGSLSISNKAPAPDPFANLGGASSSSRATSQPPSGSTFGGLGGGSFFDSKSVQPPAVSHQQKPSNSGFGMSSAFSTPFSSPPPTQHAVAPKPVQPSSSAMNDLFDLSSPVTQTKSPPPPIKPAPPASTTSVFNLSAIQNKVVSSPPATVTMTSTAMGGAGGFGADIWGGNDWSTSDTTGAAAPAPKSPELVKSPASNMSWGGGGFANTPIVAGSSGGFNPAPKVTADEEFG…	APAPDPFANLGGASSSSR
IOZ07G8276.t1.c1710-1	542	MSRRAPNPAAERAAERAAQNQTTIKSLLKLEPNKVCADCKRNKHPRWASWNLGIFVCIRCSGIHRGMGTHISRVKSVDLDSWTDEQLQSILSWGNARANKYWEAKLAAGHAPSEAKIENFIRTKYELKRWVMEGPMPDPASLDADGDDDVPLSLVKEKQAIEKKESIRKASVGQSQAPQGDLIGGDDPIPSRASTAGPAAARVPSKAEPAAPKTTNTKDSLLGLDFLGGASAPPRPSSTPGLASPGGPSRPDLKQSILSLYASAPKPQALPPQAAQRQGSFGGMLSPTMGHQPHGSAGGFGDAFGSLSISNKAPAPDPFANLGGASSSSRATSQPPSGSTFGGLGGGSFFDSKSVQPPAVSHQQKPSNSGFGMSSAFSTPFSSPPPTQHAVAPKPVQPS…	APAPDPFANLGGASSSSR
IOZ07G8277.t1.1-615	2276	MRFSPLFSTGFSILSHLVRNRLPPQARLARPRSAPLRSMSGIPFLGALFGSSSSRSSNMSYPDQRSNDEWRAVLNKEQFRILREKGTEPPGSGKFDKHYPEEGVYTCAGCHTPLYKASHKFKSGCGWPAYFDSIPGAVSRHEDRTFGMTRTEIVCSNCGGHLGHVFKGEGLPTPTDERHCVNSVSLSFSANDKTANGSGASSKA*	GEGLPTPTDER
MSTRG.10209.3.c1199-261	4831	YIYVSHAHLIYKYTAGHHEAANMRASLLLAAVPLAAALPHVQDNPVDLEASFAGELEQPDDPSMKLFSFNNSPELQTLPSEQVWGKEETIITKTEVTYHAESTAVELAPVDDGPPEAVWVQEVKQEDAKAKAAVLPPAEDDKAVLPPAENDKGDGAQSSTLTLYRTKALKLHNDARKDAKNEVELSWSEELEELSLEWAKQCNYRHSKNKPKGPGTVAENIAAQPKDMASNELAALDHSWTSWYNDELPYFNFDFNPENMDKETGHVRNILNPAFDQVGQASYLCPELRSEGETTVKKNWYFTVTSFSGPPS*	NILNPAFDQVGQASYLCPELR
MSTRG.10209.3.c1199-261	2546	YIYVSHAHLIYKYTAGHHEAANMRASLLLAAVPLAAALPHVQDNPVDLEASFAGELEQPDDPSMKLFSFNNSPELQTLPSEQVWGKEETIITKTEVTYHAESTAVELAPVDDGPPEAVWVQEVKQEDAKAKAAVLPPAEDDKAVLPPAENDKGDGAQSSTLTLYRTKALKLHNDARKDAKNEVELSWSEELEELSLEWAKQCNYRHSKNKPKGPGTVAENIAAQPKDMASNELAALDHSWTSWYNDELPYFNFDFNPENMDKETGHVRNILNPAFDQVGQASYLCPELRSEGETTVKKNWYFTVTSFSGPPS*	GPGTVAENIAAQPK
IOZ07G8375.t1.c915-1	4831	MRASLLLAAVPLAAALPHVQDNPVDLEASFAGELEQPDDPSMKLFSFNNSPELQTLPSEQVWGKEETIITKTEVTYHAESTAVELAPVDDGPPEAVWVQEVKQEDAKAKAVLPPAEDAKAKAKAAVLPPAEDDKAVLPPAENDKGDGAQSSTLTLYRTKALKLHNDARKDAKNEVELSWSEELEELSLEWAKQCNYRHSKNKPKGPGTVAENIAAQPKDMASNELAALDHSWTSWYNDELPYFNFDFNPENMDKETGHVRNILNPAFDQVGQASYLCPELRSEGETTVKKNWYFTVTSFSGPPS*	NILNPAFDQVGQASYLCPELR
IOZ07G8375.t1.c915-1	2546	MRASLLLAAVPLAAALPHVQDNPVDLEASFAGELEQPDDPSMKLFSFNNSPELQTLPSEQVWGKEETIITKTEVTYHAESTAVELAPVDDGPPEAVWVQEVKQEDAKAKAVLPPAEDAKAKAKAAVLPPAEDDKAVLPPAENDKGDGAQSSTLTLYRTKALKLHNDARKDAKNEVELSWSEELEELSLEWAKQCNYRHSKNKPKGPGTVAENIAAQPKDMASNELAALDHSWTSWYNDELPYFNFDFNPENMDKETGHVRNILNPAFDQVGQASYLCPELRSEGETTVKKNWYFTVTSFSGPPS*	GPGTVAENIAAQPK
IOZ07G8446.t1.1-1512	546	MDKVKQLLNVGSKPDAAPAEPSPDALSDLKAKYSDAGQDHVFAFYDSLSSSQRGLLFDQLSSFDPAHINDVSKRALSTPASDKSNDTLEPLPDSATASILDSSPADISKWYSSGLDLIARNKVAVVLMAGGQGTRLGSSAPKGCFDIGLPSHKTLFQIQAERIRKVQKLAAEKTGASSAVVPWYVMTSGPTRGPTQRFFEEHSYFGLDSANVSIFEQGVLPCISNEGKILLEDKSKVAVAPDGNGGIYQALVASGVLDDMRKRGIQHIHAYCVDNCLVKVADPVFLGFSASLDVDIATKVVRKRNATESVGLILSKNGKPDVVEYSEIDKATAEAQDPKQAGLLKFRAANIVNHYYSFRFLESIPQWSHKLPHHVANKKIPAVDPKTGETIKPESPNGI…	APAVLELEQKE
IOZ07G8446.t1.1-1512	4746	MDKVKQLLNVGSKPDAAPAEPSPDALSDLKAKYSDAGQDHVFAFYDSLSSSQRGLLFDQLSSFDPAHINDVSKRALSTPASDKSNDTLEPLPDSATASILDSSPADISKWYSSGLDLIARNKVAVVLMAGGQGTRLGSSAPKGCFDIGLPSHKTLFQIQAERIRKVQKLAAEKTGASSAVVPWYVMTSGPTRGPTQRFFEEHSYFGLDSANVSIFEQGVLPCISNEGKILLEDKSKVAVAPDGNGGIYQALVASGVLDDMRKRGIQHIHAYCVDNCLVKVADPVFLGFSASLDVDIATKVVRKRNATESVGLILSKNGKPDVVEYSEIDKATAEAQDPKQAGLLKFRAANIVNHYYSFRFLESIPQWSHKLPHHVANKKIPAVDPKTGETIKPESPNGI…	NATESVGLILSK
IOZ07G8446.t1.1-1512	83	MDKVKQLLNVGSKPDAAPAEPSPDALSDLKAKYSDAGQDHVFAFYDSLSSSQRGLLFDQLSSFDPAHINDVSKRALSTPASDKSNDTLEPLPDSATASILDSSPADISKWYSSGLDLIARNKVAVVLMAGGQGTRLGSSAPKGCFDIGLPSHKTLFQIQAERIRKVQKLAAEKTGASSAVVPWYVMTSGPTRGPTQRFFEEHSYFGLDSANVSIFEQGVLPCISNEGKILLEDKSKVAVAPDGNGGIYQALVASGVLDDMRKRGIQHIHAYCVDNCLVKVADPVFLGFSASLDVDIATKVVRKRNATESVGLILSKNGKPDVVEYSEIDKATAEAQDPKQAGLLKFRAANIVNHYYSFRFLESIPQWSHKLPHHVANKKIPAVDPKTGETIKPESPNGI…	AANIVNHYYSFR
IOZ07G8446.t1.1-1512	5263	MDKVKQLLNVGSKPDAAPAEPSPDALSDLKAKYSDAGQDHVFAFYDSLSSSQRGLLFDQLSSFDPAHINDVSKRALSTPASDKSNDTLEPLPDSATASILDSSPADISKWYSSGLDLIARNKVAVVLMAGGQGTRLGSSAPKGCFDIGLPSHKTLFQIQAERIRKVQKLAAEKTGASSAVVPWYVMTSGPTRGPTQRFFEEHSYFGLDSANVSIFEQGVLPCISNEGKILLEDKSKVAVAPDGNGGIYQALVASGVLDDMRKRGIQHIHAYCVDNCLVKVADPVFLGFSASLDVDIATKVVRKRNATESVGLILSKNGKPDVVEYSEIDKATAEAQDPKQAGLLKFRAANIVNHYYSFRFLESIPQWSHKLPHHVANKKIPAVDPKTGETIKPESPNGI…	QLLNVGSKPDAAPAEPSPDALSDLK
IOZ07G8446.t1.1-1512	3958	MDKVKQLLNVGSKPDAAPAEPSPDALSDLKAKYSDAGQDHVFAFYDSLSSSQRGLLFDQLSSFDPAHINDVSKRALSTPASDKSNDTLEPLPDSATASILDSSPADISKWYSSGLDLIARNKVAVVLMAGGQGTRLGSSAPKGCFDIGLPSHKTLFQIQAERIRKVQKLAAEKTGASSAVVPWYVMTSGPTRGPTQRFFEEHSYFGLDSANVSIFEQGVLPCISNEGKILLEDKSKVAVAPDGNGGIYQALVASGVLDDMRKRGIQHIHAYCVDNCLVKVADPVFLGFSASLDVDIATKVVRKRNATESVGLILSKNGKPDVVEYSEIDKATAEAQDPKQAGLLKFRAANIVNHYYSFRFLESIPQWSHKLPHHVANKKIPAVDPKTGETIKPESPNGI…	LEQFVFDVFPLLSLDK
IOZ07G8446.t1.1-1512	7675	MDKVKQLLNVGSKPDAAPAEPSPDALSDLKAKYSDAGQDHVFAFYDSLSSSQRGLLFDQLSSFDPAHINDVSKRALSTPASDKSNDTLEPLPDSATASILDSSPADISKWYSSGLDLIARNKVAVVLMAGGQGTRLGSSAPKGCFDIGLPSHKTLFQIQAERIRKVQKLAAEKTGASSAVVPWYVMTSGPTRGPTQRFFEEHSYFGLDSANVSIFEQGVLPCISNEGKILLEDKSKVAVAPDGNGGIYQALVASGVLDDMRKRGIQHIHAYCVDNCLVKVADPVFLGFSASLDVDIATKVVRKRNATESVGLILSKNGKPDVVEYSEIDKATAEAQDPKQAGLLKFRAANIVNHYYSFRFLESIPQWSHKLPHHVANKKIPAVDPKTGETIKPESPNGI…	YSDAGQDHVFAFYDSLSSSQR
IOZ07G8446.t1.1-1512	5403	MDKVKQLLNVGSKPDAAPAEPSPDALSDLKAKYSDAGQDHVFAFYDSLSSSQRGLLFDQLSSFDPAHINDVSKRALSTPASDKSNDTLEPLPDSATASILDSSPADISKWYSSGLDLIARNKVAVVLMAGGQGTRLGSSAPKGCFDIGLPSHKTLFQIQAERIRKVQKLAAEKTGASSAVVPWYVMTSGPTRGPTQRFFEEHSYFGLDSANVSIFEQGVLPCISNEGKILLEDKSKVAVAPDGNGGIYQALVASGVLDDMRKRGIQHIHAYCVDNCLVKVADPVFLGFSASLDVDIATKVVRKRNATESVGLILSKNGKPDVVEYSEIDKATAEAQDPKQAGLLKFRAANIVNHYYSFRFLESIPQWSHKLPHHVANKKIPAVDPKTGETIKPESPNGI…	REDEFSPLK
IOZ07G8446.t1.1-1512	6806	MDKVKQLLNVGSKPDAAPAEPSPDALSDLKAKYSDAGQDHVFAFYDSLSSSQRGLLFDQLSSFDPAHINDVSKRALSTPASDKSNDTLEPLPDSATASILDSSPADISKWYSSGLDLIARNKVAVVLMAGGQGTRLGSSAPKGCFDIGLPSHKTLFQIQAERIRKVQKLAAEKTGASSAVVPWYVMTSGPTRGPTQRFFEEHSYFGLDSANVSIFEQGVLPCISNEGKILLEDKSKVAVAPDGNGGIYQALVASGVLDDMRKRGIQHIHAYCVDNCLVKVADPVFLGFSASLDVDIATKVVRKRNATESVGLILSKNGKPDVVEYSEIDKATAEAQDPKQAGLLKFRAANIVNHYYSFRFLESIPQWSHKLPHHVANKKIPAVDPKTGETIKPESPNGI…	VAVVLMAGGQGTR
IOZ07G8446.t1.1-1512	5893	MDKVKQLLNVGSKPDAAPAEPSPDALSDLKAKYSDAGQDHVFAFYDSLSSSQRGLLFDQLSSFDPAHINDVSKRALSTPASDKSNDTLEPLPDSATASILDSSPADISKWYSSGLDLIARNKVAVVLMAGGQGTRLGSSAPKGCFDIGLPSHKTLFQIQAERIRKVQKLAAEKTGASSAVVPWYVMTSGPTRGPTQRFFEEHSYFGLDSANVSIFEQGVLPCISNEGKILLEDKSKVAVAPDGNGGIYQALVASGVLDDMRKRGIQHIHAYCVDNCLVKVADPVFLGFSASLDVDIATKVVRKRNATESVGLILSKNGKPDVVEYSEIDKATAEAQDPKQAGLLKFRAANIVNHYYSFRFLESIPQWSHKLPHHVANKKIPAVDPKTGETIKPESPNGI…	SNDTLEPLPDSATASILDSSPADISK
IOZ07G8446.t1.1-1512	2216	MDKVKQLLNVGSKPDAAPAEPSPDALSDLKAKYSDAGQDHVFAFYDSLSSSQRGLLFDQLSSFDPAHINDVSKRALSTPASDKSNDTLEPLPDSATASILDSSPADISKWYSSGLDLIARNKVAVVLMAGGQGTRLGSSAPKGCFDIGLPSHKTLFQIQAERIRKVQKLAAEKTGASSAVVPWYVMTSGPTRGPTQRFFEEHSYFGLDSANVSIFEQGVLPCISNEGKILLEDKSKVAVAPDGNGGIYQALVASGVLDDMRKRGIQHIHAYCVDNCLVKVADPVFLGFSASLDVDIATKVVRKRNATESVGLILSKNGKPDVVEYSEIDKATAEAQDPKQAGLLKFRAANIVNHYYSFRFLESIPQWSHKLPHHVANKKIPAVDPKTGETIKPESPNGI…	GCFDIGLPSHK
MSTRG.10368.1.c3735-1558	5630	PTSLAAFVTMKATPLIINWHDQNAPVYSAHFEPNGPNSKGRLATAGGDNHVRIWKVECVGLERKVDYLSTLAKHNQAVNVVRWAPKGEIIASAGDDGNVILWVPGEPSSSNFGSSGQDDKESWRAKHMCRSSGAEIYDLAWSPDATHFIIGSMDNIARIYNAYTGTLIRQIAEHSHYVQGVTWDPLSEYIATQSSDRSVHIYSLKTKDGQNTFSQDDKPPRLAAHVKADLPPRRISSSSPAPPEFPPRTQLSVMDSSTSVGSPTASAPGTPTSFAVPMNPPSVVSHSRRSSFSSRRSASPAPSMPLPAVMQMEASPKPPSMAASFGMGVKNASLYANETLTSFFRRLTFTPDGSLLLTPSGQYQTQHQGDNNTKSTYEVINTVYIYTRGGINKPPVAHL…	SDNADLDASSPGPK
MSTRG.10368.2.c2937-760	5630	PTSLAAFVTMKATPLIINWHDQNAPVYSAHFEPNGPNSKGRLATAGGDNHVRIWKVECVGLERKVDYLSTLAKHNQAVNVVRWAPKGEIIASAGDDGNVILWVPGEPSSSNFGSSGQDDKESWRAKHMCRSSGAEIYDLAWSPDATHFIIGSMDNIARIYNAYTGTLIRQIAEHSHYVQGVTWDPLSEYIATQSSDRSVHIYSLKTKDGQNTFSQDDKPPRLAAHVKADLPPRRISSSSPAPPEFPPRTQLSVMDSSTSVGSPTASAPGTPTSFAVPMNPPSVVSHSRRSSFSSRRSASPAPSMPLPAVMQMEASPKPPSMAASFGMGVKNASLYANETLTSFFRRLTFTPDGSLLLTPSGQYQTQHQGDNNTKSTYEVINTVYIYTRGGINKPPVAHL…	SDNADLDASSPGPK
IOZ07G8507.t1.c1953-1	5630	MKATPLIINWHDQNAPVYSAHFEPNGPNSKGRLATAGGDNHVRIWKVECVGLERKVDYLSTLAKHNQAVNVVRWAPKGEIIASAGDDGNVILWVPGEPSSSNFGSSGQDDKESWRAKHMCRSSGAEIYDLAWSPDATHFIIGSMDNIARIYNAYTGTLIRQIAEHSHYVQGVTWDPLSEYIATQSSDRSVHIYSLKTKDGQNTFSQDDKPPRLAAHVKADLPPRRISSSSPAPPEFPPRTQLSVMDSSTSVGSPTASAPGTPTSFAVPMNPPSVVSHSRRSSFSSRRSASPAPSMPLPAVMQMEASPKPPSMAASFGMGVKNASLYANETLTSFFRRLTFTPDGSLLLTPSGQYQTQHQGDNNTKSTYEVINTVYIYTRGGINKPPVAHLPGHKKPSVV…	SDNADLDASSPGPK
MSTRG.10530.2.3-893	925	TYEANVTSRLLSTLDPLLPHLPLCNPHLLLRLQTLSHIGSLHKPSPRSSAFSSAPSSHRKISAFFASMRTSILTFRRHCSTKIAAQFRSVHTSTPLSARMDSFTRGACYSCGSTGHQARDCPTKGPAKCYNCGGEGHMSRDCSEPSNNSGGNANVRACYKCGQSGHISRECPTNVGSAGGGGGGGAGGMGGGAECYKCGEMGHIARNCPKAVAYGGSYGGGGGGSFGAAGGGAGKTCYSCGGYGHMSRECVNGMKCYNCGESGHYSRDCPKGGEGGEKICYKCQQPGHVQAQCPSN*	CGEMGHIAR
MSTRG.10530.2.3-893	779	TYEANVTSRLLSTLDPLLPHLPLCNPHLLLRLQTLSHIGSLHKPSPRSSAFSSAPSSHRKISAFFASMRTSILTFRRHCSTKIAAQFRSVHTSTPLSARMDSFTRGACYSCGSTGHQARDCPTKGPAKCYNCGGEGHMSRDCSEPSNNSGGNANVRACYKCGQSGHISRECPTNVGSAGGGGGGGAGGMGGGAECYKCGEMGHIARNCPKAVAYGGSYGGGGGGSFGAAGGGAGKTCYSCGGYGHMSRECVNGMKCYNCGESGHYSRDCPKGGEGGEKICYKCQQPGHVQAQCPSN*	AVAYGGSYGGGGGGSFGAAGGGAGK
MSTRG.10530.2.3-893	943	TYEANVTSRLLSTLDPLLPHLPLCNPHLLLRLQTLSHIGSLHKPSPRSSAFSSAPSSHRKISAFFASMRTSILTFRRHCSTKIAAQFRSVHTSTPLSARMDSFTRGACYSCGSTGHQARDCPTKGPAKCYNCGGEGHMSRDCSEPSNNSGGNANVRACYKCGQSGHISRECPTNVGSAGGGGGGGAGGMGGGAECYKCGEMGHIARNCPKAVAYGGSYGGGGGGSFGAAGGGAGKTCYSCGGYGHMSRECVNGMKCYNCGESGHYSRDCPKGGEGGEKICYKCQQPGHVQAQCPSN*	CQQPGHVQAQCPSN
MSTRG.10530.2.3-893	1024	TYEANVTSRLLSTLDPLLPHLPLCNPHLLLRLQTLSHIGSLHKPSPRSSAFSSAPSSHRKISAFFASMRTSILTFRRHCSTKIAAQFRSVHTSTPLSARMDSFTRGACYSCGSTGHQARDCPTKGPAKCYNCGGEGHMSRDCSEPSNNSGGNANVRACYKCGQSGHISRECPTNVGSAGGGGGGGAGGMGGGAECYKCGEMGHIARNCPKAVAYGGSYGGGGGGSFGAAGGGAGKTCYSCGGYGHMSRECVNGMKCYNCGESGHYSRDCPKGGEGGEKICYKCQQPGHVQAQCPSN*	DCSEPSNNSGGNANVR
MSTRG.10530.2.3-893	953	TYEANVTSRLLSTLDPLLPHLPLCNPHLLLRLQTLSHIGSLHKPSPRSSAFSSAPSSHRKISAFFASMRTSILTFRRHCSTKIAAQFRSVHTSTPLSARMDSFTRGACYSCGSTGHQARDCPTKGPAKCYNCGGEGHMSRDCSEPSNNSGGNANVRACYKCGQSGHISRECPTNVGSAGGGGGGGAGGMGGGAECYKCGEMGHIARNCPKAVAYGGSYGGGGGGSFGAAGGGAGKTCYSCGGYGHMSRECVNGMKCYNCGESGHYSRDCPKGGEGGEKICYKCQQPGHVQAQCPSN*	CYNCGESGHYSR
MSTRG.10530.2.3-893	6222	TYEANVTSRLLSTLDPLLPHLPLCNPHLLLRLQTLSHIGSLHKPSPRSSAFSSAPSSHRKISAFFASMRTSILTFRRHCSTKIAAQFRSVHTSTPLSARMDSFTRGACYSCGSTGHQARDCPTKGPAKCYNCGGEGHMSRDCSEPSNNSGGNANVRACYKCGQSGHISRECPTNVGSAGGGGGGGAGGMGGGAECYKCGEMGHIARNCPKAVAYGGSYGGGGGGSFGAAGGGAGKTCYSCGGYGHMSRECVNGMKCYNCGESGHYSRDCPKGGEGGEKICYKCQQPGHVQAQCPSN*	TCYSCGGYGHMSR
MSTRG.10756.1.3073-3789	6221	LDFNSLTMSSLSRRACYKCGNVGHYAEVCSSAERLCYNCKQPGHESNGCPLPRTTEAKQCYHCQGLGHVQADCPTLRLTGNPTGGRCYNCGQPGHLARACPNPPNLMGPMGPMGPMGRGAPMGRGGFAPGFGRGAFAGGPRPATCYKCGGPNHFARDCQAQAMKCYACGKLGHISRDCTAPNGGPLNTVGKTCYQCGEAGHISRDCPQKNPNGEMANQVDLGAVPAAVAPVAPIAPVA*	TCYQCGEAGHISR
MSTRG.10756.3.3708-4457	6221	LVEYLLTCLINADFNSLTMSSLSRRACYKCGNVGHYAEVCSSAERLCYNCKQPGHESNGCPLPRTTEAKQCYHCQGLGHVQADCPTLRLTGNPTGGRCYNCGQPGHLARACPNPPNLMGPMGPMGPMGRGAPMGRGGFAPGFGRGAFAGGPRPATCYKCGGPNHFARDCQAQAMKCYACGKLGHISRDCTAPNGGPLNTVGKTCYQCGEAGHISRDCPQKNPNGEMANQVDLGAVPAAVAPVAPIAPVA*	TCYQCGEAGHISR
MSTRG.10756.6.60-1067	6221	EERKIFPFLFLSTSPPHSVRPETIACHRWLPTTQESVSRPDDGFSCTCCQEIFIFSPFQTARSPFSSLPISTYLALSLTLPTYYATSSRCYADPQDQLDFNSLTMSSLSRRACYKCGNVGHYAEVCSSAERLCYNCKQPGHESNGCPLPRTTEAKQCYHCQGLGHVQADCPTLRLTGNPTGGRCYNCGQPGHLARACPNPPNLMGPMGPMGPMGRGAPMGRGGFAPGFGRGAFAGGPRPATCYKCGGPNHFARDCQAQAMKCYACGKLGHISRDCTAPNGGPLNTVGKTCYQCGEAGHISRDCPQKNPNGEMANQVDLGAVPAAVAPVAPIAPVA*	TCYQCGEAGHISR
IOZ07G8739.t1.1-696	6221	MSSLSRRACYKCGNVGHYAEVCSSAERLCYNCKQPGHESNGCPLPRTTEAKQCYHCQGLGHVQADCPTLRLTGNPTGGRCYNCGQPGHLARACPNPPNLMGPMGPMGPMGRGAPMGRGGFAPGFGRGAFAGGPRPATCYKCGGPNHFARDCQAQAMKCYACGKLGHISRDCTAPNGGPLNTVGKTCYQCGEAGHISRDCPQKNPNGEMANQVDLGAVPAAVAPVAPIAPVA*	TCYQCGEAGHISR
MSTRG.10854.1.16-357	2363	YNASRSLEIPSDAYITSSLLPLSLSLFYIPPSSTARNVQPPLVTLINMCSVSSFAVLAATAASLVVAAPVFQEDAIYLALVRRGGPPPGFDISSLSKEALTAHATCGMVAHPV*	GGPPPGFDISSLSK
IOZ07G8936.t1.1-957	2903	MCSVSSFAVLAATAASLVVAAPVFQEDAIYLALVRRGGPPPGFDISSLSKEALTAHATCGPVVSMWREVENKCDAEGMREKYMQCHEVKHGLTVPYPTLAIIDGKCHYSQNAEQPAAGKSDDEHHDHHKAEEKAEEKKDDEHHGHHQPEKKSDEHHDHHQADAPAKEADAPAKEADAPAKEADAPAKEKAEEKSDEHHDHHHPAAEGKAEEKSDEHHDHHQAAASASAFPTASLPASLTTSPTASPTAQATGAHSHHHHASGSGNSAQSAAPKPTSASKPTPASSSTTASVKSGAARAKCFDFVAAATVACLVVLAVY*	HGLTVPYPTLAIIDGK
IOZ07G8936.t1.1-957	7644	MCSVSSFAVLAATAASLVVAAPVFQEDAIYLALVRRGGPPPGFDISSLSKEALTAHATCGPVVSMWREVENKCDAEGMREKYMQCHEVKHGLTVPYPTLAIIDGKCHYSQNAEQPAAGKSDDEHHDHHKAEEKAEEKKDDEHHGHHQPEKKSDEHHDHHQADAPAKEADAPAKEADAPAKEADAPAKEKAEEKSDEHHDHHHPAAEGKAEEKSDEHHDHHQAAASASAFPTASLPASLTTSPTASPTAQATGAHSHHHHASGSGNSAQSAAPKPTSASKPTPASSSTTASVKSGAARAKCFDFVAAATVACLVVLAVY*	YMQCHEVK
IOZ07G8936.t1.1-957	5615	MCSVSSFAVLAATAASLVVAAPVFQEDAIYLALVRRGGPPPGFDISSLSKEALTAHATCGPVVSMWREVENKCDAEGMREKYMQCHEVKHGLTVPYPTLAIIDGKCHYSQNAEQPAAGKSDDEHHDHHKAEEKAEEKKDDEHHGHHQPEKKSDEHHDHHQADAPAKEADAPAKEADAPAKEADAPAKEKAEEKSDEHHDHHHPAAEGKAEEKSDEHHDHHQAAASASAFPTASLPASLTTSPTASPTAQATGAHSHHHHASGSGNSAQSAAPKPTSASKPTPASSSTTASVKSGAARAKCFDFVAAATVACLVVLAVY*	SDEHHDHHQADAPAKEADAPAKEADAPAK
IOZ07G8936.t1.1-957	3733	MCSVSSFAVLAATAASLVVAAPVFQEDAIYLALVRRGGPPPGFDISSLSKEALTAHATCGPVVSMWREVENKCDAEGMREKYMQCHEVKHGLTVPYPTLAIIDGKCHYSQNAEQPAAGKSDDEHHDHHKAEEKAEEKKDDEHHGHHQPEKKSDEHHDHHQADAPAKEADAPAKEADAPAKEADAPAKEKAEEKSDEHHDHHHPAAEGKAEEKSDEHHDHHQAAASASAFPTASLPASLTTSPTASPTAQATGAHSHHHHASGSGNSAQSAAPKPTSASKPTPASSSTTASVKSGAARAKCFDFVAAATVACLVVLAVY*	KSDEHHDHHQADAPAKEADAPAK
IOZ07G8936.t1.1-957	929	MCSVSSFAVLAATAASLVVAAPVFQEDAIYLALVRRGGPPPGFDISSLSKEALTAHATCGPVVSMWREVENKCDAEGMREKYMQCHEVKHGLTVPYPTLAIIDGKCHYSQNAEQPAAGKSDDEHHDHHKAEEKAEEKKDDEHHGHHQPEKKSDEHHDHHQADAPAKEADAPAKEADAPAKEADAPAKEKAEEKSDEHHDHHHPAAEGKAEEKSDEHHDHHQAAASASAFPTASLPASLTTSPTASPTAQATGAHSHHHHASGSGNSAQSAAPKPTSASKPTPASSSTTASVKSGAARAKCFDFVAAATVACLVVLAVY*	CHYSQNAEQPAAGK
IOZ07G8936.t1.1-957	2363	MCSVSSFAVLAATAASLVVAAPVFQEDAIYLALVRRGGPPPGFDISSLSKEALTAHATCGPVVSMWREVENKCDAEGMREKYMQCHEVKHGLTVPYPTLAIIDGKCHYSQNAEQPAAGKSDDEHHDHHKAEEKAEEKKDDEHHGHHQPEKKSDEHHDHHQADAPAKEADAPAKEADAPAKEADAPAKEKAEEKSDEHHDHHHPAAEGKAEEKSDEHHDHHQAAASASAFPTASLPASLTTSPTASPTAQATGAHSHHHHASGSGNSAQSAAPKPTSASKPTPASSSTTASVKSGAARAKCFDFVAAATVACLVVLAVY*	GGPPPGFDISSLSK
IOZ07G8936.t1.1-957	1443	MCSVSSFAVLAATAASLVVAAPVFQEDAIYLALVRRGGPPPGFDISSLSKEALTAHATCGPVVSMWREVENKCDAEGMREKYMQCHEVKHGLTVPYPTLAIIDGKCHYSQNAEQPAAGKSDDEHHDHHKAEEKAEEKKDDEHHGHHQPEKKSDEHHDHHQADAPAKEADAPAKEADAPAKEADAPAKEKAEEKSDEHHDHHHPAAEGKAEEKSDEHHDHHQAAASASAFPTASLPASLTTSPTASPTAQATGAHSHHHHASGSGNSAQSAAPKPTSASKPTPASSSTTASVKSGAARAKCFDFVAAATVACLVVLAVY*	EALTAHATCGPVVSMWR
IOZ07G8936.t1.1-957	5614	MCSVSSFAVLAATAASLVVAAPVFQEDAIYLALVRRGGPPPGFDISSLSKEALTAHATCGPVVSMWREVENKCDAEGMREKYMQCHEVKHGLTVPYPTLAIIDGKCHYSQNAEQPAAGKSDDEHHDHHKAEEKAEEKKDDEHHGHHQPEKKSDEHHDHHQADAPAKEADAPAKEADAPAKEADAPAKEKAEEKSDEHHDHHHPAAEGKAEEKSDEHHDHHQAAASASAFPTASLPASLTTSPTASPTAQATGAHSHHHHASGSGNSAQSAAPKPTSASKPTPASSSTTASVKSGAARAKCFDFVAAATVACLVVLAVY*	SDEHHDHHQADAPAKEADAPAK
