# Supplementary material for: High Throughput Identification of the Potential Antioxidant Peptides in Ophiocordyceps sinensis
Source: Molecules. 2022 Jan 10;27(2):438. doi: 10.3390/molecules27020438 (PMC8780859; doi:10.3390/molecules27020438)
Supplement: Supplementary file 1 [file molecules-27-00438-s001.zip › Table S2. Differentially expressed genes between stages in O. sinensis.xls]

## Sheet: IL vs. ST
id	sampleA	sampleB	logFC	logCPM	PValue	FDR	IL_1	IL_2	IL_3	MF_1	MF_2	MF_3	ST_1	ST_2	ST_3	YF_1	YF_2	YF_3
MSTRG.1699	IL	ST	13.1629	5.28419	8.05557e-124	6.43398e-120	75.5589	99.6094	75.4994	251.493	257.18	308.268	0	0	0	187.121	257.711	62.9864
MSTRG.7187	IL	ST	10.2653	4.32377	1.98609e-96	7.93144e-93	43.9406	44.6948	39.492	109.625	117.939	107.193	0	0	0.0739701	123.351	154.692	161.919
MSTRG.1703	IL	ST	10.7874	4.84328	2.90974e-88	7.74671e-85	52.9454	78.0796	53.2851	170.886	186.743	196.893	0.0681177	0	0	144.124	174.304	40.3988
MSTRG.5516	IL	ST	14.2361	6.35379	4.33452e-81	8.65496e-78	142.113	258.221	128.204	155.379	149.525	276.138	0	0	0	161.306	147.366	153.58
MSTRG.7637	IL	ST	11.5814	6.94719	1.44694e-77	2.31134e-74	278.2	360.692	160.436	359.889	315.782	427.938	0.204353	0	0	348.427	425.349	420.989
MSTRG.2422	IL	ST	12.3036	4.4303	2.51919e-76	3.35347e-73	43.1281	38.4266	56.1164	164.821	355.449	13.5908	0	0	0	67.9586	191.878	359.055
MSTRG.7020	IL	ST	12.9362	5.05904	2.5377e-66	2.89552e-63	75.2204	95.0445	44.7189	49.669	0.0816186	106.566	0	0	0	0	0	0
MSTRG.7330	IL	ST	11.9357	4.0662	5.1365e-64	5.12815e-61	29.0455	45.2398	32.7406	77.4591	78.5171	90.536	0	0	0	80.2681	86.3259	84.4407
MSTRG.4761	IL	ST	10.9297	5.78463	1.4423e-63	1.27996e-60	118.552	167.401	70.3451	157.298	247.957	365.28	0.136235	0	0	114.547	101.916	87.2743
MSTRG.8300	IL	ST	11.8445	3.97595	1.53761e-60	1.22809e-57	25.8633	41.4925	33.031	57.96	75.1707	60.0785	0	0	0	61.2055	70.2396	81.4452
MSTRG.5004	IL	ST	12.7657	4.88957	1.8812e-57	1.36592e-54	58.091	92.728	40.1453	14.893	28.893	8.4333	0	0	0	23.8496	28.1509	35.7841
MSTRG.1622	IL	ST	9.44622	4.31011	3.61412e-55	2.4055e-52	55.9921	42.3783	28.8204	7.21621	5.7133	32.3393	0.136235	0	0	14.1046	8.81439	9.63417
MSTRG.2978	IL	ST	4.72778	4.63215	6.35866e-52	3.90667e-49	44.2791	49.6003	59.0202	1.76567	22.2819	8.50299	1.158	1.51524	2.36704	7.77891	1.98324	5.10044
MSTRG.63	IL	ST	11.6095	3.74431	1.53655e-48	8.76604e-46	24.9155	38.9716	21.6335	82.6026	75.9053	71.1603	0	0	0	70.5231	67.9259	64.1199
MSTRG.775	IL	ST	12.4591	4.58494	5.1472e-48	2.74071e-45	34.665	79.0334	40.3631	83.2167	99.9828	75.83	0	0	0	78.644	99.1068	117.877
MSTRG.2391	IL	ST	8.03297	4.06406	7.0181e-46	3.50335e-43	36.4253	46.875	23.521	70.7803	48.7263	94.7178	0.0681177	0.233113	0	159.938	155.133	173.739
MSTRG.4958	IL	ST	11.1288	3.27153	1.69027e-44	7.94127e-42	19.7699	26.5034	15.0273	33.2406	35.5857	46.0695	0	0	0	25.3028	6.94133	27.6881
MSTRG.8913	IL	ST	11.4676	3.60493	4.69266e-43	2.08224e-40	35.3421	25.6177	16.697	299.473	174.092	290.008	0	0	0	619.92	471.515	448.191
MSTRG.4920	IL	ST	9.23937	3.31404	1.06461e-41	4.47527e-39	20.1084	27.5936	15.3903	68.9378	50.4403	38.3332	0	0	0.0739701	60.3507	47.7079	84.6026
MSTRG.1724	IL	ST	11.0113	3.15577	6.45353e-41	2.57722e-38	14.4889	25.2089	16.697	40.073	41.5439	52.3422	0	0	0	36.843	42.1438	10.2009
MSTRG.10538	IL	ST	6.11741	4.39997	6.42586e-40	2.44397e-37	37.9826	61.319	34.2651	58.8812	126.835	358.52	0.544941	0.815897	0.22191	38.0397	31.4013	19.7541
MSTRG.1778	IL	ST	7.15557	3.46191	2.12703e-37	7.72207e-35	20.5146	32.1584	16.9874	28.2507	21.9554	33.5241	0.0681177	0.116557	0.22191	17.9513	22.3114	31.898
MSTRG.2471	IL	ST	6.676	3.95644	4.11427e-37	1.42872e-34	25.0509	47.1475	26.0618	95.9602	81.0473	76.3178	0.340588	0.116557	0.36985	45.2203	43.8516	46.5517
MSTRG.2804	IL	ST	7.63028	3.03377	5.92641e-36	1.97226e-33	15.6399	21.9386	13.9383	10.594	18.2009	12.6151	0.204353	0	0	39.4075	35.1474	47.847
MSTRG.479	IL	ST	10.9771	3.12225	7.7947e-36	2.49025e-33	12.9994	25.9584	16.1162	50.8205	88.4745	90.8844	0	0	0	87.7051	28.0408	17.3253
MSTRG.1700	IL	ST	10.2176	2.38266	6.40013e-35	1.96607e-32	9.61412	13.6265	9.29223	0	18.2826	14.0787	0	0	0	20.0029	11.1833	3.72413
MSTRG.4593	IL	ST	5.9802	4.63751	8.23424e-35	2.43581e-32	37.9826	82.5082	37.0237	103.253	71.7427	122.666	0.613059	0.641062	0.887641	84.3713	131.114	33.6791
MSTRG.10224	IL	ST	4.78012	3.57209	3.32844e-33	9.49437e-31	30.1965	23.8463	19.0926	43.1437	62.6831	39.4483	1.02177	0.641062	0.591761	53.9395	25.2863	28.012
MSTRG.531	IL	ST	11.2222	7.53373	6.85654e-33	1.88839e-30	133.582	595.953	462.071	0.383841	1715.21	1619.61	0.204353	0	0.22191	1080.93	389.982	1714.48
MSTRG.8915	IL	ST	8.96237	3.83166	1.10685e-31	2.93105e-29	32.9724	42.5145	15.5354	436.274	177.684	170.617	0	0	0.14794	283.375	322.551	312.18
MSTRG.4620	IL	ST	5.68746	4.04378	1.13763e-31	2.93105e-29	21.3948	49.7365	32.2324	55.8105	57.786	58.127	0.476824	0.69934	0.517791	51.6315	56.5773	58.6956
MSTRG.5117	IL	ST	-3.17918	5.48468	3.88701e-30	9.70173e-28	7.17674	10.4242	11.0345	108.473	85.373	56.524	82.1499	78.5009	61.691	62.7442	93.5427	110.429
MSTRG.4056	IL	ST	8.09481	2.20278	2.22892e-28	5.39467e-26	10.4266	11.5825	6.5336	19.7294	19.8333	29.4817	0	0	0.0739701	37.0994	34.2659	46.0659
MSTRG.5259	IL	ST	7.83537	4.15058	3.32242e-28	7.80475e-26	32.5662	60.774	20.1816	123.059	120.714	116.533	0.272471	0.0582783	0.0739701	131.643	153.536	160.138
MSTRG.507	IL	ST	6.98455	3.86628	6.9893e-28	1.59496e-25	24.0353	48.8508	19.6734	86.7481	71.253	104.057	0.204353	0.0582783	0.36985	68.4715	75.4181	23.0734
MSTRG.7581	IL	ST	10.2765	2.44063	1.99815e-27	4.43311e-25	9.47871	16.5561	7.91291	8.90511	6.20301	14.4272	0	0	0	13.4208	22.3114	24.045
MSTRG.5821	IL	ST	11.4569	3.5945	1.20182e-26	2.59431e-24	16.1815	44.9673	15.8984	8.98188	15.9156	22.3726	0	0	0	25.6448	17.4084	29.4692
MSTRG.5514	IL	ST	9.47862	1.67436	1.92401e-26	4.04396e-24	6.16116	8.17587	5.15428	11.2082	12.2428	11.9181	0	0	0	16.4981	13.4419	14.9775
MSTRG.4759	IL	ST	2.7326	3.99643	3.42889e-26	7.0222e-24	26.8789	31.8859	29.8368	59.265	52.8888	63.3543	3.33777	3.4967	4.73408	90.3551	100.925	110.429
MSTRG.8401	IL	ST	4.92759	4.49024	4.35895e-25	8.70374e-23	35.6129	70.6531	33.4665	87.746	92.8819	52.621	1.77106	0.815897	1.33146	58.641	59.442	63.6341
MSTRG.8997	IL	ST	2.87706	4.48749	3.87655e-24	7.5517e-22	36.5608	54.5739	35.5718	39.5356	41.0541	53.6664	4.42765	4.37088	6.13952	39.9204	45.5594	45.823
MSTRG.4919	IL	ST	6.76687	3.66388	6.25348e-24	1.1892e-21	15.4368	40.3343	24.1743	48.5943	47.0123	41.0513	0.408706	0.0582783	0.14794	9.3176	11.2934	35.946
MSTRG.10144	IL	ST	3.06278	3.8516	6.41392e-24	1.19135e-21	24.1707	31.1364	26.9329	53.8913	76.6398	70.9512	3.40588	2.56425	2.44101	6.92409	5.83953	7.28635
MSTRG.9688	IL	ST	4.19192	2.89485	6.9421e-24	1.26015e-21	13.3379	17.0331	14.0835	10.1334	20.323	16.1696	0.613059	0.407948	1.10955	7.77891	12.836	6.47675
MSTRG.492	IL	ST	5.28001	4.4705	1.91708e-23	3.40261e-21	34.9358	66.8377	36.8785	149.007	126.101	136.187	1.70294	0.69934	0.591761	77.8746	127.698	45.2563
MSTRG.4989	IL	ST	6.64864	3.62485	3.7091e-23	6.44013e-21	16.1815	42.0376	19.6734	68.4005	94.5959	49.1361	0.0681177	0.407948	0.14794	42.9122	37.6815	49.3853
MSTRG.6186	IL	ST	7.11939	3.37899	5.97097e-23	1.01468e-20	17.1294	32.7716	15.8258	57.7297	48.155	61.9603	0	0.34967	0	69.4118	98.3355	79.907
MSTRG.9452	IL	ST	5.87239	3.82336	2.47903e-22	4.12501e-20	21.801	47.3519	19.8186	24.7961	21.8738	22.9302	0.408706	0.174835	0.739701	30.1753	33.4396	33.2743
MSTRG.6560	IL	ST	8.32913	4.41653	3.69282e-22	6.0193e-20	39.8106	73.9235	23.2306	86.6713	58.7654	82.1027	0.340588	0	0	87.6196	110.455	113.586
MSTRG.3061	IL	ST	9.27299	1.47584	1.89475e-21	3.02668e-19	3.79149	6.06377	6.96917	2.99396	6.77434	9.47875	0	0	0	5.12895	15.315	15.868
MSTRG.512	IL	ST	6.7386	3.26283	3.66646e-21	5.74197e-19	16.9263	31.409	12.1235	51.5115	35.5857	38.6816	0	0.116557	0.36985	59.7523	57.2935	59.0194
MSTRG.1394	IL	ST	-1.57342	6.0954	4.03865e-20	6.20321e-18	36.0191	35.2244	39.5646	70.7035	64.7235	50.2513	81.8775	98.9566	104.964	55.9056	85.4995	76.6686
MSTRG.7198	IL	ST	7.30654	1.45172	9.49077e-20	1.43024e-17	3.72378	7.22202	5.51726	5.60408	3.67284	6.62118	0	0	0.0739701	2.64996	15.315	10.3628
MSTRG.10207	IL	ST	3.5972	4.3972	1.01827e-19	1.50609e-17	36.4253	61.5234	27.1507	49.3619	42.1968	38.1938	2.04353	3.20531	3.6985	35.3898	39.9402	51.976
MSTRG.8609	IL	ST	3.65844	4.09523	1.48244e-19	2.15278e-17	27.7591	46.4662	27.2233	4.06871	2.04046	4.87877	1.36235	3.32187	2.2191	2.73544	5.01318	5.50524
MSTRG.1848	IL	ST	5.71867	1.8506	2.3583e-19	3.36352e-17	5.75493	10.288	5.73505	6.90914	6.44787	6.96967	0.136235	0.0582783	0.14794	1.9661	18.6755	5.01948
MSTRG.114	IL	ST	3.85364	4.28197	2.41709e-19	3.3869e-17	37.9149	56.2772	22.7224	84.5218	98.6769	70.533	2.79282	1.80663	2.29307	31.2866	0	0
MSTRG.7655	IL	ST	3.84329	5.46893	3.36918e-19	4.6396e-17	59.7836	148.596	58.875	103.867	95.4937	31.5029	4.76824	5.07022	6.21349	162.075	199.425	158.276
MSTRG.3093	IL	ST	3.62292	2.99088	4.07497e-19	5.51641e-17	14.6243	18.2594	13.648	16.5819	27.3422	26.1362	0.613059	1.63179	0.961611	15.1304	13.3318	19.6731
MSTRG.4995	IL	ST	8.61525	0.865645	7.00522e-19	9.32512e-17	2.84361	4.4286	3.41199	4.91316	2.44856	4.39089	0	0	0	2.82092	18.2348	5.50524
MSTRG.2977	IL	ST	5.97024	1.80145	1.37429e-18	1.79942e-16	10.2235	5.85937	5.00909	0.383841	8.16186	1.18484	0.136235	0.0582783	0.0739701	0.34193	0.16527	0.728635
MSTRG.3127	IL	ST	6.30843	1.72655	1.57418e-18	2.0279e-16	4.40083	8.6528	6.96917	16.1981	11.9163	8.22421	0	0.174835	0	0	0	0
MSTRG.7206	IL	ST	4.97422	1.15328	2.39711e-18	3.039e-16	4.26542	4.63299	3.99275	5.91115	5.14197	4.39089	0.136235	0.116557	0.0739701	3.9322	12.891	15.2204
MSTRG.4892	IL	ST	9.15885	1.37425	2.63586e-18	3.28947e-16	4.67165	7.69894	3.2668	18.5011	13.5487	15.6121	0	0	0	9.3176	24.4048	5.50524
MSTRG.3075	IL	ST	9.01053	1.22916	3.63008e-18	4.46053e-16	2.84361	5.51871	5.66245	2.91719	4.48902	3.76362	0	0	0	3.50479	6.39043	5.1814
MSTRG.31	IL	ST	8.39642	0.667822	5.35872e-18	6.48487e-16	3.24984	3.54288	2.39565	2.68689	6.77434	4.73937	0	0	0	2.73544	1.87306	3.15742
MSTRG.1823	IL	ST	9.06696	1.28665	7.20147e-18	8.58479e-16	3.58837	7.35828	3.70237	2.68689	5.63168	2.99696	0	0	0	4.01768	4.24192	9.06746
MSTRG.1216	IL	ST	1.73688	6.68592	1.13192e-17	1.32951e-15	153.284	173.601	183.231	101.564	55.6639	62.6573	48.1592	43.5339	39.574	63.77	84.1223	79.2593
MSTRG.1392	IL	ST	-2.90238	2.86965	1.57874e-17	1.80177e-15	1.76033	1.97584	1.74229	2.45658	2.77503	2.99696	10.422	10.0822	15.2378	0.769343	6.33534	2.9955
MSTRG.7069	IL	ST	9.31264	1.52081	1.57911e-17	1.80177e-15	7.17674	7.42642	2.83123	11.2849	15.2627	0	0	0	0	21.8835	24.515	25.0165
MSTRG.7249	IL	ST	2.08438	4.24652	1.73154e-17	1.94786e-15	28.1653	36.8595	33.2488	86.5945	85.2914	43.9786	6.948	6.06095	6.95319	47.2719	80.9271	77.4782
MSTRG.1793	IL	ST	5.85569	1.96529	1.6851e-16	1.86929e-14	7.24445	11.855	4.64611	5.0667	5.7133	7.73633	0	0.116557	0.22191	9.65953	5.34372	3.07646
MSTRG.5374	IL	ST	8.38532	0.658003	2.13166e-16	2.33227e-14	2.7082	4.08794	2.32306	8.13743	7.83538	6.62118	0	0	0	9.57405	10.5222	16.3538
MSTRG.7100	IL	ST	5.78898	3.96204	6.76637e-16	7.30311e-14	23.7645	43.264	30.7079	52.4327	83.4958	43.8392	0	0.524505	1.03558	49.3234	41.7031	38.2938
MSTRG.3081	IL	ST	8.15471	0.445225	8.43724e-16	8.98509e-14	2.23427	2.3165	3.1942	4.37579	4.97873	4.32119	0	0	0	2.30803	11.5689	6.71963
MSTRG.3626	IL	ST	3.64691	1.70773	1.34426e-15	1.41271e-13	6.90592	7.08575	4.57352	2.61012	4.24417	9.13026	0.408706	0.466227	0.36985	9.74501	11.624	12.5487
MSTRG.1579	IL	ST	-2.15934	8.14585	1.42428e-15	1.47737e-13	99.4588	113.372	121.235	146.781	275.463	129.566	526.55	395.535	350.84	138.824	142.738	135.283
MSTRG.405	IL	ST	8.46999	0.729272	1.5768e-15	1.6146e-13	2.03115	3.61101	3.99275	10.4405	8.89643	12.7545	0	0	0	8.46277	22.7521	19.6731
MSTRG.6844	IL	ST	8.17505	0.464861	1.98175e-15	2.00358e-13	1.89574	3.13408	2.83123	3.30103	6.44787	7.52724	0	0	0	3.4193	3.30539	3.88605
MSTRG.8748	IL	ST	-1.66145	8.51685	2.33922e-15	2.33542e-13	173.664	193.7	200.219	124.825	119.653	265.893	524.574	457.252	567.055	158.485	206.973	208.471
MSTRG.1743	IL	ST	4.7973	0.982976	3.60207e-15	3.55182e-13	2.97902	4.63299	3.70237	1.07475	2.28532	4.32119	0.0681177	0.174835	0.0739701	1.28224	3.2503	1.13343
MSTRG.8175	IL	ST	2.87003	6.08514	4.37725e-15	4.26355e-13	96.5475	195.403	93.866	192.765	102.921	242.823	11.3075	13.6371	21.0075	115.23	143.454	154.39
MSTRG.8538	IL	ST	14.0656	8.90199	4.62419e-15	4.44981e-13	613.814	2433.07	75.0638	0.307073	0.57133	0	0.0681177	0.0582783	0	0	0.0550899	0
MSTRG.3213	IL	ST	1.64398	6.84602	6.02693e-15	5.73061e-13	198.85	209.439	155.064	35.5437	17.3031	28.4362	38.6908	57.2293	60.5075	26.2431	30.8504	36.7556
MSTRG.5885	IL	ST	2.32955	6.20718	1.17756e-14	1.10649e-12	156.331	159.089	83.4849	5.14347	25.5466	1.46363	20.2991	18.6491	29.662	24.7045	13.2767	15.3013
MSTRG.8547	IL	ST	9.49838	5.54053	1.7181e-14	1.59564e-12	49.6278	222.588	29.0382	0.153536	0.244856	1.18484	0	0.0582783	0.29588	0.170965	0.385629	0.0809594
MSTRG.1877	IL	ST	6.0343	1.01813	1.92484e-14	1.76709e-12	3.85919	5.58684	2.39565	3.76164	4.32578	4.46059	0.0681177	0.0582783	0	1.62417	6.66588	4.45277
MSTRG.1847	IL	ST	7.88948	0.213241	2.13954e-14	1.94188e-12	1.76033	2.65716	2.03268	3.6081	1.95885	2.23029	0	0	0	1.19676	6.0048	2.50974
MSTRG.527	IL	ST	7.44409	1.57105	2.62662e-14	2.35717e-12	6.83821	8.72093	2.46825	3.22426	2.04046	2.29999	0	0.0582783	0	7.77891	5.34372	3.96701
MSTRG.8745	IL	ST	-2.22937	4.51049	3.08629e-14	2.73892e-12	6.49969	8.4484	10.7441	5.60408	8.89643	10.6636	37.1241	27.6239	39.3521	4.35961	6.72097	7.61019
MSTRG.7268	IL	ST	7.90584	0.22732	3.28645e-14	2.88449e-12	1.69263	2.72529	2.10527	9.74956	11.2634	11.5696	0	0	0	6.66764	8.59403	10.2009
MSTRG.10321	IL	ST	3.02388	6.24095	3.45148e-14	2.99641e-12	180.976	178.03	77.532	97.3421	39.9115	51.0877	10.0133	14.6279	22.1171	71.207	84.2325	83.9549
MSTRG.7633	IL	ST	3.92496	2.75384	3.66416e-14	3.14684e-12	8.26002	19.8946	11.6879	6.37176	11.8347	10.1757	0.817412	0.874175	0.517791	12.9933	14.3785	17.4063
MSTRG.8914	IL	ST	12.969	5.09253	3.98933e-14	3.38966e-12	179.08	23.71	18.5845	4173.66	3668.51	1078.14	0	0	0	2599.87	1444.35	1238.44
MSTRG.9272	IL	ST	3.33682	1.70259	5.50079e-14	4.62472e-12	7.31215	5.10992	5.73505	0	0.244856	0.20909	0.408706	0.407948	0.739701	0.0854826	0	0.0809594
MSTRG.610	IL	ST	8.47031	0.732338	5.70447e-14	4.746e-12	1.82804	4.63299	3.1942	2.84042	2.69341	4.32119	0	0	0	2.30803	3.91138	2.67166
MSTRG.2782	IL	ST	8.38401	0.660667	6.36462e-14	5.24064e-12	3.9269	3.61101	1.5971	5.60408	8.89643	159.327	0	0	0	12.4805	4.51737	12.7106
MSTRG.10626	IL	ST	3.25825	3.60577	7.63839e-14	6.22529e-12	36.7639	17.8506	15.8258	73.7742	67.2537	13.3121	1.97541	2.44769	1.84925	35.3043	231.929	149.208
MSTRG.4348	IL	ST	3.22947	4.31739	8.6658e-14	6.99128e-12	47.1905	50.2135	18.5845	54.1216	44.1557	39.7968	3.54212	2.85564	4.21629	50.7766	46.3857	46.7946
MSTRG.4984	IL	ST	4.88415	0.452644	8.89511e-14	7.10452e-12	2.50509	2.52089	2.54084	2.14951	2.04046	3.34544	0	0.0582783	0.14794	1.28224	6.66588	3.96701
MSTRG.3618	IL	ST	1.53048	4.63911	9.181e-14	7.26026e-12	39.946	44.0134	34.9911	55.2731	49.9506	35.5453	10.0814	12.4133	13.0927	81.8923	92.496	90.5126
MSTRG.4791	IL	ST	-1.3613	6.28326	1.19023e-13	9.31995e-12	44.55	43.0596	52.9222	56.0408	29.7092	32.9665	96.2503	112.769	102.818	44.1945	55.4755	65.4152
MSTRG.6562	IL	ST	3.15007	4.35758	1.30063e-13	1.00856e-11	31.0089	60.2289	27.0781	66.9419	41.7071	73.1815	4.29141	2.50597	4.66011	86.3374	118.719	140.627
MSTRG.7867	IL	ST	-2.37495	7.07181	1.41745e-13	1.08857e-11	35.7483	50.486	53.7933	111.621	200.455	130.193	255.441	218.252	145.129	112.324	26.6084	26.3928
MSTRG.3026	IL	ST	5.33638	1.19565	1.47002e-13	1.1182e-11	3.31755	6.74509	3.3394	2.07274	8.65157	2.64847	0	0.116557	0.14794	4.61606	4.903	4.53373
MSTRG.931	IL	ST	-1.50086	6.84166	1.60524e-13	1.20953e-11	57.617	74.2642	61.4158	76.845	75.6604	59.521	144.614	183.926	142.466	93.0905	93.8181	91.2413
MSTRG.8623	IL	ST	4.3966	5.41622	1.77004e-13	1.32125e-11	85.0376	143.487	35.4266	4.22225	8.16186	5.71513	2.38412	2.56425	5.99158	4.61606	5.28863	4.29085
MSTRG.7080	IL	ST	7.2273	1.38612	1.96292e-13	1.45165e-11	5.3487	8.10774	2.25046	13.1274	12.7325	0	0	0	0.0739701	10.0015	14.103	13.6012
MSTRG.8017	IL	ST	2.08414	6.25845	2.02367e-13	1.48285e-11	176.778	137.763	86.5339	11.3617	11.5082	27.3211	21.7295	31.0624	28.7744	10.6853	10.0815	7.04347
MSTRG.9771	IL	ST	5.38114	0.440604	2.51576e-13	1.82667e-11	2.77591	2.38463	2.39565	1.4586	1.79561	1.88181	0.136235	0	0	1.88062	0.22036	0
MSTRG.4405	IL	ST	-1.67457	5.71471	3.96276e-13	2.85141e-11	27.1497	23.5056	29.982	22.4931	19.0987	29.6908	85.2833	69.8757	65.2416	17.9513	16.527	9.55321
MSTRG.8656	IL	ST	2.83283	4.20895	7.33388e-13	5.22997e-11	25.5925	51.3036	27.0781	97.6491	66.6008	66.4906	4.42765	4.95366	3.03277	52.6573	61.0396	16.03
MSTRG.5876	IL	ST	3.46818	4.09445	1.23076e-12	8.6992e-11	28.5038	54.9146	17.2051	0.383841	0.979423	0.20909	2.11165	2.27286	3.47659	0.512895	0.22036	0.161919
MSTRG.6800	IL	ST	3.70346	3.13526	1.47913e-12	1.0363e-10	25.1863	16.488	10.1634	5.98792	1.95885	1.25454	1.63482	0.69934	1.03558	3.16285	1.6527	0.728635
MSTRG.959	IL	ST	-2.41622	4.65246	1.57209e-12	1.09185e-10	6.22887	7.35828	11.8331	59.0347	146.342	47.9513	46.3881	36.4822	33.5084	117.539	96.187	108.486
MSTRG.9565	IL	ST	-1.66805	9.1161	1.89271e-12	1.3032e-10	242.587	270.213	342.578	484.023	433.64	237.038	733.9	767.584	852.949	305.258	270.161	291.049
MSTRG.1746	IL	ST	8.19129	0.486146	2.04362e-12	1.39508e-10	2.30197	4.15607	1.52451	3.91518	4.48902	3.69392	0	0	0	3.84672	8.15331	3.31934
MSTRG.7143	IL	ST	8.2576	0.5476	2.0645e-12	1.39739e-10	4.13001	2.86155	1.37932	14.2789	12.7325	15.2636	0	0	0	9.40308	12.23	9.22938
MSTRG.7650	IL	ST	9.91552	2.08812	2.32837e-12	1.56275e-10	2.09886	13.5583	10.5989	15.7375	15.0994	0	0	0	0	12.3095	11.7342	20.0779
MSTRG.7638	IL	ST	5.73806	0.759344	2.53344e-12	1.68622e-10	3.31755	4.49673	1.88748	4.8364	4.16255	9.47875	0	0	0.14794	8.97567	12.9461	23.2354
MSTRG.532	IL	ST	4.74197	5.37789	3.48553e-12	2.30074e-10	79.8243	119.913	58.875	249.497	168.787	189.505	4.83636	0.757618	2.51498	140.875	87.7031	114.558
G6O67_005600	IL	ST	7.59483	-0.0407334	4.96192e-12	3.24843e-10	2.36968	1.36265	1.52451	0	1.06104	0	0	0	0	0.854826	2.36887	0.647675
MSTRG.4127	IL	ST	-2.06862	8.26489	6.20024e-12	4.02612e-10	117.536	98.9962	164.356	709.799	532.969	312.311	521.986	473.453	374.584	472.206	622.185	646.623
MSTRG.7059	IL	ST	-2.48077	3.16499	6.38948e-12	4.11555e-10	2.77591	2.79342	3.12161	650.303	294.725	592.143	17.8468	11.8305	11.7612	402.708	419.4	328.614
MSTRG.1735	IL	ST	8.12439	0.423324	7.42294e-12	4.74296e-10	1.55722	4.08794	1.96008	4.37579	0.0816186	0	0	0	0	7.69343	3.91138	14.0869
MSTRG.8549	IL	ST	12.4752	7.37263	9.7767e-12	6.19734e-10	166.284	881.904	31.8694	0.230305	1.87723	0.278787	0.136235	0	0	0	0	0.0809594
MSTRG.8625	IL	ST	5.06485	0.608613	1.17818e-11	7.40955e-10	1.76033	3.61101	3.1942	6.29499	0.0816186	2.57878	0	0.0582783	0.14794	1.11127	6.50061	2.9955
MSTRG.4471	IL	ST	1.74938	6.72624	1.2382e-11	7.72619e-10	193.501	198.946	135.318	204.971	151.402	158.56	30.9935	45.0492	60.8034	559.312	435.1	471.508
MSTRG.4903	IL	ST	7.35076	-0.248131	1.35991e-11	8.41986e-10	1.3541	1.77144	1.30672	2.37981	2.2037	1.11515	0	0	0	3.24834	2.7545	0.485757
MSTRG.7304	IL	ST	6.27364	0.49315	1.52771e-11	9.38602e-10	1.62492	4.08794	2.25046	2.99396	2.77503	2.23029	0	0.0582783	0	6.83861	22.9174	16.5967
MSTRG.4000	IL	ST	1.46116	5.09559	1.58947e-11	9.69093e-10	48.3414	66.2245	46.8967	94.9622	55.8271	71.0906	15.9395	18.008	16.4953	128.138	124.999	86.4647
MSTRG.2520	IL	ST	3.94526	0.461631	1.80624e-11	1.09291e-09	2.43738	2.72529	2.25046	5.60408	6.61111	8.4333	0.0681177	0.233113	0.0739701	3.4193	5.4539	6.23388
MSTRG.56	IL	ST	-1.91038	6.02463	2.82574e-11	1.69693e-09	22.6135	28.8881	36.443	29.1719	27.7503	49.1361	111.304	70.983	102.153	57.7862	48.1486	51.1664
MSTRG.5363	IL	ST	4.94593	0.0422616	2.95432e-11	1.76091e-09	1.62492	1.9077	1.96008	5.45054	4.24417	4.46059	0	0.116557	0	3.4193	9.64073	6.55771
MSTRG.534	IL	ST	4.73942	0.341434	3.05852e-11	1.80951e-09	2.43738	2.72529	1.74229	3.83841	0.163237	2.50908	0.0681177	0	0.14794	1.70965	4.95809	3.31934
MSTRG.425	IL	ST	2.34084	5.48908	3.46592e-11	2.03546e-09	75.4235	116.574	50.3813	84.8288	23.1797	72.0664	9.46836	13.8702	18.2706	64.9667	69.7989	77.802
MSTRG.7213	IL	ST	7.23434	-0.344953	3.67452e-11	2.14222e-09	1.48951	1.36265	1.23412	3.53134	1.71399	3.27574	0	0	0	0.427413	1.87306	2.02399
MSTRG.6551	IL	ST	1.17438	6.84338	3.85756e-11	2.23263e-09	152.607	190.975	169.656	48.1337	36.157	49.5543	55.4478	69.0598	72.4907	36.843	39.83	54.6476
MSTRG.554	IL	ST	5.57408	0.610631	4.19354e-11	2.40963e-09	1.96345	4.4286	2.25046	2.99396	3.83607	4.39089	0	0	0.14794	3.33382	17.4084	13.1154
MSTRG.7384	IL	ST	-1.33906	4.73139	4.34701e-11	2.47997e-09	15.4368	16.7605	16.1888	9.97986	5.79492	24.9514	31.4023	32.1114	42.6807	13.2498	15.2599	15.7061
MSTRG.9580	IL	ST	1.80614	5.09425	4.71119e-11	2.66867e-09	45.0239	78.3521	47.6227	96.1905	83.251	95.345	14.5091	12.9378	14.5721	50.3492	46.1103	46.8755
MSTRG.1100	IL	ST	1.98517	4.71181	5.1666e-11	2.90603e-09	35.816	62.6817	36.0074	111.467	69.6206	92.4875	9.80895	8.15897	11.3174	78.9859	64.4552	108.648
MSTRG.484	IL	ST	4.49685	0.116146	5.67635e-11	3.17042e-09	2.16656	1.70331	1.88748	0.690914	0	0.487877	0.0681177	0.116557	0	1.02579	3.14013	3.07646
MSTRG.7582	IL	ST	8.15602	0.454043	5.7231e-11	3.17433e-09	1.69263	4.49673	1.5971	1.61213	2.12208	3.69392	0	0	0	3.07737	5.61917	8.90554
MSTRG.8746	IL	ST	-2.03031	6.02621	6.36547e-11	3.50628e-09	18.6189	26.5716	37.0963	18.7314	12.6509	293.632	111.849	86.4268	90.6873	12.9079	45.7797	28.3358
MSTRG.1711	IL	ST	7.47175	-0.15078	6.4232e-11	3.51384e-09	1.01558	1.83957	1.96008	0.690914	0.897804	0.62727	0	0	0	0.34193	0.991618	0.242878
MSTRG.7424	IL	ST	1.24858	5.07959	6.52034e-11	3.54272e-09	56.1952	53.1432	43.9203	61.4146	61.2956	65.1664	17.8468	19.4067	18.1966	76.5069	88.7499	84.6026
MSTRG.10005	IL	ST	7.78852	0.120968	6.83281e-11	3.68741e-09	1.01558	2.58903	2.39565	1.53536	2.44856	4.73937	0	0	0	0.769343	1.48743	2.34782
MSTRG.6529	IL	ST	1.60551	8.01103	7.90631e-11	4.2381e-09	508.533	448.106	301.199	28.3275	31.7496	46.2089	103.335	110.204	143.724	31.885	38.618	36.4317
MSTRG.9928	IL	ST	1.51053	5.75261	8.01602e-11	4.26826e-09	99.1203	96.5434	62.2144	90.5097	71.8244	82.6602	20.7759	27.9736	29.5141	65.8216	78.5582	60.3148
MSTRG.7193	IL	ST	4.03087	0.544526	8.52687e-11	4.5102e-09	2.16656	2.99782	2.75863	3.3778	2.93827	2.99696	0	0.116557	0.29588	4.27413	14.4886	11.5772
MSTRG.1806	IL	ST	4.58569	1.25747	9.35043e-11	4.91328e-09	4.67165	5.85937	3.2668	3.99195	6.93758	10.3848	0.0681177	0	0.44382	3.59027	7.60241	5.82908
MSTRG.4552	IL	ST	-2.1395	8.08517	1.02059e-10	5.32775e-09	115.911	99.2006	109.184	7.52328	6.85596	37.6362	527.231	424.208	259.561	39.5784	10.3018	9.39129
MSTRG.8916	IL	ST	1.41073	6.48157	1.03924e-10	5.38987e-09	135.884	165.289	118.258	891.202	497.465	367.998	33.1733	49.828	54.0721	710.36	865.573	817.609
MSTRG.6019	IL	ST	-4.68466	7.72602	1.07937e-10	5.56187e-09	21.5979	11.3781	18.1489	570.388	564.474	497.355	712.852	243.312	132.332	196.866	197.277	173.901
MSTRG.3399	IL	ST	2.11805	2.67691	1.36143e-10	6.97035e-09	11.5099	10.7649	10.4538	3.22426	4.32578	5.08786	1.56671	2.03974	2.9588	4.70154	5.78444	5.91004
MSTRG.8403	IL	ST	-1.57077	4.98981	1.52874e-10	7.77711e-09	17.0617	13.4221	20.9075	2.61012	2.2037	3.69392	42.6417	48.7207	40.2397	3.50479	3.30539	2.42878
MSTRG.800	IL	ST	-3.98993	8.91782	2.24393e-10	1.13432e-08	51.2528	22.9606	108.893	21.3416	46.0329	18.3999	793.571	1146.57	578.816	24.619	12.2851	15.4633
MSTRG.6039	IL	ST	1.17362	6.30743	2.58773e-10	1.29989e-08	116.453	128.429	109.184	258.709	231.797	356.498	35.0806	51.3432	49.6339	249.866	265.809	219.724
MSTRG.7098	IL	ST	7.05776	-0.490597	2.98101e-10	1.48808e-08	1.08328	1.29451	1.23412	3.22426	4.08093	2.57878	0	0	0	4.70154	9.91618	7.69115
MSTRG.5269	IL	ST	7.0868	-0.467683	4.67058e-10	2.31701e-08	0.947871	1.43078	1.30672	2.30305	3.42798	1.74242	0	0	0	1.11127	4.62755	3.64317
MSTRG.4426	IL	ST	5.07804	0.179816	4.84402e-10	2.38822e-08	2.7082	2.18023	1.23412	0.84445	2.61179	0.906057	0	0	0.14794	1.02579	1.98324	2.1859
MSTRG.8429	IL	ST	1.5665	5.41208	4.93429e-10	2.4178e-08	62.7626	85.8466	56.6245	99.7986	87.1686	218.638	14.2366	24.0107	21.8212	93.6034	58.3402	58.6146
MSTRG.4156	IL	ST	1.57862	4.97337	5.48961e-10	2.67351e-08	49.7632	65.3388	36.5882	43.374	32.8107	35.6847	12.738	14.3948	16.7172	52.3153	46.4959	50.7616
MSTRG.7887	IL	ST	1.70987	6.06407	5.93921e-10	2.87494e-08	115.505	142.941	73.0311	56.8085	117.776	39.0301	24.3861	26.6332	36.6892	67.7877	73.3247	89.4602
MSTRG.8281	IL	ST	1.12999	7.12499	6.5399e-10	3.13467e-08	226.947	217.614	174.737	176.337	167.889	205.466	71.1149	78.9672	94.6817	244.309	272.42	333.877
MSTRG.9166	IL	ST	1.48316	5.32307	6.55672e-10	3.13467e-08	68.0436	77.0576	45.227	35.774	58.3573	56.1755	16.6207	21.563	20.4897	32.056	30.8504	37.0794
MSTRG.8791	IL	ST	1.32641	5.07085	6.59352e-10	3.13467e-08	46.5134	60.9102	47.1871	42.069	38.3607	34.5695	13.9641	18.5325	21.0075	40.3478	67.1546	58.2098
MSTRG.9707	IL	ST	-2.08373	4.77893	7.4253e-10	3.50922e-08	13.3379	7.56268	12.7768	6.29499	6.03978	9.54844	52.11	33.1604	36.6152	1.28224	3.47066	1.29535
MSTRG.1311	IL	ST	1.5058	5.92652	8.57914e-10	4.03068e-08	84.022	129.179	77.1691	144.631	113.858	100.363	30.4486	26.808	30.5496	128.053	128.029	126.054
MSTRG.10172	IL	ST	-2.12593	4.69988	9.47824e-10	4.42037e-08	11.9838	8.6528	10.5264	8.67481	10.6104	17.4939	52.5187	35.8412	26.9251	13.4208	10.9078	13.925
MSTRG.10208	IL	ST	1.34496	5.48873	9.51927e-10	4.42037e-08	67.7051	82.5763	57.4957	17.2728	24.1591	21.3272	17.8468	24.8266	28.3305	15.1304	22.2563	23.5592
MSTRG.132	IL	ST	-2.37737	4.25671	1.0982e-09	5.07015e-08	7.78609	4.90552	7.11436	7.21621	1.95885	16.5878	39.917	27.7988	19.5281	6.06926	2.42396	2.1859
MSTRG.5254	IL	ST	3.87637	0.185653	1.2027e-09	5.52067e-08	1.82804	2.38463	1.74229	0.921218	2.12208	2.0909	0	0.174835	0.14794	1.9661	4.24192	3.80509
MSTRG.8543	IL	ST	1.96229	4.22567	1.22838e-09	5.60632e-08	40.4199	24.9364	30.0546	10.9779	15.9972	18.3999	4.42765	7.69274	9.24626	6.24023	11.2383	5.10044
MSTRG.1218	IL	ST	-1.10618	6.98286	1.3307e-09	6.03882e-08	81.3815	78.6927	98.367	207.044	144.628	124.13	142.911	164.52	174.643	155.151	233.581	169.853
MSTRG.4483	IL	ST	-5.51762	2.24814	1.39029e-09	6.27358e-08	0.473936	0	0.145191	1.4586	0.979423	1.67272	13.6917	7.16824	3.92041	0.940308	2.91977	3.64317
MSTRG.4188	IL	ST	-1.03195	7.06975	1.58054e-09	7.09199e-08	86.0532	101.108	97.4232	82.6026	75.2523	97.5056	161.984	164.986	175.087	90.526	94.7547	105.004
MSTRG.5340	IL	ST	3.53835	3.74872	1.631e-09	7.27753e-08	32.9047	37.609	8.92925	24.2587	9.54937	37.915	1.49859	2.62253	1.70131	47.8702	76.5199	42.4227
MSTRG.3101	IL	ST	1.42117	7.00626	2.20527e-09	9.78526e-08	168.924	267.419	168.494	343.768	274.973	193.269	63.3494	59.1525	72.1208	532.129	387.062	365.451
MSTRG.47	IL	ST	5.01836	0.12164	2.22406e-09	9.81413e-08	2.16656	2.65716	1.01634	2.61012	0.816186	8.71208	0.0681177	0.0582783	0	2.73544	5.94971	9.63417
MSTRG.9216	IL	ST	1.16368	5.38157	2.57865e-09	1.12545e-07	65.8094	67.1103	52.8496	92.2754	86.9238	128.102	20.5034	22.1458	29.2182	121.984	107.591	119.172
MSTRG.8920	IL	ST	2.4556	5.22121	2.93265e-09	1.27299e-07	37.1024	82.0312	83.0493	252.414	214.494	299.347	6.67553	10.0239	15.7556	118.821	46.9366	45.985
MSTRG.197	IL	ST	-5.38392	0.258407	2.99227e-09	1.29185e-07	0	0	0.145191	0.0767682	0	0	2.17977	0.990732	2.88483	0	0	0.0809594
MSTRG.521	IL	ST	3.59578	1.6301	3.28093e-09	1.40886e-07	3.9946	8.244	5.22688	7.13944	7.0192	5.85452	0.476824	0.116557	0.665731	10.1724	37.8468	34.8126
MSTRG.7506	IL	ST	1.05993	6.67133	3.64768e-09	1.55797e-07	138.863	174.895	131.035	178.409	85.0466	74.7845	54.426	62.8823	67.0169	141.217	173.754	111.643
MSTRG.3433	IL	ST	1.04861	5.52796	3.78201e-09	1.60675e-07	60.4607	73.7872	65.9894	48.1337	59.3367	42.0968	24.1818	28.9643	30.6236	66.5909	74.9223	62.5816
MSTRG.316	IL	ST	-1.29169	8.00217	3.90939e-09	1.65208e-07	143.806	147.915	187.224	173.957	184.948	284.362	353.054	337.49	318.515	254.054	131.885	146.86
MSTRG.2505	IL	ST	-2.36307	4.04159	4.26161e-09	1.79145e-07	5.14559	4.97365	7.04177	17.7335	15.2627	60.0785	34.6038	24.1855	16.1255	19.0626	3.30539	9.06746
MSTRG.5801	IL	ST	-2.06352	4.70749	4.3091e-09	1.80193e-07	8.80166	10.6286	12.922	11.2849	41.952	9.26966	35.3531	54.9565	25.9635	12.224	13.1665	10.2009
MSTRG.3721	IL	ST	-2.99865	8.03501	4.90271e-09	2.03806e-07	51.2528	53.8926	82.3959	73.6207	28.3216	110.19	692.484	353.342	213.921	78.302	52.3354	39.913
MSTRG.5721	IL	ST	-1.76069	4.541	4.92482e-09	2.03806e-07	11.5099	11.7869	10.8167	10.9011	12.8141	12.2666	41.5518	32.8107	23.8923	6.66764	6.61079	8.33882
MSTRG.9567	IL	ST	-1.91831	9.25371	5.18668e-09	2.12714e-07	202.912	225.722	391.435	896.269	393.32	898.529	839.005	789.031	1070.05	667.362	794.121	800.122
MSTRG.7447	IL	ST	2.23808	3.4674	5.19335e-09	2.12714e-07	14.015	28.1386	15.971	28.5578	27.4238	60.5664	3.88271	2.85564	3.84644	94.1163	84.5079	85.4122
MSTRG.8347	IL	ST	4.82342	-0.0601257	5.79601e-09	2.36188e-07	2.43738	1.36265	1.23412	2.68689	4.48902	7.66663	0	0.116557	0	1.02579	3.14013	1.21439
MSTRG.4881	IL	ST	5.99846	1.81896	5.98769e-09	2.4276e-07	3.9269	14.7847	2.68604	2.76365	4.32578	3.76362	0.136235	0.116557	0	2.99189	5.01318	4.29085
MSTRG.590	IL	ST	8.65986	0.912767	6.82662e-09	2.75375e-07	1.48951	7.76708	1.81489	1.6889	9.14128	1.88181	0	0	0	1.02579	2.47905	0.971513
MSTRG.7253	IL	ST	7.06343	-0.488248	7.34912e-09	2.94962e-07	0.677051	1.56704	1.37932	1.9192	1.38752	3.27574	0	0	0	0.769343	2.91977	2.50974
MSTRG.6418	IL	ST	1.33627	5.86001	7.39963e-09	2.95504e-07	66.7572	104.174	96.6973	288.648	444.903	145.387	25.476	30.5961	36.0234	135.661	94.4241	94.8845
MSTRG.3993	IL	ST	2.28733	2.91644	7.54983e-09	3.00002e-07	11.5776	16.5561	11.4701	35.1598	30.9334	41.6089	2.58847	1.39868	3.03277	25.9012	24.2396	22.021
MSTRG.1319	IL	ST	1.93654	6.0489	8.82588e-09	3.48972e-07	102.641	156.159	80.5085	51.0508	51.8278	52.2725	15.1902	29.0226	33.1386	66.5909	67.8708	64.1199
MSTRG.10354	IL	ST	7.69258	0.0481352	9.72922e-09	3.82794e-07	1.15099	3.47474	1.01634	4.98993	4.08093	7.45754	0	0	0	3.50479	3.2503	3.31934
MSTRG.9149	IL	ST	1.15103	5.85994	1.02901e-08	4.02877e-07	71.8351	98.1104	87.9132	86.1339	95.004	54.921	27.792	37.5313	35.2098	67.0183	82.9103	49.2233
MSTRG.5919	IL	ST	1.52837	6.37941	1.0709e-08	4.15976e-07	138.118	163.858	97.7862	102.332	88.9643	133.748	32.9008	32.8107	54.6639	265.423	435.926	486.404
MSTRG.8196	IL	ST	-1.89972	8.4773	1.07288e-08	4.15976e-07	149.29	138.377	197.315	233.452	223.88	262.408	674.297	495.075	370.368	287.649	323.157	316.551
MSTRG.6330	IL	ST	2.234	6.99362	1.22693e-08	4.73404e-07	246.176	214.344	217.714	1237.35	1434.04	616.676	18.7324	41.3193	67.4607	537.771	599.103	704.833
MSTRG.3055	IL	ST	4.92059	0.0124922	1.37581e-08	5.28298e-07	2.30197	0.953852	2.10527	2.61012	2.69341	3.13635	0	0.116557	0	0.683861	1.70779	1.45727
MSTRG.5138	IL	ST	-1.85458	2.5859	1.46216e-08	5.58768e-07	2.23427	2.65716	3.3394	2.45658	3.01989	1.74242	7.76542	8.10069	9.98596	1.36772	1.1018	1.37631
MSTRG.7336	IL	ST	1.57034	7.01233	1.50469e-08	5.67514e-07	224.916	270.417	130.527	109.241	72.4773	114.93	51.4289	64.4559	65.7594	99.7582	169.181	129.211
MSTRG.9055	IL	ST	-1.11209	7.23252	1.50582e-08	5.67514e-07	116.317	103.97	87.2598	222.628	404.42	586.358	176.765	168.366	229.529	122.069	130.673	109.862
MSTRG.5068	IL	ST	1.35817	4.18062	1.50636e-08	5.67514e-07	27.6237	29.6375	26.2796	39.075	36.0754	38.9604	10.5582	8.15897	9.24626	27.3544	36.3593	32.0599
MSTRG.7031	IL	ST	-1.97527	5.30166	1.54276e-08	5.785e-07	14.9628	17.9188	18.5845	3.83841	12.3244	3.83332	83.376	42.4849	45.6395	13.3353	19.1162	19.5922
MSTRG.5808	IL	ST	2.08829	10.534	1.58777e-08	5.92594e-07	2167.65	2830.08	2746.14	418.233	463.512	358.729	451.825	772.654	341.002	253.114	367.67	208.147
MSTRG.5733	IL	ST	2.51303	3.78852	1.65551e-08	6.15001e-07	19.973	33.0441	22.069	12.3597	13.4671	29.2726	1.77106	3.61326	6.21349	19.5755	27.545	23.964
MSTRG.2321	IL	ST	1.81918	5.09229	1.71881e-08	6.35562e-07	79.892	55.3234	36.443	33.2406	47.4204	38.2635	10.0814	16.0265	15.9775	61.12	66.9893	53.1903
MSTRG.1376	IL	ST	2.47501	3.62869	1.78142e-08	6.53463e-07	17.8741	33.9299	15.1725	13.588	15.6708	15.2636	2.52035	2.73908	5.25188	18.2078	35.0372	15.3013
MSTRG.5595	IL	ST	-1.38188	6.98602	1.78358e-08	6.53463e-07	64.049	65.0663	96.9151	21.0345	27.8319	45.3725	182.624	154.496	170.649	17.0965	14.709	21.0495
MSTRG.723	IL	ST	-5.60658	8.51963	1.82641e-08	6.66099e-07	9.61412	11.7187	25.9166	22.9537	44.8902	4.46059	1441.44	290.11	169.022	7.8644	6.72097	5.82908
MSTRG.5645	IL	ST	1.31816	3.7653	1.84329e-08	6.69199e-07	20.3115	22.0748	19.6008	13.4344	16.3237	14.2878	6.60742	6.81857	8.06274	21.1142	21.7605	22.5877
MSTRG.3116	IL	ST	5.12425	-0.474709	2.066e-08	7.43295e-07	1.48951	1.29451	0.798551	5.22024	9.2229	2.99696	0	0.0582783	0	0.34193	0.0550899	0.0809594
MSTRG.1224	IL	ST	2.05074	3.3748	2.07922e-08	7.43667e-07	15.7076	24.2551	13.285	10.3637	8.24348	10.4545	3.474	4.60399	2.88483	23.0803	24.9557	14.6537
MSTRG.1766	IL	ST	5.81383	0.0928995	2.08566e-08	7.43667e-07	1.2864	3.40661	1.08893	1.38183	1.71399	2.50908	0	0.0582783	0	2.22255	1.59761	1.70015
MSTRG.784	IL	ST	1.35059	5.97293	2.13039e-08	7.56241e-07	122.005	96.9522	72.6681	89.3582	90.515	136.954	25.8847	32.1696	41.1274	90.2696	90.4025	101.604
MSTRG.7211	IL	ST	4.37115	-0.426385	2.39591e-08	8.46731e-07	1.21869	1.22638	1.23412	1.15152	1.46913	3.55453	0	0.116557	0	0.598378	1.32216	0.404797
MSTRG.3273	IL	ST	-3.02447	4.3023	2.4348e-08	8.56686e-07	3.38525	2.24836	8.1307	0.690914	3.59122	8.15451	42.1648	27.7405	26.1854	2.30803	3.63593	2.50974
MSTRG.3248	IL	ST	-1.46954	8.75154	2.57608e-08	9.0242e-07	237.78	230.287	269.329	471.51	324.597	284.571	704.473	557.724	481.175	301.412	343.981	360.027
MSTRG.3751	IL	ST	1.63378	6.32279	2.61148e-08	9.10824e-07	159.784	137.014	94.8098	122.061	97.0445	156.539	22.547	40.1538	47.3408	132.84	112.879	143.379
MSTRG.5136	IL	ST	5.65658	-0.0250015	2.62585e-08	9.11854e-07	1.01558	2.99782	1.23412	2.45658	3.42798	1.53333	0	0	0.0739701	1.36772	2.2036	1.21439
MSTRG.4162	IL	ST	-1.94876	6.68583	2.69978e-08	9.3347e-07	56.3306	30.0463	50.1635	182.939	271.137	139.881	198.086	137.129	112.582	120.787	95.581	80.8785
MSTRG.2141	IL	ST	-2.55035	9.59443	2.72951e-08	9.3968e-07	241.707	184.366	299.747	1331.01	2132.78	660.794	1851.17	1037.24	695.467	506.057	196.781	223.853
MSTRG.3783	IL	ST	-1.31247	7.4043	2.74512e-08	9.41e-07	82.5325	98.7918	131.471	81.451	72.0692	28.2968	204.966	243.953	223.759	48.0412	69.4133	95.5321
MSTRG.6398	IL	ST	1.31282	8.70929	2.89815e-08	9.89209e-07	677.322	577.557	670.855	17.1193	26.3628	6.69088	176.289	204.557	294.993	12.9079	47.0468	57.1574
MSTRG.6552	IL	ST	1.12418	5.40937	2.93273e-08	9.96753e-07	52.2006	74.4004	60.9077	15.7375	13.5487	25.0908	22.1382	26.3418	25.8156	13.4208	14.2683	15.5442
MSTRG.9593	IL	ST	1.09672	6.28538	3.03259e-08	1.02633e-06	126.947	125.159	91.3252	123.981	109.287	143.854	47.2056	46.4478	44.0122	124.634	168.355	135.283
MSTRG.1797	IL	ST	4.08608	0.633029	3.11488e-08	1.04973e-06	2.36968	4.2242	1.88748	2.76365	3.99931	2.71817	0.272471	0	0.14794	0.256448	1.15689	0.647675
MSTRG.2170	IL	ST	-1.29245	6.67435	3.16597e-08	1.06246e-06	55.9921	51.6442	82.6863	17.8102	23.3429	26.6241	122.135	137.129	145.203	31.2866	39.4995	44.9325
MSTRG.9724	IL	ST	2.27968	2.48927	3.24987e-08	1.08605e-06	10.0881	10.6968	8.42108	0.0767682	0.0816186	0.0696967	2.17977	0.932454	2.07116	0.0854826	0	0.161919
MSTRG.185	IL	ST	1.38262	4.35263	3.3196e-08	1.10474e-06	27.2174	35.4969	31.8694	16.9658	19.0987	100.99	11.8525	9.20798	10.0599	99.7582	93.4325	102.09
MSTRG.5782	IL	ST	-1.69233	6.82823	3.55821e-08	1.17923e-06	63.8459	51.6442	57.7861	55.1196	56.3984	78.1997	200.743	170.406	104.076	122.838	99.4924	86.3837
MSTRG.2230	IL	ST	-1.61177	8.94198	3.71147e-08	1.22494e-06	261.477	209.779	309.838	400.73	326.719	279.623	773.068	741.009	528.96	455.622	417.802	453.373
MSTRG.935	IL	ST	-1.33802	7.78776	3.9275e-08	1.2909e-06	105.011	146.621	151.942	29.3254	42.8498	37.9847	229.216	288.245	372.661	33.1672	30.1893	34.8935
MSTRG.7935	IL	ST	1.05066	5.69722	4.38071e-08	1.43396e-06	86.8656	78.0114	60.9803	73.0065	65.8662	82.4512	30.4486	31.412	31.8811	91.5518	85.3343	110.833
MSTRG.693	IL	ST	-2.14943	2.1977	4.79653e-08	1.56367e-06	1.69263	1.29451	2.32306	3.30103	2.69341	10.8727	7.90165	6.00267	6.36143	2.13706	2.97486	2.34782
MSTRG.4719	IL	ST	-1.88129	6.66977	5.08275e-08	1.65024e-06	43.8729	41.5607	54.5193	158.987	249.263	149.987	210.075	122.851	103.78	111.811	42.86	48.2518
MSTRG.5729	IL	ST	1.93154	2.18681	5.36841e-08	1.72893e-06	9.3433	6.26817	6.89658	24.6426	26.1996	5.22725	1.43047	1.86491	1.77528	23.5077	26.1677	28.4977
MSTRG.9586	IL	ST	2.17444	3.89069	5.64631e-08	1.81113e-06	23.0874	35.3606	19.3104	0	0	0.20909	2.92906	7.28479	4.66011	0	0	0.0809594
MSTRG.9034	IL	ST	3.90528	0.647393	5.67207e-08	1.81211e-06	2.6405	4.4286	1.45191	4.60609	4.57064	3.76362	0.204353	0.116557	0.14794	1.62417	6.11498	11.6582
MSTRG.9788	IL	ST	-1.57819	6.68987	5.83477e-08	1.85667e-06	52.6746	41.22	72.5955	82.449	114.184	113.466	163.959	144.997	117.243	108.99	58.1199	42.0989
MSTRG.9137	IL	ST	3.60846	0.520497	5.88864e-08	1.86637e-06	1.69263	3.40661	2.54084	1.15152	1.06104	1.18484	0	0.291392	0.22191	1.02579	0.716169	0.971513
MSTRG.2184	IL	ST	-1.53923	6.16226	6.12956e-08	1.92843e-06	35.9514	40.0618	42.1054	55.0428	49.1344	48.5786	126.699	93.1288	71.9729	95.484	99.9331	118.767
MSTRG.3301	IL	ST	1.05168	4.91689	6.13272e-08	1.92843e-06	45.4301	46.2618	39.4194	29.9396	26.0363	18.9575	14.7134	18.8822	21.2294	32.056	30.4647	31.4123
MSTRG.645	IL	ST	1.13701	7.71693	6.2206e-08	1.94839e-06	318.756	369.277	247.696	32.0891	73.2119	68.3724	119.955	112.769	133.442	28.8931	26.7186	42.7466
MSTRG.1181	IL	ST	1.27638	6.29562	6.38917e-08	1.98302e-06	104.266	151.935	102.723	138.567	469.878	170.199	33.1052	41.3776	54.368	165.152	172.927	228.71
MSTRG.270	IL	ST	5.13393	0.200008	6.40564e-08	1.98302e-06	2.7082	2.72529	0.798551	0.767682	1.06104	0.487877	0	0.116557	0	0.940308	0.771259	0.890554
MSTRG.1813	IL	ST	5.19234	-0.415848	6.43264e-08	1.98369e-06	0.880166	1.02198	1.88748	1.76567	2.77503	0.557573	0.0681177	0	0	3.67575	0.385629	1.86207
MSTRG.6629	IL	ST	-3.11549	2.40394	6.67054e-08	2.04914e-06	1.08328	0.476926	1.88748	0.383841	13.1406	4.66968	11.4438	7.92586	6.21349	0.427413	0.22036	0.0809594
MSTRG.1138	IL	ST	-2.91753	8.71055	6.783e-08	2.0757e-06	107.245	68.0641	139.601	206.737	408.175	302.623	1091.31	578.937	329.241	70.6086	62.0312	63.3103
MSTRG.5734	IL	ST	-2.94695	10.0197	7.02231e-08	2.14073e-06	181.653	152.957	428.241	175.646	129.284	78.1997	2413.21	1026.51	1597.53	62.5732	34.5414	26.1499
MSTRG.208	IL	ST	3.8582	3.14891	7.65064e-08	2.31461e-06	10.8328	35.4288	6.5336	43.067	50.93	354.338	1.158	0.757618	1.18352	150.107	108.527	195.679
MSTRG.838	IL	ST	-1.92277	7.34876	8.90693e-08	2.68451e-06	65.9448	67.8597	85.2998	114.538	237.755	100.572	334.117	217.67	151.343	74.4553	49.03	49.5472
MSTRG.5204	IL	ST	2.02176	3.45261	9.16121e-08	2.75077e-06	14.3535	21.6661	19.8186	13.0506	14.12	22.5817	2.45224	3.4967	6.13952	14.9594	14.7641	15.7061
MSTRG.7247	IL	ST	3.26342	0.10226	9.80677e-08	2.93358e-06	1.96345	1.97584	1.45191	1.6889	1.71399	3.76362	0.204353	0.174835	0.0739701	1.62417	5.23354	4.77661
MSTRG.4363	IL	ST	4.11191	6.32649	1.00765e-07	3.00303e-06	271.43	171.966	49.9457	8.06066	2.69341	6.48179	10.2177	2.50597	11.6133	2.90641	2.25869	2.67166
MSTRG.2554	IL	ST	1.54372	6.80087	1.01238e-07	3.00591e-06	148.477	237.373	150.491	72.3924	66.0294	110.539	34.0588	61.1923	65.1676	88.9019	112.218	129.211
MSTRG.4466	IL	ST	1.29731	3.94098	1.03322e-07	3.0564e-06	25.9988	25.2089	18.7297	8.2142	21.8738	12.7545	7.56106	8.15897	8.80244	14.6175	10.7425	14.5727
MSTRG.7403	IL	ST	-3.26163	-0.0788626	1.05078e-07	3.08835e-06	0.27082	0.136265	0.0725955	0.614146	0.0816186	0.139393	1.29424	1.63179	1.25749	0.34193	0	0
MSTRG.670	IL	ST	2.20592	2.49002	1.05175e-07	3.08835e-06	9.81724	9.47038	9.65521	8.52127	36.0754	4.32119	2.65659	1.39868	1.25749	23.8496	14.4336	26.4737
MSTRG.5631	IL	ST	-4.53684	3.33628	1.0803e-07	3.16057e-06	0.406231	1.22638	1.01634	0.997986	0.734567	0.41818	31.0617	16.1431	4.36423	0.170965	0.605989	0.323838
MSTRG.5044	IL	ST	5.70663	5.55659	1.11174e-07	3.24068e-06	74.3402	127.612	95.1728	308.378	259.874	317.259	0	2.33113	2.73689	422.113	491.016	417.103
MSTRG.154	IL	ST	8.01647	0.332814	1.11692e-07	3.24394e-06	1.01558	4.97365	1.08893	0.921218	1.55075	1.18484	0	0	0	1.02579	1.1018	0.323838
MSTRG.8648	IL	ST	-1.17841	7.48988	1.13425e-07	3.28233e-06	124.171	92.5236	138.149	229.921	165.931	130.054	214.366	253.103	226.422	188.233	199.701	174.953
MSTRG.5049	IL	ST	6.94118	-0.583516	1.23014e-07	3.54699e-06	0.541641	1.77144	1.01634	0.84445	0.408093	0.62727	0	0	0	0.683861	2.14851	2.9955
MSTRG.4828	IL	ST	4.48788	0.137647	1.2554e-07	3.60679e-06	2.16656	2.72529	0.943742	2.53335	4.32578	2.0212	0.0681177	0	0.14794	2.05158	1.32216	3.48126
MSTRG.9302	IL	ST	3.41901	0.0369837	1.26343e-07	3.61685e-06	2.09886	1.97584	1.08893	2.84042	3.83607	1.53333	0.0681177	0.174835	0.14794	1.53869	2.80959	1.37631
MSTRG.8430	IL	ST	-1.59585	5.40092	1.28547e-07	3.65548e-06	23.0197	21.4617	23.158	63.1035	75.9053	47.1846	76.2918	56.8797	40.3137	49.4944	39.5546	42.7466
MSTRG.3722	IL	ST	-2.80602	2.38222	1.28608e-07	3.65548e-06	1.62492	0.749455	1.74229	0	0.734567	0.139393	11.6481	7.51791	5.32585	0.598378	0	0
MSTRG.5625	IL	ST	-2.92891	7.30091	1.31074e-07	3.70013e-06	39.269	38.7673	40.0727	37.5396	55.9903	58.4755	421.104	238.067	91.2051	55.0508	22.036	26.3928
MSTRG.8076	IL	ST	1.8388	4.40467	1.34442e-07	3.78094e-06	47.6644	33.4529	25.3358	12.4364	10.3656	10.5242	5.92624	7.40135	12.6489	18.4642	15.7006	24.8545
MSTRG.9919	IL	ST	1.23754	4.84713	1.48355e-07	4.15759e-06	40.4876	49.464	40.0001	18.7314	19.9966	17.1454	11.1713	17.1338	19.676	11.0273	19.4467	18.2968
MSTRG.1399	IL	ST	-2.80859	9.59832	1.4947e-07	4.17419e-06	182.871	112.827	325.083	424.989	771.051	465.922	1803.21	1140.1	749.169	226.529	165.27	149.046
MSTRG.4946	IL	ST	4.21792	-0.0987909	1.55923e-07	4.33923e-06	1.01558	2.1121	1.6697	2.84042	2.28532	2.57878	0	0	0.22191	2.22255	6.33534	5.34332
MSTRG.4334	IL	ST	-2.1935	7.64973	1.58347e-07	4.39139e-06	88.152	44.4904	99.1655	0.690914	1.71399	1.67272	419.673	257.415	223.685	1.36772	0.661079	0.809594
MSTRG.4441	IL	ST	-1.15949	7.90137	1.6088e-07	4.4462e-06	150.305	157.931	168.639	267.614	195.885	343.883	350.738	286.38	274.799	233.624	247.684	238.102
MSTRG.1445	IL	ST	-1.52073	9.63625	1.66135e-07	4.57558e-06	459.514	350.064	515.864	1998.2	1323.12	1074.51	1310.99	938.456	1006.14	1830.87	2583.17	2765.66
MSTRG.1478	IL	ST	-1.74418	3.26528	1.73035e-07	4.73298e-06	4.06231	3.54288	6.461	9.36572	9.79423	6.203	12.8061	14.2199	13.7584	10.4289	10.412	8.74362
MSTRG.929	IL	ST	-1.3622	9.79444	1.77581e-07	4.84075e-06	469.129	485.579	646.826	112.772	140.71	113.118	1253.84	1220.58	1066.5	93.176	75.363	86.6266
MSTRG.9266	IL	ST	-1.92613	8.70186	1.79002e-07	4.86289e-06	190.59	163.994	204.865	237.751	347.614	178.214	858.419	554.693	383.979	223.195	106.93	94.0749
MSTRG.3274	IL	ST	-1.01587	7.58254	1.87262e-07	5.07004e-06	142.113	129.588	137.641	126.975	130.263	163.299	258.779	212.017	240.033	269.185	171.385	188.716
MSTRG.7225	IL	ST	4.23397	-0.513749	1.88433e-07	5.0845e-06	1.42181	1.02198	0.943742	1.53536	0.57133	1.04545	0	0	0.14794	0.769343	2.53414	1.78111
MSTRG.3174	IL	ST	3.71327	0.262986	1.90343e-07	5.11875e-06	1.55722	3.27035	1.45191	2.30305	3.5096	5.08786	0.0681177	0.233113	0.0739701	2.99189	2.97486	3.15742
MSTRG.1464	IL	ST	4.49488	5.6983	1.93616e-07	5.17193e-06	240.353	56.686	26.2796	5.52731	2.44856	5.22725	1.97541	4.37088	6.13952	7.8644	3.91138	4.85757
MSTRG.9731	IL	ST	1.05537	5.11617	1.99155e-07	5.30218e-06	56.0598	53.3476	41.4521	43.5276	39.0953	56.4543	19.3454	18.8239	24.5581	71.8908	78.1175	82.4977
MSTRG.10073	IL	ST	2.11361	10.1294	2.11716e-07	5.61785e-06	1594.05	3075.49	1231.37	17.1961	25.8731	24.8817	263.411	487.615	431.393	17.4384	21.9258	12.8726
MSTRG.48	IL	ST	-1.98545	5.65829	2.13643e-07	5.65022e-06	21.4625	13.8308	30.0546	94.8087	79.3333	43.0725	98.8388	63.7565	58.0665	60.5217	53.327	65.3343
MSTRG.2820	IL	ST	6.83456	-0.675061	2.14541e-07	5.65524e-06	0.473936	1.15825	1.45191	1.6889	1.55075	2.23029	0	0	0	1.4532	5.61917	4.04797
MSTRG.5000	IL	ST	4.58125	0.520851	2.16498e-07	5.68807e-06	1.62492	4.83739	1.45191	3.30103	3.83607	3.34544	0	0.116557	0.14794	1.88062	7.6575	5.01948
MSTRG.4328	IL	ST	1.29078	6.798	2.36194e-07	6.16496e-06	195.058	200.581	115.862	96.3441	96.7996	120.436	48.1592	59.9101	72.9345	106.255	142.463	133.988
MSTRG.10680	IL	ST	-1.31858	5.0044	2.38389e-07	6.20199e-06	16.5877	18.055	24.3195	14.9698	19.0987	15.6817	46.865	42.2518	37.133	9.83049	6.99642	9.95801
MSTRG.7030	IL	ST	-1.34091	7.41047	2.52818e-07	6.55602e-06	123.697	93.2731	94.229	67.1722	62.4382	80.4996	279.555	194.417	197.278	69.6683	67.1546	64.5247
MSTRG.9656	IL	ST	-1.6805	6.06408	2.64653e-07	6.84073e-06	38.5919	24.9364	38.9112	19.192	20.8944	31.6423	122.067	89.2241	67.8306	26.756	19.612	18.4588
MSTRG.6949	IL	ST	-1.09907	8.16624	2.68823e-07	6.9261e-06	218.349	165.425	206.171	228.002	130.753	476.028	376.555	363.715	345.884	305.857	284.925	255.022
MSTRG.7131	IL	ST	4.60299	0.845269	2.72621e-07	7.00136e-06	2.77591	6.1319	1.23412	0	0	0	0.136235	0.0582783	0.14794	0.170965	0	0.0809594
MSTRG.3313	IL	ST	1.1151	5.31132	2.76612e-07	7.08109e-06	58.091	70.1081	46.9693	46.368	39.7482	55.9664	18.6642	23.8941	27.5169	36.0736	38.618	38.6986
MSTRG.2100	IL	ST	1.87565	2.71128	2.89804e-07	7.3951e-06	8.26002	14.3759	9.8004	30.1699	30.0356	11.6393	2.45224	2.1563	3.03277	20.5158	7.98804	3.23838
MSTRG.9585	IL	ST	2.15401	2.90674	2.97684e-07	7.57198e-06	11.1036	19.3496	8.34849	1.30506	4.8155	1.60302	2.24788	2.91392	2.29307	0.598378	0.16527	0.161919
MSTRG.4043	IL	ST	-1.32184	4.13943	3.02134e-07	7.66078e-06	9.81724	11.4462	11.0345	9.13541	10.7737	12.1969	26.8384	21.155	21.1554	23.9351	28.812	24.7736
MSTRG.1312	IL	ST	3.32482	4.74472	3.08809e-07	7.80524e-06	46.7165	83.8027	26.7152	6.5253	8.56995	5.43634	1.56671	3.61326	8.72847	4.87251	8.26349	9.39129
MSTRG.7223	IL	ST	7.35307	-0.256351	3.23107e-07	8.14086e-06	0.406231	1.9077	2.10527	1.22829	1.63237	2.85756	0	0	0	1.36772	5.01318	3.80509
MSTRG.7401	IL	ST	1.66235	5.28727	3.24472e-07	8.14954e-06	55.3151	90.4115	45.7352	81.6814	68.8861	63.7724	11.7162	17.8332	23.1526	35.5607	40.7114	44.1229
MSTRG.5369	IL	ST	7.65977	0.0262517	3.33649e-07	8.35379e-06	3.79149	1.09012	0.65336	0.230305	0.326474	0.696967	0	0	0	2.56448	2.91977	2.9955
MSTRG.6304	IL	ST	1.48708	3.67464	3.38098e-07	8.43872e-06	25.9311	16.6924	17.4955	11.2082	8.16186	7.52724	6.06247	5.47816	6.95319	13.3353	28.2611	37.0794
MSTRG.6038	IL	ST	-1.10183	5.69695	3.54608e-07	8.82322e-06	34.7327	29.6375	41.6698	88.2066	73.0486	74.2269	65.9379	70.2837	59.6938	80.781	78.0073	102.98
MSTRG.5866	IL	ST	2.47886	0.713351	3.56842e-07	8.85123e-06	2.57279	2.45276	3.12161	3.6081	3.67284	2.50908	0.272471	0.582783	0.36985	2.22255	1.43234	0.485757
MSTRG.8359	IL	ST	-1.0385	6.76486	3.78475e-07	9.34061e-06	74.9495	80.0554	74.7734	112.619	113.858	85.239	147.952	142.84	113.026	100.613	122.575	121.925
MSTRG.1265	IL	ST	-1.22622	7.63305	3.78911e-07	9.34061e-06	112.187	120.117	150.491	169.12	146.505	197.799	290.181	257.182	220.283	143.867	171.605	179.163
MSTRG.183	IL	ST	1.28759	4.8867	3.89515e-07	9.57249e-06	52.7423	48.5783	33.9021	10.1334	18.8539	69.6967	12.4655	14.861	20.7856	47.3573	28.9222	31.0884
MSTRG.6358	IL	ST	2.79076	0.896641	4.00386e-07	9.80945e-06	3.52066	4.2242	1.88748	2.53335	4.89711	2.78787	0.272471	0.524505	0.36985	6.92409	7.82277	9.95801
MSTRG.7718	IL	ST	2.52053	2.50831	4.08572e-07	9.97941e-06	16.1815	8.6528	5.66245	1.9192	2.28532	4.39089	1.36235	1.22385	1.99719	5.29992	4.62755	5.01948
MSTRG.10615	IL	ST	-1.4196	8.08307	4.41312e-07	1.07135e-05	159.31	153.229	163.63	170.502	124.468	120.087	447.601	375.895	260.079	146.261	138.606	146.779
MSTRG.4381	IL	ST	2.06758	3.66578	4.64635e-07	1.12456e-05	15.9784	34.2024	15.3177	39.3821	29.3827	32.618	3.26965	4.66227	5.62173	29.4915	39.6096	17.4063
MSTRG.4473	IL	ST	1.14651	8.84744	4.68055e-07	1.12941e-05	730.877	787.404	535.9	2487.52	2109.68	715.506	246.245	249.14	305.127	1419.78	1549.46	1496.13
MSTRG.1492	IL	ST	-1.34665	7.81918	4.98971e-07	1.20039e-05	96.0058	149.482	164.792	94.7319	105.206	114.233	322.537	288.536	286.93	104.545	93.763	112.372
MSTRG.6333	IL	ST	-1.4732	4.77431	5.1502e-07	1.23527e-05	12.7963	15.8748	17.8585	10.594	12.406	17.7726	45.5026	36.016	28.7004	12.1385	5.56408	6.23388
MSTRG.7095	IL	ST	-1.60005	6.15363	5.2834e-07	1.26203e-05	43.6698	25.3452	44.6463	58.4206	53.6234	114.163	122.748	92.1963	79	109.845	123.622	119.577
MSTRG.4024	IL	ST	-1.63255	7.33075	5.29336e-07	1.26203e-05	81.4492	54.3014	116.443	54.5822	41.7071	53.4573	244.406	236.319	191.952	92.3212	72.8289	71.811
MSTRG.8310	IL	ST	-1.11095	8.1647	5.31779e-07	1.26408e-05	176.643	176.803	231.435	799.925	498.363	223.726	380.233	341.569	366.892	786.012	1195.12	1388.45
MSTRG.9680	IL	ST	-1.53645	4.99895	5.4326e-07	1.28754e-05	21.5302	14.5803	16.697	18.1941	30.6886	28.2968	57.3551	34.0928	38.9083	23.9351	25.5066	25.5022
MSTRG.7846	IL	ST	-2.05315	10.0952	5.4521e-07	1.28834e-05	479.217	424.055	468.023	870.321	1525.86	318.514	2439.43	1370.01	980.473	435.448	216.889	200.375
MSTRG.5784	IL	ST	-1.68493	9.43516	5.53229e-07	1.2996e-05	364.998	242.21	449.729	228.616	392.259	257.947	1106.57	1052.22	751.98	213.108	131.445	119.658
MSTRG.5946	IL	ST	-1.62143	9.07671	5.68676e-07	1.3242e-05	233.989	229.333	387.878	18.1173	24.404	4.80907	783.149	870.212	600.563	14.532	7.71259	15.0585
MSTRG.3241	IL	ST	-1.52634	6.3425	6.19534e-07	1.43844e-05	52.2006	32.431	50.0909	53.0468	50.3587	68.93	140.186	103.969	86.3231	72.9166	48.8648	49.7901
MSTRG.1357	IL	ST	-3.11859	5.74502	6.27556e-07	1.44475e-05	12.2546	8.244	15.0999	14.3557	5.79492	8.08481	163.755	55.6558	38.0946	36.843	43.6312	50.5996
MSTRG.697	IL	ST	-1.91253	6.17635	6.27678e-07	1.44475e-05	34.3942	26.0265	37.3141	31.8588	29.0562	54.0846	152.788	93.6533	64.28	49.3234	44.2923	49.3043
MSTRG.2538	IL	ST	2.079	2.36905	6.5582e-07	1.50518e-05	7.04133	12.6045	6.5336	218.636	55.7455	472.195	1.49859	1.57352	2.29307	154.98	182.072	228.548
MSTRG.10654	IL	ST	1.33245	3.55925	6.59878e-07	1.51016e-05	15.7076	20.5759	17.4955	11.3617	9.46776	5.85452	5.10883	5.88611	7.54495	11.1127	13.0012	14.0869
MSTRG.1853	IL	ST	2.86062	0.956381	6.67713e-07	1.52372e-05	2.91132	5.04179	2.17787	4.98993	4.65226	3.48483	0.204353	0.466227	0.517791	2.39351	7.38205	3.15742
MSTRG.9150	IL	ST	-1.0884	5.84648	6.86805e-07	1.56282e-05	40.1491	41.0837	37.4593	16.9658	19.0987	15.2636	81.5369	75.2956	58.7322	26.5851	26.6635	61.4482
MSTRG.9380	IL	ST	-1.16087	6.15505	6.91606e-07	1.56928e-05	51.4559	39.9936	50.4539	38.6144	32.8923	192.851	104.152	91.6718	75.4495	88.047	28.4264	32.4647
MSTRG.10657	IL	ST	1.04978	7.24027	7.13857e-07	1.61518e-05	217.198	263.74	178.295	112.389	138.262	229.581	85.4877	80.6572	108.884	288.675	290.434	302.95
MSTRG.6984	IL	ST	1.20696	8.45392	7.18978e-07	1.62217e-05	462.223	633.562	485.011	291.335	309.008	600.855	144.001	227.519	223.685	206.697	179.483	198.674
MSTRG.5317	IL	ST	1.09706	4.83791	7.21073e-07	1.62231e-05	40.8939	50.8948	33.6843	53.5074	79.4149	37.9847	14.6453	18.1246	17.8268	38.8946	24.1845	34.4078
MSTRG.3144	IL	ST	3.60505	-0.261471	7.62623e-07	1.71097e-05	1.21869	1.70331	1.16153	1.6889	1.71399	1.39393	0.136235	0	0.14794	1.70965	7.16169	5.66716
MSTRG.4273	IL	ST	1.8646	4.31041	7.73647e-07	1.73084e-05	48.68	32.9079	18.6571	3.83841	7.34567	9.82723	6.948	9.44109	7.1751	4.18865	3.2503	3.88605
G6O67_004188	IL	ST	-2.28081	1.99985	8.13885e-07	1.81578e-05	0.947871	1.49891	1.81489	0.690914	0.734567	1.04545	5.58565	8.10069	4.14232	0.0854826	0.16527	0.242878
MSTRG.2431	IL	ST	-1.65587	5.71341	8.30176e-07	1.84184e-05	24.3061	16.6243	40.0727	92.8895	106.512	54.7816	69.8887	79.4334	71.8989	28.2947	34.321	31.4932
MSTRG.8099	IL	ST	1.49806	7.21694	8.43183e-07	1.86551e-05	232.973	259.584	216.988	60.5701	35.3408	127.266	40.0532	77.1023	103.484	120.018	145.272	134.959
MSTRG.4631	IL	ST	-1.01292	5.96837	8.58441e-07	1.89402e-05	41.2324	44.0134	48.3486	67.7095	73.0486	79.3148	85.692	76.6943	68.7182	62.4878	69.1378	53.1094
MSTRG.8652	IL	ST	5.35588	1.65591	8.70792e-07	1.91421e-05	11.7807	3.95167	3.12161	0	0	0	0	0.34967	0	0	0.27545	0.161919
MSTRG.3866	IL	ST	-1.0575	5.81105	8.86329e-07	1.93948e-05	38.8627	37.4046	41.0891	62.4125	57.0514	84.7511	81.9456	61.3671	65.8334	49.4089	34.1007	34.8126
MSTRG.6332	IL	ST	-1.65104	6.79633	9.38614e-07	2.04828e-05	53.2162	54.5058	65.1908	123.75	71.1714	355.035	209.598	152.981	97.5665	118.051	124.558	135.445
MSTRG.7410	IL	ST	1.48257	9.14916	9.43816e-07	2.05402e-05	776.442	994.458	927.335	158.91	105.696	116.951	168.183	302.523	376.36	159.596	211.38	224.743
MSTRG.10202	IL	ST	-1.81746	10.2332	9.61232e-07	2.08624e-05	398.309	585.188	727.916	665.35	1455.91	401.244	2183.78	1720.55	1239.22	399.973	167.473	188.878
MSTRG.6641	IL	ST	-1.0516	5.59654	9.7445e-07	2.1092e-05	33.0401	32.7716	35.5718	30.5537	29.5459	53.1089	70.0931	53.0333	56.883	36.843	30.1342	33.7601
MSTRG.8058	IL	ST	-2.81931	3.94104	9.85312e-07	2.12694e-05	5.01018	3.33848	3.84756	1.99597	7.10082	2.43938	20.0947	43.9419	9.69008	1.62417	1.48743	1.21439
MSTRG.5579	IL	ST	-2.74694	3.41383	1.00014e-06	2.15313e-05	1.96345	2.18023	4.64611	22.3395	17.7112	25.9272	25.1354	15.4438	9.46817	19.49	29.9689	25.2593
G6O67_002176	IL	ST	-1.26773	4.53102	1.01295e-06	2.17111e-05	13.4056	14.921	15.2451	15.2769	25.0569	17.8423	36.443	26.4584	26.7772	20.5158	11.7342	10.1199
MSTRG.4092	IL	ST	2.13678	2.52739	1.01393e-06	2.17111e-05	11.3068	10.9693	7.25955	17.5031	18.5274	28.8544	1.9073	1.04901	2.88483	5.98378	8.64912	12.6297
MSTRG.4406	IL	ST	3.22226	9.19557	1.0694e-06	2.28378e-05	1349.36	1761.29	339.239	1.22829	10.3656	4.53028	49.1128	107.698	167.098	7.77891	36.4695	16.3538
MSTRG.7930	IL	ST	2.27179	8.35831	1.07373e-06	2.28689e-05	671.77	674.373	415.464	44.7559	18.8539	167.411	46.0476	91.905	184.629	107.024	166.151	146.86
MSTRG.1476	IL	ST	1.25676	5.68608	1.11349e-06	2.36527e-05	80.8399	93.4774	60.0365	71.3176	41.6255	47.3937	19.7541	27.9736	37.7247	74.7118	71.2313	94.7225
MSTRG.491	IL	ST	3.90477	-0.36725	1.11754e-06	2.36758e-05	1.01558	1.9077	0.871147	2.76365	1.71399	3.20605	0	0.116557	0.0739701	1.62417	3.14013	2.5907
MSTRG.6941	IL	ST	-1.27502	8.39175	1.1389e-06	2.40645e-05	208.125	181.913	242.832	101.334	411.439	16.5878	528.661	367.678	415.046	84.4568	113.32	139.25
MSTRG.2209	IL	ST	2.67209	0.384747	1.15081e-06	2.42521e-05	2.30197	2.1121	2.03268	0.460609	1.3059	2.29999	0.0681177	0.34967	0.44382	0.769343	1.32216	1.86207
MSTRG.2046	IL	ST	1.22965	4.97479	1.165e-06	2.44865e-05	56.8046	51.0992	34.2651	40.3801	40.0747	99.6662	13.2148	19.2901	19.9719	94.1163	84.3427	79.0164
MSTRG.8840	IL	ST	4.08208	-0.21418	1.23814e-06	2.59555e-05	2.36968	1.02198	0.943742	0	0.163237	0	0	0.0582783	0.14794	0	0	0
MSTRG.7804	IL	ST	-1.51717	4.8649	1.27287e-06	2.66136e-05	16.3846	12.6045	19.4556	20.9577	19.8333	17.1454	50.8839	29.8385	37.8727	30.6028	31.6767	26.8785
MSTRG.1119	IL	ST	1.12001	4.83439	1.27635e-06	2.66167e-05	35.816	50.1453	39.6372	157.144	123.815	303.599	14.1685	19.7564	15.9036	95.826	67.6504	71.3253
MSTRG.8382	IL	ST	-1.85161	5.50041	1.28727e-06	2.67745e-05	22.7489	17.1693	23.3032	22.5698	15.4259	52.1331	95.4329	56.4134	40.7575	45.9041	9.47547	15.3823
MSTRG.7495	IL	ST	1.08202	7.22581	1.29156e-06	2.6794e-05	197.293	236.828	221.634	138.643	151.647	250.978	62.2596	97.7911	110.215	203.705	198.985	221.019
MSTRG.5855	IL	ST	1.14425	6.84273	1.29532e-06	2.68001e-05	189.303	202.762	119.565	105.71	127.651	107.751	54.3579	74.3632	71.0852	134.379	141.581	125.973
MSTRG.9093	IL	ST	1.2755	4.92516	1.32478e-06	2.72706e-05	42.5188	60.774	35.2088	84.5985	74.1913	103.569	17.0975	17.1338	14.72	117.197	126.762	119.334
MSTRG.8628	IL	ST	1.02306	5.02443	1.39657e-06	2.85278e-05	54.0287	50.2816	36.2978	27.9436	45.8696	32.8271	17.8468	21.0385	20.7116	41.2881	42.4192	36.2698
MSTRG.8836	IL	ST	7.36707	-0.222175	1.45851e-06	2.96435e-05	1.2864	2.86155	0.362978	1.30506	0.326474	3.20605	0	0	0	0	0.550899	0.404797
MSTRG.1171	IL	ST	2.88698	-0.0315278	1.45861e-06	2.96435e-05	1.3541	1.83957	1.52451	5.14347	3.34636	4.66968	0.204353	0.174835	0.14794	8.71922	6.05989	6.88155
MSTRG.9612	IL	ST	-1.41916	4.64379	1.49309e-06	3.02673e-05	13.7441	11.5144	18.3667	10.6708	6.93758	21.0484	39.5083	32.2862	28.1086	39.6639	24.9006	24.2878
MSTRG.10687	IL	ST	-1.47515	9.30661	1.50069e-06	3.03444e-05	352.202	322.742	405.083	833.395	733.669	743.663	1077.21	850.98	627.858	417.069	127.588	117.148
MSTRG.2448	IL	ST	1.47948	8.40027	1.53883e-06	3.1037e-05	654.437	567.269	389.475	39.4588	152.219	70.0451	108.443	163.937	232.044	73.1731	70.0744	96.3417
MSTRG.1215	IL	ST	1.62051	3.60649	1.54629e-06	3.11089e-05	17.9419	14.3759	26.0618	18.8082	7.0192	5.78482	4.76824	4.89538	6.87922	10.1724	9.86109	11.0914
MSTRG.1402	IL	ST	4.22319	5.081	1.62785e-06	3.25853e-05	131.28	68.6773	8.71147	2.37981	8.48833	3.48483	3.67835	2.09802	3.6985	4.18865	9.47547	12.6297
MSTRG.9387	IL	ST	-1.21256	3.72598	1.63192e-06	3.25853e-05	7.9215	7.63081	9.94559	2.84042	3.67284	4.53028	16.3482	16.6093	18.1227	5.72733	4.903	7.52923
MSTRG.8381	IL	ST	-1.06021	7.44171	1.75699e-06	3.49951e-05	117.942	114.939	130.454	143.019	267.219	162.672	249.856	210.501	187.884	230.376	151.387	134.312
MSTRG.595	IL	ST	9.4982	1.70285	1.79013e-06	3.54842e-05	17.1971	1.97584	0.798551	0.614146	0	0.348483	0	0	0	0	0.0550899	0
MSTRG.1050	IL	ST	-1.49395	8.42848	1.79042e-06	3.54842e-05	187.408	193.973	201.162	204.357	469.96	459.51	617.01	451.715	322.805	65.9925	6.39043	2.1859
MSTRG.7774	IL	ST	-2.14039	3.58825	1.8966e-06	3.74622e-05	4.94247	3.67914	5.58986	0	0.652949	0.348483	25.1354	17.8915	9.98596	0.170965	0	0.161919
MSTRG.2428	IL	ST	1.12558	4.86657	1.89961e-06	3.74622e-05	48.9508	44.8992	34.9911	11.8223	13.7935	21.606	14.0322	21.0385	15.7556	14.3611	18.0144	20.0779
MSTRG.6628	IL	ST	-2.67171	3.63925	1.97148e-06	3.87838e-05	4.33313	1.97584	4.50092	7.98389	26.2812	25.8575	31.5385	15.4438	11.0215	6.41119	1.87306	0.728635
MSTRG.8425	IL	ST	-1.4339	7.93583	2.04795e-06	4.01891e-05	139.337	131.836	155.354	152.538	153.443	132.354	432.07	309.691	236.926	102.921	77.2361	97.799
MSTRG.5902	IL	ST	2.58775	2.3607	2.05529e-06	4.02343e-05	11.9161	11.5825	4.13795	0.0767682	0	0	1.43047	0.815897	1.70131	0	0.11018	0
MSTRG.932	IL	ST	-2.47947	1.80991	2.16567e-06	4.22914e-05	0.677051	0.681323	1.96008	0.383841	0.734567	0.41818	5.85812	5.18677	4.95599	0.34193	0.550899	1.37631
MSTRG.4862	IL	ST	-1.10253	7.18753	2.28684e-06	4.43324e-05	97.6307	81.418	119.129	130.122	78.3538	102.245	184.19	206.072	160.885	161.477	152.324	165.805
MSTRG.7651	IL	ST	3.00392	0.867917	2.30781e-06	4.45397e-05	3.11443	3.33848	3.12161	1.15152	2.12208	4.94846	0.136235	0.116557	0.813671	3.76123	0.881439	1.13343
MSTRG.5093	IL	ST	3.62702	-0.0180797	2.30868e-06	4.45397e-05	0.880166	2.45276	1.6697	0.997986	1.06104	2.23029	0.136235	0.174835	0	1.62417	1.1018	0.485757
MSTRG.9775	IL	ST	-1.77488	5.8069	2.45364e-06	4.69957e-05	21.5979	27.7298	32.0872	13.7415	19.1804	75.3421	109.193	80.0744	46.6751	39.2365	19.9976	27.6072
MSTRG.8395	IL	ST	-1.50383	6.89148	2.47592e-06	4.7309e-05	52.6069	50.6904	95.318	233.913	227.797	219.754	183.168	161.431	139.803	143.354	115.689	136.498
MSTRG.9132	IL	ST	-1.99717	7.71218	2.4889e-06	4.74436e-05	93.3653	79.3741	98.1492	43.1437	63.9073	57.1513	458.364	293.548	158	48.6396	35.533	42.5847
MSTRG.2029	IL	ST	-1.06321	8.32016	2.60694e-06	4.9495e-05	189.507	211.619	265.046	41.3781	26.526	62.03	408.434	402.412	389.083	134.891	80.9271	119.982
MSTRG.6982	IL	ST	-1.42388	7.48168	2.63027e-06	4.97819e-05	111.578	82.9851	118.186	94.9622	110.92	109.633	280.645	269.712	165.249	97.8775	42.5294	37.4842
MSTRG.1502	IL	ST	1.08296	10.1781	2.67194e-06	5.04043e-05	1810.84	1668.29	1606.97	644.162	661.6	331.129	561.494	665.014	859.828	910.475	1341.49	1252.85
MSTRG.5620	IL	ST	-1.16297	7.78378	2.67577e-06	5.04043e-05	115.437	140.897	181.416	319.202	311.946	233.623	286.98	240.282	320.956	187.036	200.087	195.598
MSTRG.121	IL	ST	3.15552	-0.174265	2.68391e-06	5.04386e-05	1.2864	1.9077	1.08893	1.99597	1.95885	2.57878	0	0.174835	0.22191	2.22255	6.5557	5.91004
MSTRG.1258	IL	ST	-1.73203	8.52805	2.7561e-06	5.14321e-05	186.595	137.627	225.7	496.383	672.211	263.105	649.911	582.725	321.622	367.831	213.473	131.883
MSTRG.7771	IL	ST	-1.34727	7.91808	2.77197e-06	5.16077e-05	134.259	124.137	180.836	187.468	176.541	245.681	385.614	318.2	251.276	176.18	111.888	132.288
MSTRG.212	IL	ST	4.60324	2.79495	2.82955e-06	5.25572e-05	29.7902	9.12972	3.3394	0	0	0	0.408706	0.874175	0.14794	0	0	0
MSTRG.4944	IL	ST	6.22909	0.498472	2.86126e-06	5.30229e-05	5.82264	1.49891	0.65336	0	0	0.0696967	0.0681177	0	0	0	0.16527	0
MSTRG.9039	IL	ST	1.24075	3.30016	2.87511e-06	5.31562e-05	13.6764	15.1254	15.1725	186.316	73.0486	61.2634	5.58565	4.89538	5.54776	123.266	95.6361	96.4227
MSTRG.10018	IL	ST	1.5601	6.52892	2.92644e-06	5.39197e-05	137.644	216.729	92.1963	51.5882	70.5185	65.1664	34.4675	38.5803	58.3624	45.1348	55.751	45.2563
MSTRG.4184	IL	ST	-1.19843	8.17237	2.9299e-06	5.39197e-05	171.903	167.265	224.683	287.957	286.073	188.46	418.583	382.656	307.568	202.765	132.326	145.97
MSTRG.1714	IL	ST	6.68289	0.895009	3.14117e-06	5.75425e-05	8.59855	1.09012	1.16153	0	0.244856	0	0	0	0.0739701	0.170965	0	0.0809594
MSTRG.1867	IL	ST	7.39786	2.75612	3.2894e-06	6.00192e-05	37.644	3.33848	1.5971	0	0.652949	0	0	0.116557	0.0739701	0.512895	0.330539	0.161919
MSTRG.6607	IL	ST	-1.44848	3.84094	3.41872e-06	6.21989e-05	5.89034	8.58466	10.0908	12.4364	8.89643	1.88181	21.7977	17.1338	18.7144	20.1739	29.4731	30.6027
MSTRG.6119	IL	ST	-2.01768	7.41766	3.62339e-06	6.57728e-05	73.8663	47.1475	96.6973	36.1578	48.3998	50.2513	370.628	151.407	227.828	19.4045	23.6336	30.9265
MSTRG.7818	IL	ST	-2.5945	5.993	3.71196e-06	6.70756e-05	20.1761	16.6243	21.4883	36.1578	71.8244	8.15451	182.692	64.0479	46.3053	46.3315	37.5162	30.036
MSTRG.5584	IL	ST	1.00282	5.07306	3.78154e-06	6.80251e-05	58.1587	48.7146	37.8949	23.184	19.9149	34.0817	17.5744	21.2716	23.5965	27.1835	38.3426	43.961
MSTRG.5335	IL	ST	1.4405	5.10975	3.86369e-06	6.93467e-05	76.7776	53.1432	33.1036	52.663	54.2764	45.0937	14.8497	16.9007	20.0459	46.9299	57.1833	45.1754
MSTRG.8248	IL	ST	1.98489	1.81696	3.90959e-06	6.99935e-05	6.09346	4.49673	6.75139	4.98993	0.816186	4.53028	0.749295	1.16557	1.92322	2.39351	1.1018	2.9955
MSTRG.6626	IL	ST	1.06263	4.48147	3.91725e-06	6.99935e-05	36.0191	30.0463	30.9257	21.8789	13.7935	2.64847	10.0814	15.8517	14.2762	5.81281	3.19522	2.75262
MSTRG.1320	IL	ST	-1.80468	5.46892	3.98201e-06	7.08337e-05	18.2804	19.8946	25.1907	56.1175	127.896	53.8058	93.9343	53.6161	39.426	56.6749	37.1306	37.6461
MSTRG.3456	IL	ST	-1.91655	6.99088	4.13982e-06	7.33142e-05	54.9765	59.4795	57.4231	46.368	63.5809	123.084	276.285	175.01	94.016	78.9004	35.2025	24.4497
MSTRG.4635	IL	ST	-1.03613	5.97032	4.2167e-06	7.45106e-05	45.227	46.9431	40.4357	110.162	98.5952	166.924	92.4357	73.6638	65.8334	116.598	235.895	255.913
MSTRG.1648	IL	ST	2.90684	0.274358	4.51261e-06	7.95633e-05	1.42181	2.92969	1.6697	3.1475	2.93827	1.39393	0.340588	0.116557	0.22191	1.11127	6.61079	2.50974
MSTRG.6736	IL	ST	1.21129	3.56478	4.53396e-06	7.97638e-05	14.7597	19.2133	18.6571	8.13743	16.2421	6.76058	6.5393	6.11923	6.95319	11.3692	5.06827	5.82908
MSTRG.85	IL	ST	1.97588	1.86736	4.54505e-06	7.97832e-05	5.55182	7.49455	4.9365	1.6889	2.69341	1.25454	1.49859	0.757618	1.70131	2.99189	4.62755	4.61469
MSTRG.3599	IL	ST	-1.27416	7.18812	4.60573e-06	8.03785e-05	92.6206	80.6005	101.706	226.696	265.179	102.454	233.576	194.3	138.472	174.384	128.139	108.567
MSTRG.2249	IL	ST	1.20525	3.93648	4.60916e-06	8.03785e-05	21.1917	28.4793	18.7297	5.37377	9.71261	4.2515	7.15236	8.74175	9.76405	3.4193	12.1749	10.1199
MSTRG.9640	IL	ST	-1.08739	7.67498	4.72572e-06	8.21582e-05	148.206	112.418	160.799	215.949	230.328	108.657	284.732	252.229	231.23	166.435	136.623	120.306
MSTRG.10198	IL	ST	-1.15635	6.7073	4.73179e-06	8.21582e-05	55.9921	58.4575	93.4305	142.559	241.999	293.841	127.789	140.626	132.628	105.998	73.7654	86.0599
MSTRG.4982	IL	ST	-1.31982	8.72324	4.81407e-06	8.34057e-05	213	255.223	310.201	315.057	745.341	298.859	687.103	485.983	488.424	483.062	227.852	248.95
MSTRG.110	IL	ST	8.83033	1.07661	4.83305e-06	8.35532e-05	10.6974	0.749455	1.08893	0.0767682	0	0	0	0	0	0	0	0
MSTRG.5480	IL	ST	-1.107	5.62261	4.92035e-06	8.45548e-05	25.7956	36.1101	38.5482	44.2185	44.5637	26.7635	69.6844	58.628	57.4008	36.9285	40.6013	41.1274
MSTRG.687	IL	ST	-1.675	7.20884	4.92274e-06	8.45548e-05	81.1107	59.6839	86.5339	82.142	114.592	113.118	291.884	191.328	130.779	146.432	108.527	114.881
MSTRG.6286	IL	ST	-1.67664	7.55305	5.02902e-06	8.61948e-05	112.323	59.752	116.08	111.007	187.478	124.827	260.823	349.379	180.265	227.726	155.354	89.6221
MSTRG.3497	IL	ST	-1.44155	4.6985	5.05535e-06	8.64605e-05	10.2912	13.0814	21.3431	29.8628	25.465	59.5906	35.1487	32.2862	37.7987	12.5659	9.08984	11.982
MSTRG.2434	IL	ST	-1.04813	8.26189	5.08706e-06	8.6817e-05	192.35	207.19	245.228	644.315	402.135	327.296	400.328	413.368	331.682	272.006	289.663	315.904
MSTRG.4522	IL	ST	-3.65293	2.54566	5.11356e-06	8.70832e-05	0.541641	0.272529	1.88748	3.3778	8.73319	3.62423	15.3946	7.63446	5.99158	63.0861	65.5019	92.4557
MSTRG.1973	IL	ST	1.35611	3.57665	5.16211e-06	8.75367e-05	19.296	20.0309	15.4629	8.75157	7.18244	5.50604	4.01894	7.10996	7.47098	9.14663	15.7557	13.4393
MSTRG.10539	IL	ST	-1.78046	8.63298	5.21402e-06	8.82297e-05	178.064	151.799	246.026	109.855	147.566	791.197	813.325	475.668	387.677	221.656	185.818	164.914
MSTRG.4400	IL	ST	6.00593	4.356	5.33153e-06	9.00274e-05	64.9969	64.3168	1.16153	0.690914	88.9643	131.866	0.817412	0.34967	0.517791	115.487	117.011	121.844
MSTRG.9897	IL	ST	1.99105	1.58484	5.70459e-06	9.59211e-05	4.26542	5.17805	5.22688	5.45054	6.28463	10.7333	0.544941	0.990732	1.70131	4.70154	5.61917	5.74812
MSTRG.6347	IL	ST	1.68373	3.44088	5.87964e-06	9.86569e-05	17.3325	22.4155	13.0672	5.37377	3.01989	2.23029	6.19871	3.4967	4.29026	1.88062	3.52575	4.53373
MSTRG.4399	IL	ST	3.09914	1.11783	5.92555e-06	9.90538e-05	3.11443	5.24618	3.2668	4.52932	8.73319	8.3636	0.749295	0.291392	0.0739701	0.0854826	0	0
MSTRG.10170	IL	ST	-1.29618	6.99287	5.9461e-06	9.90538e-05	92.0789	67.7235	78.1128	78.4571	83.0877	94.2996	198.154	183.111	115.837	136.174	89.1355	90.1079
MSTRG.5842	IL	ST	-1.88602	4.15547	5.9529e-06	9.90538e-05	7.17674	6.88136	10.236	3.83841	9.95747	4.32119	35.4893	25.5259	15.0899	4.01768	3.41557	3.4003
MSTRG.5507	IL	ST	1.30201	3.52885	5.9686e-06	9.91085e-05	20.0407	15.5342	16.7696	10.5172	10.6104	11.7787	4.97259	5.30333	8.21068	7.52247	12.7809	13.3583
MSTRG.10171	IL	ST	-1.70023	9.61875	6.0764e-06	0.000100273	441.437	232.808	516.227	198.292	325.005	418.738	1289.13	1152.45	870.702	330.732	109.243	115.124
MSTRG.8125	IL	ST	1.1131	5.75356	6.13197e-06	0.000100982	90.1832	84.1433	63.8841	71.3176	77.6193	56.1755	21.0484	35.8995	38.9083	54.1105	55.6408	50.9235
MSTRG.7664	IL	ST	1.1048	4.1268	6.20603e-06	0.000101991	23.426	29.5013	23.4484	15.4304	12.9774	32.618	11.0351	8.91659	10.5777	30.6028	27.4348	34.4887
MSTRG.19	IL	ST	2.57506	0.655451	6.23165e-06	0.000102202	1.48951	3.54288	2.83123	3.91518	3.18312	3.55453	0.272471	0.407948	0.44382	2.22255	5.72935	7.04347
MSTRG.6557	IL	ST	-1.42342	7.07217	6.36475e-06	0.000104171	80.6368	62.1366	92.5593	85.443	94.5959	78.13	235.278	171.455	130.039	48.6396	23.6887	26.3928
MSTRG.1713	IL	ST	5.05755	0.647408	6.40784e-06	0.000104661	6.43198	1.36265	1.01634	0.307073	0.489711	0.0696967	0.0681177	0	0.14794	0.170965	0.11018	0
MSTRG.2137	IL	ST	-1.58329	6.92594	6.4362e-06	0.00010491	71.4966	48.2376	76.2253	118.76	300.928	87.1905	226.287	160.265	111.473	46.6735	40.6013	39.6701
MSTRG.6291	IL	ST	-1.33905	7.68928	6.48858e-06	0.000105519	116.724	102.88	156.661	0.307073	5.22359	0.139393	314.908	298.327	200.903	0.34193	1.21198	0.971513
MSTRG.735	IL	ST	-2.19133	2.02095	6.49997e-06	0.000105519	1.2864	1.02198	2.25046	0.0767682	0.244856	0.278787	7.01612	6.81857	3.99438	0.598378	0.22036	1.45727
MSTRG.6988	IL	ST	-1.20431	6.8421	6.64533e-06	0.00010766	69.8717	59.2069	94.229	354.055	216.697	710.279	174.586	125.823	141.209	583.333	74.9223	66.3867
MSTRG.9717	IL	ST	-1.45228	4.55127	6.70286e-06	0.000108372	12.7286	10.288	17.2051	181.326	213.922	14.1484	39.372	24.4186	30.5496	65.0522	28.6468	33.6791
MSTRG.4507	IL	ST	-1.03933	8.53868	6.81668e-06	0.000109989	235.681	225.586	322.252	514.04	470.041	583.431	435.476	465.178	493.898	568.032	545.225	493.367
MSTRG.6602	IL	ST	-1.10677	8.50256	6.84459e-06	0.000110085	258.295	207.122	276.081	135.88	220.044	101.339	452.506	535.928	384.496	173.359	89.2457	88.4077
MSTRG.7205	IL	ST	3.30515	0.40755	6.85016e-06	0.000110085	2.6405	2.92969	1.30672	2.84042	2.61179	4.87877	0.136235	0.407948	0	2.47899	6.11498	8.90554
MSTRG.3011	IL	ST	-1.05283	5.36258	7.19653e-06	0.000115419	29.5194	33.4529	23.3758	37.7699	35.2592	35.9635	59.4667	44.4664	49.1901	34.1075	28.7569	29.1454
MSTRG.2818	IL	ST	3.24596	-0.557242	7.22676e-06	0.000115518	1.21869	0.817587	1.08893	2.22628	2.69341	3.55453	0	0.116557	0.14794	2.56448	5.61917	6.3958
MSTRG.1631	IL	ST	2.39065	0.444488	7.46786e-06	0.000119053	1.62492	2.18023	2.75863	11.2849	2.36694	1.46363	0.272471	0.291392	0.517791	2.64996	3.58084	1.13343
MSTRG.5770	IL	ST	1.78815	9.88064	7.57045e-06	0.000120449	1101.83	2146.03	1474.42	157.912	128.304	62.03	212.732	538.026	445.078	112.752	117.727	140.95
MSTRG.9588	IL	ST	4.00723	1.46538	7.71324e-06	0.000122476	7.85379	6.88136	1.08893	11.8223	3.75445	4.80907	0.408706	0.116557	0.29588	3.76123	6.0048	4.20989
G6O67_007874	IL	ST	2.3603	0.616367	8.16321e-06	0.000129108	2.30197	1.97584	3.1942	3.1475	3.99931	3.62423	0.204353	0.582783	0.44382	4.35961	4.24192	2.67166
MSTRG.519	IL	ST	1.07278	7.33229	8.70268e-06	0.000136559	301.355	195.335	209.293	141.791	77.7009	83.8451	72.4772	107.698	111.177	100.186	281.399	267.247
MSTRG.1808	IL	ST	3.99178	0.0350128	8.80655e-06	0.000137382	1.15099	3.27035	0.871147	2.37981	1.22428	2.57878	0.136235	0.116557	0	1.02579	1.6527	1.29535
MSTRG.2631	IL	ST	-2.97883	7.34066	8.8174e-06	0.000137382	47.7998	28.343	41.5972	164.284	105.614	313.008	521.237	138.644	107.479	143.098	30.5749	37.7271
MSTRG.7967	IL	ST	4.18701	-0.541262	8.82394e-06	0.000137382	1.08328	1.70331	0.508169	0.0767682	1.3059	3.55453	0	0	0.14794	1.11127	1.1018	0.566716
MSTRG.5966	IL	ST	1.19335	6.1843	8.93104e-06	0.000138509	96.4121	142.873	87.4776	143.019	142.016	97.7844	48.7041	34.6173	38.6124	65.9925	60.4887	34.9745
MSTRG.6627	IL	ST	-1.01571	5.69316	9.05946e-06	0.000140228	29.1809	36.6552	44.2107	4.06871	15.0994	16.4484	68.2539	61.7168	61.5431	11.6256	1.32216	1.61919
MSTRG.6477	IL	ST	-2.71951	1.72162	9.16382e-06	0.00014079	1.08328	0.681323	0.943742	0	0.0816186	0.348483	7.90165	4.89538	2.29307	0.512895	0.991618	0.647675
MSTRG.5791	IL	ST	-1.51687	4.87606	9.16624e-06	0.00014079	16.7232	11.3781	20.6897	3.76164	4.08093	4.53028	51.5651	36.0743	31.4373	16.3272	10.6874	15.5442
MSTRG.5602	IL	ST	-2.01134	8.52554	9.35922e-06	0.000143478	130.806	100.699	238.259	510.201	658.744	194.732	656.723	638.906	322.953	498.107	210.939	160.543
MSTRG.7236	IL	ST	5.22753	-0.3931	9.45075e-06	0.000144604	0.338525	1.49891	2.03268	1.76567	4.8155	4.59998	0	0	0.0739701	2.56448	2.14851	2.42878
MSTRG.6807	IL	ST	-1.95754	1.95894	9.54311e-06	0.00014546	1.3541	1.22638	2.39565	2.68689	5.7133	10.0363	6.40306	5.88611	4.29026	3.24834	1.76288	3.64317
MSTRG.2327	IL	ST	-2.72373	10.2637	9.91111e-06	0.000150494	456.535	125.091	458.513	265.157	569.453	554.925	2771.1	2001.86	1037.8	365.096	39.7749	45.0134
MSTRG.1206	IL	ST	-1.89054	10.422	1.0151e-05	0.000153553	672.65	383.653	818.733	535.305	1067.16	1044.54	2589.08	2051.98	1271.25	486.225	120.922	120.549
MSTRG.10082	IL	ST	-1.32687	5.94006	1.02449e-05	0.000154388	34.8681	35.9738	41.815	60.8772	68.3148	60.0088	110.351	62.8823	67.0169	81.5504	84.8936	122.815
MSTRG.6657	IL	ST	-1.16233	8.88941	1.03384e-05	0.000155504	293.908	253.111	395.501	684.542	983.177	593.467	647.05	537.559	635.107	549.482	547.979	539.352
MSTRG.1935	IL	ST	4.42938	-0.349082	1.05341e-05	0.000157854	1.01558	2.3165	0.580764	0.921218	1.63237	2.0909	0	0	0.14794	1.19676	1.48743	0.485757
MSTRG.3787	IL	ST	-1.22245	7.57926	1.05541e-05	0.000157857	86.7979	156.568	126.679	224.086	118.429	37.8453	279.351	213.765	247.874	140.533	151.497	164.267
MSTRG.6711	IL	ST	2.6309	-0.0833895	1.09344e-05	0.000162329	1.48951	1.77144	1.16153	6.06469	1.3059	1.67272	0.136235	0.174835	0.29588	1.88062	0.550899	0.404797
MSTRG.2487	IL	ST	1.24496	4.72699	1.0985e-05	0.000162683	51.1851	41.6288	27.2233	11.5152	20.5679	30.2484	12.8742	12.6464	18.2706	14.2756	14.5988	15.7061
MSTRG.4372	IL	ST	4.15402	4.37185	1.0999e-05	0.000162683	40.8262	28.6155	55.6082	0	0	0	0.0681177	3.43842	2.73689	0	0	0
MSTRG.2365	IL	ST	3.83292	0.525391	1.14375e-05	0.000168545	3.85919	2.79342	1.08893	10.9779	18.8539	5.92422	0.0681177	0.34967	0	0.854826	2.42396	0.971513
MSTRG.4947	IL	ST	-1.17954	4.81342	1.17027e-05	0.000172135	15.9107	15.1935	24.1017	19.7294	18.1193	32.1302	38.8271	35.0836	33.7304	26.6706	31.5665	28.8216
MSTRG.3314	IL	ST	2.5676	0.590141	1.17525e-05	0.000172551	2.57279	2.79342	2.10527	4.52932	3.42798	5.01816	0.613059	0.34967	0.0739701	4.95799	3.91138	4.77661
MSTRG.3615	IL	ST	-1.08016	7.01989	1.18753e-05	0.000174033	98.9171	62.6817	106.715	157.375	156.708	319.42	145.499	180.197	165.397	211.655	264.266	251.946
MSTRG.3739	IL	ST	-2.89366	10.4608	1.20103e-05	0.000175368	361.342	168.968	542.361	673.487	536.071	1924.39	3942.58	1689.14	1054.3	491.439	61.3151	56.2668
MSTRG.2245	IL	ST	1.01715	6.22492	1.20444e-05	0.000175545	127.692	88.5038	106.57	58.2671	28.8114	35.0574	37.5328	40.2121	61.0993	35.3043	82.084	100.147
MSTRG.8653	IL	ST	-1.21521	8.82535	1.22266e-05	0.000177876	269.94	288.336	322.324	1005.74	2337.47	929.196	710.808	581.793	450.774	860.553	184.166	196.974
MSTRG.7005	IL	ST	-1.77421	1.17375	1.23103e-05	0.000178767	1.21869	0.953852	0.943742	3.83841	3.26474	1.53333	3.474	2.91392	2.81086	7.26602	6.83115	5.1814
MSTRG.9581	IL	ST	-1.04057	4.75951	1.25789e-05	0.00018151	18.0773	16.2155	22.5772	33.4709	39.7482	31.8514	27.1108	39.6876	34.692	35.0479	31.236	37.1604
MSTRG.5890	IL	ST	2.50628	0.920691	1.25901e-05	0.00018151	2.09886	4.83739	2.61344	6.90914	3.83607	8.4333	0.340588	0.69934	0.36985	4.53058	5.12336	5.1814
MSTRG.1369	IL	ST	-1.84373	9.10515	1.28157e-05	0.000184431	222.817	218.228	330.963	321.121	427.437	438.671	1159.84	711.404	471.633	215.245	243.167	229.439
MSTRG.545	IL	ST	2.92689	-0.339927	1.28849e-05	0.000185093	1.42181	1.09012	1.16153	0.614146	1.06104	1.18484	0	0.116557	0.29588	1.02579	4.18683	2.02399
MSTRG.2372	IL	ST	-1.51086	6.72568	1.31358e-05	0.000187988	48.8154	49.8728	77.9676	115.306	121.775	66.2815	197.814	118.655	112.065	97.7921	77.6768	76.9115
MSTRG.1329	IL	ST	-1.0031	5.98096	1.31585e-05	0.000187988	49.5601	33.2485	52.4866	55.3499	57.6227	31.0847	72.8178	85.7274	75.5974	65.1377	69.5786	67.3582
MSTRG.1685	IL	ST	6.57264	1.46587	1.32041e-05	0.000187988	13.8795	1.29451	1.45191	0	0	0	0	0.116557	0	0.0854826	0	0
MSTRG.8243	IL	ST	1.5912	3.98625	1.33568e-05	0.000189823	19.4314	35.02	21.7061	49.8993	31.0151	57.3604	9.33212	5.47816	6.73128	43.5106	50.848	46.2278
MSTRG.10656	IL	ST	1.10616	5.21734	1.3695e-05	0.000194284	59.3097	62.341	42.178	36.1578	35.5041	53.1089	15.8033	21.0385	29.4401	47.0154	42.86	59.7481
MSTRG.8575	IL	ST	-2.31059	6.12749	1.37388e-05	0.00019456	17.6033	12.7407	44.5737	6.98591	12.0796	19.5151	143.66	97.3831	77.0768	8.54826	5.34372	6.23388
MSTRG.8161	IL	ST	-1.13193	9.8973	1.38188e-05	0.000195001	600.003	625.727	701.491	517.955	822.307	362.632	1360.58	1262.6	991.051	836.447	445.788	466.326
MSTRG.4542	IL	ST	-2.38238	7.74929	1.38788e-05	0.000195503	68.8561	35.3606	117.677	6.5253	18.4458	17.9817	418.243	398.216	169.983	13.7627	12.0647	11.8201
MSTRG.8714	IL	ST	3.40336	-0.165456	1.40435e-05	0.000197127	0.947871	1.9077	1.52451	5.297	2.85665	4.1818	0.272471	0.0582783	0	1.53869	3.14013	4.29085
MSTRG.9846	IL	ST	-1.10783	8.16967	1.41837e-05	0.000198745	186.798	195.199	206.752	308.455	225.757	158.421	452.574	300.775	329.759	186.096	189.73	163.943
MSTRG.5223	IL	ST	1.5624	4.15296	1.45345e-05	0.00020295	43.4667	22.4836	19.4556	3.99195	40.7277	2.50908	6.47118	8.97487	9.54214	2.30803	6.0048	5.5862
MSTRG.2868	IL	ST	-1.97848	8.14329	1.46613e-05	0.000204363	151.524	91.9104	126.026	329.95	545.783	489.549	649.843	345.765	225.831	156.69	54.3187	52.7856
MSTRG.9123	IL	ST	-1.25215	5.52627	1.47119e-05	0.000204708	29.3163	23.3694	34.9185	44.5255	65.3765	68.4421	76.0193	52.0426	50.0038	63.5135	48.8648	50.1139
MSTRG.9849	IL	ST	1.15323	5.71768	1.47373e-05	0.000204708	71.4289	106.354	56.6971	145.322	40.8909	50.2513	32.424	27.3325	30.5496	42.8268	45.2839	42.3418
MSTRG.9417	IL	ST	-2.82835	2.97001	1.4794e-05	0.000205139	1.69263	0.953852	3.48459	0.230305	2.61179	1.39393	20.0947	9.26626	7.54495	0.512895	0.11018	0.323838
MSTRG.6663	IL	ST	2.58682	0.114007	1.53572e-05	0.000211844	1.62492	1.22638	2.32306	0.537377	0.979423	1.32424	0.204353	0.291392	0.22191	0.427413	1.92815	0.728635
MSTRG.4594	IL	ST	1.14072	5.9226	1.54961e-05	0.000213392	84.7668	115.28	69.4739	64.3317	55.2558	37.7059	27.5195	30.8292	48.0066	86.8503	116.736	93.3462
MSTRG.4434	IL	ST	-1.23534	7.79826	1.56541e-05	0.000215196	123.223	112.214	191.071	50.5902	82.5164	139.533	326.216	272.393	264.813	100.442	88.4193	78.2068
MSTRG.7735	IL	ST	1.43552	3.9626	1.58669e-05	0.000217511	23.6968	25.1408	23.9565	8.06066	3.26474	26.2059	4.08706	9.61593	9.83802	3.84672	5.72935	8.33882
MSTRG.8090	IL	ST	-1.17007	7.25986	1.5918e-05	0.000217511	78.064	85.0972	139.674	81.144	78.1906	38.0544	187.664	193.426	209.927	27.7818	40.6013	37.7271
MSTRG.749	IL	ST	1.00076	4.31523	1.59314e-05	0.000217511	25.8633	34.3387	24.9729	51.2811	44.2373	30.8756	10.7626	12.0053	14.0543	54.6234	89.0253	41.0464
MSTRG.3779	IL	ST	-1.28434	10.2456	1.61737e-05	0.000220066	684.972	565.634	1021.27	384.455	459.431	487.249	1519.84	1673.46	1598.12	564.356	601.417	665.163
MSTRG.1507	IL	ST	2.00692	4.06272	1.67544e-05	0.000227194	30.1965	44.0816	11.8331	7.36975	7.18244	5.99391	5.44941	6.76029	6.13952	5.81281	8.7593	8.50074
MSTRG.2735	IL	ST	-1.55851	6.54711	1.71992e-05	0.000232436	48.68	55.664	48.639	27.9436	46.3594	29.5514	192.16	102.628	84.7697	48.4686	37.7366	52.2188
MSTRG.10454	IL	ST	3.12506	-0.401454	1.73083e-05	0.000233516	1.55722	0.749455	1.23412	0.84445	0.244856	1.18484	0	0.116557	0.22191	1.62417	2.2036	0.971513
MSTRG.7348	IL	ST	1.28997	3.35264	1.74624e-05	0.000235197	15.0305	19.2133	11.9783	23.2608	20.976	21.0484	4.35953	6.1775	5.76967	29.7479	23.0827	26.9595
MSTRG.10625	IL	ST	2.16461	2.79738	1.77239e-05	0.000238317	20.1084	7.35828	8.49368	48.0569	40.6461	5.36664	1.70294	3.03047	2.14513	24.5335	130.122	106.705
MSTRG.5822	IL	ST	-3.27783	6.37472	1.81998e-05	0.000243488	24.3738	5.99564	19.6008	3.3778	7.50891	4.39089	264.842	76.7526	60.5815	5.29992	5.78444	6.15292
MSTRG.9746	IL	ST	-1.8348	6.53915	1.84814e-05	0.000246591	33.3786	31.409	65.699	0.153536	0.326474	0.20909	86.3051	208.17	111.917	0	0	0
MSTRG.5649	IL	ST	2.95607	0.315043	1.84968e-05	0.000246591	1.42181	2.86155	1.96008	0.307073	0.897804	0.62727	0.136235	0.0582783	0.517791	0.512895	0.440719	0.323838
MSTRG.2317	IL	ST	-1.10086	8.68767	1.85245e-05	0.000246591	205.959	296.239	341.852	1100.7	629.034	672.433	455.162	554.285	561.803	853.543	775.335	826.029
MSTRG.1333	IL	ST	1.00293	5.69632	1.89834e-05	0.000251788	96.0058	71.8795	55.6082	55.8872	55.1742	47.5331	30.8573	34.2677	30.5496	45.0493	59.3318	71.3253
MSTRG.8232	IL	ST	1.15584	5.98267	1.89875e-05	0.000251788	67.1635	109.693	103.884	372.863	317.088	110.957	26.634	35.7829	47.7107	649.411	523.74	704.509
MSTRG.3324	IL	ST	-1.27074	9.11828	1.90094e-05	0.000251788	392.08	294.536	364.502	442.415	624.056	646.158	898.677	711.229	548.414	432.627	121.253	131.559
MSTRG.4976	IL	ST	5.55867	0.584602	1.91652e-05	0.000253123	6.7028	0.749455	1.01634	0	0	0	0	0.0582783	0.0739701	0.598378	0.0550899	0.0809594
MSTRG.4567	IL	ST	-2.7755	0.404607	1.91736e-05	0.000253123	0.541641	0.0681323	0.362978	0.383841	0.163237	0	2.04353	2.50597	1.25749	0.854826	0.661079	0.890554
MSTRG.937	IL	ST	3.76789	2.44971	1.92758e-05	0.000253742	6.09346	21.8023	4.06535	1.61213	3.26474	1.46363	1.22612	0.407948	0.29588	0.598378	1.21198	1.53823
MSTRG.10358	IL	ST	2.25305	2.37055	1.94775e-05	0.000255866	10.9682	9.81104	6.02543	0.921218	3.18312	3.55453	2.17977	0.641062	1.99719	0.683861	0.27545	0.323838
MSTRG.133	IL	ST	-2.28191	4.76671	1.99227e-05	0.000261284	9.2756	3.81541	16.5518	23.2608	37.2997	59.8694	50.1346	42.8346	30.7716	14.1901	8.37367	5.34332
MSTRG.10182	IL	ST	-1.46857	7.19943	2.00034e-05	0.000261884	67.2989	68.8817	114.411	110.776	124.142	92.4875	253.398	193.076	145.425	85.3971	81.2025	79.745
MSTRG.10189	IL	ST	-2.03326	3.16646	2.00339e-05	0.000261884	4.19772	2.52089	4.50092	1.99597	2.44856	5.50604	16.5526	15.502	6.95319	2.64996	4.29701	1.78111
MSTRG.4397	IL	ST	-3.3782	0.670148	2.06001e-05	0.000268845	0.27082	0.272529	0.290382	0	0.163237	0.139393	4.49577	0.874175	2.14513	0	0.0550899	0
MSTRG.1601	IL	ST	1.08512	5.53257	2.09948e-05	0.000273104	83.8866	74.6048	44.864	58.4206	67.9883	58.1967	25.0673	25.8173	31.7332	48.1267	55.5857	66.0629
MSTRG.904	IL	ST	-1.2764	7.44257	2.10579e-05	0.000273479	78.4702	97.6335	150.345	89.8188	117.449	238.572	247.199	190.628	245.507	104.716	101.145	116.663
MSTRG.1854	IL	ST	2.31401	0.767214	2.11554e-05	0.0002743	1.96345	2.52089	3.84756	2.84042	2.69341	3.55453	0.340588	0.69934	0.36985	2.39351	11.2383	3.64317
MSTRG.8239	IL	ST	3.01057	1.70079	2.14054e-05	0.00027681	6.09346	8.85719	2.83123	0.537377	0.0816186	0.62727	0.681177	0.990732	0.14794	1.79513	3.02995	4.12893
MSTRG.9950	IL	ST	1.25969	5.64698	2.14183e-05	0.00027681	97.0891	78.7609	52.6318	81.144	53.4602	90.8844	18.3237	28.0319	36.7631	73.4295	85.9954	87.76
MSTRG.3223	IL	ST	-1.22824	8.95916	2.16751e-05	0.000279675	252.472	306.05	399.638	763.153	687.555	342.908	661.15	747.711	521.637	459.896	234.738	265.304
MSTRG.5887	IL	ST	-1.00219	7.92291	2.1777e-05	0.000280085	171.971	143.01	205.518	178.409	185.274	182.605	295.29	338.714	263.851	95.3985	82.1942	72.3777
MSTRG.10627	IL	ST	1.45287	4.88271	2.19129e-05	0.00028138	69.3977	42.9233	27.2233	28.7113	24.812	34.2908	12.3293	15.7934	15.7556	36.672	31.3462	51.0044
MSTRG.2409	IL	ST	1.26791	6.74014	2.19682e-05	0.000281637	189.574	195.063	104.683	256.099	235.306	159.257	69.8887	51.8094	50.9654	297.137	325.692	414.188
MSTRG.2577	IL	ST	-1.09782	8.21225	2.22793e-05	0.000284711	190.251	180.755	237.387	306.919	214.412	230.417	439.836	363.016	310.97	191.994	190.887	169.853
MSTRG.6632	IL	ST	1.4347	4.76708	2.26218e-05	0.000288626	43.4667	59.4795	25.2632	66.3277	52.3175	72.6239	15.054	13.2292	12.1311	57.6152	56.9079	52.2998
MSTRG.4472	IL	ST	1.1744	9.93164	2.31444e-05	0.000293886	1380.17	1946.2	1058.3	2271.42	2138.24	703.17	514.357	539.133	620.609	1370.71	1258.2	1265.23
MSTRG.2743	IL	ST	1.03142	7.84957	2.35334e-05	0.000296938	395.33	353.538	253.939	173.112	228.206	535.549	103.062	156.419	166.285	163.357	127.533	102.171
MSTRG.5832	IL	ST	-1.24392	5.83414	2.36779e-05	0.00029829	41.6386	28.4793	38.9838	9.13541	18.7723	13.2424	82.1499	48.4876	92.3147	21.1997	23.0827	25.5022
MSTRG.9219	IL	ST	6.71595	-0.744666	2.43042e-05	0.000304951	1.2864	1.43078	0.145191	3.22426	4.89711	4.39089	0	0	0	2.13706	0.716169	0.161919
MSTRG.5769	IL	ST	-1.2275	9.42019	2.43213e-05	0.000304951	428.641	436.591	458.005	618.828	703.715	551.649	1104.6	872.427	659.073	555.295	237.768	263.037
MSTRG.9616	IL	ST	-2.35909	6.43336	2.4415e-05	0.000305647	30.6704	20.099	39.855	792.017	866.626	434.837	236.913	74.2466	78.1864	571.109	344.698	314.608
MSTRG.7420	IL	ST	-1.45601	5.91692	2.48443e-05	0.000310049	21.1917	39.3804	43.1218	0.153536	1.55075	0.41818	94.1386	88.991	60.2856	0.34193	0.936529	0.728635
MSTRG.9615	IL	ST	3.77649	0.863363	2.52255e-05	0.000314059	6.83821	1.70331	1.45191	0.307073	2.53018	0	0.136235	0.116557	0.36985	0	0.11018	0.0809594
MSTRG.6112	IL	ST	-1.10616	8.29108	2.5488e-05	0.000316169	216.453	196.357	228.095	454.544	479.509	407.307	478.118	389.474	308.677	331.929	269.941	249.436
MSTRG.3126	IL	ST	2.93938	0.428502	2.59212e-05	0.000320483	1.2864	3.20222	2.32306	3.68487	2.2037	5.64543	0.476824	0.116557	0.14794	1.62417	2.36887	4.12893
MSTRG.6115	IL	ST	2.22837	1.64449	2.60308e-05	0.000321342	4.60395	7.22202	3.99275	0.921218	8.24348	3.13635	0.340588	1.45696	1.10955	1.28224	0.385629	0.242878
MSTRG.9420	IL	ST	-1.89399	8.21705	2.6233e-05	0.000323338	147.597	113.168	146.207	2.14951	5.87654	4.59998	639.625	429.337	202.53	5.47088	4.68264	7.69115
MSTRG.4539	IL	ST	-1.46867	10.4062	2.63438e-05	0.000323705	633.991	710.96	972.998	1284.64	1198.57	1242.76	2379.35	1745.03	1339.97	787.209	624.665	580.155
MSTRG.5503	IL	ST	1.13333	4.17643	2.76369e-05	0.000338033	23.1551	31.0002	25.4084	4.37579	6.20301	10.2454	7.35671	10.6649	13.6105	5.47088	5.39881	7.77211
MSTRG.4235	IL	ST	-1.56374	8.05118	2.77688e-05	0.000338799	152.81	75.3543	202.542	54.1216	62.9279	94.9269	373.966	391.164	333.827	49.9218	35.0923	45.3373
MSTRG.2954	IL	ST	-1.23629	7.74485	2.78563e-05	0.000339159	138.457	131.972	141.997	376.241	609.201	415.532	352.373	283.116	189.585	300.899	175.241	162.971
MSTRG.5742	IL	ST	-2.93757	6.56763	2.90045e-05	0.000350467	19.4314	14.9891	35.7896	58.3438	32.8107	97.9935	291.067	104.784	52.2229	138.738	23.8539	24.1259
MSTRG.3920	IL	ST	1.03517	7.59462	2.90513e-05	0.000350503	355.723	286.564	199.275	175.953	139.976	119.878	116.004	126.231	109.55	207.808	203.282	232.435
MSTRG.5741	IL	ST	-3.81002	8.39681	2.93875e-05	0.000353491	46.9196	46.3299	51.4702	40.9174	18.5274	28.9241	1332.18	153.913	171.463	35.1333	2.7545	3.48126
MSTRG.7815	IL	ST	1.12126	3.85987	2.94967e-05	0.000353739	20.6501	26.5716	16.4792	24.3355	25.0569	24.3241	8.106	8.21725	8.87641	24.0206	20.1629	19.0255
MSTRG.887	IL	ST	-1.38168	5.52193	2.99725e-05	0.000358906	22.6812	19.4177	39.5646	99.1845	28.6481	127.615	69.3438	61.6585	51.927	99.8436	60.9294	55.3763
MSTRG.6349	IL	ST	-1.92612	9.95527	3.03994e-05	0.000362641	233.583	346.248	743.669	377.853	451.432	391.974	1262.63	1778.36	1339.08	354.069	144.17	174.387
MSTRG.5773	IL	ST	-1.4467	5.46469	3.04555e-05	0.000362641	27.2174	17.6463	31.2887	133.346	114.674	34.918	66.1423	72.4983	38.7603	68.8989	44.8432	33.6791
MSTRG.6705	IL	ST	-1.02104	7.13328	3.05022e-05	0.000362641	78.2671	97.6335	122.251	186.009	168.95	153.333	193.25	162.189	164.731	126.685	120.867	136.417
MSTRG.9563	IL	ST	1.56599	6.22227	3.12815e-05	0.000370691	92.4175	179.188	89.0747	29.8628	39.5034	28.7847	20.4353	36.2491	50.0038	45.0493	38.5629	43.6371
MSTRG.6462	IL	ST	-1.16583	9.87385	3.16932e-05	0.000375012	675.291	548.465	643.632	1160.35	2705.17	823.257	1417.94	1219.71	935.426	756.35	541.479	503.73
MSTRG.6623	IL	ST	1.53212	3.77524	3.35428e-05	0.00039456	28.8424	24.5276	11.9057	20.7274	24.7304	27.3211	5.44941	7.28479	6.65731	6.75312	2.64432	1.94303
MSTRG.817	IL	ST	-1.32423	3.18791	3.36332e-05	0.000395041	5.01018	6.26817	5.29947	1.07475	4.08093	0.20909	7.90165	13.7537	14.5721	4.01768	2.80959	4.77661
MSTRG.4302	IL	ST	-2.495	4.9191	3.40019e-05	0.000398497	13.0671	5.51871	10.7441	23.7214	68.5596	22.1635	79.1527	39.9789	18.9363	24.9609	10.5222	12.063
MSTRG.1769	IL	ST	4.90749	2.95695	3.40272e-05	0.000398497	41.3001	4.4286	2.10527	1.38183	0.326474	0.41818	0.340588	0.34967	0.665731	0	0.11018	0.0809594
MSTRG.4590	IL	ST	-1.31965	9.32537	3.41573e-05	0.000399436	385.242	396.734	402.615	749.565	1400	803.742	1077.62	867.182	564.392	896.028	230.882	197.703
MSTRG.223	IL	ST	1.16099	5.74031	3.48738e-05	0.000406624	88.0843	94.3632	56.2615	8.90511	12.5693	26.7635	36.8517	28.4981	25.3717	24.0206	23.1929	28.0929
MSTRG.5221	IL	ST	-1.04656	8.28466	3.50633e-05	0.000407643	200.678	212.709	242.397	136.571	230.491	141.136	406.118	454.688	300.392	174.47	135.576	152.204
MSTRG.926	IL	ST	-1.67385	10.878	3.51739e-05	0.000408334	525.053	912.291	1443.34	150.235	518.278	6.96967	2829.54	2506.9	2610.7	1.70965	0.27545	0.485757
MSTRG.124	IL	ST	6.20599	1.70785	3.55487e-05	0.00041149	17.3325	1.09012	1.37932	0.230305	0.163237	0	0.0681177	0	0.14794	0.0854826	0	0
MSTRG.6608	IL	ST	-1.3614	5.30607	3.62192e-05	0.000417572	22.7489	14.3078	33.9747	8.06066	12.2428	19.3757	53.268	53.4412	51.0393	14.874	5.94971	10.6866
MSTRG.2794	IL	ST	-1.07018	5.16615	3.6231e-05	0.000417572	26.5404	25.0045	23.0854	8.59804	19.5885	10.7333	56.6739	39.3379	37.3549	17.7804	19.2815	23.964
MSTRG.6801	IL	ST	2.43285	7.28034	3.62851e-05	0.000417593	145.498	135.311	554.775	349.986	137.935	730.56	44.7533	35.4915	55.2556	86.7648	60.8744	53.9999
MSTRG.6036	IL	ST	-1.2755	8.15477	3.63942e-05	0.000418245	193.027	132.517	211.18	540.525	468.736	487.877	471.987	331.196	304.831	322.355	228.182	249.76
MSTRG.8573	IL	ST	-2.01318	2.33265	4.0147e-05	0.000458732	1.96345	3.06595	1.30672	3.30103	1.95885	3.62423	10.2858	6.00267	5.39982	3.9322	3.96647	4.77661
MSTRG.8559	IL	ST	-3.0061	1.32398	4.10566e-05	0.000467787	0.0677051	0.749455	0.871147	0.0767682	0.408093	0.278787	2.17977	4.02121	5.91761	1.4532	1.26707	1.53823
MSTRG.9676	IL	ST	-1.41921	2.03656	4.12874e-05	0.000469748	2.6405	2.1121	2.25046	3.68487	3.91769	6.06361	6.13059	5.07022	4.88202	10.6853	8.09822	7.61019
MSTRG.4497	IL	ST	-1.79928	9.1049	4.27647e-05	0.000485863	271.701	255.155	266.643	1531.53	1247.38	220.59	1228.43	673.989	414.158	539.224	141.361	159.895
MSTRG.8392	IL	ST	-1.24518	6.80952	4.35316e-05	0.000493873	65.7416	50.1453	97.8588	195.145	252.528	275.511	164.845	145.696	124.714	135.319	68.2564	45.985
MSTRG.8848	IL	ST	1.17085	3.69845	4.38571e-05	0.000496861	19.3637	19.8265	18.2215	2.84042	3.59122	8.4333	4.76824	7.86758	9.61611	5.55637	7.38205	6.63867
MSTRG.3458	IL	ST	-2.00512	2.52784	4.41316e-05	0.000498557	3.38525	2.38463	1.52451	1.15152	2.28532	1.11515	10.0814	10.0239	4.73408	27.8673	3.63593	9.63417
MSTRG.782	IL	ST	1.17465	4.79498	4.42428e-05	0.000499106	36.8993	48.442	38.3304	28.4042	45.3799	33.2453	10.422	21.6795	15.3858	44.1945	45.2839	43.1514
MSTRG.1525	IL	ST	-1.41195	9.89421	4.48562e-05	0.000504601	515.642	409.339	746.427	645.62	662.988	863.333	1583.4	1189.81	1030.03	444.766	384.693	408.845
MSTRG.9863	IL	ST	-1.46949	2.59606	4.53411e-05	0.000507918	2.77591	3.74727	3.62978	5.37377	21.3024	6.3424	9.264	8.56692	6.21349	11.1127	13.3318	9.63417
MSTRG.7892	IL	ST	-1.08967	8.00944	4.53418e-05	0.000507918	174.882	161.746	194.483	209.731	344.022	257.459	386.636	334.226	243.14	278.246	150.836	154.713
MSTRG.4468	IL	ST	3.21623	2.22583	4.5659e-05	0.000510754	16.1815	6.67696	3.55718	1.07475	3.34636	0.62727	0.88553	0.233113	1.33146	1.28224	0.661079	1.61919
MSTRG.606	IL	ST	4.64536	0.589913	4.6192e-05	0.000515994	6.22887	0.749455	1.37932	0	0	0.0696967	0.136235	0.116557	0	0	0	0.242878
MSTRG.4861	IL	ST	-1.02014	6.42842	4.63817e-05	0.000517389	59.1065	50.2816	73.6119	35.1598	40.5644	58.0573	106.74	126.522	85.8053	45.8187	21.43	21.2114
MSTRG.3377	IL	ST	1.35374	3.58099	4.72346e-05	0.000525436	17.1971	24.2551	13.5028	25.9476	16.3237	36.0332	6.60742	4.72055	7.1751	28.8076	28.4264	29.0644
MSTRG.2849	IL	ST	3.25827	0.0374443	4.92669e-05	0.000545408	1.62492	1.97584	1.52451	2.84042	2.77503	3.55453	0	0.407948	0	3.16285	8.15331	8.5817
MSTRG.6650	IL	ST	-1.4239	2.51565	4.99897e-05	0.000550714	2.77591	4.2242	2.83123	3.3778	3.34636	6.83027	8.65095	6.4689	7.54495	5.21444	6.39043	9.06746
MSTRG.10547	IL	ST	-1.02693	8.64294	5.0262e-05	0.000551868	245.973	263.127	338.368	240.668	340.676	204.838	565.717	452.706	463.792	216.1	169.567	193.979
MSTRG.465	IL	ST	2.37489	0.244438	5.03017e-05	0.000551868	1.48951	2.52089	1.5971	0.460609	0.816186	2.23029	0.0681177	0.407948	0.44382	1.79513	2.86468	5.26236
MSTRG.1942	IL	ST	6.27532	1.28892	5.04881e-05	0.000553153	12.7963	1.02198	0.725955	0.153536	0.0816186	0.278787	0.0681177	0	0.0739701	0.170965	0	0
MSTRG.2233	IL	ST	1.685	2.75183	5.07759e-05	0.000555544	15.7753	10.288	6.461	39.7659	35.9122	38.1241	2.79282	2.50597	3.40262	18.3788	24.3497	32.8695
MSTRG.7280	IL	ST	1.23832	5.8902	5.08512e-05	0.000555607	106.162	105.264	58.0764	72.6227	57.786	59.73	34.6719	37.9975	24.5581	77.4472	104.12	82.4167
MSTRG.4979	IL	ST	2.77886	0.112465	5.12076e-05	0.000558736	1.2864	1.36265	2.61344	2.07274	2.53018	2.50908	0.0681177	0.407948	0.14794	1.88062	6.94133	4.29085
MSTRG.4962	IL	ST	5.90351	0.906883	5.16204e-05	0.000562472	9.20789	1.09012	0.580764	0	0.163237	0.278787	0.0681177	0.0582783	0	0	0	0
MSTRG.3814	IL	ST	2.60913	-0.084483	5.17975e-05	0.000563633	1.76033	1.77144	0.871147	4.22225	1.87723	4.80907	0.272471	0.116557	0.22191	4.53058	7.1066	9.31033
MSTRG.5320	IL	ST	2.87257	-0.185355	5.33541e-05	0.000578994	0.947871	2.04397	1.16153	1.30506	1.22428	2.29999	0.136235	0.0582783	0.29588	0.769343	0.881439	0.161919
MSTRG.5506	IL	ST	1.29874	5.2611	5.40427e-05	0.000584086	36.2899	65.5432	72.9585	21.8022	23.3429	11.4999	14.5091	22.612	25.0019	19.49	18.6204	32.2219
MSTRG.6225	IL	ST	-1.17777	6.34359	5.44987e-05	0.000587424	53.0808	46.6706	60.5447	17.1961	55.9903	75.4815	128.674	108.281	71.677	23.5932	13.3318	15.3013
MSTRG.3577	IL	ST	2.33304	1.92824	5.45778e-05	0.000587483	6.6351	9.94731	3.12161	3.07073	4.08093	2.23029	0.613059	1.69007	1.03558	4.27413	3.52575	3.48126
MSTRG.4284	IL	ST	1.04998	4.86209	5.55476e-05	0.000596315	52.2006	38.9035	35.1362	44.9862	38.524	25.0211	16.0758	13.6954	23.0787	54.1105	46.8815	40.0749
MSTRG.1008	IL	ST	1.17036	3.10373	5.67629e-05	0.000608544	12.1869	14.7166	10.8893	7.83036	16.7318	12.9636	4.49577	4.19604	5.84364	5.55637	4.95809	7.36731
MSTRG.4485	IL	ST	-4.72963	12.0693	5.80557e-05	0.000621569	386.393	23.9826	588.459	4.37579	130.59	158.839	13327.6	6552.23	2328.36	4.10316	1.21198	0.161919
MSTRG.3099	IL	ST	4.61093	-0.242312	5.83158e-05	0.000621883	2.7082	1.22638	0.362978	0	0	0	0	0.116557	0	0	0	0
MSTRG.5484	IL	ST	-2.21335	11.9763	5.84578e-05	0.000621883	1412.53	997.661	2181.28	2555.92	2763.03	549.349	10240.3	3769.56	3917.82	3036.17	2064.22	2311.8
MSTRG.7715	IL	ST	2.82761	5.53726	5.90941e-05	0.000627639	157.685	57.4355	48.4212	0.997986	75.4972	4.80907	3.95083	6.70201	22.339	1.88062	1.59761	1.78111
MSTRG.8903	IL	ST	-1.08481	7.91323	5.92664e-05	0.0006278	116.317	162.904	217.278	370.79	331.861	337.053	280.372	298.735	335.084	175.41	117.121	112.776
MSTRG.5192	IL	ST	1.44677	3.94238	5.94043e-05	0.000628427	24.5769	24.9364	22.432	11.1314	11.9163	12.6848	4.56388	6.1775	12.5009	11.1982	11.5689	11.4962
MSTRG.9773	IL	ST	-1.12887	2.84176	5.98034e-05	0.000631488	4.53624	5.17805	4.57352	8.90511	8.73319	20.7696	8.37847	9.55765	9.02435	14.532	8.09822	9.39129
MSTRG.868	IL	ST	1.45996	1.58317	5.98518e-05	0.000631488	3.9946	4.83739	4.64611	4.14548	4.32578	9.26966	1.02177	1.51524	1.70131	7.52247	9.64073	10.6057
MSTRG.5781	IL	ST	-1.02728	7.91959	6.04514e-05	0.000636972	153.555	174.895	185.409	142.712	140.629	81.1269	347.877	316.568	229.899	126.172	95.1954	134.636
MSTRG.10637	IL	ST	-1.22499	5.05105	6.08168e-05	0.000639979	15.3691	18.1913	30.0546	32.9336	28.893	69.7664	35.1487	50.0028	44.2341	80.6955	43.1905	46.7946
MSTRG.4486	IL	ST	-4.19955	12.9128	6.36762e-05	0.000667167	875.833	62.4773	1604.51	1521.55	3814.77	193.478	17873.1	14734.6	7308.24	603.165	492.118	416.698
MSTRG.674	IL	ST	1.21161	2.38243	6.45253e-05	0.000674559	7.44756	7.69894	7.69513	9.9031	3.67284	9.54844	2.65659	3.14703	2.66292	5.55637	2.91977	4.77661
MSTRG.6460	IL	ST	-1.03874	9.59079	6.58821e-05	0.000686946	472.92	474.337	677.679	717.168	660.784	819.772	1008.89	944.517	923.073	1029.55	946.941	1042.6
MSTRG.9604	IL	ST	-1.74624	1.06063	6.717e-05	0.000699461	1.01558	1.15825	0.725955	3.1475	4.65226	2.99696	2.17977	3.67154	2.58895	1.4532	2.91977	1.37631
MSTRG.936	IL	ST	-1.1541	9.25535	6.80279e-05	0.000705635	321.938	426.712	472.089	53.1236	157.932	28.0181	949.56	672.882	701.532	12.9079	10.5773	10.3628
MSTRG.8437	IL	ST	1.06527	3.71807	6.99456e-05	0.000723647	20.5823	21.6661	14.7369	22.8002	22.7716	14.2181	6.33494	8.3338	8.87641	21.969	25.3414	22.2638
MSTRG.3105	IL	ST	7.59068	-0.0258049	7.08325e-05	0.00073093	4.13001	1.02198	0.145191	0	0.163237	0	0	0	0	0	0	0
MSTRG.4664	IL	ST	-2.25415	6.81118	7.10313e-05	0.000732035	53.8256	23.165	48.4212	398.734	519.91	13.1727	253.738	61.2505	194.689	512.041	557.4	1730.43
MSTRG.8181	IL	ST	1.09421	8.74334	7.1829e-05	0.000739302	543.469	638.944	698.877	207.811	159.319	207.278	163.414	304.446	302.76	220.801	250.549	259.394
MSTRG.10578	IL	ST	-1.76809	7.07526	7.31778e-05	0.000751248	66.6218	49.1915	81.1618	41.9922	32.6474	24.6726	300.603	155.778	108.292	34.7059	31.842	36.9985
MSTRG.819	IL	ST	1.42489	6.20774	7.39594e-05	0.000758298	130.535	153.298	65.1182	52.8933	32.0761	27.809	25.5441	34.3259	53.3324	53.5976	57.2384	76.9924
MSTRG.10854	IL	ST	2.38323	0.388435	7.42641e-05	0.000760245	2.30197	2.58903	1.37932	0.230305	1.3059	1.95151	0.476824	0.116557	0.44382	0.598378	1.04671	1.13343
MSTRG.2611	IL	ST	-2.69028	8.32342	7.44158e-05	0.000760245	27.2174	55.5278	190.781	215.795	345.083	159.675	515.787	497.114	529.33	59.1539	112.439	106.785
MSTRG.10768	IL	ST	1.15576	3.86974	7.44349e-05	0.000760245	25.9311	17.51	21.0527	56.1175	25.6282	42.9331	9.74083	6.9934	8.06274	105.571	88.1439	93.5081
MSTRG.4398	IL	ST	-3.15512	2.62587	7.49072e-05	0.000764092	0.473936	2.24836	1.23412	1.22829	1.06104	0.0696967	17.7787	7.86758	3.84644	0	0	0.161919
MSTRG.3786	IL	ST	-1.04574	7.39556	7.59342e-05	0.000770881	99.865	149.21	105.917	71.0873	60.4794	35.3362	160.962	185.908	292.404	60.6071	59.3318	71.4062
MSTRG.119	IL	ST	2.04346	0.253641	7.60045e-05	0.000770881	1.76033	1.56704	2.10527	0.307073	0.408093	1.39393	0.204353	0.407948	0.517791	0.598378	3.30539	1.45727
MSTRG.3602	IL	ST	1.96142	3.83636	7.67237e-05	0.000776669	20.0407	12.5363	39.492	12.8971	25.9547	23.209	3.33777	6.76029	6.13952	25.7303	24.2396	30.6027
MSTRG.2612	IL	ST	-1.84854	9.48504	7.70409e-05	0.000778253	170.211	249.705	576.118	520.795	758.318	495.125	1059.16	1011.54	1045.49	142.414	226.97	263.685
MSTRG.1200	IL	ST	1.70605	6.48244	7.7075e-05	0.000778253	248.681	105.196	89.8007	135.88	157.361	97.2268	43.3228	26.2253	46.897	186.779	133.868	155.928
MSTRG.4268	IL	ST	-1.22846	10.271	8.03298e-05	0.000807036	687.342	603.924	1084.21	727.916	760.93	1081.69	1266.58	1809.37	1778.61	631.46	407.004	580.317
MSTRG.8233	IL	ST	2.73988	2.3049	8.07941e-05	0.000810681	15.6399	7.83521	3.48459	0.614146	0.326474	0.0696967	1.77106	0.582783	1.03558	0.256448	0.330539	0.0809594
MSTRG.10620	IL	ST	-1.06978	8.42074	8.10349e-05	0.000812078	191.267	211.687	308.168	189.541	199.394	194.523	470.557	411.853	402.323	156.262	140.534	148.156
MSTRG.5555	IL	ST	-1.32081	5.81574	8.46783e-05	0.000845407	46.5134	27.1166	30.3449	31.1679	47.8285	20.6302	87.2588	84.795	48.5244	32.1414	26.2779	18.7016
MSTRG.10192	IL	ST	-1.23491	5.0552	8.55187e-05	0.000850629	19.973	20.9166	22.8676	42.6831	51.5013	78.4087	58.7856	36.7154	31.8071	107.024	45.6144	51.6521
MSTRG.3643	IL	ST	1.99646	0.367605	8.55734e-05	0.000850629	1.76033	2.24836	1.88748	2.84042	3.34636	5.22725	0.544941	0.466227	0.22191	2.99189	1.6527	3.80509
MSTRG.612	IL	ST	2.48677	-0.312424	8.68332e-05	0.000859412	1.08328	1.29451	1.23412	5.45054	12.7325	11.8484	0.272471	0.0582783	0.22191	6.49667	2.80959	2.42878
MSTRG.330	IL	ST	-1.68503	2.89159	8.68343e-05	0.000859412	4.60395	3.40661	3.1942	2.07274	2.69341	2.78787	12.738	11.8305	5.99158	2.73544	1.04671	2.02399
MSTRG.1185	IL	ST	1.09067	4.86794	8.72284e-05	0.000862244	37.5763	47.2838	42.7588	121.371	41.0541	346.253	14.2366	12.8795	25.2238	153.014	286.908	326.509
MSTRG.2472	IL	ST	-1.27243	10.2637	8.81384e-05	0.000869089	800.884	614.28	904.323	1119.97	1805.73	964.323	1931.48	1692.34	1154.52	653.514	247.794	227.658
G6O67_006168	IL	ST	-1.77071	0.640371	8.85374e-05	0.000871946	0.473936	0.681323	0.943742	0.997986	4.48902	1.11515	1.97541	2.09802	2.14513	1.36772	2.14851	2.42878
MSTRG.3567	IL	ST	1.47136	5.60838	8.99855e-05	0.000885116	50.3049	126.453	54.737	10.6708	51.5829	4.1121	19.0048	25.118	28.1826	8.97567	11.1282	10.2009
MSTRG.5156	IL	ST	-1.16766	6.69735	9.03194e-05	0.000885904	62.1533	76.5806	67.5139	70.0126	71.906	103.221	179.967	112.769	100.008	67.7877	46.2204	57.886
MSTRG.5792	IL	ST	-1.13319	7.81329	9.03983e-05	0.000885904	144.889	130.61	178.149	63.1802	59.908	90.2572	341.065	302.115	205.785	83.0891	69.4684	66.7915
MSTRG.5716	IL	ST	-2.22824	4.99027	9.11742e-05	0.00089023	8.32773	4.63299	22.6498	0.460609	1.38752	0.41818	54.0854	39.2796	51.5571	2.30803	0.771259	1.29535
MSTRG.3840	IL	ST	1.0053	8.12908	9.21772e-05	0.000896559	375.831	528.979	304.901	170.118	300.438	112.839	145.295	161.839	214.957	146.346	168.19	172.444
MSTRG.9964	IL	ST	-1.0371	4.49612	9.36379e-05	0.000908731	18.4835	14.921	14.1561	21.8789	16.1605	17.2151	26.7702	20.9219	36.9111	26.756	39.9402	39.4272
MSTRG.9521	IL	ST	-1.34456	7.91931	9.40275e-05	0.000910734	138.863	109.693	191.289	424.298	463.022	492.268	416.335	302.814	232.414	305.258	145.988	139.736
MSTRG.9948	IL	ST	3.03749	0.502452	9.51161e-05	0.000919724	2.57279	3.74727	0.943742	7.60005	5.55006	9.06057	0.136235	0.116557	0.517791	5.8983	8.97966	11.4153
MSTRG.4956	IL	ST	-1.15794	8.35904	9.57255e-05	0.000924498	208.803	224.223	222.796	266.462	298.642	257.947	562.72	338.947	341.002	297.907	180.97	171.553
MSTRG.7748	IL	ST	4.0773	5.8327	9.60134e-05	0.000925041	259.717	83.7345	7.33215	4.98993	3.18312	13.5212	6.06247	4.66227	6.95319	16.4981	13.0012	10.039
MSTRG.10392	IL	ST	1.24717	3.50682	9.77725e-05	0.000939722	20.2438	15.5342	15.2451	6.37176	10.6104	9.13026	3.88271	6.52717	8.35862	6.66764	8.70421	12.3868
MSTRG.5262	IL	ST	7.65001	0.0150101	9.80472e-05	0.00094123	4.26542	0.136265	1.08893	0	0	0	0	0	0	0	0	0
MSTRG.10287	IL	ST	-1.46882	9.63444	9.81748e-05	0.000941323	338.525	314.975	699.023	20.9577	21.7922	41.818	1068.36	1214.46	956.951	30.6028	22.2012	26.8785
MSTRG.7037	IL	ST	-1.03229	4.54366	0.000101001	0.00096264	14.6243	16.8287	17.7133	15.2769	10.0391	16.0999	32.969	30.4796	22.4869	29.577	28.5917	22.4258
MSTRG.4878	IL	ST	2.72566	-0.00751283	0.000102946	0.000971901	2.57279	1.29451	0.871147	1.38183	1.3059	2.99696	0.136235	0.174835	0.29588	2.13706	5.01318	3.23838
MSTRG.149	IL	ST	-1.02645	4.32726	0.000103477	0.000975766	13.6087	12.877	15.8984	18.5779	31.1783	23.6272	29.0863	23.4862	21.3034	15.3869	15.4803	9.71513
MSTRG.1878	IL	ST	4.30345	0.968945	0.00010388	0.000978405	8.19232	1.83957	1.01634	0	0	0	0	0.174835	0.29588	0.170965	0.0550899	0.0809594
MSTRG.7770	IL	ST	-1.92284	1.14085	0.000104459	0.000982697	0.541641	0.817587	1.45191	0.383841	0.816186	0.278787	3.61024	2.56425	3.03277	1.02579	1.32216	1.21439
MSTRG.10699	IL	ST	-1.02941	9.96965	0.000105678	0.000989512	596.211	638.331	887.481	942.406	431.844	680.518	1037.09	1421.99	1304.24	645.65	697.714	661.439
MSTRG.6050	IL	ST	-1.9265	0.82091	0.000106776	0.00099745	0.880166	0.817587	0.508169	0.0767682	0.163237	0.487877	2.99718	2.50597	1.70131	1.02579	0.385629	0.566716
MSTRG.6475	IL	ST	-1.35204	7.34706	0.000106913	0.00099756	63.4397	98.2467	132.705	62.1822	106.186	47.9513	274.037	176.409	192.988	48.6396	51.3989	74.6446
MSTRG.5485	IL	ST	-1.54822	4.54995	0.000108505	0.00101124	11.0359	8.03961	19.0926	8.98188	14.9362	1.25454	40.2576	24.3603	31.2893	7.00957	9.69582	14.0869
MSTRG.8785	IL	ST	-1.7254	5.19746	0.000109321	0.00101647	10.4266	15.466	28.6026	5.75761	16.9767	10.8727	69.7525	38.5803	46.0094	7.26602	4.51737	3.56222
MSTRG.5556	IL	ST	-1.13594	7.03725	0.000110428	0.00102319	102.776	66.1564	95.8987	61.3378	167.4	24.6726	157.965	218.427	123.382	52.4008	30.7953	27.1214
MSTRG.5680	IL	ST	-1.29146	4.54047	0.000112159	0.00103683	12.39	16.6243	14.3739	16.9658	16.487	17.8423	40.2576	19.6981	30.6976	10.1724	11.1282	10.9295
MSTRG.9703	IL	ST	-2.03859	5.70373	0.000112435	0.00103817	16.994	10.9012	37.3141	128.894	17.7112	3.90301	111.1	57.9287	59.6199	18.2078	10.5773	7.69115
MSTRG.8283	IL	ST	-1.6288	1.88269	0.000114192	0.00105318	1.48951	1.29451	2.83123	2.37981	2.77503	3.20605	4.35953	5.53644	5.17791	1.36772	1.81797	1.86207
MSTRG.3794	IL	ST	-1.03323	9.38809	0.000116023	0.00106689	393.163	429.029	593.178	249.497	260.2	137.233	908.145	794.101	790.444	304.916	274.954	308.374
MSTRG.396	IL	ST	-1.05407	6.97204	0.000116057	0.00106689	82.0586	76.9213	103.739	112.235	97.0445	96.2511	196.451	119.004	151.343	118.992	166.316	182.321
MSTRG.10143	IL	ST	2.90619	-0.34084	0.00011608	0.00106689	1.08328	1.70331	0.871147	7.83036	19.262	6.83027	0.272471	0.116557	0	2.56448	5.01318	2.10495
MSTRG.7833	IL	ST	-2.00618	5.69869	0.000124854	0.00113837	15.5722	10.4924	40.0001	27.7901	35.096	15.3333	94.5473	74.4797	59.1761	21.1997	26.9941	32.2219
G6O67_005355	IL	ST	-1.49091	1.70442	0.000125151	0.00113978	1.2864	1.70331	2.32306	0.230305	0.0816186	1.67272	4.2233	4.66227	3.99438	0.940308	2.2036	3.4003
MSTRG.6995	IL	ST	2.55026	1.33525	0.000128092	0.00115995	4.46854	5.24618	3.3394	4.45255	8.73319	6.96967	0.0681177	1.10729	0.739701	5.64185	4.73773	5.01948
MSTRG.5846	IL	ST	-1.72261	10.1454	0.000131506	0.00118817	521.532	524.141	651.763	1911.83	3252.26	1617.52	2487.04	1371.64	850.656	1209.66	144.17	194.626
MSTRG.1403	IL	ST	-3.19262	9.53298	0.000135534	0.00121767	105.823	35.565	323.849	1128.65	1613.52	839.148	1903.62	1046.8	669.133	597.267	176.398	207.337
MSTRG.1872	IL	ST	3.90766	0.479918	0.000135754	0.00121828	2.30197	3.88354	1.30672	4.22225	2.36694	2.99696	0	0	0.44382	1.88062	12.7809	11.3343
MSTRG.2235	IL	ST	2.73693	0.631913	0.000140025	0.00124819	1.15099	3.20222	3.48459	1.53536	2.53018	1.04545	0.136235	0.233113	0.665731	0.769343	0.330539	0.809594
MSTRG.3890	IL	ST	-1.29641	8.06671	0.000140426	0.00124898	173.596	137.014	189.402	116.227	163.4	215.014	481.592	320.706	238.48	198.063	136.513	149.289
MSTRG.9187	IL	ST	1.98157	1.18336	0.000142751	0.00126684	4.73936	4.15607	2.03268	2.30305	5.06035	1.60302	0.817412	0.990732	0.517791	2.73544	3.41557	2.83358
MSTRG.9814	IL	ST	1.03187	3.9073	0.00014809	0.0013084	24.4415	22.5518	17.5681	23.7981	22.6083	25.2999	6.47118	9.79076	11.1695	24.5335	25.2863	27.2833
MSTRG.7750	IL	ST	1.66841	1.0233	0.000150126	0.001322	2.84361	3.06595	3.3394	3.45457	4.16255	7.94542	0.88553	1.04901	0.517791	7.43698	8.04313	8.09594
MSTRG.2540	IL	ST	-1.1355	9.67759	0.000150513	0.00132395	533.516	565.293	555.138	237.981	252.365	303.25	1337.63	969.927	779.053	241.916	247.409	245.793
MSTRG.7123	IL	ST	-1.28926	8.72621	0.000151379	0.00132864	259.988	214.685	317.315	53.2004	48.3182	61.7512	748.205	495.016	400.992	45.3058	32.1174	38.5367
MSTRG.6075	IL	ST	1.61589	6.80689	0.000153245	0.00134354	78.8764	279.751	185.264	5.22024	20.2414	10.8727	43.0504	49.8863	61.2472	12.395	8.09822	8.5817
MSTRG.8166	IL	ST	-1.28656	3.70044	0.000154372	0.00135194	6.09346	7.35828	10.6715	18.3476	21.3024	30.5271	19.8904	13.5789	17.1611	14.0191	13.4419	17.7301
MSTRG.6466	IL	ST	-1.43489	7.53354	0.000159182	0.00138842	115.099	86.2554	121.089	128.51	195.395	234.39	362.659	219.476	153.784	106.768	97.1786	81.5262
MSTRG.4521	IL	ST	-4.33528	4.95167	0.000159406	0.00138842	1.69263	0.136265	7.40475	17.3496	83.4142	11.2212	65.1205	58.9777	37.5028	116.513	133.924	191.307
MSTRG.456	IL	ST	6.4166	2.12053	0.000160221	0.00139344	22.6812	3.33848	0.798551	0.614146	0	0.139393	0	0.233113	0	0.427413	0.16527	0.161919
MSTRG.7693	IL	ST	1.30217	2.89034	0.000162272	0.00140877	8.66625	10.9693	13.648	17.9638	21.3841	17.7726	4.35953	3.20531	4.06835	15.4723	7.60241	14.006
MSTRG.6082	IL	ST	-1.11787	6.94749	0.000165214	0.0014281	70.6841	84.2115	95.8261	157.298	385.566	142.321	207.895	128.62	126.489	123.009	114.807	128.159
MSTRG.4786	IL	ST	-1.21167	9.16759	0.000167163	0.00144053	351.931	340.729	425.12	624.97	1102.59	664.767	981.235	680.225	537.91	589.146	267.627	227.901
MSTRG.3781	IL	ST	1.60333	2.58112	0.000168732	0.00144857	12.39	11.1056	4.9365	7.29298	14.8546	8.85148	2.65659	2.6808	2.66292	10.5998	5.23354	11.0105
MSTRG.8027	IL	ST	-1.5422	10.0203	0.00017207	0.00146986	507.111	448.651	751.436	3214.13	3610.48	2596.83	1988.08	1343.49	884.534	1039.3	550.569	514.497
MSTRG.5619	IL	ST	-2.00769	1.42299	0.000174791	0.00148992	0.541641	1.15825	1.5971	4.60609	2.93827	6.48179	5.10883	3.14703	3.10674	6.06926	2.2036	6.3958
MSTRG.3755	IL	ST	1.35845	1.36052	0.000180039	0.00152651	4.06231	3.47474	3.70237	0.84445	2.36694	2.92726	1.08988	1.28212	1.40543	1.19676	0.771259	0.404797
MSTRG.83	IL	ST	2.02862	0.714799	0.000182905	0.00154753	2.09886	2.65716	2.97642	4.06871	2.44856	5.01816	0.136235	0.757618	0.739701	3.76123	5.67426	5.1814
MSTRG.6612	IL	ST	-2.60525	7.06737	0.000183596	0.00154993	46.8519	15.6704	59.0202	3.07073	1.3059	0.0696967	387.862	127.571	102.596	6.24023	5.17845	9.71513
MSTRG.54	IL	ST	1.13257	2.4985	0.000193497	0.00162509	7.37986	8.4484	8.56627	7.13944	7.10082	11.9181	2.65659	3.61326	3.32865	7.52247	9.64073	8.74362
MSTRG.688	IL	ST	-1.04698	6.56485	0.000196151	0.00164565	70.2102	49.5321	78.984	205.201	86.4341	374.55	138.688	120.287	91.9448	153.869	97.5642	101.442
MSTRG.7415	IL	ST	1.63247	3.15313	0.000198235	0.00165518	13.6764	15.8067	13.2124	10.9779	0.897804	1.95151	1.56671	5.18677	5.32585	7.8644	11.1833	8.5817
MSTRG.703	IL	ST	-2.40978	-0.412595	0.000198564	0.00165518	0.27082	0.136265	0.217787	1.4586	0.0816186	0.487877	1.158	1.16557	0.591761	0.170965	0.881439	0.809594
MSTRG.5285	IL	ST	3.08018	-0.440214	0.000199691	0.00166138	0.473936	1.56704	1.37932	2.07274	2.44856	3.20605	0	0.116557	0.22191	0.598378	2.58923	1.94303
MSTRG.8933	IL	ST	1.48904	1.69435	0.000200872	0.00166948	4.67165	6.40443	3.62978	4.8364	6.69272	28.2271	1.158	1.45696	1.92322	6.58216	9.75091	12.1439
MSTRG.10193	IL	ST	-1.30966	6.19152	0.000203305	0.00168444	46.9873	43.8772	44.6463	117.609	151.811	263.384	140.186	82.0559	60.9513	152.501	61.866	69.5442
MSTRG.10420	IL	ST	-1.5895	1.61416	0.000203709	0.00168512	1.2864	1.56704	1.88748	3.30103	1.55075	5.22725	5.31318	3.4967	3.40262	2.64996	2.36887	2.83358
MSTRG.2506	IL	ST	-1.01685	8.56573	0.000204447	0.00168864	292.621	226.744	289.148	789.638	886.296	777.536	560.677	467.742	366.966	389.031	121.418	104.681
MSTRG.4176	IL	ST	-1.7467	4.80107	0.00021202	0.00174218	15.3014	6.5407	19.1652	187.007	83.659	43.0028	54.6304	33.7432	28.7004	104.203	354.559	385.367
MSTRG.5708	IL	ST	1.90803	7.85024	0.000213957	0.0017563	210.698	725.472	244.502	885.214	746.484	426.892	77.7904	64.5141	130.779	254.311	98.2253	154.471
MSTRG.933	IL	ST	-1.79705	3.83966	0.000214661	0.00176027	4.46854	4.4286	11.4701	3.22426	6.12139	0.139393	26.3615	15.6769	18.7884	0	0.385629	0.566716
MSTRG.9778	IL	ST	-1.31682	8.9979	0.000217049	0.00177252	335.817	286.36	323.195	155.609	311.212	213.132	908.349	676.262	406.909	198.918	89.3008	97.0704
MSTRG.1887	IL	ST	1.9832	2.66972	0.000217265	0.00177252	7.10904	17.3056	7.62253	17.1193	15.1811	10.0363	2.58847	1.22385	3.18071	14.2756	15.5354	20.8875
MSTRG.4361	IL	ST	-2.55484	6.47125	0.000221357	0.00180406	16.0461	13.6265	52.5592	52.4327	18.5274	34.3605	56.3333	247.392	123.9	22.3109	27.2144	43.5562
MSTRG.10535	IL	ST	2.99542	-0.126382	0.000221634	0.00180448	1.15099	2.52089	0.725955	1.84244	1.79561	4.1121	0	0.233113	0.22191	0.512895	0.771259	0.0809594
MSTRG.8676	IL	ST	-1.6875	6.17998	0.000225426	0.00183162	37.3055	20.4397	52.4866	23.3375	23.8326	34.7786	150.199	76.9274	74.192	16.2417	16.1413	20.1589
MSTRG.4430	IL	ST	2.27353	1.16729	0.000226213	0.00183428	4.60395	4.56486	2.03268	24.1052	7.67215	2.71817	0.204353	0.641062	1.18352	3.59027	4.51737	2.9955
MSTRG.6337	IL	ST	1.75062	1.03384	0.0002289	0.00185418	3.85919	3.27035	2.32306	0.460609	0.57133	2.85756	0.408706	1.10729	0.887641	1.02579	2.2036	1.45727
MSTRG.7171	IL	ST	6.39762	0.646983	0.000232652	0.00187834	7.71838	1.02198	0.217787	0	0	0	0	0	0.0739701	0	0	0
MSTRG.3276	IL	ST	-1.68489	8.03098	0.000232863	0.00187834	154.097	72.4246	172.705	132.579	186.988	520.495	511.836	354.332	221.318	213.023	52.721	55.7811
MSTRG.8871	IL	ST	3.38488	0.209599	0.000232904	0.00187834	3.9269	0.749455	1.23412	0	0.0816186	0.696967	0.0681177	0.116557	0.29588	0.512895	0.330539	0.323838
MSTRG.6530	IL	ST	-2.12929	9.76435	0.000235179	0.00189352	333.244	336.914	373.722	97.7259	98.0239	83.0087	2423.63	772.013	597.974	56.5895	71.6169	60.3148
MSTRG.8468	IL	ST	-2.04756	1.58083	0.000236433	0.00189604	0.541641	1.70331	1.37932	0.614146	1.63237	3.48483	5.92624	2.85564	4.06835	2.39351	1.59761	1.70015
MSTRG.10879	IL	ST	-2.9625	1.74935	0.000236442	0.00189604	0.880166	1.02198	0.508169	0.307073	0.163237	0.20909	10.0814	1.39868	4.36423	0.256448	0.16527	0
MSTRG.10730	IL	ST	1.14913	3.71033	0.000239045	0.00191499	18.2804	24.1869	15.2451	24.6426	16.6502	14.9151	4.97259	8.68347	8.95038	14.1046	13.2216	12.3058
MSTRG.7865	IL	ST	-1.19306	5.05381	0.000239824	0.00191739	20.0407	20.4397	24.4647	35.6972	105.941	54.5725	48.5679	51.8094	26.1854	28.1238	12.7809	10.2009
MSTRG.6811	IL	ST	1.9357	0.162376	0.000244842	0.00194777	1.96345	1.56704	1.45191	1.99597	2.93827	4.2515	0.204353	0.582783	0.29588	2.39351	3.36048	4.20989
MSTRG.1562	IL	ST	1.42357	3.33194	0.000246494	0.00195312	12.39	19.8946	14.3739	0.690914	3.67284	1.11515	3.95083	3.43842	7.84083	0.854826	2.03833	2.42878
MSTRG.4332	IL	ST	1.75969	2.81835	0.000247832	0.00195984	17.671	11.5825	5.29947	1.07475	5.95816	5.92422	2.92906	2.62253	3.18071	4.87251	8.31858	5.1814
MSTRG.3317	IL	ST	1.3772	7.71958	0.000249745	0.00197301	326.948	356.195	300.037	28.7113	61.2956	25.0908	54.426	97.3831	182.706	31.6285	26.4982	20.0779
MSTRG.1665	IL	ST	2.72085	-0.507306	0.000250006	0.00197312	0.609346	1.22638	1.30672	0.84445	1.3059	1.67272	0.136235	0.233113	0	2.05158	4.903	6.23388
MSTRG.5768	IL	ST	-1.22453	6.92951	0.000252349	0.00198365	88.2874	61.319	85.8805	200.749	412.745	263.802	207.486	157.06	102.005	144.295	46.551	42.5037
MSTRG.6131	IL	ST	1.15586	5.31301	0.000252534	0.00198365	54.7734	76.9213	45.2996	19.3456	17.7929	59.9391	13.3511	26.5749	29.4401	15.3014	19.5018	25.3403
MSTRG.1849	IL	ST	2.51505	1.38872	0.000252581	0.00198365	3.65608	4.70113	5.15428	2.91719	3.91769	3.97271	0.0681177	0.69934	1.33146	0.854826	6.33534	2.67166
MSTRG.1037	IL	ST	-1.10092	4.17504	0.000254877	0.00199774	14.2181	11.6506	11.0345	2.30305	10.1207	6.2727	29.0863	18.7656	19.5281	5.55637	5.67426	3.88605
MSTRG.10200	IL	ST	-1.14823	6.61574	0.000255421	0.00200005	47.6644	62.341	85.8805	61.6449	96.7996	60.7755	143.32	136.43	92.0188	49.7509	55.4755	63.4722
MSTRG.7868	IL	ST	-1.17739	4.20849	0.000257422	0.00201374	14.8274	8.99346	12.559	6.21822	8.3251	6.83027	29.6993	19.6398	20.8596	6.66764	4.73773	4.61469
MSTRG.2190	IL	ST	1.09622	4.33382	0.000264292	0.0020554	29.384	36.9277	21.9965	4.06871	4.65226	38.7513	7.96977	12.4716	15.5337	7.8644	13.4419	17.0824
MSTRG.7221	IL	ST	4.75106	1.96976	0.000264841	0.00205767	21.124	1.02198	1.30672	0.0767682	0.0816186	0.20909	0.204353	0.291392	0.22191	0.170965	0.0550899	0.242878
MSTRG.10129	IL	ST	5.5053	2.56681	0.000274861	0.00212235	34.1234	1.70331	0.798551	0	0	0.139393	0.272471	0.233113	0.14794	0	0	0
MSTRG.9828	IL	ST	-1.99356	7.51668	0.000275026	0.00212235	80.1628	44.4222	111.507	71.3944	52.0727	52.4816	453.936	146.162	192.248	55.2217	54.0432	74.0779
MSTRG.2767	IL	ST	1.29228	7.17214	0.000277127	0.00213515	146.175	225.45	286.317	121.985	65.5397	201.005	58.5812	58.8611	118.796	99.9291	101.09	95.6131
MSTRG.5425	IL	ST	-4.0605	7.2687	0.000277219	0.00213515	20.9209	1.43078	33.394	0.614146	23.9142	0.0696967	505.774	171.455	100.377	0.427413	0.11018	0.323838
MSTRG.4875	IL	ST	1.24434	6.66382	0.000284705	0.00218859	138.118	203.784	119.057	18.885	16.895	40.9119	30.0399	62.6492	77.8905	28.4657	39.9402	41.937
MSTRG.998	IL	ST	1.77661	6.05467	0.000288167	0.00220882	192.824	99.95	41.5247	23.0305	34.443	30.4574	27.5877	24.5935	31.2893	57.7862	49.8564	61.5292
MSTRG.8639	IL	ST	-1.49284	0.88554	0.000288686	0.00221067	1.08328	0.817587	1.01634	0.460609	0.57133	0.41818	2.45224	2.1563	2.51498	2.82092	1.54252	1.70015
MSTRG.7717	IL	ST	2.53832	2.99163	0.000289595	0.00221339	27.9622	8.6528	6.5336	0.921218	6.28463	2.0909	0.953648	1.86491	3.6985	1.62417	2.03833	3.48126
MSTRG.10154	IL	ST	1.83711	2.10454	0.000292527	0.00223366	6.6351	10.5605	3.77497	1.53536	1.79561	1.88181	1.36235	1.22385	2.51498	0.940308	0.661079	0.971513
MSTRG.9713	IL	ST	-1.56851	6.28803	0.000293608	0.00223854	31.3475	27.7298	67.0783	72.3156	15.6708	7.31815	146.317	83.5711	90.1695	17.7804	11.6791	10.6866
MSTRG.10135	IL	ST	3.58432	1.06422	0.000293726	0.00223854	9.00478	1.43078	1.08893	0	0.0816186	0.139393	0.272471	0.233113	0.29588	0	0	0
MSTRG.3797	IL	ST	1.13092	3.59856	0.000302282	0.00229063	24.2384	15.0572	13.8657	18.1941	16.8134	38.4029	7.01612	6.1775	7.69289	20.6013	15.6455	19.916
MSTRG.1126	IL	ST	1.48668	3.75493	0.000307408	0.00232507	19.5668	23.71	20.2542	2.37981	3.99931	9.89693	4.15518	4.3126	11.5393	2.30803	6.17007	6.63867
MSTRG.6961	IL	ST	-1.60948	5.49023	0.000310216	0.00234187	22.952	20.9847	27.4411	26.7153	22.2819	36.0332	102.449	42.3684	38.0946	23.5077	15.1497	13.4393
MSTRG.7698	IL	ST	5.24004	0.321494	0.000311851	0.00234977	5.61952	1.02198	0.217787	0	0.897804	0.20909	0.0681177	0.0582783	0	0	0.22036	0.323838
MSTRG.839	IL	ST	-1.21835	8.11863	0.000313513	0.00235963	196.751	149.005	193.177	436.657	508.565	342.838	496.305	318.025	247.282	216.527	74.8672	74.1588
MSTRG.3745	IL	ST	2.30524	0.486644	0.000318545	0.00239118	1.69263	3.13408	1.88748	0	0	0.0696967	0.340588	0.116557	0.739701	0.256448	0	0
MSTRG.4391	IL	ST	3.95953	2.56008	0.000323939	0.00242483	17.6033	16.1473	1.23412	2.22628	27.8319	44.0483	1.22612	0.174835	0.44382	36.2446	34.8168	41.6941
MSTRG.7817	IL	ST	-1.38411	7.67024	0.00033096	0.00247508	130.061	125.227	109.401	197.064	180.051	148.733	402.507	241.913	155.559	195.328	209.342	275.667
MSTRG.6436	IL	ST	1.88339	0.0825309	0.000335032	0.00250025	1.82804	1.49891	1.30672	2.07274	3.83607	4.80907	0.476824	0.291392	0.29588	1.53869	3.02995	3.88605
MSTRG.9912	IL	ST	1.56822	5.40036	0.000335659	0.00250025	80.2982	70.8575	52.6318	580.444	208.617	145.108	30.4486	16.9007	10.1339	97.5356	13.2767	13.3583
MSTRG.7399	IL	ST	-1.50533	9.74398	0.000335891	0.00250025	406.705	332.485	694.957	55.1196	42.1968	71.2997	1506.63	1205.49	759.377	224.563	194.412	257.532
MSTRG.2929	IL	ST	1.13744	3.8189	0.000339996	0.00252609	26.8112	21.5298	13.8657	8.29096	9.63099	14.6363	8.8553	7.75102	7.54495	13.2498	14.0479	14.0869
MSTRG.4298	IL	ST	-1.53109	6.97866	0.000346136	0.0025598	77.8609	53.3476	77.7498	415.393	591.571	318.862	256.327	162.888	89.06	231.487	139.708	134.231
MSTRG.9208	IL	ST	1.84482	3.53485	0.000353021	0.00260589	26.2696	23.0968	8.71147	4.14548	1.79561	3.69392	3.33777	3.14703	7.61892	8.63374	7.71259	7.77211
MSTRG.4544	IL	ST	-2.20377	7.76486	0.000357158	0.00262983	81.8555	26.7078	139.746	0.614146	3.99931	1.81211	391.472	401.13	186.922	1.11127	0.661079	0.809594
MSTRG.4470	IL	ST	1.28524	5.83138	0.000357278	0.00262983	83.4127	92.8643	83.8479	66.8651	74.2729	99.1784	17.4381	23.9524	52.8886	108.135	111.447	119.496
MSTRG.9558	IL	ST	1.42102	8.97834	0.00035758	0.00262983	881.588	948.946	549.766	103.253	158.095	53.1786	124.383	275.657	381.02	181.565	237.493	229.682
MSTRG.6556	IL	ST	-2.09766	1.54989	0.000358682	0.00263308	1.21869	1.29451	0.943742	1.30506	1.3059	1.18484	7.15236	2.73908	2.58895	1.02579	0.27545	1.45727
MSTRG.7135	IL	ST	-5.52404	2.73729	0.000369017	0.00269409	0.27082	0.476926	0.145191	1.76567	0.734567	0.348483	29.6993	0.291392	4.29026	1.79513	2.42396	2.02399
MSTRG.3907	IL	ST	1.45303	3.40191	0.000369645	0.00269622	11.8484	11.6506	25.481	6.83237	5.14197	3.20605	4.97259	5.41989	5.10393	4.87251	7.76768	8.33882
MSTRG.4377	IL	ST	-1.8227	8.61107	0.000384151	0.00278929	157.347	137.15	259.093	1102.93	1423.1	84.7511	928.716	289.119	436.128	187.805	92.1103	112.776
MSTRG.1305	IL	ST	-1.50901	9.79091	0.000387683	0.00281238	516.048	392.101	576.263	255.715	427.273	233.554	1834.48	999.124	726.46	253.541	224.436	246.764
MSTRG.1906	IL	ST	3.57735	0.511476	0.000390002	0.00282406	5.48411	1.56704	0.508169	0	0	0	0.0681177	0.233113	0.22191	0	0	0
MSTRG.2003	IL	ST	-1.24673	3.77972	0.000400533	0.00288984	8.32773	6.1319	11.5427	6.90914	6.52949	6.13331	18.528	12.8795	22.1171	6.92409	9.86109	8.82458
MSTRG.8793	IL	ST	-1.83882	4.94605	0.000414051	0.0029793	9.95265	6.88136	26.0618	37.3093	74.5994	166.784	33.3777	60.085	40.7575	40.9461	88.8049	71.5681
MSTRG.9142	IL	ST	-1.01546	9.7449	0.000421119	0.00302743	547.937	585.392	696.99	729.298	245.754	1813.09	1270.12	1066.49	822.103	817.812	488.152	586.956
MSTRG.5458	IL	ST	1.81478	8.88581	0.000424338	0.00304783	1182.33	707.826	500.328	16.7355	80.4759	13.5908	79.3571	185.85	334.936	22.14	30.7953	40.9655
MSTRG.4423	IL	ST	-3.67521	12.0172	0.000425091	0.0030505	200.204	83.0532	1622	167.201	17487.4	5530.5	7571.14	7072.37	6661.52	162.93	144.666	1234.63
MSTRG.7333	IL	ST	-2.07937	6.46725	0.000430913	0.00308396	39.5398	19.4177	49.8005	35.2366	100.881	90.8844	226.764	98.4904	59.5459	68.8135	21.0443	21.1304
MSTRG.5783	IL	ST	-1.25567	4.24889	0.000434823	0.0031036	14.2181	12.5363	9.36483	4.60609	5.7133	7.17876	32.2878	24.5935	16.0515	5.98378	4.07665	5.01948
MSTRG.2790	IL	ST	3.7752	0.493932	0.000435857	0.00310543	5.55182	0.817587	1.16153	0.153536	0	0	0	0.233113	0.22191	0	0.0550899	0
MSTRG.4499	IL	ST	1.69434	2.00895	0.000436888	0.00311	3.85919	9.94731	5.29947	0.690914	0.897804	1.32424	1.22612	1.74835	2.14513	0.427413	0.991618	0.485757
MSTRG.4349	IL	ST	2.1143	5.05076	0.000456652	0.00322829	39.8783	80.5323	52.7044	96.037	95.1673	76.3178	2.79282	18.008	14.4981	100.015	113.045	105.004
MSTRG.2463	IL	ST	-1.00842	7.58608	0.000458522	0.00323803	118.958	143.078	149.256	150.926	230.328	155.633	309.254	210.56	183.816	119.761	90.6229	94.3177
MSTRG.6989	IL	ST	1.034	4.64369	0.000485379	0.00340063	32.2953	49.5321	26.2796	18.6547	25.0569	30.318	16.4164	12.5298	16.3474	21.969	23.7438	22.021
MSTRG.9433	IL	ST	1.34308	3.62583	0.000488471	0.00341929	17.3325	25.4133	13.8657	35.9275	26.3628	40.6332	7.22047	7.63446	4.06835	35.3043	37.9019	39.6701
MSTRG.6946	IL	ST	1.05114	2.68711	0.000491298	0.00343498	8.26002	10.2198	8.92925	9.13541	6.77434	11.1515	3.67835	4.19604	3.47659	5.12895	4.29701	0.971513
MSTRG.3754	IL	ST	-5.27362	6.78042	0.000493969	0.00344865	9.20789	5.65498	3.12161	0.0767682	0.652949	0.139393	480.025	2.6808	80.8493	1.28224	0	0
MSTRG.299	IL	ST	-1.85513	1.95363	0.000494391	0.00344865	1.42181	1.36265	2.46825	3.91518	3.75445	8.4333	8.17412	4.54571	3.40262	4.01768	4.903	3.15742
MSTRG.7747	IL	ST	1.10745	6.07068	0.000495375	0.00345249	62.898	110.511	121.452	115.306	84.6385	85.7269	26.5659	48.1379	44.8998	51.2041	60.2133	52.0569
MSTRG.4380	IL	ST	-2.23052	4.63646	0.00049925	0.00347647	6.77051	3.33848	17.7133	58.958	37.2181	2.92726	51.6332	23.0782	37.7247	11.2837	8.26349	9.14842
MSTRG.9261	IL	ST	-1.02733	5.31263	0.000502383	0.00349461	35.6129	20.0309	28.6026	5.14347	11.5082	12.5454	60.1479	42.4849	43.9382	20.8577	14.4886	17.1634
MSTRG.7054	IL	ST	-2.83043	0.172709	0.00050273	0.00349461	0	0.136265	0.65336	3.53134	5.14197	1.18484	1.22612	1.57352	2.2191	138.567	255.838	370.066
MSTRG.934	IL	ST	-1.18871	8.15001	0.000508929	0.00353155	118.619	163.449	273.613	25.8709	87.4135	4.04241	385.205	320.298	391.376	3.07737	2.69941	4.04797
MSTRG.7190	IL	ST	3.30269	1.42789	0.000511081	0.00354033	10.9682	2.58903	1.30672	0.153536	0.326474	0	0.204353	0.757618	0.29588	0.0854826	0	0.0809594
MSTRG.4465	IL	ST	1.31847	7.74309	0.00051378	0.00355287	439.541	315.929	235.355	84.6753	128.468	91.7208	63.8263	102.745	182.41	84.2003	81.3127	73.2683
MSTRG.10836	IL	ST	2.11036	1.39425	0.000516354	0.00356142	6.02575	5.45058	1.52451	0.383841	0.326474	0.348483	0.613059	0.932454	1.03558	0.34193	0.385629	0.0809594
MSTRG.8066	IL	ST	-1.21129	3.43598	0.000517656	0.00356732	7.31215	6.88136	6.67879	11.7455	5.79492	5.01816	18.7324	11.306	11.0215	9.23212	9.97127	9.87705
MSTRG.8822	IL	ST	1.17782	4.744	0.00051971	0.00357838	33.3109	53.4157	32.8132	14.6627	11.345	17.912	9.19589	14.9193	22.191	15.0449	18.1246	21.94
MSTRG.297	IL	ST	-1.40859	5.22048	0.000524938	0.00360506	28.5038	16.2836	20.9801	29.8628	30.5253	56.7331	75.4063	34.6756	37.133	38.8091	26.8288	33.1934
MSTRG.6339	IL	ST	4.86969	0.0273781	0.000536852	0.00367739	1.15099	4.0198	0.217787	5.297	3.91769	0.487877	0	0	0.14794	9.3176	0.27545	2.1859
MSTRG.9697	IL	ST	-1.07786	6.57135	0.000542212	0.00370933	52.1329	72.0839	72.6681	22.5698	32.2393	42.515	75.6787	106.475	183.742	28.8931	29.2527	32.2219
MSTRG.10828	IL	ST	1.37929	2.85474	0.000542444	0.00370933	9.88494	14.7847	8.42108	40.073	18.5274	529.695	2.11165	3.96293	5.02996	19.2336	55.3654	30.4407
MSTRG.4897	IL	ST	2.05951	0.429233	0.000552536	0.00376545	1.3541	1.9077	2.97642	2.84042	1.87723	1.95151	0.408706	0.233113	0.665731	2.39351	4.79282	4.37181
MSTRG.8537	IL	ST	3.41169	1.56116	0.000553021	0.00376554	2.91132	10.2198	3.3394	9.74956	10.0391	10.5939	0	0.407948	0.961611	2.64996	2.80959	3.07646
MSTRG.7531	IL	ST	-3.35864	3.59217	0.000559559	0.00379389	0.677051	5.65498	0.580764	0.921218	2.53018	2.29999	33.4458	13.1126	12.6489	5.12895	5.67426	0.242878
MSTRG.4711	IL	ST	-1.61312	3.84714	0.000564034	0.00381451	4.73936	9.60665	8.34849	2.22628	3.26474	4.39089	28.2007	19.2319	11.2435	2.30803	3.47066	3.15742
MSTRG.1401	IL	ST	-1.60352	8.61778	0.000573695	0.00387002	241.301	181.709	205.3	86.8248	358.795	69.0694	914.616	338.481	344.922	887.651	820.674	1294.22
MSTRG.2722	IL	ST	1.1196	4.40767	0.000579622	0.00389356	28.9778	38.6991	25.6988	39.2285	32.2393	35.615	7.01612	14.2782	16.2734	37.4414	35.5881	28.9835
MSTRG.9533	IL	ST	1.67943	1.22232	0.000582051	0.00390659	3.31755	5.10992	2.32306	1.84244	4.32578	1.67272	0.544941	1.16557	1.18352	0.683861	0.771259	1.05247
MSTRG.6872	IL	ST	-1.21368	1.91975	0.000583923	0.0039137	2.43738	2.58903	2.10527	1.15152	3.26474	5.36664	5.44941	3.84637	4.95599	5.21444	6.39043	4.04797
MSTRG.16	IL	ST	1.1739	2.71039	0.000591515	0.0039535	11.0359	10.9693	6.67879	10.9779	11.1817	16.1696	2.99718	3.4967	4.51217	10.6853	10.1365	10.2009
MSTRG.7366	IL	ST	-1.08573	6.98301	0.000609241	0.00403483	64.7261	65.5432	129.51	18.3476	26.526	25.509	136.303	173.087	170.945	29.0641	25.3414	30.1169
MSTRG.5404	IL	ST	1.13081	4.58238	0.00061006	0.00403691	22.1396	46.1937	37.0963	14.586	30.5253	24.1847	10.0814	14.3948	17.5309	20.0029	19.6671	30.5217
MSTRG.52	IL	ST	-1.35649	2.49444	0.000615912	0.00407156	2.50509	3.95167	3.55718	0.230305	0.652949	0.0696967	8.51471	4.89538	8.72847	0.854826	0.495809	1.45727
MSTRG.8647	IL	ST	-1.15387	6.53943	0.000619001	0.00408397	67.2989	50.7585	67.8042	46.2144	78.1906	52.8998	164.232	107.232	78.5562	83.1745	53.0516	51.4092
MSTRG.5063	IL	ST	3.62655	1.01937	0.000627234	0.00413002	8.32773	1.02198	1.81489	0.0767682	0	0	0.204353	0.0582783	0.517791	0	0	0.0809594
MSTRG.5666	IL	ST	-1.1399	2.97133	0.000634799	0.00417295	5.07788	4.29233	6.17062	0.537377	0.408093	2.43938	6.87989	11.6557	11.3174	1.19676	1.32216	0.971513
MSTRG.799	IL	ST	-1.27802	6.64949	0.000637672	0.00418495	71.9028	32.7035	83.7753	145.322	222.166	50.1816	149.246	101.171	143.428	219.263	292.527	225.067
MSTRG.4231	IL	ST	1.7678	7.4104	0.000646633	0.0042368	540.693	200.309	114.701	81.9884	156.789	80.0118	68.5945	67.6029	78.9261	110.102	95.0852	101.199
MSTRG.3150	IL	ST	2.29073	-0.49032	0.000654417	0.00428077	1.01558	1.09012	0.943742	0.767682	1.63237	2.64847	0.136235	0.34967	0	0.34193	3.2503	2.10495
MSTRG.1576	IL	ST	-1.15611	6.74458	0.000694888	0.00449802	56.1952	86.5961	71.434	66.6348	87.5767	75.4815	190.048	119.063	94.8296	76.7633	75.0876	72.4587
MSTRG.5581	IL	ST	-1.75222	2.48949	0.000697235	0.0045003	2.23427	2.04397	3.84756	3.99195	3.42798	3.20605	12.0568	5.47816	5.6957	3.24834	4.29701	6.31484
MSTRG.7114	IL	ST	-1.58554	9.80809	0.000697251	0.0045003	441.099	302.371	695.248	0.0767682	0.326474	0.557573	1830.73	1020.05	809.233	0.512895	0.661079	0.161919
MSTRG.6130	IL	ST	1.16132	4.10657	0.000697556	0.0045003	32.7693	28.6155	15.1725	133.27	51.0932	189.157	8.106	12.1802	9.09832	327.484	356.762	389.82
MSTRG.2460	IL	ST	-1.56234	6.71835	0.000699421	0.0045087	36.7639	57.3674	76.9513	27.8669	44.074	77.3633	197.882	67.428	168.208	74.7972	116.185	94.1558
MSTRG.1516	IL	ST	-1.04145	9.56816	0.000713585	0.00457783	475.087	524.823	600.22	922.83	1110.91	880.687	1150.24	989.158	666.248	633.084	294.786	271.133
MSTRG.7555	IL	ST	-1.32706	2.20618	0.000716967	0.00459584	2.36968	2.04397	3.84756	5.0667	3.75445	4.59998	6.60742	5.07022	6.21349	2.73544	2.64432	2.67166
MSTRG.2632	IL	ST	-1.95311	5.98328	0.000720066	0.004612	32.9047	25.4133	25.5536	63.6408	39.9115	101.269	175.267	43.4174	50.7435	55.3072	41.3174	37.5652
MSTRG.4568	IL	ST	-2.32782	9.93526	0.000731795	0.00465354	445.77	116.574	483.269	1101.24	997.787	121.551	2618.17	939.505	842.445	508.023	245.37	236.563
MSTRG.193	IL	ST	1.06638	3.57792	0.000742758	0.00470453	17.8064	19.9627	13.8657	48.5943	29.5459	171.942	5.04071	6.35234	10.1339	70.2667	77.0157	48.5757
MSTRG.10792	IL	ST	1.10854	2.94171	0.000752817	0.00474657	14.4212	10.6968	8.2033	2.99396	3.75445	5.08786	3.67835	4.8371	4.80805	4.53058	4.57246	3.96701
MSTRG.5442	IL	ST	-3.97658	3.08392	0.000752962	0.00474657	0.880166	0.0681323	2.25046	37.3861	19.9149	11.2909	29.7674	6.76029	5.76967	22.6529	110.18	107.514
MSTRG.4523	IL	ST	-2.18451	-0.250606	0.00075874	0.0047717	0.27082	0.408794	0.145191	0.153536	0.244856	0.487877	1.29424	0.582783	1.4794	0.769343	0.716169	1.21439
MSTRG.3450	IL	ST	-1.37846	7.45517	0.000768975	0.00482088	111.781	107.921	95.318	131.965	100.228	52.0634	364.838	188.764	133.072	83.6019	121.749	105.085
MSTRG.3753	IL	ST	-10.0856	4.00691	0.000782669	0.00488373	0	0.0681323	0	0	0	0	72.7497	0	11.7612	0	0	0
MSTRG.844	IL	ST	1.21661	3.1369	0.000795569	0.00495648	12.2546	15.2616	11.5427	27.7901	5.30521	16.5181	6.5393	3.61326	4.14232	2.99189	4.02156	5.10044
MSTRG.4407	IL	ST	3.32455	6.07116	0.000813874	0.00504299	197.834	180.755	19.4556	0.537377	2.28532	0.41818	1.97541	11.0146	22.265	2.13706	8.37367	6.96251
MSTRG.7603	IL	ST	-1.05338	7.4586	0.000814637	0.00504364	126.541	107.308	134.883	330.717	388.423	515.058	287.048	216.213	146.017	219.006	207.358	244.174
MSTRG.5836	IL	ST	-1.44967	9.61294	0.000815874	0.00504364	403.116	333.167	612.634	222.09	451.596	424.662	1556.08	886.181	677.344	196.353	154.197	141.193
MSTRG.7946	IL	ST	1.28477	1.64403	0.000819311	0.00505706	4.94247	4.63299	4.06535	3.53134	5.22359	16.5181	0.953648	2.09802	1.77528	4.18865	5.72935	6.63867
MSTRG.7708	IL	ST	-1.29282	3.37115	0.000824249	0.00508361	7.85379	5.51871	5.80764	11.8991	12.4876	19.5151	18.2555	12.2967	9.24626	7.00957	12.2851	8.66266
MSTRG.8043	IL	ST	1.48814	1.84741	0.00082636	0.0050927	6.77051	3.67914	5.95283	3.76164	3.42798	2.78787	1.158	2.44769	1.40543	3.84672	9.64073	11.901
MSTRG.1715	IL	ST	1.92178	-0.147123	0.000849943	0.00522192	1.15099	1.70331	1.01634	2.76365	2.28532	1.32424	0.272471	0.233113	0.36985	1.62417	5.72935	4.29085
MSTRG.10496	IL	ST	1.10251	5.98393	0.000860233	0.00527702	111.984	73.5828	92.7045	190.001	132.875	166.296	51.0201	32.4028	26.2594	134.635	178.877	188.716
MSTRG.6419	IL	ST	1.39154	3.04856	0.000874765	0.00535383	9.20789	14.921	13.7932	35.3134	57.786	8.78178	2.11165	4.60399	5.99158	8.71922	6.66588	5.991
MSTRG.3683	IL	ST	-1.75645	7.42226	0.000880638	0.00538565	107.38	64.385	81.307	115.69	292.439	123.502	431.321	153.855	126.711	60.2652	37.5162	35.946
MSTRG.202	IL	ST	-1.68325	7.74066	0.000881328	0.00538575	83.0064	45.7849	195.718	5.14347	15.0178	20.8393	287.184	332.478	287.152	8.71922	14.3785	11.7391
MSTRG.8542	IL	ST	3.40857	-0.414515	0.000884039	0.00539818	0.27082	1.70331	1.5971	2.14951	1.46913	1.39393	0.204353	0.0582783	0	0.598378	0.991618	1.70015
MSTRG.4374	IL	ST	1.70503	7.8303	0.000890801	0.00543531	680.572	290.175	162.396	2.30305	12.6509	1.46363	89.5066	71.2744	139.064	2.99189	1.21198	1.78111
MSTRG.3531	IL	ST	1.49741	1.89908	0.000916477	0.00556223	8.32773	5.58684	3.1942	8.06066	8.81481	10.2454	1.56671	1.98146	1.62734	9.3176	6.77606	7.52923
MSTRG.8831	IL	ST	2.30361	0.333047	0.000920307	0.00558124	2.57279	1.49891	1.88748	0.997986	1.87723	2.85756	0	0.582783	0.44382	3.24834	0.716169	2.26686
MSTRG.5847	IL	ST	-1.76087	2.96517	0.000921701	0.00558545	4.67165	2.45276	4.21054	14.2789	12.8957	5.71513	17.4381	8.74175	6.13952	4.27413	2.91977	3.56222
MSTRG.2503	IL	ST	-1.63408	2.59639	0.00094107	0.00568988	3.9269	2.45276	2.97642	6.7556	6.93758	20.6999	12.6018	6.9934	4.88202	5.8983	2.36887	6.80059
MSTRG.8620	IL	ST	1.32627	2.38871	0.000950612	0.00573058	9.95265	7.01762	6.5336	40.1498	41.0541	14.1484	3.474	1.80663	2.73689	43.6816	64.2899	46.2278
MSTRG.6682	IL	ST	1.81372	5.86848	0.000950671	0.00573058	183.752	79.7829	32.0872	20.9577	25.7099	19.0272	23.8412	23.8941	23.9663	20.8577	23.9641	22.2638
MSTRG.5779	IL	ST	1.03766	2.90043	0.000992866	0.005949	9.20789	9.94731	12.559	18.0405	19.5068	24.4635	4.90447	4.02121	4.36423	16.7546	17.739	4.85757
MSTRG.366	IL	ST	1.43827	2.40109	0.00100382	0.00600564	5.95805	9.94731	8.27589	9.28895	11.5082	8.85148	1.49859	2.21458	4.14232	10.5144	15.5904	9.79609
MSTRG.3082	IL	ST	2.05428	0.572697	0.00101896	0.00606895	2.03115	2.3165	2.61344	4.29902	3.18312	3.13635	0.408706	0.116557	0.961611	2.22255	4.84791	0.971513
MSTRG.9386	IL	ST	-1.83111	7.73512	0.00102147	0.00607933	109.479	29.8419	160.218	424.298	222.982	54.8513	229.284	377.294	325.764	115.487	61.0947	58.6146
MSTRG.696	IL	ST	-1.26474	9.02851	0.001025	0.00609581	319.5	259.993	408.495	233.606	343.941	322.417	944.997	641.528	424.81	236.445	117.011	117.553
MSTRG.10877	IL	ST	-1.87816	1.87673	0.00103785	0.00616304	0.812461	1.15825	2.90382	0	0	0	3.26965	5.53644	7.02716	2.39351	0.0550899	0.0809594
MSTRG.2895	IL	ST	1.45717	1.06364	0.00104089	0.00617193	3.24984	3.47474	2.46825	10.0566	9.87585	16.309	0.749295	0.69934	1.4794	7.26602	17.0228	6.07196
G6O67_004955	IL	ST	1.07667	4.55478	0.00104282	0.00617878	47.9352	34.4749	20.3993	8.98188	9.38614	21.3969	12.1249	12.9378	17.0131	15.2159	22.5869	25.0974
MSTRG.4609	IL	ST	1.03345	6.36958	0.00104705	0.00619468	119.973	117.051	121.017	46.368	56.8065	58.0573	27.4514	49.1869	77.5206	61.291	91.9451	101.604
MSTRG.7108	IL	ST	-1.71275	7.72215	0.00106099	0.00625985	101.625	41.9013	172.632	2.91719	2.36694	6.89997	393.925	262.719	229.973	0.427413	0.826349	1.05247
MSTRG.3097	IL	ST	-2.18566	-0.0474319	0.00106674	0.00628788	0.406231	0.136265	0.435573	0.0767682	0.0816186	0.139393	1.97541	1.04901	0.813671	0	0.11018	0
MSTRG.6334	IL	ST	-1.11694	7.04272	0.00106772	0.00628902	84.4283	68.9498	114.193	66.4813	83.251	140.369	227.581	139.81	126.119	95.3131	43.2456	48.6566
MSTRG.9549	IL	ST	1.55895	1.12968	0.0010751	0.00631851	2.30197	4.76926	2.75863	8.13743	5.79492	3.90301	1.02177	0.874175	0.961611	1.53869	1.04671	1.29535
MSTRG.7728	IL	ST	1.47211	6.08876	0.00108478	0.00636132	184.97	88.2994	51.3976	92.5824	78.1906	64.9573	22.8875	39.9207	38.3905	60.0088	74.9774	69.7061
MSTRG.3353	IL	ST	-1.07822	4.76719	0.00108768	0.00637367	22.3427	14.1034	19.8186	18.5779	29.0562	30.318	44.2084	31.9948	24.706	19.5755	6.94133	9.06746
MSTRG.7505	IL	ST	2.05028	0.630193	0.00109472	0.0064055	3.04673	3.13408	1.08893	4.22225	1.95885	4.66968	0.408706	0.757618	0.29588	3.9322	3.02995	2.75262
MSTRG.4108	IL	ST	2.26611	-0.339343	0.00110322	0.00643167	1.48951	1.15825	0.798551	0.690914	0	0.487877	0.0681177	0.116557	0.44382	0.769343	0.771259	0.323838
MSTRG.5354	IL	ST	8.68046	0.931174	0.00112888	0.00654418	0	9.26599	1.96008	5.22024	5.87654	4.1121	0	0	0	0	0	0
MSTRG.7404	IL	ST	1.35607	9.43608	0.00112907	0.00654418	910.498	1120.91	1180.19	245.889	51.991	30.9453	150.676	442.158	516.533	271.664	296.384	269.757
MSTRG.5970	IL	ST	1.09801	5.00108	0.00113247	0.00654962	63.3043	51.0311	26.7152	40.1498	27.6687	38.5423	13.6235	20.106	23.3745	52.7427	48.424	45.0134
MSTRG.6057	IL	ST	-1.2116	8.1965	0.00113493	0.00655434	188.22	192.133	190.781	395.279	338.635	137.512	555.704	329.972	228.494	208.065	138.551	188.959
MSTRG.4589	IL	ST	-1.00738	8.09554	0.00114701	0.00660979	205.756	194.79	186.425	269.84	484.57	240.384	429.823	351.943	218.286	309.276	138.331	148.48
MSTRG.5956	IL	ST	-1.10172	3.49178	0.00115186	0.00662689	8.39543	4.97365	9.43742	4.91316	6.20301	17.3545	15.6671	13.2292	13.1667	15.4723	8.59403	8.74362
MSTRG.5841	IL	ST	-1.14692	8.33475	0.00115247	0.00662689	228.031	159.566	259.311	33.0103	46.1145	54.5028	520.419	433.533	263.999	49.238	40.5462	45.2563
MSTRG.5692	IL	ST	-1.56487	7.7437	0.00116073	0.00666004	103.927	95.9302	148.458	182.478	297.255	336.495	497.872	173.961	194.319	190.284	59.3318	40.7226
MSTRG.4955	IL	ST	1.9087	-0.161635	0.00116814	0.0066977	1.2864	1.15825	1.37932	1.38183	2.36694	0.975753	0.136235	0.233113	0.517791	0.427413	0.495809	0.161919
MSTRG.4393	IL	ST	-1.82018	4.86915	0.0011858	0.00676983	10.6974	8.17587	22.3594	79.7621	78.8435	2.0909	66.1423	20.6888	37.059	19.3191	11.2934	14.006
MSTRG.7418	IL	ST	-1.2816	6.38607	0.00121412	0.00691667	59.919	35.02	61.924	15.4304	25.0569	44.8847	72.6816	176.234	81.8109	29.6624	10.1916	12.5487
MSTRG.10360	IL	ST	2.25802	1.58413	0.00121671	0.00692157	4.73936	7.49455	2.97642	1.6889	3.18312	3.48483	1.63482	0.291392	0.739701	2.39351	1.32216	2.34782
MSTRG.7204	IL	ST	4.45003	1.9012	0.00122568	0.00696267	20.1084	1.15825	0.871147	0	0	0	0.0681177	0.34967	0.44382	0	0	0.161919
MSTRG.10185	IL	ST	-1.0108	3.60871	0.00122704	0.00696542	5.75493	11.1737	8.92925	7.75359	4.73388	14.7757	14.5091	15.2106	15.2378	13.5062	20.9893	16.5967
MSTRG.6326	IL	ST	1.00251	3.70994	0.00122892	0.00697115	19.7022	22.7562	13.4302	14.7395	26.1179	29.4817	5.79	8.10069	10.3558	19.49	26.9941	28.2548
MSTRG.7832	IL	ST	-2.22241	8.95854	0.00125445	0.00708578	142.316	52.8025	365.01	34.0083	19.5068	54.921	975.718	785.009	481.323	51.2041	60.9294	56.1049
MSTRG.5807	IL	ST	1.57378	7.60827	0.00126494	0.00713491	277.049	326.149	338.295	0	0.57133	0	28.337	114.342	138.176	0.170965	0.385629	0.161919
MSTRG.5968	IL	ST	1.11439	2.64875	0.00128933	0.00724691	10.6297	9.94731	6.5336	6.37176	7.917	13.8696	2.92906	4.48743	3.32865	13.7627	13.497	11.8201
MSTRG.8725	IL	ST	1.58251	1.63693	0.00129119	0.00725139	5.68723	6.20003	2.46825	5.91115	4.65226	18.1908	1.49859	0.990732	1.62734	4.61606	7.16169	7.36731
MSTRG.2265	IL	ST	-1.11825	7.41274	0.00129194	0.00725139	110.156	100.086	135.826	345.61	467.103	275.023	289.023	215.397	132.406	274.143	162.956	164.105
MSTRG.6883	IL	ST	-1.01422	9.14525	0.00129917	0.00728506	449.63	371.525	390.274	326.879	364.1	495.613	933.485	628.474	511.355	368.857	307.402	301.574
MSTRG.892	IL	ST	-1.62534	0.244538	0.00129976	0.00728506	0.541641	0.545058	0.580764	1.76567	2.12208	0.906057	1.63482	1.69007	1.10955	2.56448	1.70779	1.86207
MSTRG.4315	IL	ST	-2.65457	7.57902	0.00132075	0.00737683	22.4104	15.0572	128.857	0.230305	2.36694	0.557573	374.239	339.122	190.917	0.427413	0.16527	0
MSTRG.4560	IL	ST	-1.12783	7.63374	0.00132764	0.00740732	151.795	82.0994	167.405	109.548	141.282	111.863	315.93	234.454	197.87	179	178.051	178.597
MSTRG.9607	IL	ST	-1.0289	8.90529	0.00133158	0.00742173	379.758	268.441	369.076	66.8651	203.394	50.3907	401.758	512.908	908.944	52.4863	41.7031	41.2893
MSTRG.5701	IL	ST	-1.10325	10.5835	0.00134221	0.00746535	894.452	935.524	1307.23	2373.67	2883.5	1473.74	2422.74	1968.7	1352.39	1218.04	342.935	253.646
MSTRG.6922	IL	ST	-1.4719	2.89368	0.0013828	0.00765378	5.14559	4.2242	3.1942	7.67682	7.42729	8.57269	14.8497	8.21725	6.28746	11.7966	9.20002	8.01498
MSTRG.10431	IL	ST	-1.53417	6.22436	0.00142769	0.00783707	43.3313	38.0178	42.3958	123.75	104.88	23.906	168.659	85.4361	45.3437	37.2704	17.0228	9.22938
MSTRG.744	IL	ST	1.34117	3.63739	0.0014289	0.00783835	19.4991	23.8463	13.7206	16.7355	16.4053	16.5878	3.54212	5.47816	10.7996	12.224	7.54732	11.6582
MSTRG.9568	IL	ST	1.78533	6.37774	0.0014437	0.00790242	164.862	53.9607	194.701	27.8669	13.8752	77.9906	19.2773	26.1087	61.2472	83.9439	281.399	148.722
MSTRG.3595	IL	ST	1.17349	4.29576	0.00145195	0.00792644	31.7537	38.631	17.2051	21.3416	30.8518	12.6848	13.4873	8.21725	11.3914	1.9661	2.42396	3.56222
MSTRG.871	IL	ST	1.41623	2.69009	0.00146975	0.00800197	11.6453	12.4682	5.58986	1.22829	4.24417	12.1969	1.83918	3.96293	3.84644	5.64185	5.23354	6.3958
MSTRG.10126	IL	ST	1.72131	0.151997	0.00148258	0.00805167	1.2864	1.97584	1.52451	2.07274	2.44856	2.92726	0.136235	0.582783	0.517791	1.88062	2.69941	1.86207
MSTRG.8461	IL	ST	-1.34753	7.80275	0.00148444	0.00805167	166.555	72.9015	166.171	62.7196	65.3765	117.718	413.202	221.807	242.104	66.5909	45.945	51.4902
MSTRG.8067	IL	ST	-2.01019	6.81584	0.00148493	0.00805167	42.0449	25.9584	75.572	149.928	125.448	125.524	302.443	94.003	88.3203	195.413	58.3953	67.3582
MSTRG.2630	IL	ST	-1.42688	8.90309	0.00150513	0.00813913	299.527	175.441	360.146	250.878	316.109	417.622	958.62	539.657	398.995	338.596	122.3	171.229
MSTRG.9469	IL	ST	-1.0569	6.85732	0.00152341	0.0082268	92.5529	74.6729	75.8623	72.6995	66.6008	85.7269	204.626	125.124	97.1227	83.431	67.5402	59.3433
MSTRG.8693	IL	ST	-1.47316	1.63343	0.00152548	0.00823194	1.89574	0.953852	2.25046	5.0667	2.53018	3.69392	5.04071	3.55498	3.55056	2.56448	2.97486	4.29085
MSTRG.6821	IL	ST	-1.33109	4.3397	0.00152968	0.00823641	12.1192	10.9693	13.8657	28.1739	14.4465	43.6301	41.0068	20.9802	16.3474	9.83049	17.3533	15.0585
MSTRG.710	IL	ST	2.10971	5.88402	0.00153705	0.00826141	91.6727	194.722	25.1181	67.1722	103.982	9.33935	12.4655	29.3723	20.4157	63.3426	91.2289	102.657
MSTRG.5573	IL	ST	-1.22991	1.57397	0.00153809	0.00826144	2.03115	2.18023	1.30672	0.921218	0.408093	0.557573	4.2233	3.08875	3.84644	2.13706	3.58084	4.45277
MSTRG.7105	IL	ST	-1.82746	9.02691	0.00154696	0.0083035	255.248	84.4159	395.283	66.4813	74.0281	561.198	1046.76	584.124	595.681	38.3817	80.5415	51.976
MSTRG.724	IL	ST	-1.46732	2.90157	0.00157	0.00839892	3.04673	4.70113	4.8639	4.45255	5.79492	9.26966	14.5091	8.85831	6.13952	16.9255	13.6072	14.2489
MSTRG.1304	IL	ST	1.0069	4.61922	0.00158688	0.00846654	33.1755	50.2135	22.3594	8.82834	25.6282	10.7333	15.8033	13.812	15.4597	8.8047	9.97127	14.6537
MSTRG.2071	IL	ST	1.47273	1.50212	0.00159349	0.00849613	4.46854	5.45058	2.83123	3.68487	1.87723	4.1121	0.953648	0.990732	2.07116	5.29992	6.5557	6.23388
MSTRG.8533	IL	ST	1.93739	1.83583	0.00159825	0.00851341	7.31215	3.40661	6.75139	43.7579	31.668	48.2301	0.817412	0.641062	2.58895	1.79513	2.42396	2.02399
MSTRG.6523	IL	ST	-1.20832	1.57388	0.0016053	0.008542	1.82804	1.63517	2.10527	4.60609	9.87585	0.975753	4.35953	3.4967	3.18071	2.82092	1.92815	0.971513
MSTRG.5163	IL	ST	-1.5048	0.745645	0.00161794	0.00859778	1.08328	1.02198	0.508169	1.07475	0.163237	0.83636	2.65659	1.74835	1.99719	0.769343	0.605989	0.647675
MSTRG.7139	IL	ST	-1.08962	2.58585	0.00162969	0.00865281	4.19772	3.81541	4.13795	7.29298	7.10082	5.85452	7.08424	5.36161	10.0599	4.87251	14.2132	14.8965
MSTRG.9503	IL	ST	1.94854	5.0772	0.00163046	0.00865281	36.3576	109.761	27.1507	9.36572	196.619	2.23029	5.72189	19.9312	13.3886	7.94988	7.38205	39.1034
MSTRG.3365	IL	ST	-1.34584	1.57537	0.00167067	0.00883687	1.42181	1.9077	1.88748	4.8364	5.87654	3.06665	5.04071	3.32187	2.9588	2.64996	1.48743	4.04797
MSTRG.3631	IL	ST	-1.68706	1.33065	0.00167293	0.0088382	1.89574	0.885719	0.871147	5.98792	4.24417	3.06665	3.33777	4.66227	2.07116	2.47899	17.9042	11.1724
MSTRG.3467	IL	ST	1.80772	-0.149217	0.00167896	0.00885723	1.48951	1.22638	1.08893	8.59804	5.55006	5.01816	0.340588	0.407948	0.14794	2.90641	1.81797	0.890554
MSTRG.4553	IL	ST	-1.12186	4.32453	0.00168998	0.00890947	11.6453	12.1957	16.5518	0	0.326474	0.696967	29.0863	30.363	15.5337	0.427413	0.826349	0.485757
MSTRG.10223	IL	ST	1.42887	1.83015	0.00171401	0.00902427	7.37986	4.90552	3.77497	10.7475	6.28463	8.08481	1.56671	1.10729	2.51498	4.70154	6.99642	5.26236
MSTRG.2417	IL	ST	-2.61498	1.60016	0.00173173	0.00908759	0.541641	0.885719	1.23412	0.307073	0.489711	0.0696967	9.74083	1.80663	2.07116	0.34193	0.11018	0.0809594
MSTRG.10179	IL	ST	-1.52888	3.22277	0.00173814	0.00910926	4.60395	4.0198	6.67879	10.2869	14.2016	12.4757	19.686	9.90732	7.69289	6.32571	3.19522	3.96701
MSTRG.10214	IL	ST	-1.23428	6.72853	0.00177627	0.00928472	54.8411	64.9982	83.6301	1022.55	1636.21	793.009	209.871	92.0215	102.966	545.464	167.859	133.826
MSTRG.2491	IL	ST	-1.06619	9.09487	0.00177794	0.0092874	287.07	274.709	571.908	647.233	1441.55	481.534	651.409	691.006	719.507	428.781	283.548	314.285
MSTRG.5028	IL	ST	4.53334	1.25521	0.00178522	0.00931324	11.7807	1.43078	0.580764	0.383841	0	0.20909	0.136235	0	0.36985	0.0854826	0.16527	0
MSTRG.10395	IL	ST	-1.31273	4.34389	0.00181561	0.00945326	9.54642	8.6528	19.02	1.15152	1.71399	2.29999	35.1487	23.0199	20.8596	0.427413	0.330539	0.890554
MSTRG.3738	IL	ST	-2.83837	0.367687	0.00184769	0.00957155	0.406231	0	0.508169	1.6889	1.06104	2.78787	2.79282	2.09802	0.739701	0	0.330539	0.161919
MSTRG.65	IL	ST	1.1768	1.20863	0.00185527	0.00958478	3.18214	3.61101	2.90382	2.14951	2.28532	3.97271	1.08988	1.39868	1.18352	4.44509	4.3521	2.83358
MSTRG.6078	IL	ST	-1.09601	3.07176	0.00185719	0.00958845	3.79149	7.08575	6.17062	5.297	2.93827	6.76058	11.8525	9.73248	9.69008	20.6868	18.7857	18.054
MSTRG.5302	IL	ST	3.00967	0.900196	0.00186063	0.00960001	7.17674	1.70331	0.943742	0.307073	0	0	0.0681177	0.524505	0.44382	0.170965	0	0.0809594
MSTRG.6505	IL	ST	-1.26172	5.91461	0.00188462	0.00971128	38.3211	39.3123	36.8785	34.6992	34.443	29.2029	124.11	59.6187	46.6751	42.9977	35.2575	36.1079
MSTRG.5100	IL	ST	3.341	-0.460715	0.00189434	0.00974877	0.338525	1.77144	1.30672	0.921218	0.897804	0.62727	0	0	0.29588	0.34193	0.550899	0.242878
MSTRG.4551	IL	ST	-1.38399	3.80387	0.00192049	0.00985951	7.65068	11.9231	5.29947	48.5943	14.0384	157.724	24.2499	19.5815	10.9476	27.0125	25.2863	29.4692
MSTRG.7541	IL	ST	1.77808	0.333275	0.00193741	0.00991296	2.36968	2.24836	0.943742	0.84445	0.734567	0.975753	0.272471	0.524505	0.591761	0.854826	0.605989	0.890554
MSTRG.6769	IL	ST	-2.00092	1.74354	0.00194736	0.00995108	1.55722	0.953852	1.6697	0.0767682	0.897804	0.278787	8.106	4.02121	1.92322	1.19676	1.1018	1.37631
MSTRG.794	IL	ST	1.84148	6.22369	0.00196309	0.0100116	154.368	139.33	84.4286	2.14951	2.44856	2.23029	7.90165	28.4398	57.6227	4.10316	10.5773	8.82458
MSTRG.8307	IL	ST	-1.69081	8.45445	0.00198315	0.0101017	113.677	76.9213	338.803	29.7861	51.1749	53.4573	519.397	497.173	468.305	55.3927	61.866	66.5487
MSTRG.1287	IL	ST	-1.46526	0.426546	0.00198616	0.0101106	0.609346	0.61319	0.871147	5.0667	0.734567	1.53333	1.63482	1.28212	2.14513	6.92409	15.921	3.80509
MSTRG.1243	IL	ST	1.10309	5.70173	0.00198782	0.0101125	63.4397	86.1192	78.984	80.6066	32.4842	31.6423	14.5091	35.1418	44.1601	49.067	73.3798	67.2773
MSTRG.2442	IL	ST	-1.58506	1.73978	0.00202233	0.0102535	2.30197	1.56704	1.30672	1.76567	1.3059	3.83332	3.20153	7.28479	2.88483	3.33382	2.69941	3.15742
MSTRG.8548	IL	ST	3.36336	9.37559	0.00209577	0.0105608	963.782	2374.82	595.429	0.230305	3.83607	0.139393	6.19871	89.9818	247.874	5.04347	2.53414	14.6537
MSTRG.6737	IL	ST	1.26548	6.2266	0.00210663	0.0106089	81.1784	139.535	119.783	39.1518	11.4266	21.4666	18.7324	40.8531	65.8334	61.9749	19.2815	32.7076
MSTRG.10072	IL	ST	1.06561	7.4454	0.00211989	0.0106376	224.036	300.736	236.807	6.60206	10.2839	25.1605	51.0883	124.774	144.168	10.0015	7.54732	8.09594
MSTRG.4532	IL	ST	1.0535	4.1683	0.00212087	0.0106376	35.8837	24.3232	17.7859	18.7314	17.2215	20.4908	12.4655	7.92586	11.7612	7.52247	8.2084	7.52923
MSTRG.8207	IL	ST	1.36189	4.95888	0.00213388	0.0106721	72.5122	50.2816	22.069	26.6386	18.9355	40.215	16.6207	10.7815	21.0075	52.1444	56.7426	69.868
MSTRG.5974	IL	ST	1.027	8.81451	0.00213921	0.0106854	580.436	700.945	667.589	58.1135	57.5411	62.1694	143.183	320.298	377.913	75.3956	97.2337	135.202
MSTRG.4267	IL	ST	-1.07386	9.79375	0.00215354	0.0107234	557.484	528.297	754.703	1870.38	2551.4	1031.16	1385.99	1194.01	718.027	730.449	514.099	471.913
MSTRG.1009	IL	ST	1.21557	1.70381	0.00220621	0.0109447	5.14559	4.97365	3.92016	3.45457	3.91769	12.8939	2.17977	1.16557	1.84925	4.87251	7.27187	7.36731
MSTRG.2393	IL	ST	2.08956	6.13707	0.00220989	0.0109494	263.441	77.1938	30.4175	68.7075	87.2503	40.1453	24.9992	25.4676	23.6704	20.6868	19.1713	21.6162
MSTRG.3387	IL	ST	-1.21846	2.93051	0.00226218	0.0111669	6.97362	4.15607	3.48459	4.14548	1.71399	6.55149	7.90165	7.69274	14.0543	3.9322	6.66588	10.7676
MSTRG.9634	IL	ST	-1.12295	1.55216	0.002283	0.0112488	1.69263	1.9077	2.10527	2.61012	4.48902	2.57878	3.67835	3.96293	3.03277	3.67575	1.98324	2.67166
MSTRG.3077	IL	ST	3.94868	1.10529	0.00228703	0.0112617	10.6297	1.02198	0.435573	0.0767682	0.0816186	0.139393	0.0681177	0.291392	0.29588	0.0854826	0.0550899	0.0809594
MSTRG.1133	IL	ST	1.30073	1.59061	0.00230344	0.0113131	4.60395	5.58684	2.97642	6.60206	4.73388	8.50299	1.83918	1.51524	1.18352	6.83861	19.0611	22.3448
MSTRG.8418	IL	ST	-2.05419	-0.419826	0.00231905	0.0113773	0.203115	0.340661	0.217787	0	0	0.0696967	1.02177	1.28212	0.44382	0.256448	0.16527	0.323838
MSTRG.928	IL	ST	-1.27494	13.3585	0.00234089	0.0114633	3579.64	5891.4	10216.7	2096.85	6744.47	65.5149	13402.4	13820.9	14147.7	17.4384	0.936529	3.15742
MSTRG.4571	IL	ST	1.72452	5.10107	0.0023872	0.0116615	69.2623	27.1166	72.4504	0.0767682	0.244856	0	6.40306	26.3418	11.9092	0.427413	0.27545	0.0809594
MSTRG.5730	IL	ST	-2.68611	6.00509	0.00241904	0.0117685	8.46314	3.47474	42.8314	201.9	291.297	50.1816	69.8887	72.2069	173.534	393.989	623.012	708.395
MSTRG.5315	IL	ST	3.41701	1.9851	0.00243578	0.0118409	18.4158	2.79342	1.30672	0	0	0	0.136235	0.524505	1.18352	0	0.0550899	0
MSTRG.10541	IL	ST	2.49939	0.500051	0.00247284	0.0119701	3.45296	2.45276	1.01634	4.91316	13.4671	7.10906	0	0.466227	0.591761	3.76123	1.54252	1.29535
MSTRG.4949	IL	ST	2.11438	-0.0481606	0.00247619	0.011979	0.947871	1.9077	1.45191	0.921218	0.979423	1.18484	0	0.407948	0.44382	2.13706	3.08504	2.26686
MSTRG.4960	IL	ST	3.37768	1.05974	0.00250394	0.0120811	9.68183	1.02198	0.65336	0	0	0	0.272471	0.407948	0.22191	0	0.0550899	0
MSTRG.5565	IL	ST	-1.36084	9.28806	0.00262345	0.0125771	278.81	244.527	599.276	145.015	476.734	218.708	1129.94	675.213	659.147	238.24	113.65	118.363
MSTRG.2785	IL	ST	1.17292	3.54364	0.00264005	0.0126469	16.9263	20.6441	14.0109	37.5396	31.5048	50.5998	9.33212	5.53644	4.4382	30.4318	16.9677	39.6701
MSTRG.763	IL	ST	-1.49593	7.97509	0.00264117	0.0126469	111.375	182.526	131.543	1139.85	2495.41	697.803	548.756	303.222	150.899	982.28	134.199	117.31
MSTRG.6086	IL	ST	1.51464	0.156473	0.00264632	0.0126555	1.42181	1.83957	1.37932	0.767682	1.79561	0.557573	0.272471	0.466227	0.665731	0.427413	0.881439	0.890554
MSTRG.7129	IL	ST	-1.64391	2.06048	0.00268601	0.0128079	2.30197	2.52089	1.52451	13.5112	4.97873	1.81211	2.24788	5.53644	9.83802	9.57405	7.32696	15.2204
MSTRG.7819	IL	ST	-1.61919	4.45489	0.00269109	0.0128244	12.7286	8.6528	13.2124	11.2849	7.26405	56.3846	53.813	19.1153	15.8296	16.4127	12.6156	18.6207
MSTRG.413	IL	ST	1.9871	0.458931	0.00270549	0.0128854	2.84361	2.3165	1.16153	8.90511	5.14197	6.69088	0.340588	0.174835	0.887641	4.78702	6.94133	8.9865
MSTRG.6771	IL	ST	-1.9705	1.59655	0.00271808	0.0129376	1.08328	0.681323	2.03268	5.98792	1.79561	1.53333	5.85812	5.01194	1.77528	14.4466	18.8958	20.7256
MSTRG.2412	IL	ST	-7.1516	1.10247	0.00272341	0.0129475	0	0.0681323	0	0	0.163237	0	9.12777	0	1.99719	0.0854826	0	0
MSTRG.4741	IL	ST	2.06146	0.658907	0.00277439	0.0131742	2.30197	3.54288	1.5971	5.0667	5.14197	9.82723	0.749295	0.641062	0.0739701	6.66764	7.38205	6.3958
MSTRG.1407	IL	ST	1.46956	2.42706	0.0027991	0.0132758	9.74953	11.5144	3.62978	7.36975	5.38683	12.3363	1.97541	3.14703	2.58895	7.8644	9.75091	11.6582
MSTRG.2293	IL	ST	1.16287	9.51576	0.00280662	0.0133036	1140.09	1244.44	890.53	662.663	245.509	755.442	219.884	368.785	701.384	987.324	1084.72	1150.27
MSTRG.4105	IL	ST	2.30787	9.60195	0.00281596	0.0133399	742.454	2810.39	646.971	263.238	249.018	343.465	183.713	81.5314	478.956	210.715	318.64	338.653
MSTRG.8074	IL	ST	1.30018	7.49711	0.00284754	0.0134337	239.27	277.298	311.072	7.83036	10.9369	20.0029	37.3966	104.318	156.817	23.6787	26.6635	48.8995
MSTRG.4323	IL	ST	-1.24021	3.29218	0.0028684	0.0135087	5.61952	7.56268	5.44467	12.5132	10.2839	10.5242	18.3237	10.257	8.58053	15.4723	12.3952	20.3208
MSTRG.1164	IL	ST	1.29961	3.28491	0.00286851	0.0135087	15.1659	19.7584	9.29223	6.14146	4.8155	16.5878	6.87989	3.14703	5.25188	10.5998	13.2216	12.3868
MSTRG.4710	IL	ST	-1.69665	9.12245	0.00287251	0.0135196	229.249	177.485	435.864	17.6567	14.2016	33.8726	1178.44	802.609	325.172	15.3869	23.303	24.5307
MSTRG.8042	IL	ST	-1.59104	2.03601	0.00288799	0.0135685	1.82804	1.15825	3.41199	0.767682	1.95885	0.348483	7.56106	4.48743	4.4382	0.683861	0.881439	1.05247
MSTRG.3091	IL	ST	2.0236	-0.0625425	0.00297055	0.013891	1.55722	1.70331	0.943742	0	0	0.139393	0.136235	0.116557	0.665731	0.170965	0.16527	0
MSTRG.3537	IL	ST	1.21261	7.5369	0.00300695	0.0140283	230.468	402.185	206.97	114.078	36.8916	36.0332	56.2652	93.2454	169.391	67.0183	61.5354	55.5382
MSTRG.745	IL	ST	-1.57654	1.15316	0.00302311	0.014079	1.55722	0.749455	1.08893	2.30305	4.32578	3.83332	3.0653	3.96293	1.62734	2.56448	12.9461	17.5682
MSTRG.2033	IL	ST	-1.30363	2.31424	0.00302884	0.0140975	2.30197	2.72529	3.99275	4.52932	1.38752	6.2727	8.106	6.58545	4.29026	1.88062	2.25869	2.50974
G6O67_006184	IL	ST	-2.4225	0.503754	0.00305428	0.0141829	0.812461	0.136265	0.362978	0.307073	0.57133	0.487877	3.20153	2.03974	0.739701	1.19676	2.91977	6.07196
MSTRG.1893	IL	ST	1.78072	-0.333927	0.00307504	0.0142611	1.01558	1.36265	0.871147	0.690914	1.38752	1.11515	0.204353	0.174835	0.44382	2.22255	6.0048	5.42428
MSTRG.4451	IL	ST	-1.39035	0.367039	0.00307899	0.0142611	0.947871	0.61319	0.508169	0.460609	0.408093	0.62727	1.70294	1.45696	1.55337	0.170965	2.36887	1.86207
MSTRG.9395	IL	ST	-1.11349	3.05941	0.00312022	0.0144303	8.26002	4.4286	4.13795	5.297	5.30521	7.52724	10.5582	8.21725	12.6489	7.00957	7.98804	7.93402
MSTRG.5679	IL	ST	-1.67411	0.761005	0.00316384	0.0146236	0.880166	0.681323	0.871147	0.537377	0.408093	1.32424	3.54212	1.51524	1.55337	0.769343	0.716169	0.323838
MSTRG.165	IL	ST	1.66737	0.848807	0.00316755	0.0146253	3.72378	2.72529	1.6697	0.153536	0.244856	1.53333	0.340588	0.641062	1.25749	0.512895	0.716169	0.242878
MSTRG.3098	IL	ST	1.27416	2.84835	0.00316786	0.0146253	10.3589	14.3759	7.54994	7.98389	20.6495	7.94542	2.17977	5.653	3.6985	19.2336	17.5186	21.4543
MSTRG.8827	IL	ST	2.5659	0.774263	0.00317634	0.0146507	6.02575	1.56704	1.01634	0	0.734567	0.348483	0.408706	0.174835	0.665731	0.256448	0.11018	0.323838
MSTRG.1760	IL	ST	2.9513	0.304819	0.00320007	0.0147484	1.2864	3.81541	1.08893	2.68689	2.53018	2.29999	0	0.116557	0.591761	1.19676	4.13174	0.890554
MSTRG.10591	IL	ST	1.21289	4.71733	0.00321695	0.0148108	33.9203	50.486	33.7569	15.891	33.5452	32.7574	8.03789	11.2477	25.7416	68.1296	73.8756	89.784
MSTRG.1186	IL	ST	1.19301	1.40793	0.00321918	0.0148108	4.06231	4.2242	2.97642	5.0667	8.08024	15.1242	1.56671	0.990732	1.70131	3.84672	7.54732	4.85757
MSTRG.6576	IL	ST	1.43683	1.31732	0.0032275	0.014832	3.38525	3.88354	3.77497	4.60609	2.61179	7.38785	0.408706	1.45696	1.70131	1.53869	1.54252	1.70015
MSTRG.2378	IL	ST	3.32396	2.20885	0.00324873	0.014921	14.8274	5.31432	6.09803	4.06871	10.5288	7.87572	1.63482	0	0.517791	5.55637	4.903	5.34332
MSTRG.4058	IL	ST	-1.66855	0.598719	0.0032716	0.0149744	0.338525	1.09012	0.725955	0.383841	1.3059	0.83636	2.11165	1.22385	2.66292	0.598378	0.330539	0.809594
MSTRG.5630	IL	ST	-1.42702	7.04003	0.00333131	0.0151954	85.0376	80.6686	64.973	121.294	130.998	147.06	260.55	191.736	66.8689	81.6358	77.9522	76.0209
MSTRG.7251	IL	ST	2.88704	-0.622162	0.00337405	0.015364	0.27082	1.02198	1.5971	0.614146	0.734567	0.766663	0	0.233113	0.0739701	1.53869	2.86468	2.67166
MSTRG.2415	IL	ST	-2.28875	1.87826	0.00339046	0.0154124	1.62492	1.09012	1.23412	1.15152	1.63237	2.50908	10.4901	1.28212	4.4382	4.44509	5.72935	5.42428
MSTRG.9320	IL	ST	2.30422	-0.169058	0.00339238	0.0154124	2.16656	1.02198	0.798551	0.690914	1.06104	0.348483	0.136235	0.0582783	0.517791	0.683861	1.43234	0.404797
MSTRG.3720	IL	ST	-1.00171	5.74905	0.00346463	0.0156693	51.1851	34.5431	30.0546	35.9275	94.3511	558.34	82.6267	71.4493	42.089	30.6882	7.54732	7.04347
MSTRG.4943	IL	ST	-1.42975	9.41475	0.00353056	0.0159044	289.236	267.828	627.08	244.891	837.243	141.205	1349.82	766.768	592.87	177.12	26.333	31.2503
MSTRG.9785	IL	ST	1.68759	0.406783	0.00353672	0.0159232	1.96345	1.09012	2.75863	1.9192	2.61179	2.23029	0.613059	0.34967	0.591761	2.82092	3.19522	2.10495
MSTRG.3197	IL	ST	1.3653	1.76336	0.00357253	0.0160212	6.7028	5.45058	2.97642	7.52328	6.28463	7.45754	1.08988	1.51524	2.51498	7.60795	12.2851	8.50074
MSTRG.6423	IL	ST	3.25191	0.423336	0.00364563	0.0162668	5.281	1.43078	0.217787	0	0.0816186	0	0.204353	0.174835	0.22191	0.0854826	0	0
MSTRG.1773	IL	ST	3.90381	1.74592	0.00366809	0.0163488	16.3169	2.04397	1.01634	0	0.244856	0	0	0.524505	0.591761	0.170965	0.11018	0
MSTRG.3282	IL	ST	-1.78853	4.66896	0.0037081	0.0164811	23.2228	3.81541	9.8004	5.14347	2.77503	3.41514	41.0068	42.718	24.4101	2.99189	5.39881	5.74812
MSTRG.3992	IL	ST	1.20529	1.67228	0.00376481	0.0166775	3.38525	5.72311	4.57352	8.06066	7.75377	11.0818	2.04353	1.28212	1.77528	6.32571	6.39043	8.33882
MSTRG.9111	IL	ST	-1.06335	8.99264	0.00380294	0.0168184	360.394	361.442	343.159	404.568	684.78	359.635	915.774	569.438	390.636	283.204	84.8385	99.1753
MSTRG.5464	IL	ST	1.11977	2.5155	0.00380689	0.0168218	11.8484	6.81323	6.02543	6.67883	13.2222	10.1757	2.52035	3.32187	3.99438	16.2417	20.1629	26.3928
MSTRG.8096	IL	ST	-1.56109	5.90981	0.00382948	0.016889	39.6752	11.5144	46.4611	185.549	100.472	213.063	115.664	69.5843	59.7678	95.2276	162.625	149.208
MSTRG.1279	IL	ST	-1.46136	0.0173821	0.00384262	0.0169283	0.744756	0.476926	0.290382	0.153536	2.28532	0.348483	1.08988	1.16557	1.40543	0.34193	0	0.242878
MSTRG.5196	IL	ST	1.66866	0.258929	0.00385364	0.0169675	2.16656	1.97584	1.01634	0.997986	1.55075	4.87877	0.544941	0.582783	0.22191	0.512895	2.31378	1.05247
MSTRG.4022	IL	ST	-1.19825	4.64179	0.00389922	0.0171493	16.3846	8.78906	23.3032	3.3778	2.61179	2.0909	38.8952	32.8107	23.4485	4.87251	8.2084	8.25786
MSTRG.2349	IL	ST	-2.07684	10.5909	0.00403565	0.0176424	507.585	570.471	823.016	170.502	421.478	64.1209	4779	949.646	897.775	114.974	85.7199	97.3132
MSTRG.8417	IL	ST	1.10151	1.23887	0.00404407	0.0176696	2.77591	3.27035	3.70237	1.30506	2.85665	2.99696	1.08988	1.22385	1.62734	1.9661	2.09342	3.80509
MSTRG.9696	IL	ST	-2.58966	0.274246	0.00406166	0.017727	0.13541	0.136265	0.725955	0.153536	0	44.6059	2.99718	1.39868	0.739701	4.10316	0.881439	0.971513
MSTRG.6152	IL	ST	1.46141	0.734299	0.00413344	0.0179423	2.6405	2.65716	1.88748	5.45054	5.55006	9.40905	0.817412	0.34967	1.10955	9.57405	9.03475	8.74362
MSTRG.4464	IL	ST	1.23182	9.28556	0.00417506	0.018064	988.359	1143.19	703.669	97.4188	179.153	164.066	152.856	347.339	565.427	130.019	158.714	190.012
MSTRG.3184	IL	ST	3.28016	1.3977	0.00426592	0.0184073	12.1869	1.9077	0.435573	0	0.0816186	0	0.272471	0.407948	0.591761	0	0	0
MSTRG.334	IL	ST	-2.50684	3.40781	0.00430412	0.0185421	1.55722	0.61319	7.84032	0.997986	2.53018	0.975753	21.9339	12.8795	14.4242	0.512895	0.495809	0.404797
MSTRG.6456	IL	ST	-1.17045	6.38213	0.00432411	0.0185768	55.3151	35.2244	74.2652	69.552	113.858	71.927	150.881	94.4692	69.236	44.8783	25.3965	25.0974
MSTRG.8574	IL	ST	-1.64705	2.64926	0.00432614	0.0185768	1.89574	2.3165	5.37207	9.28895	6.44787	34.5695	12.9424	6.81857	5.76967	35.6462	31.5665	46.6326
MSTRG.9690	IL	ST	-1.32407	6.00069	0.00439874	0.0188683	20.5146	39.3123	57.2779	91.4309	103.329	0.348483	57.2189	60.3764	142.097	20.3449	31.236	27.85
MSTRG.7102	IL	ST	-1.63333	4.36258	0.00446496	0.0190939	12.0515	9.53852	10.6715	48.2872	35.4225	78.6875	52.7912	17.5418	12.7968	25.6448	22.7521	18.9445
G6O67_007344	IL	ST	1.23447	2.36502	0.00446567	0.0190939	10.6974	5.31432	6.67879	7.83036	7.75377	4.1818	2.17977	2.09802	4.14232	8.20633	19.2815	25.1784
MSTRG.1818	IL	ST	1.57029	0.635428	0.00446938	0.0190995	2.03115	2.65716	2.10527	1.84244	1.38752	3.20605	1.08988	0.466227	0.36985	1.62417	1.76288	1.94303
MSTRG.4985	IL	ST	1.95457	0.101873	0.00449773	0.0191843	1.21869	2.58903	0.943742	0.921218	1.71399	2.99696	0.0681177	0.466227	0.517791	1.19676	2.25869	1.05247
MSTRG.5714	IL	ST	-1.16042	6.95814	0.00450124	0.0191843	76.0328	50.2816	120.291	9.36572	9.63099	9.82723	216.887	114.342	139.655	9.23212	7.16169	9.95801
MSTRG.8851	IL	ST	2.391	0.664372	0.00458168	0.0194348	2.16656	3.13408	2.46825	1.30506	0.979423	2.0212	0	0.291392	1.03558	3.16285	1.54252	0.971513
MSTRG.4210	IL	ST	-1.01739	6.04651	0.00458691	0.0194348	25.3894	48.9871	65.7716	33.4709	66.3559	14.6363	89.5748	82.8135	71.8989	20.7723	4.3521	4.69565
MSTRG.5905	IL	ST	-1.20738	2.11746	0.00459523	0.01945	3.52066	2.04397	2.68604	5.45054	6.20301	9.68784	7.35671	4.02121	4.88202	6.41119	6.83115	5.991
G6O67_002651	IL	ST	-1.09301	1.6808	0.00460418	0.0194775	2.57279	2.18023	1.5971	0.153536	0.0816186	1.32424	2.79282	4.95366	3.99438	2.47899	4.51737	3.07646
MSTRG.7613	IL	ST	2.56884	1.12691	0.00472766	0.019905	2.16656	8.17587	0.871147	0.0767682	0.0816186	0.139393	0.408706	0.874175	0.29588	0.683861	0.0550899	0
MSTRG.5717	IL	ST	-1.47325	6.8125	0.00477598	0.0200873	52.6069	37.609	100.472	8.82834	7.26405	11.709	244.815	98.8984	104.298	14.2756	10.6874	11.982
MSTRG.9661	IL	ST	-1.06606	2.95641	0.00481826	0.0202332	7.51527	4.56486	3.92016	3.30103	4.08093	2.99696	11.58	8.6252	8.35862	5.98378	7.49223	9.39129
MSTRG.2863	IL	ST	-1.18366	1.4232	0.00497399	0.0207775	1.55722	1.97584	1.52451	4.68286	3.34636	2.1606	4.29141	2.79736	2.73689	1.53869	1.21198	0.890554
MSTRG.5578	IL	ST	-2.59927	2.10085	0.00498001	0.0207813	0.541641	0.408794	2.83123	15.8142	8.24348	18.7484	10.7626	6.41062	2.29307	9.3176	15.2048	13.7631
MSTRG.653	IL	ST	-1.07612	3.77083	0.00508009	0.0210668	8.26002	8.03961	11.7605	19.2688	21.0576	11.0121	23.7731	12.1802	14.4242	6.83861	24.3497	30.9265
MSTRG.9357	IL	ST	1.32065	7.50202	0.00520094	0.0215121	196.683	388.558	250.745	50.4367	81.0473	39.1695	36.1705	118.422	141.209	16.1562	22.3665	26.7976
MSTRG.3756	IL	ST	2.28574	-0.0913709	0.00521395	0.0215548	2.6405	1.15825	0.435573	0.383841	0.652949	0.278787	0.136235	0.233113	0.36985	0	0.550899	0.242878
MSTRG.8998	IL	ST	1.08736	3.26267	0.00527487	0.0217503	11.3745	12.1275	17.8585	51.3579	14.6097	43.0028	3.0653	6.70201	7.32304	27.6964	24.1294	12.7916
MSTRG.9898	IL	ST	1.35314	2.40363	0.0053382	0.0219661	7.58297	7.97147	8.27589	5.22024	3.34636	4.87877	0.953648	4.02121	3.18071	3.24834	4.13174	9.06746
MSTRG.9851	IL	ST	-1.07188	3.45079	0.00534989	0.0219802	6.90592	10.0154	5.66245	7.21621	14.12	6.69088	18.2555	10.0239	12.0571	10.5998	9.86109	8.41978
MSTRG.5199	IL	ST	1.13107	2.81922	0.00536143	0.0220163	10.562	11.2418	8.85666	3.45457	0.57133	6.76058	5.72189	3.43842	2.66292	1.62417	1.70779	3.48126
MSTRG.281	IL	ST	1.45916	0.134573	0.00536892	0.0220358	1.76033	1.15825	1.5971	5.75761	2.77503	5.08786	0.544941	0.34967	0.517791	1.4532	2.97486	3.23838
MSTRG.9405	IL	ST	1.78038	-0.272014	0.00559314	0.0227341	0.609346	1.22638	1.5971	0.921218	0.0816186	1.04545	0.136235	0.407948	0.29588	0.170965	0.330539	0.0809594
MSTRG.1801	IL	ST	1.53461	0.390255	0.00563935	0.0228573	1.96345	2.24836	1.37932	2.14951	1.79561	2.0909	0.204353	0.524505	0.961611	0.683861	3.14013	0.971513
MSTRG.1761	IL	ST	1.83048	0.829726	0.00569133	0.0230394	2.50509	3.88354	1.81489	1.15152	2.12208	4.04241	0.136235	0.641062	1.25749	1.19676	1.48743	2.02399
MSTRG.5058	IL	ST	1.57213	-0.14667	0.0057859	0.0233158	1.15099	1.36265	1.16153	1.07475	1.06104	2.50908	0.136235	0.407948	0.517791	1.53869	2.58923	0.809594
MSTRG.7179	IL	ST	4.13636	2.31213	0.00591743	0.0237262	13.2702	16.1473	0.0725955	40.3033	41.0541	48.2301	0.0681177	0.641062	0.739701	12.395	27.3246	7.52923
MSTRG.10751	IL	ST	-1.99224	4.04085	0.0059325	0.0237627	6.16116	4.0198	10.8167	1.07475	1.3059	1.18484	10.1495	51.9843	10.7996	2.22255	1.54252	1.61919
MSTRG.318	IL	ST	-1.12763	1.25162	0.00621283	0.024663	1.48951	1.56704	1.52451	0.460609	1.63237	1.81211	3.67835	2.38941	2.51498	1.28224	0.771259	0.647675
MSTRG.6465	IL	ST	2.1215	3.63759	0.00627095	0.0248566	9.95265	33.4529	21.0527	2.30305	5.30521	2.0909	0.749295	3.96293	8.58053	0.512895	0.440719	0.809594
G6O67_003466	IL	ST	1.95546	0.36066	0.00630285	0.0249459	2.03115	2.92969	0.871147	3.53134	2.53018	3.55453	0.204353	0.233113	0.887641	3.16285	2.14851	2.75262
MSTRG.5444	IL	ST	-1.65596	4.26896	0.00642984	0.025324	10.9005	7.15389	11.7605	53.1236	43.1762	40.3544	50.8158	12.9378	14.4981	34.9624	88.6948	118.201
MSTRG.5487	IL	ST	1.55671	0.531067	0.00643009	0.025324	3.11443	1.9077	1.23412	1.4586	1.22428	3.76362	0.340588	0.874175	0.591761	0.769343	1.48743	0.971513
MSTRG.1546	IL	ST	-1.02865	1.91162	0.00662885	0.0259151	2.57279	3.06595	2.10527	3.3778	2.61179	4.2515	5.65377	3.72981	4.14232	2.99189	3.52575	3.31934
MSTRG.10333	IL	ST	1.21505	3.04212	0.00671388	0.0261963	10.4266	14.9891	11.1071	4.60609	5.46844	6.2727	4.08706	2.27286	7.39701	7.43698	8.53894	8.5817
MSTRG.9679	IL	ST	-1.01217	4.3195	0.00680286	0.0264311	14.692	10.3561	17.3503	63.5641	62.0301	47.8119	33.3095	22.4372	16.8652	25.3028	14.2132	12.7916
MSTRG.3766	IL	ST	-1.17167	3.79913	0.00680742	0.0264321	6.49969	8.92532	11.9057	11.3617	10.1207	6.83027	25.6804	14.7444	11.7612	7.52247	8.81439	12.3058
MSTRG.192	IL	ST	2.61286	0.243696	0.00683561	0.0264889	1.62492	3.88354	0.217787	7.98389	8.40671	0	0.204353	0.34967	0.22191	0	0	0
MSTRG.394	IL	ST	-1.52316	0.759727	0.00683863	0.0264889	0.541641	0.61319	1.45191	2.30305	2.36694	2.0212	1.36235	2.21458	3.03277	1.02579	1.37725	2.10495
MSTRG.5057	IL	ST	1.92437	0.611543	0.00704154	0.027104	1.82804	2.38463	2.83123	2.84042	2.44856	3.48483	0.0681177	0.407948	1.18352	0.683861	2.97486	0.647675
MSTRG.999	IL	ST	1.13104	1.16068	0.00715918	0.0274246	4.13001	2.45276	2.68604	27.483	8.3251	24.3938	1.22612	1.28212	1.10955	11.6256	22.697	21.6162
MSTRG.5457	IL	ST	2.59816	8.92814	0.00719375	0.0275043	1023.57	1092.43	594.993	0	13.6303	0	7.90165	109.855	285.672	0	0	0
G6O67_005358	IL	ST	-1.82391	1.40261	0.00724728	0.0276692	0.677051	1.77144	1.16153	0.460609	3.10151	1.74242	6.40306	2.62253	1.70131	1.53869	0.605989	0.971513
MSTRG.8470	IL	ST	-1.22472	1.24437	0.00731402	0.0278974	0.880166	1.63517	1.81489	1.84244	2.85665	3.34544	2.11165	3.78809	2.88483	3.07737	2.91977	3.07646
MSTRG.7990	IL	ST	1.49009	3.86293	0.00736575	0.0280277	18.7543	37.2683	12.8494	21.6486	29.3827	28.8544	11.1032	3.84637	5.62173	11.9676	0.22036	0.161919
MSTRG.4378	IL	ST	1.45403	6.33673	0.00747177	0.0283771	213.136	134.289	37.8223	42.5296	103.574	20.1423	41.9605	45.0492	32.251	3.50479	5.67426	1.37631
MSTRG.4501	IL	ST	1.6886	4.72605	0.00754954	0.0286452	48.2737	45.853	35.7896	16.7355	3.99931	15.6121	2.24788	12.355	21.3774	12.6514	15.2599	7.44827
MSTRG.3239	IL	ST	1.52185	-0.156462	0.00756372	0.0286526	0.812461	1.56704	1.23412	1.9192	2.93827	8.2939	0.408706	0.233113	0.44382	2.39351	3.2503	4.20989
MSTRG.10848	IL	ST	-1.80186	0.675895	0.00760254	0.0287349	0.27082	0.681323	1.16153	0.153536	0	0	1.08988	1.80663	3.6985	0.256448	0.11018	0.242878
MSTRG.3758	IL	ST	1.02006	8.58646	0.00760953	0.0287349	771.161	551.258	348.168	142.482	110.43	192.432	168.796	181.071	369.111	58.7265	105.938	60.1529
MSTRG.6841	IL	ST	-1.00689	3.02377	0.00763684	0.0287785	8.05691	4.90552	4.28314	4.29902	4.73388	8.2939	12.1931	8.68347	8.6545	9.40308	8.09822	6.55771
MSTRG.4045	IL	ST	-1.08948	4.17319	0.00767789	0.0288988	13.7441	6.88136	16.2614	1.84244	1.46913	10.5242	27.3152	23.661	16.0515	7.94988	10.2467	8.1769
MSTRG.630	IL	ST	1.15263	0.745045	0.00770985	0.0289781	1.76033	2.52089	2.54084	0.921218	1.95885	3.76362	0.817412	0.990732	0.813671	4.53058	12.891	9.06746
MSTRG.2943	IL	ST	1.26466	11.6883	0.00773161	0.0290463	5177.27	6008.65	3904.91	48.4407	163.319	59.1725	731.243	1696.07	3135.96	55.1363	62.1414	57.967
MSTRG.7028	IL	ST	-1.81624	13.1412	0.00781903	0.0293552	6480.39	942.814	5446.26	10.6708	106.512	2.43938	17716.2	11418.5	9347.6	8.20633	7.16169	9.87705
MSTRG.6818	IL	ST	1.07592	1.20731	0.0081086	0.0302068	4.06231	2.65716	2.75863	1.38183	1.87723	1.74242	1.29424	1.10729	1.4794	2.13706	2.14851	2.02399
MSTRG.5437	IL	ST	-1.06493	4.42476	0.00825981	0.030613	10.2912	17.7825	16.4792	8.59804	9.63099	7.94542	36.3067	26.5749	16.0515	8.54826	9.86109	8.5817
MSTRG.1345	IL	ST	1.44041	7.82983	0.00857738	0.0314832	214.287	494.504	363.413	0.230305	9.71261	1.39393	35.4212	139.227	176.271	1.02579	3.41557	2.91454
MSTRG.9476	IL	ST	1.02549	1.88757	0.00859365	0.0315192	4.94247	6.5407	3.92016	3.68487	2.2037	6.3424	2.58847	1.74835	2.14513	5.3854	4.02156	5.991
MSTRG.5082	IL	ST	-1.9417	1.06811	0.00859507	0.0315192	0.677051	0.204397	1.74229	2.07274	2.36694	1.04545	3.74647	2.85564	2.07116	0.427413	0.11018	0.161919
MSTRG.7119	IL	ST	-2.06824	7.19223	0.00861595	0.0315523	37.3732	11.855	129.801	2.45658	26.6077	52.2028	123.906	295.471	246.838	6.83861	4.02156	2.02399
MSTRG.9569	IL	ST	-1.03638	1.73974	0.00870594	0.0317944	1.76033	1.83957	3.1942	38.3073	9.2229	69.3482	3.33777	4.19604	4.58614	34.0221	62.9678	42.4227
MSTRG.7731	IL	ST	1.06663	1.47157	0.00873061	0.0318537	4.67165	3.47474	3.3394	0.537377	2.85665	0.696967	1.77106	1.04901	1.92322	2.13706	1.81797	0.809594
MSTRG.798	IL	ST	-1.55559	3.10087	0.00882683	0.0321184	4.13001	1.83957	7.84032	4.98993	9.79423	2.78787	15.8714	7.05168	11.9832	6.49667	15.0395	11.0914
MSTRG.5895	IL	ST	-1.32255	6.07199	0.00903154	0.0326846	46.8519	33.998	43.0492	18.5779	28.24	25.6484	157.488	50.0028	51.0393	40.6897	28.6468	32.5457
MSTRG.5406	IL	ST	5.16697	0.310252	0.00927293	0.033437	0	4.63299	2.17787	9.67279	7.26405	12.5454	0.136235	0	0	2.05158	0.881439	0.161919
MSTRG.2898	IL	ST	1.24877	6.05713	0.00945834	0.0339522	158.565	110.919	35.0636	33.4709	47.0939	29.8999	31.811	44.0584	33.7304	67.1893	45.8348	40.8845
MSTRG.6331	IL	ST	1.43795	-0.00984775	0.00958449	0.0342972	1.82804	1.09012	1.08893	5.52731	4.32578	3.83332	0.272471	0.34967	0.665731	0.427413	1.48743	1.78111
MSTRG.4910	IL	ST	2.15605	0.178135	0.00958896	0.0342978	1.3541	1.49891	2.32306	0.614146	0.652949	1.53333	0.0681177	0.815897	0.0739701	1.53869	1.76288	1.70015
MSTRG.4845	IL	ST	2.05796	0.431696	0.00959851	0.0343166	1.62492	2.52089	2.10527	1.07475	1.79561	2.36969	0.0681177	0.174835	1.10955	1.62417	3.63593	7.44827
MSTRG.3854	IL	ST	-1.03546	8.14987	0.00962467	0.034364	159.039	124.137	313.685	103.791	55.5006	119.809	410	361.209	280.421	45.3912	38.3426	64.0389
MSTRG.10490	IL	ST	-1.09504	1.77843	0.00967499	0.0344666	2.57279	1.9077	2.32306	5.75761	4.89711	4.39089	4.49577	5.24505	2.66292	9.23212	4.903	3.96701
MSTRG.7940	IL	ST	1.25506	0.491199	0.0097207	0.0345678	1.55722	2.65716	1.52451	2.76365	4.4074	4.53028	0.749295	0.641062	0.665731	2.56448	2.09342	1.05247
MSTRG.7058	IL	ST	1.96392	2.91111	0.00977524	0.0347154	28.3684	6.20003	3.55718	0.0767682	0	0	2.11165	2.6808	3.62453	0	0	0
MSTRG.498	IL	ST	3.46066	0.115929	0.00986584	0.0349284	3.9946	1.36265	0.145191	0.230305	0	0	0.272471	0.116557	0	0	0.0550899	0.161919
MSTRG.5704	IL	ST	-1.16941	9.03251	0.00992612	0.0350796	323.698	282.476	431.29	1350.58	450.698	1885.78	1081.85	461.215	420.372	1225.56	1384.57	1503.98
MSTRG.2869	IL	ST	-1.19467	4.99921	0.00997946	0.0352058	23.426	23.3012	16.0436	11.7455	25.9547	32.618	63.0089	38.4054	18.7144	29.577	26.6084	31.8171
MSTRG.523	IL	ST	-1.65243	1.76824	0.0102142	0.0357967	2.77591	1.15825	1.23412	0	0	0	7.96977	2.56425	3.10674	0	0.0550899	0
MSTRG.2200	IL	ST	1.03851	3.70017	0.0102348	0.0358238	20.7855	25.3452	9.94559	19.6527	45.5432	29.0635	8.78718	8.39208	5.99158	29.1496	16.3066	20.3208
MSTRG.694	IL	ST	-1.11558	2.34308	0.0103142	0.0360523	2.30197	3.27035	4.50092	4.37579	5.30521	16.309	7.42483	6.93512	4.29026	4.95799	4.79282	4.37181
MSTRG.4416	IL	ST	3.34053	6.86419	0.0104248	0.0363592	293.772	320.222	75.572	0	0	0	0.204353	18.6491	42.2369	0.170965	0	0
MSTRG.729	IL	ST	-1.04609	3.31614	0.0106079	0.0369174	5.3487	6.40443	8.92925	11.8223	41.8703	12.9636	16.3482	11.8305	8.13671	12.6514	2.97486	2.9955
MSTRG.5418	IL	ST	1.18883	1.28163	0.0107002	0.0371738	3.45296	3.67914	3.12161	3.1475	2.53018	4.87877	0.544941	1.86491	1.4794	1.11127	2.80959	1.45727
MSTRG.4757	IL	ST	-1.43356	3.15474	0.010817	0.0374194	3.65608	3.54288	8.05811	10.8243	8.16186	19.3757	17.3019	11.7722	5.84364	8.8047	9.97127	19.8351
MSTRG.5355	IL	ST	1.30297	0.82536	0.0108177	0.0374194	2.30197	3.06595	2.10527	0.307073	0.0816186	1.04545	0.476824	0.641062	1.55337	1.11127	3.36048	2.02399
MSTRG.4411	IL	ST	3.01749	7.26684	0.0109216	0.0376807	312.594	442.451	135.173	0	0	0	0.681177	26.5166	71.8249	0	0	0
MSTRG.7116	IL	ST	-1.55961	4.53845	0.0110781	0.0380893	11.4422	9.60665	16.697	0	0	0.20909	60.6929	15.2106	16.8652	0	0.11018	0.161919
MSTRG.7942	IL	ST	1.21005	0.769292	0.0110782	0.0380893	2.09886	2.3165	2.61344	1.53536	1.3059	2.1606	0.681177	0.582783	1.40543	0.854826	0.661079	0.971513
MSTRG.4422	IL	ST	2.11381	7.0115	0.0113341	0.0387357	413.34	207.803	61.6336	5.22024	8.08024	4.1121	12.1931	29.722	98.4542	2.82092	4.02156	2.9955
MSTRG.5429	IL	ST	-2.67952	0.0947681	0.0116111	0.0394126	0.541641	0	0.290382	80.2995	9.71261	1195.09	3.0653	0.466227	1.03558	114.29	291.481	121.601
MSTRG.7118	IL	ST	-1.15986	7.9359	0.0117091	0.039644	120.109	98.5192	266.135	4.8364	6.28463	4.66968	423.283	266.623	235.817	5.64185	3.91138	3.4003
MSTRG.8513	IL	ST	-1.07101	1.13438	0.0117211	0.0396681	1.62492	1.22638	1.45191	7.13944	11.9979	2.50908	2.38412	3.38014	1.99719	1.88062	6.0048	11.4153
MSTRG.10206	IL	ST	1.15067	1.9411	0.0117381	0.0397085	4.19772	7.97147	4.28314	5.91115	9.79423	6.13331	1.22612	2.21458	3.03277	4.61606	4.62755	3.56222
MSTRG.8847	IL	ST	1.02927	2.63265	0.0118273	0.0399072	5.21329	12.6726	8.34849	2.53335	7.59053	6.89997	3.474	3.55498	4.06835	5.3854	10.8527	7.20539
MSTRG.5558	IL	ST	-1.24185	3.06651	0.01199	0.0403216	4.73936	2.65716	8.34849	17.6567	6.85596	5.50604	10.0133	14.1616	7.98877	8.20633	34.321	31.6551
MSTRG.8345	IL	ST	-1.27754	2.22492	0.0120853	0.0405739	2.57279	1.63517	4.35573	0.153536	0.244856	0	7.76542	5.88611	4.06835	1.02579	0.771259	0.404797
MSTRG.7709	IL	ST	-1.11387	4.25216	0.0121789	0.0408539	11.3745	9.12972	18.0037	23.8749	24.0775	34.4998	35.8299	17.5418	17.309	24.5335	22.1461	16.6776
MSTRG.5689	IL	ST	1.33246	0.623871	0.0124178	0.0414985	2.30197	2.04397	2.10527	2.45658	3.18312	13.3121	1.08988	0.757618	0.29588	1.9661	2.25869	1.94303
MSTRG.1564	IL	ST	-1.55846	-0.224207	0.0124523	0.0415838	0.27082	0.61319	0.290382	0.307073	0.57133	0.0696967	0.544941	1.45696	1.03558	0.0854826	0.22036	0.404797
MSTRG.4633	IL	ST	1.39808	0.329722	0.0127158	0.042194	1.08328	2.45276	1.6697	1.53536	2.44856	1.81211	0.408706	0.815897	0.44382	0.34193	0.881439	0.485757
MSTRG.10370	IL	ST	1.75019	8.84145	0.013152	0.0433354	1435.01	530.818	335.609	163.056	400.992	153.89	94.2068	101.754	409.276	133.353	170.393	185.073
MSTRG.4543	IL	ST	-1.48546	6.46655	0.0131705	0.0433741	43.1959	15.5342	89.8733	5.14347	10.6104	7.31815	122.68	155.603	81.1452	5.47088	2.42396	2.9955
MSTRG.4775	IL	ST	1.52967	0.896466	0.0131746	0.0433741	1.69263	4.4286	2.10527	8.36773	2.69341	10.5939	0.749295	0.407948	1.33146	7.26602	8.53894	7.04347
MSTRG.6905	IL	ST	-1.22107	7.91631	0.0132316	0.0435078	195.532	51.7805	218.658	0	0.0816186	0	324.308	287.72	327.17	0	0.0550899	0.323838
MSTRG.10142	IL	ST	1.49047	4.29648	0.0132862	0.0436335	30.4673	32.9079	29.4738	88.1299	69.0493	52.5513	6.87989	18.4742	2.88483	58.641	59.7175	12.2249
MSTRG.524	IL	ST	1.51274	2.78831	0.0134396	0.0440287	9.41101	11.4462	11.3975	3.76164	6.36625	0	0.681177	3.90465	5.47379	3.24834	18.9509	14.4108
MSTRG.7125	IL	ST	-1.08703	2.87554	0.0136043	0.0443864	5.68723	4.70113	4.57352	3.3778	5.79492	7.52724	13.7598	5.94439	7.1751	2.47899	10.412	3.15742
MSTRG.5298	IL	ST	1.69617	0.581071	0.0136272	0.0444248	1.15099	2.38463	3.12161	2.61012	2.69341	4.1818	0.408706	0.233113	1.18352	2.30803	3.96647	1.53823
MSTRG.8660	IL	ST	1.62325	0.148185	0.0137813	0.044799	2.23427	1.29451	1.16153	0	0.244856	0.487877	0.476824	0.69934	0.0739701	0.34193	0.11018	0
MSTRG.9480	IL	ST	-1.25869	3.60674	0.0138659	0.0450183	11.713	4.36046	6.96917	78.7642	48.2366	57.1513	22.6151	8.39208	15.8296	119.932	180.199	162.486
MSTRG.10334	IL	ST	1.91748	7.54564	0.0139795	0.045259	245.499	434.888	274.193	47.5195	54.4396	16.9363	12.6699	43.126	172.424	14.1046	22.4767	21.4543
MSTRG.9610	IL	ST	-1.17249	1.8596	0.0140254	0.0453708	1.76033	2.45276	2.75863	3.45457	1.22428	2.78787	6.67553	3.20531	3.47659	6.66764	6.05989	5.5862
MSTRG.4383	IL	ST	1.0251	7.42465	0.0141839	0.0458199	258.972	252.157	232.814	144.785	151.811	243.102	40.4619	119.237	163.844	187.463	278.149	175.034
MSTRG.7597	IL	ST	1.42257	3.97158	0.0143726	0.0462646	42.0449	24.6639	6.96917	0.997986	1.87723	1.04545	6.81177	6.70201	10.1339	28.2092	4.29701	4.29085
MSTRG.10222	IL	ST	1.54754	0.109532	0.0144012	0.0463052	1.62492	1.63517	1.23412	0.767682	0.57133	1.60302	0.0681177	0.466227	0.813671	0.170965	0.936529	1.13343
MSTRG.7310	IL	ST	1.14075	9.70806	0.0147051	0.047093	1132.5	1422.6	1162.98	207.735	111.573	83.7754	190.593	441.983	866.042	163.443	288.396	237.373
MSTRG.2904	IL	ST	1.2685	5.05405	0.0147917	0.0473079	31.0089	46.1255	72.8859	22.4163	3.34636	8.15451	6.60742	27.7405	20.7116	7.94988	8.53894	8.01498
MSTRG.2221	IL	ST	1.0984	8.74806	0.0148914	0.0475179	582.535	722.611	588.387	220.171	199.966	161.557	95.7735	266.332	422.369	180.539	207.358	221.748
MSTRG.319	IL	ST	-1.73323	0.0315063	0.0149214	0.047583	0.203115	0.408794	0.725955	8.36773	2.93827	11.4303	1.97541	1.22385	0.591761	4.01768	5.34372	4.85757
MSTRG.3318	IL	ST	2.48395	8.01472	0.015016	0.0477819	499.731	577.216	343.958	2.22628	5.95816	4.32119	2.79282	71.2744	154.745	3.9322	4.46228	5.01948
MSTRG.9064	IL	ST	-1.1388	8.74709	0.0150523	0.0478402	350.577	259.856	257.424	640.631	1683.87	618.279	870.272	466.402	260.153	1291.21	196.726	178.597
MSTRG.4432	IL	ST	1.20543	0.939004	0.0152228	0.0483437	3.11443	2.18023	2.68604	3.07073	1.79561	1.32424	0.953648	0.524505	1.55337	0.512895	2.53414	2.42878
MSTRG.9989	IL	ST	1.6508	0.157029	0.015413	0.048812	1.55722	2.38463	0.798551	0.614146	1.3059	3.76362	0.340588	0.757618	0.14794	1.11127	0.605989	1.05247
MSTRG.9485	IL	ST	-1.47648	0.532212	0.0155836	0.0491572	0.406231	0.61319	1.23412	98.7239	6.52949	2.99696	2.38412	1.86491	1.10955	7.52247	0.661079	0.485757
MSTRG.9618	IL	ST	-2.55517	7.27785	0.0156114	0.0492257	21.2594	14.921	107.224	258.402	811.86	14.4969	545.827	69.0016	86.0272	516.144	199.591	562.425
MSTRG.7128	IL	ST	-1.77866	-0.148718	0.0157301	0.0494419	0.27082	0.272529	0.580764	1.4586	0.897804	11.1515	1.63482	1.28212	0.36985	0.683861	1.76288	1.21439

## Sheet: ST vs.MF
id	sampleA	sampleB	logFC	logCPM	PValue	FDR	IL_1	IL_2	IL_3	MF_1	MF_2	MF_3	ST_1	ST_2	ST_3	YF_1	YF_2	YF_3
MSTRG.1699	ST	MF	-14.8291	7.00689	4.26231e-145	3.39493e-141	75.5589	99.6094	75.4994	251.493	257.18	308.268	0	0	0	187.121	257.711	62.9864
MSTRG.6905	ST	MF	13.3081	7.37398	1.65344e-139	6.58481e-136	195.532	51.7805	218.658	0	0.0816186	0	324.308	287.72	327.17	0	0.0550899	0.323838
MSTRG.7637	ST	MF	-12.0975	7.43887	1.47851e-132	3.92544e-129	278.2	360.692	160.436	359.889	315.782	427.938	0.204353	0	0	348.427	425.349	420.989
MSTRG.1703	ST	MF	-12.4076	6.45217	1.19109e-125	2.37176e-122	52.9454	78.0796	53.2851	170.886	186.743	196.893	0.0681177	0	0	144.124	174.304	40.3988
MSTRG.7187	ST	MF	-11.6851	5.73046	4.48205e-96	7.1399e-93	43.9406	44.6948	39.492	109.625	117.939	107.193	0	0	0.0739701	123.351	154.692	161.919
MSTRG.6906	ST	MF	7.8539	7.01679	9.73784e-95	1.2927e-91	131.551	56.4135	266.716	0.84445	1.63237	1.04545	204.626	230.549	301.058	0.940308	0.826349	0.890554
MSTRG.8913	ST	MF	-14.73	6.90786	8.10378e-94	9.22094e-91	35.3421	25.6177	16.697	299.473	174.092	290.008	0	0	0	619.92	471.515	448.191
MSTRG.5259	ST	MF	-9.57429	5.83717	5.14825e-93	5.12573e-90	32.5662	60.774	20.1816	123.059	120.714	116.533	0.272471	0.0582783	0.0739701	131.643	153.536	160.138
MSTRG.7330	ST	MF	-13.1021	5.28323	5.57588e-91	4.93465e-88	29.0455	45.2398	32.7406	77.4591	78.5171	90.536	0	0	0	80.2681	86.3259	84.4407
MSTRG.5516	ST	MF	-14.3233	6.50176	7.75094e-83	6.17363e-80	142.113	258.221	128.204	155.379	149.525	276.138	0	0	0	161.306	147.366	153.58
MSTRG.63	ST	MF	-13.0078	5.18921	5.13275e-81	3.71658e-78	24.9155	38.9716	21.6335	82.6026	75.9053	71.1603	0	0	0	70.5231	67.9259	64.1199
MSTRG.7110	ST	MF	15.1167	9.18532	8.82414e-81	5.85703e-78	516.454	324.65	1245.16	0	0.0816186	0	1316.31	1218.08	726.83	0	0	0
MSTRG.775	ST	MF	-13.1844	5.36523	2.55545e-77	1.5657e-74	34.665	79.0334	40.3631	83.2167	99.9828	75.83	0	0	0	78.644	99.1068	117.877
MSTRG.507	ST	MF	-8.54434	5.37039	8.73904e-73	4.97189e-70	24.0353	48.8508	19.6734	86.7481	71.253	104.057	0.204353	0.0582783	0.36985	68.4715	75.4181	23.0734
MSTRG.4761	ST	MF	-12.0719	6.90986	2.45615e-69	1.30421e-66	118.552	167.401	70.3451	157.298	247.957	365.28	0.136235	0	0	114.547	101.916	87.2743
MSTRG.8300	ST	MF	-12.7591	4.94142	5.84114e-69	2.90779e-66	25.8633	41.4925	33.031	57.96	75.1707	60.0785	0	0	0	61.2055	70.2396	81.4452
MSTRG.2471	ST	MF	-8.10701	5.33638	7.29279e-69	3.41688e-66	25.0509	47.1475	26.0618	95.9602	81.0473	76.3178	0.340588	0.116557	0.36985	45.2203	43.8516	46.5517
MSTRG.7109	ST	MF	12.9671	8.98665	3.18008e-66	1.40719e-63	599.867	385.424	806.101	0.0767682	0.0816186	0.20909	1370.73	783.727	671.352	0	0.330539	0
MSTRG.1724	ST	MF	-12.2192	4.40445	6.26879e-63	2.62794e-60	14.4889	25.2089	16.697	40.073	41.5439	52.3422	0	0	0	36.843	42.1438	10.2009
MSTRG.4593	ST	MF	-6.94646	5.55882	1.22178e-62	4.86574e-60	37.9826	82.5082	37.0237	103.253	71.7427	122.666	0.613059	0.641062	0.887641	84.3713	131.114	33.6791
MSTRG.4620	ST	MF	-6.47082	4.78354	1.64061e-60	6.22261e-58	21.3948	49.7365	32.2324	55.8105	57.786	58.127	0.476824	0.69934	0.517791	51.6315	56.5773	58.6956
MSTRG.479	ST	MF	-13.0005	5.18197	3.85444e-60	1.39548e-57	12.9994	25.9584	16.1162	50.8205	88.4745	90.8844	0	0	0	87.7051	28.0408	17.3253
MSTRG.4958	ST	MF	-11.9965	4.18324	1.62006e-56	5.61035e-54	19.7699	26.5034	15.0273	33.2406	35.5857	46.0695	0	0	0	25.3028	6.94133	27.6881
MSTRG.6560	ST	MF	-9.13998	5.1707	3.2247e-56	1.0702e-53	39.8106	73.9235	23.2306	86.6713	58.7654	82.1027	0.340588	0	0	87.6196	110.455	113.586
MSTRG.6186	ST	MF	-8.49949	4.73373	1.61543e-54	5.14677e-52	17.1294	32.7716	15.8258	57.7297	48.155	61.9603	0	0.34967	0	69.4118	98.3355	79.907
MSTRG.4392	ST	MF	5.70213	6.63179	1.24707e-53	3.82035e-51	648.141	273.483	212.923	4.22225	3.67284	3.90301	130.65	163.879	264.813	31.5431	9.64073	28.3358
MSTRG.2391	ST	MF	-9.07661	5.07263	2.37705e-53	7.0123e-51	36.4253	46.875	23.521	70.7803	48.7263	94.7178	0.0681177	0.233113	0	159.938	155.133	173.739
MSTRG.7114	ST	MF	12.0412	9.36287	1.27107e-51	3.61573e-49	441.099	302.371	695.248	0.0767682	0.326474	0.557573	1830.73	1020.05	809.233	0.512895	0.661079	0.161919
MSTRG.9746	ST	MF	9.31274	6.16044	3.92761e-49	1.07874e-46	33.3786	31.409	65.699	0.153536	0.326474	0.20909	86.3051	208.17	111.917	0	0	0
MSTRG.492	ST	MF	-6.91363	6.03637	2.13784e-47	5.67596e-45	34.9358	66.8377	36.8785	149.007	126.101	136.187	1.70294	0.69934	0.591761	77.8746	127.698	45.2563
MSTRG.4334	ST	MF	7.96666	7.34065	5.72679e-47	1.47142e-44	88.152	44.4904	99.1655	0.690914	1.71399	1.67272	419.673	257.415	223.685	1.36772	0.661079	0.809594
MSTRG.4919	ST	MF	-7.61082	4.45244	1.22126e-46	3.03978e-44	15.4368	40.3343	24.1743	48.5943	47.0123	41.0513	0.408706	0.0582783	0.14794	9.3176	11.2934	35.946
MSTRG.4920	ST	MF	-10.6077	4.65842	5.54026e-46	1.33722e-43	20.1084	27.5936	15.3903	68.9378	50.4403	38.3332	0	0	0.0739701	60.3507	47.7079	84.6026
MSTRG.6494	ST	MF	5.77672	5.96089	1.58493e-45	3.71293e-43	75.8297	51.1673	100.109	3.30103	1.95885	1.74242	99.9286	143.481	102.966	0.0854826	0.716169	0.809594
MSTRG.7118	ST	MF	6.04789	7.3945	2.46713e-44	5.61448e-42	120.109	98.5192	266.135	4.8364	6.28463	4.66968	423.283	266.623	235.817	5.64185	3.91138	3.4003
MSTRG.8914	ST	MF	-18.3141	10.4905	5.64756e-43	1.24952e-40	179.08	23.71	18.5845	4173.66	3668.51	1078.14	0	0	0	2599.87	1444.35	1238.44
MSTRG.8915	ST	MF	-12.1319	6.96908	2.38486e-42	5.1339e-40	32.9724	42.5145	15.5354	436.274	177.684	170.617	0	0	0.14794	283.375	322.551	312.18
MSTRG.10287	ST	MF	5.44332	9.19454	4.90389e-41	1.02788e-38	338.525	314.975	699.023	20.9577	21.7922	41.818	1068.36	1214.46	956.951	30.6028	22.2012	26.8785
MSTRG.512	ST	MF	-7.85443	4.33032	9.38363e-41	1.91643e-38	16.9263	31.409	12.1235	51.5115	35.5857	38.6816	0	0.116557	0.36985	59.7523	57.2935	59.0194
MSTRG.114	ST	MF	-5.04538	5.38049	1.59096e-40	3.168e-38	37.9149	56.2772	22.7224	84.5218	98.6769	70.533	2.79282	1.80663	2.29307	31.2866	0	0
MSTRG.1778	ST	MF	-7.46563	3.73803	1.70651e-40	3.3152e-38	20.5146	32.1584	16.9874	28.2507	21.9554	33.5241	0.0681177	0.116557	0.22191	17.9513	22.3114	31.898
MSTRG.7010	ST	MF	6.19728	5.05247	4.27845e-40	8.11378e-38	45.6332	45.7167	101.271	0.84445	1.46913	0.487877	47.9548	62.7075	75.8933	2.30803	2.97486	3.48126
MSTRG.4056	ST	MF	-9.39211	3.4541	1.97102e-39	3.65096e-37	10.4266	11.5825	6.5336	19.7294	19.8333	29.4817	0	0	0.0739701	37.0994	34.2659	46.0659
MSTRG.4989	ST	MF	-8.15839	5.09143	3.11591e-39	5.6405e-37	16.1815	42.0376	19.6734	68.4005	94.5959	49.1361	0.0681177	0.407948	0.14794	42.9122	37.6815	49.3853
MSTRG.6496	ST	MF	5.60351	7.70706	1.59207e-36	2.81796e-34	231.619	204.874	298.15	11.8991	9.46776	4.94846	365.724	430.152	364.155	18.8916	19.7773	25.6641
MSTRG.6500	ST	MF	7.71422	8.81285	1.65918e-36	2.87291e-34	595.399	421.194	802.907	4.52932	6.85596	1.88181	777.904	929.248	833.495	4.01768	7.16169	3.48126
MSTRG.2087	ST	MF	2.85909	7.58707	9.28475e-36	1.57347e-33	190.658	262.718	252.632	48.364	44.9718	54.5028	303.464	300.308	356.684	37.0994	48.5342	48.9805
MSTRG.8920	ST	MF	-4.41843	6.97805	1.15928e-35	1.92368e-33	37.1024	82.0312	83.0493	252.414	214.494	299.347	6.67553	10.0239	15.7556	118.821	46.9366	45.985
MSTRG.7179	ST	MF	-6.31031	4.37668	1.73545e-35	2.82099e-33	13.2702	16.1473	0.0725955	40.3033	41.0541	48.2301	0.0681177	0.641062	0.739701	12.395	27.3246	7.52923
MSTRG.4759	ST	MF	-3.76935	4.89731	1.79158e-35	2.85399e-33	26.8789	31.8859	29.8368	59.265	52.8888	63.3543	3.33777	3.4967	4.73408	90.3551	100.925	110.429
MSTRG.7143	ST	MF	-10.5598	2.76415	3.45757e-35	5.39991e-33	4.13001	2.86155	1.37932	14.2789	12.7325	15.2636	0	0	0	9.40308	12.23	9.22938
MSTRG.10073	ST	MF	4.26907	7.76362	4.36096e-35	6.67981e-33	1594.05	3075.49	1231.37	17.1961	25.8731	24.8817	263.411	487.615	431.393	17.4384	21.9258	12.8726
MSTRG.10144	ST	MF	-4.4094	5.06227	1.052e-34	1.58098e-32	24.1707	31.1364	26.9329	53.8913	76.6398	70.9512	3.40588	2.56425	2.44101	6.92409	5.83953	7.28635
MSTRG.4892	ST	MF	-10.7367	2.93762	1.07642e-34	1.58772e-32	4.67165	7.69894	3.2668	18.5011	13.5487	15.6121	0	0	0	9.3176	24.4048	5.50524
MSTRG.737	ST	MF	5.67243	3.78843	6.04591e-34	8.75558e-32	21.5979	13.4902	12.559	0.230305	0.57133	0.83636	24.0455	25.118	27.073	4.53058	4.68264	13.8441
MSTRG.10224	ST	MF	-5.83696	4.56242	1.06756e-33	1.51842e-31	30.1965	23.8463	19.0926	43.1437	62.6831	39.4483	1.02177	0.641062	0.591761	53.9395	25.2863	28.012
MSTRG.5514	ST	MF	-10.306	2.51525	1.46043e-32	2.04076e-30	6.16116	8.17587	5.15428	11.2082	12.2428	11.9181	0	0	0	16.4981	13.4419	14.9775
MSTRG.8403	ST	MF	4.11433	4.62749	2.64727e-32	3.63543e-30	17.0617	13.4221	20.9075	2.61012	2.2037	3.69392	42.6417	48.7207	40.2397	3.50479	3.30539	2.42878
MSTRG.7108	ST	MF	6.38529	7.32586	8.28642e-32	1.11867e-29	101.625	41.9013	172.632	2.91719	2.36694	6.89997	393.925	262.719	229.973	0.427413	0.826349	1.05247
MSTRG.7268	ST	MF	-10.1855	2.39782	1.91364e-31	2.54036e-29	1.69263	2.72529	2.10527	9.74956	11.2634	11.5696	0	0	0	6.66764	8.59403	10.2009
MSTRG.214	ST	MF	7.94131	2.81385	3.51346e-31	4.58766e-29	25.4571	22.8243	17.7133	0	0	0.139393	13.4873	13.404	11.9092	0	0	0.0809594
MSTRG.8401	ST	MF	-5.74327	5.2501	1.30886e-30	1.68146e-28	35.6129	70.6531	33.4665	87.746	92.8819	52.621	1.77106	0.815897	1.33146	58.641	59.442	63.6341
MSTRG.638	ST	MF	3.11116	8.11075	2.13346e-30	2.6973e-28	324.511	466.502	604.068	57.3458	58.5205	66.0724	348.558	489.596	581.035	80.781	89.0804	108.971
MSTRG.405	ST	MF	-10.1579	2.37182	2.80213e-30	3.48734e-28	2.03115	3.61101	3.99275	10.4405	8.89643	12.7545	0	0	0	8.46277	22.7521	19.6731
MSTRG.3830	ST	MF	-4.47596	9.12361	9.56567e-30	1.17216e-27	41.9772	29.7738	38.5482	1493.83	702.899	1192.65	44.549	40.1538	51.6311	806.699	940.275	1046
MSTRG.7757	ST	MF	5.42024	9.7915	1.48911e-29	1.79709e-27	1679.02	1546.19	1629.33	24.6426	53.2969	50.6695	1916.29	1703.77	1243.81	86.2519	54.3187	53.7571
MSTRG.5716	ST	MF	6.15364	4.70708	1.54713e-29	1.83924e-27	8.32773	4.63299	22.6498	0.460609	1.38752	0.41818	54.0854	39.2796	51.5571	2.30803	0.771259	1.29535
MSTRG.7366	ST	MF	2.92615	6.57824	4.62032e-29	5.34788e-27	64.7261	65.5432	129.51	18.3476	26.526	25.509	136.303	173.087	170.945	29.0641	25.3414	30.1169
MSTRG.7073	ST	MF	12.153	4.34107	4.63281e-29	5.34788e-27	16.52	12.8089	45.8078	0	0	0	19.7541	63.4068	31.8071	0	0.0550899	0
MSTRG.4572	ST	MF	4.22111	4.68321	6.84326e-29	7.78665e-27	95.1934	46.0574	174.81	1.99597	2.36694	3.90301	41.2793	54.7816	41.4972	3.24834	3.2503	3.64317
MSTRG.7059	ST	MF	-5.02959	7.95862	7.05704e-29	7.88429e-27	2.77591	2.79342	3.12161	650.303	294.725	592.143	17.8468	11.8305	11.7612	402.708	419.4	328.614
MSTRG.5714	ST	MF	4.20682	6.47176	7.12705e-29	7.88429e-27	76.0328	50.2816	120.291	9.36572	9.63099	9.82723	216.887	114.342	139.655	9.23212	7.16169	9.95801
MSTRG.8307	ST	MF	3.63606	8.14888	1.13948e-28	1.24328e-26	113.677	76.9213	338.803	29.7861	51.1749	53.4573	519.397	497.173	468.305	55.3927	61.866	66.5487
MSTRG.10651	ST	MF	2.83794	7.68917	1.49088e-28	1.60472e-26	402.236	549.759	414.303	50.7438	60.1529	48.8574	340.248	356.955	327.613	80.8665	92.7163	89.865
MSTRG.9452	ST	MF	-5.58329	3.50549	2.62129e-28	2.78381e-26	21.801	47.3519	19.8186	24.7961	21.8738	22.9302	0.408706	0.174835	0.739701	30.1753	33.4396	33.2743
MSTRG.9264	ST	MF	2.82502	8.69094	3.19375e-28	3.34459e-26	1206.84	1293.97	1181.64	110.623	93.7797	120.296	661.627	685.12	708.411	212.424	198.93	204.018
MSTRG.7697	ST	MF	-5.40324	7.13323	3.23331e-28	3.34459e-26	3.38525	3.13408	5.44467	365.417	160.789	347.926	4.97259	4.25432	9.3942	88.8164	54.8696	51.1664
MSTRG.935	ST	MF	3.15939	7.43394	5.97127e-28	6.09758e-26	105.011	146.621	151.942	29.3254	42.8498	37.9847	229.216	288.245	372.661	33.1672	30.1893	34.8935
MSTRG.929	ST	MF	3.43221	9.42008	1.18661e-27	1.19638e-25	469.129	485.579	646.826	112.772	140.71	113.118	1253.84	1220.58	1066.5	93.176	75.363	86.6266
MSTRG.2170	ST	MF	2.7381	6.35542	1.85169e-27	1.84359e-25	55.9921	51.6442	82.6863	17.8102	23.3429	26.6241	122.135	137.129	145.203	31.2866	39.4995	44.9325
MSTRG.2233	ST	MF	-3.55476	4.29504	2.18598e-27	2.14955e-25	15.7753	10.288	6.461	39.7659	35.9122	38.1241	2.79282	2.50597	3.40262	18.3788	24.3497	32.8695
MSTRG.7608	ST	MF	-3.06419	5.82559	1.0472e-26	1.01719e-24	10.0204	13.0133	8.71147	116.841	101.452	101.2	12.9424	9.67421	11.5393	95.1421	81.1474	83.1453
MSTRG.213	ST	MF	7.93479	2.80469	1.66444e-26	1.59726e-24	15.843	15.1254	10.0908	0	0	0.139393	14.1004	14.5696	9.69008	0	0	0.161919
MSTRG.8656	ST	MF	-4.0476	5.28237	3.78984e-26	3.59358e-24	25.5925	51.3036	27.0781	97.6491	66.6008	66.4906	4.42765	4.95366	3.03277	52.6573	61.0396	16.03
MSTRG.5374	ST	MF	-9.66505	1.89172	1.47713e-25	1.38415e-23	2.7082	4.08794	2.32306	8.13743	7.83538	6.62118	0	0	0	9.57405	10.5222	16.3538
MSTRG.5821	ST	MF	-10.7066	2.90959	1.89827e-25	1.75811e-23	16.1815	44.9673	15.8984	8.98188	15.9156	22.3726	0	0	0	25.6448	17.4084	29.4692
MSTRG.4731	ST	MF	3.82297	10.4965	2.26255e-25	2.07078e-23	1987.69	2201.28	2589.41	236.523	209.597	152.914	2490.11	2801.15	2349.44	183.275	139.267	151.799
MSTRG.7399	ST	MF	4.55663	9.33911	2.28786e-25	2.07078e-23	406.705	332.485	694.957	55.1196	42.1968	71.2997	1506.63	1205.49	759.377	224.563	194.412	257.532
MSTRG.3136	ST	MF	-4.31404	6.00796	3.42979e-25	3.06947e-23	5.55182	10.9012	7.18696	156.3	143.975	82.5209	6.60742	5.94439	4.73408	87.1067	36.0288	11.1724
MSTRG.8242	ST	MF	2.69238	5.21376	4.01944e-25	3.5572e-23	45.5655	38.5629	52.9222	9.97986	10.8553	10.5242	56.8101	59.7353	65.4635	11.1127	13.9928	7.12443
MSTRG.567	ST	MF	2.84709	7.6901	6.11795e-25	5.35489e-23	226.27	236.01	313.032	42.069	58.847	58.9634	293.723	410.105	326.06	74.4553	63.6289	50.1139
MSTRG.4100	ST	MF	-11.484	5.51273	1.04884e-24	9.08043e-23	0.0677051	0.272529	0	169.581	33.7901	84.333	0	0.0582783	0	15.0449	6.66588	1.21439
MSTRG.10207	ST	MF	-3.71468	4.47612	1.54482e-24	1.32307e-22	36.4253	61.5234	27.1507	49.3619	42.1968	38.1938	2.04353	3.20531	3.6985	35.3898	39.9402	51.976
MSTRG.4348	ST	MF	-3.55333	4.5785	6.08616e-24	5.15705e-22	47.1905	50.2135	18.5845	54.1216	44.1557	39.7968	3.54212	2.85564	4.21629	50.7766	46.3857	46.7946
MSTRG.10367	ST	MF	3.05757	6.60995	8.28428e-24	6.94571e-22	216.115	286.632	246.026	16.9658	23.1797	26.415	116.958	171.863	211.037	16.2417	16.9126	17.1634
MSTRG.5406	ST	MF	-7.36968	2.25772	9.26293e-24	7.68534e-22	0	4.63299	2.17787	9.67279	7.26405	12.5454	0.136235	0	0	2.05158	0.881439	0.161919
MSTRG.9580	ST	MF	-2.54732	5.66912	1.23436e-23	1.01358e-21	45.0239	78.3521	47.6227	96.1905	83.251	95.345	14.5091	12.9378	14.5721	50.3492	46.1103	46.8755
MSTRG.6924	ST	MF	8.78301	6.20756	2.08348e-23	1.69336e-21	65.1323	4.36046	37.6771	0.230305	0.244856	0.557573	252.444	85.7274	66.1292	1.62417	0.495809	0.161919
MSTRG.7011	ST	MF	11.558	10.622	3.05755e-23	2.45994e-21	1562.23	2249.73	1191.29	0.84445	2.04046	0.348483	5418.08	1722.88	1514.69	0.769343	1.37725	0.323838
MSTRG.9420	ST	MF	6.84625	7.85536	3.24776e-23	2.58684e-21	147.597	113.168	146.207	2.14951	5.87654	4.59998	639.625	429.337	202.53	5.47088	4.68264	7.69115
MSTRG.7591	ST	MF	5.4491	7.54653	4.76972e-23	3.76147e-21	506.502	491.71	566.681	6.37176	4.73388	15.9605	434.591	313.304	276.5	16.5836	13.1114	18.1349
MSTRG.7690	ST	MF	-9.24768	10.1584	7.19216e-23	5.61623e-21	43.3313	4.70113	3.2668	2997.49	475.836	3908.03	2.99718	3.96293	3.6985	2059.62	1538.66	1827.09
MSTRG.7581	ST	MF	-10.0258	2.24599	1.85521e-22	1.43463e-20	9.47871	16.5561	7.91291	8.90511	6.20301	14.4272	0	0	0	13.4208	22.3114	24.045
MSTRG.2029	ST	MF	3.3887	7.85976	2.0529e-22	1.57224e-20	189.507	211.619	265.046	41.3781	26.526	62.03	408.434	402.412	389.083	134.891	80.9271	119.982
MSTRG.1100	ST	MF	-3.06687	5.59824	2.49214e-22	1.89047e-20	35.816	62.6817	36.0074	111.467	69.6206	92.4875	9.80895	8.15897	11.3174	78.9859	64.4552	108.648
MSTRG.8228	ST	MF	6.72515	7.54944	2.63213e-22	1.97782e-20	425.594	471.135	351.653	1.15152	3.59122	6.55149	456.865	316.801	264.295	0.940308	0.936529	0.647675
MSTRG.2804	ST	MF	-7.36151	2.75021	2.76559e-22	2.05869e-20	15.6399	21.9386	13.9383	10.594	18.2009	12.6151	0.204353	0	0	39.4075	35.1474	47.847
MSTRG.6604	ST	MF	10.3025	2.51699	4.07526e-22	3.0055e-20	11.5099	3.40661	6.38841	0	0	0	11.1713	13.812	6.28746	0.256448	0	0
MSTRG.8997	ST	MF	-3.00925	4.57431	5.52011e-22	4.03373e-20	36.5608	54.5739	35.5718	39.5356	41.0541	53.6664	4.42765	4.37088	6.13952	39.9204	45.5594	45.823
MSTRG.6903	ST	MF	5.71858	7.25317	7.00264e-22	5.07055e-20	223.021	94.772	278.912	4.29902	10.5288	2.85756	277.035	316.685	252.756	3.4193	4.07665	5.991
MSTRG.1848	ST	MF	-5.67164	1.76619	8.34411e-22	5.98746e-20	5.75493	10.288	5.73505	6.90914	6.44787	6.96967	0.136235	0.0582783	0.14794	1.9661	18.6755	5.01948
MSTRG.9865	ST	MF	3.01029	4.80241	1.07213e-21	7.62455e-20	80.2305	72.9015	89.2199	5.0667	6.61111	7.80603	37.1241	48.1962	55.9214	28.9786	35.0923	33.1124
MSTRG.6562	ST	MF	-3.82188	4.93843	1.34377e-21	9.4718e-20	31.0089	60.2289	27.0781	66.9419	41.7071	73.1815	4.29141	2.50597	4.66011	86.3374	118.719	140.627
MSTRG.3919	ST	MF	2.83504	8.07301	1.37956e-21	9.63877e-20	272.716	474.269	541.708	69.7823	63.9073	76.3875	328.736	405.326	622.976	48.9815	50.848	57.967
MSTRG.7123	ST	MF	3.51865	8.32229	1.84657e-21	1.27895e-19	259.988	214.685	317.315	53.2004	48.3182	61.7512	748.205	495.016	400.992	45.3058	32.1174	38.5367
MSTRG.6035	ST	MF	-4.64436	3.82263	2.91763e-21	1.9896e-19	1.01558	1.22638	1.16153	26.2547	35.7489	22.7908	1.36235	0.641062	1.03558	15.2159	13.3318	10.1199
MSTRG.3315	ST	MF	-5.18366	1.90814	2.92257e-21	1.9896e-19	0.947871	0.61319	0.145191	6.67883	7.42729	8.2939	0.136235	0.233113	0.14794	3.84672	5.12336	5.10044
MSTRG.2172	ST	MF	2.55562	5.14148	3.0044e-21	2.02797e-19	33.3109	29.365	37.9675	9.97986	9.30452	13.2424	54.1536	54.5485	62.1349	24.0206	21.0443	21.7781
MSTRG.3993	ST	MF	-3.78119	4.19313	3.68936e-21	2.46939e-19	11.5776	16.5561	11.4701	35.1598	30.9334	41.6089	2.58847	1.39868	3.03277	25.9012	24.2396	22.021
MSTRG.4993	ST	MF	2.61583	4.95781	4.55365e-21	3.02249e-19	36.6962	40.8794	46.4611	8.13743	8.89643	10.5242	48.0911	45.224	58.0665	10.9418	21.4851	31.7361
MSTRG.6039	ST	MF	-2.4761	7.29056	6.49889e-21	4.27799e-19	116.453	128.429	109.184	258.709	231.797	356.498	35.0806	51.3432	49.6339	249.866	265.809	219.724
MSTRG.3081	ST	MF	-8.9386	1.19851	8.26801e-21	5.39792e-19	2.23427	2.3165	3.1942	4.37579	4.97873	4.32119	0	0	0	2.30803	11.5689	6.71963
MSTRG.6404	ST	MF	2.59162	7.17446	8.70273e-21	5.63555e-19	121.734	161.61	206.825	47.7498	35.3408	47.324	199.312	294.539	209.039	124.976	172.927	185.559
MSTRG.2134	ST	MF	3.34388	7.59738	9.39971e-21	6.0378e-19	741.98	451.308	650.238	23.9517	35.5041	51.7149	235.755	361.034	413.863	49.5799	56.7426	70.1918
MSTRG.4543	ST	MF	4.12685	6.07975	1.58064e-20	1.00718e-18	43.1959	15.5342	89.8733	5.14347	10.6104	7.31815	122.68	155.603	81.1452	5.47088	2.42396	2.9955
MSTRG.10354	ST	MF	-9.19613	1.44691	2.13543e-20	1.3499e-18	1.15099	3.47474	1.01634	4.98993	4.08093	7.45754	0	0	0	3.50479	3.2503	3.31934
MSTRG.5354	ST	MF	-9.09713	1.34676	4.02921e-20	2.52698e-18	0	9.26599	1.96008	5.22024	5.87654	4.1121	0	0	0	0	0	0
MSTRG.6751	ST	MF	8.49179	3.38903	5.88535e-20	3.66225e-18	8.66625	3.33848	20.6897	0	0.163237	0	30.108	10.8398	16.5693	0	0.0550899	0
MSTRG.2520	ST	MF	-5.46384	1.78437	6.08247e-20	3.75557e-18	2.43738	2.72529	2.25046	5.60408	6.61111	8.4333	0.0681177	0.233113	0.0739701	3.4193	5.4539	6.23388
MSTRG.4544	ST	MF	7.41879	7.46137	9.1327e-20	5.59554e-18	81.8555	26.7078	139.746	0.614146	3.99931	1.81211	391.472	401.13	186.922	1.11127	0.661079	0.809594
MSTRG.938	ST	MF	3.45477	7.22357	9.70482e-20	5.90068e-18	140.894	273.006	208.64	18.3476	39.0953	20.9787	242.431	246.343	289.741	12.5659	12.3401	8.1769
MSTRG.7632	ST	MF	3.37186	5.33505	1.01259e-19	6.11004e-18	118.687	30.387	57.4231	6.5253	9.14128	6.69088	82.1499	48.1962	77.0028	13.2498	14.2683	21.4543
MSTRG.8881	ST	MF	2.42598	6.27355	1.38004e-19	8.26466e-18	114.896	91.3653	130.164	21.0345	27.2606	28.6453	131.535	128.329	107.626	46.6735	33.6048	34.8126
MSTRG.10877	ST	MF	9.28582	1.53628	1.47619e-19	8.7745e-18	0.812461	1.15825	2.90382	0	0	0	3.26965	5.53644	7.02716	2.39351	0.0550899	0.0809594
MSTRG.6958	ST	MF	2.49294	6.88377	1.54902e-19	9.13923e-18	196.074	232.604	216.698	30.1699	35.7489	47.6028	174.041	227.577	165.989	59.1539	64.2899	62.2578
MSTRG.3127	ST	MF	-7.23066	2.5728	1.81475e-19	1.06283e-17	4.40083	8.6528	6.96917	16.1981	11.9163	8.22421	0	0.174835	0	0	0	0
MSTRG.7782	ST	MF	-2.2654	5.78774	2.1688e-19	1.26091e-17	34.7327	38.5629	31.5065	96.1905	80.5575	113.815	17.37	17.0173	19.5281	62.9152	73.6552	60.7196
MSTRG.5791	ST	MF	3.4438	4.54476	2.54662e-19	1.4622e-17	16.7232	11.3781	20.6897	3.76164	4.08093	4.53028	51.5651	36.0743	31.4373	16.3272	10.6874	15.5442
MSTRG.10672	ST	MF	-2.52751	6.85046	2.55173e-19	1.4622e-17	50.4403	46.0574	32.8858	261.856	174.256	183.999	32.6284	32.7524	31.0674	280.725	217.881	235.673
MSTRG.1746	ST	MF	-8.76308	1.03326	3.11123e-19	1.76772e-17	2.30197	4.15607	1.52451	3.91518	4.48902	3.69392	0	0	0	3.84672	8.15331	3.31934
MSTRG.800	ST	MF	5.023	8.84607	3.12929e-19	1.76772e-17	51.2528	22.9606	108.893	21.3416	46.0329	18.3999	793.571	1146.57	578.816	24.619	12.2851	15.4633
MSTRG.202	ST	MF	4.6474	7.37893	4.45888e-19	2.50105e-17	83.0064	45.7849	195.718	5.14347	15.0178	20.8393	287.184	332.478	287.152	8.71922	14.3785	11.7391
MSTRG.4024	ST	MF	2.33784	7.15989	5.10577e-19	2.84388e-17	81.4492	54.3014	116.443	54.5822	41.7071	53.4573	244.406	236.319	191.952	92.3212	72.8289	71.811
MSTRG.7420	ST	MF	6.99656	5.45339	5.3284e-19	2.94625e-17	21.1917	39.3804	43.1218	0.153536	1.55075	0.41818	94.1386	88.991	60.2856	0.34193	0.936529	0.728635
MSTRG.10538	ST	MF	-8.16907	6.38681	5.36354e-19	2.94625e-17	37.9826	61.319	34.2651	58.8812	126.835	358.52	0.544941	0.815897	0.22191	38.0397	31.4013	19.7541
MSTRG.7198	ST	MF	-7.27689	1.40341	8.84594e-19	4.82589e-17	3.72378	7.22202	5.51726	5.60408	3.67284	6.62118	0	0	0.0739701	2.64996	15.315	10.3628
MSTRG.5004	ST	MF	-10.8941	3.08831	9.46728e-19	5.12972e-17	58.091	92.728	40.1453	14.893	28.893	8.4333	0	0	0	23.8496	28.1509	35.7841
MSTRG.10598	ST	MF	2.39894	4.82229	9.76564e-19	5.25563e-17	30.9412	28.1386	41.7424	8.90511	9.30452	10.2454	41.688	48.2545	44.382	11.5401	9.69582	16.5157
MSTRG.4235	ST	MF	2.55247	7.83012	9.98996e-19	5.34027e-17	152.81	75.3543	202.542	54.1216	62.9279	94.9269	373.966	391.164	333.827	49.9218	35.0923	45.3373
MSTRG.9836	ST	MF	3.5298	3.10792	1.06125e-18	5.63525e-17	18.0096	29.2287	21.5609	1.4586	1.06104	1.74242	13.6917	13.3457	17.4569	0.683861	1.54252	1.78111
MSTRG.6302	ST	MF	2.81787	8.77524	1.15331e-18	6.08352e-17	535.141	413.086	697.062	95.5764	148.464	98.5511	643.985	725.332	816.26	87.9616	108.362	120.549
MSTRG.9869	ST	MF	3.30601	4.89361	1.23483e-18	6.47068e-17	63.8459	42.9915	69.4013	4.91316	7.59053	4.59998	56.4014	52.334	42.6068	8.89019	21.7605	21.5352
MSTRG.9219	ST	MF	-8.80707	1.0753	1.24904e-18	6.50234e-17	1.2864	1.43078	0.145191	3.22426	4.89711	4.39089	0	0	0	2.13706	0.716169	0.161919
MSTRG.1119	ST	MF	-3.36839	6.63674	1.54191e-18	7.97487e-17	35.816	50.1453	39.6372	157.144	123.815	303.599	14.1685	19.7564	15.9036	95.826	67.6504	71.3253
MSTRG.7832	ST	MF	4.57534	8.70822	1.77201e-18	9.10586e-17	142.316	52.8025	365.01	34.0083	19.5068	54.921	975.718	785.009	481.323	51.2041	60.9294	56.1049
MSTRG.7376	ST	MF	1.94408	6.89758	2.42226e-18	1.23675e-16	202.371	229.401	183.013	50.3599	53.8683	51.227	167.706	193.368	175.309	45.2203	36.745	40.3988
MSTRG.9979	ST	MF	3.07208	3.9309	2.72244e-18	1.38116e-16	15.9784	10.6286	18.2215	3.76164	2.77503	3.62423	25.0673	28.9061	22.4129	2.05158	3.19522	4.69565
MSTRG.10395	ST	MF	4.11427	3.91302	2.85936e-18	1.44144e-16	9.54642	8.6528	19.02	1.15152	1.71399	2.29999	35.1487	23.0199	20.8596	0.427413	0.330539	0.890554
MSTRG.4907	ST	MF	-7.22201	1.34762	3.0633e-18	1.53454e-16	0.473936	1.83957	0.362978	3.76164	6.28463	5.15755	0	0	0.0739701	6.49667	4.62755	7.52923
MSTRG.1877	ST	MF	-6.16131	1.09509	3.34583e-18	1.6656e-16	3.85919	5.58684	2.39565	3.76164	4.32578	4.46059	0.0681177	0.0582783	0	1.62417	6.66588	4.45277
MSTRG.5973	ST	MF	3.56313	3.98596	3.86891e-18	1.91403e-16	15.9784	23.6419	21.1253	2.14951	3.34636	2.23029	32.4921	22.7868	26.3333	2.73544	5.28863	3.56222
MSTRG.1793	ST	MF	-5.54056	1.63205	4.30871e-18	2.11845e-16	7.24445	11.855	4.64611	5.0667	5.7133	7.73633	0	0.116557	0.22191	9.65953	5.34372	3.07646
MSTRG.4315	ST	MF	8.31729	7.34225	4.35e-18	2.12563e-16	22.4104	15.0572	128.857	0.230305	2.36694	0.557573	374.239	339.122	190.917	0.427413	0.16527	0
MSTRG.5363	ST	MF	-6.35151	1.25877	4.97617e-18	2.41678e-16	1.62492	1.9077	1.96008	5.45054	4.24417	4.46059	0	0.116557	0	3.4193	9.64073	6.55771
MSTRG.1264	ST	MF	2.92831	9.26786	5.78428e-18	2.79223e-16	1030.2	1246.89	1111.51	124.211	126.427	207.835	1156.43	1036.83	875.954	250.806	220.8	217.7
MSTRG.3093	ST	MF	-4.26977	3.5517	6.38716e-18	3.06468e-16	14.6243	18.2594	13.648	16.5819	27.3422	26.1362	0.613059	1.63179	0.961611	15.1304	13.3318	19.6731
MSTRG.4428	ST	MF	-6.85975	9.23177	7.06696e-18	3.35761e-16	15.9784	4.70113	6.31581	2061.3	458.043	1262.69	15.2584	6.00267	7.24907	519.734	658.159	624.359
MSTRG.5841	ST	MF	3.37697	7.9005	7.08196e-18	3.35761e-16	228.031	159.566	259.311	33.0103	46.1145	54.5028	520.419	433.533	263.999	49.238	40.5462	45.2563
MSTRG.6844	ST	MF	-9.26192	1.50802	7.40992e-18	3.49231e-16	1.89574	3.13408	2.83123	3.30103	6.44787	7.52724	0	0	0	3.4193	3.30539	3.88605
MSTRG.215	ST	MF	9.33267	1.58014	7.72554e-18	3.61964e-16	12.0515	9.74291	5.95283	0	0	0	6.40306	6.1775	3.32865	0	0.11018	0
MSTRG.4888	ST	MF	8.52018	0.817908	7.8877e-18	3.67401e-16	1.76033	2.18023	1.45191	0	0	0	2.45224	3.08875	3.6985	0	0	0
MSTRG.8175	ST	MF	-3.39216	6.52557	9.39919e-18	4.35259e-16	96.5475	195.403	93.866	192.765	102.921	242.823	11.3075	13.6371	21.0075	115.23	143.454	154.39
MSTRG.4022	ST	MF	3.72342	4.20135	1.42445e-17	6.55826e-16	16.3846	8.78906	23.3032	3.3778	2.61179	2.0909	38.8952	32.8107	23.4485	4.87251	8.2084	8.25786
MSTRG.3075	ST	MF	-8.64506	0.923459	1.74362e-17	7.98159e-16	2.84361	5.51871	5.66245	2.91719	4.48902	3.76362	0	0	0	3.50479	6.39043	5.1814
MSTRG.537	ST	MF	-8.72309	0.998269	1.76499e-17	8.03322e-16	0.677051	1.15825	0.65336	2.76365	4.4074	4.66968	0	0	0	3.59027	3.14013	2.67166
MSTRG.738	ST	MF	6.11103	1.08086	2.44279e-17	1.1055e-15	6.6351	1.97584	4.21054	0	0.0816186	0.0696967	2.86094	4.02121	4.21629	0.598378	1.70779	2.75262
MSTRG.5870	ST	MF	-3.99132	3.05647	3.69272e-17	1.66172e-15	0.473936	1.49891	2.25046	11.5152	17.3031	20.2817	0.681177	0.757618	1.33146	9.40308	7.38205	11.4962
MSTRG.9093	ST	MF	-2.24863	5.64331	3.73535e-17	1.67146e-15	42.5188	60.774	35.2088	84.5985	74.1913	103.569	17.0975	17.1338	14.72	117.197	126.762	119.334
MSTRG.9529	ST	MF	-4.15447	5.82957	4.01342e-17	1.78586e-15	9.54642	16.2836	12.2686	79.7621	80.1494	187.205	3.40588	5.41989	8.58053	161.391	203.998	231.22
MSTRG.8533	ST	MF	-4.80418	4.33957	4.14695e-17	1.83502e-15	7.31215	3.40661	6.75139	43.7579	31.668	48.2301	0.817412	0.641062	2.58895	1.79513	2.42396	2.02399
MSTRG.7206	ST	MF	-5.28948	1.3995	4.25188e-17	1.87106e-15	4.26542	4.63299	3.99275	5.91115	5.14197	4.39089	0.136235	0.116557	0.0739701	3.9322	12.891	15.2204
MSTRG.532	ST	MF	-6.04267	6.61076	4.95366e-17	2.16791e-15	79.8243	119.913	58.875	249.497	168.787	189.505	4.83636	0.757618	2.51498	140.875	87.7031	114.558
MSTRG.4385	ST	MF	9.1	1.36271	6.08411e-17	2.64808e-15	12.3223	9.33412	5.51726	0	0	0	2.52035	5.82783	5.54776	23.4222	9.75091	18.9445
MSTRG.5577	ST	MF	-3.22598	6.90078	8.60218e-17	3.72372e-15	16.3846	13.2858	15.4629	274.062	130.426	284.432	23.16	24.8849	16.8652	392.279	395.876	450.215
MSTRG.6426	ST	MF	-10.2546	6.29153	1.11814e-16	4.81403e-15	0.27082	0.136265	0.362978	105.556	35.096	374.341	0.204353	0.0582783	0.0739701	95.9969	26.4982	71.892
MSTRG.2538	ST	MF	-6.92313	6.85011	1.13628e-16	4.86585e-15	7.04133	12.6045	6.5336	218.636	55.7455	472.195	1.49859	1.57352	2.29307	154.98	182.072	228.548
MSTRG.5717	ST	MF	4.21192	6.41407	1.31842e-16	5.5975e-15	52.6069	37.609	100.472	8.82834	7.26405	11.709	244.815	98.8984	104.298	14.2756	10.6874	11.982
MSTRG.610	ST	MF	-8.45497	0.752389	1.32119e-16	5.5975e-15	1.82804	4.63299	3.1942	2.84042	2.69341	4.32119	0	0	0	2.30803	3.91138	2.67166
MSTRG.4101	ST	MF	3.58286	4.49768	1.47794e-16	6.22845e-15	35.3421	41.9013	35.6444	2.37981	2.77503	5.92422	44.8896	36.2491	35.7275	6.15474	8.37367	4.77661
MSTRG.4553	ST	MF	6.33868	3.77466	1.7382e-16	7.28672e-15	11.6453	12.1957	16.5518	0	0.326474	0.696967	29.0863	30.363	15.5337	0.427413	0.826349	0.485757
MSTRG.8141	ST	MF	-3.44562	9.0553	1.98858e-16	8.29271e-15	63.5751	53.2794	85.5901	1511.49	661.763	903.408	74.3845	72.7897	108.366	424.421	396.096	424.713
MSTRG.4748	ST	MF	2.04736	5.77056	2.018e-16	8.37154e-15	44.8885	67.996	50.4539	21.2648	22.037	23.9757	88.6892	79.3751	79.8137	20.7723	23.7438	27.6881
MSTRG.3076	ST	MF	-8.23151	0.546308	3.47573e-16	1.43441e-14	0.473936	1.56704	0.65336	2.76365	2.36694	3.27574	0	0	0	0	0	0
MSTRG.7249	ST	MF	-3.29222	5.25462	4.0853e-16	1.67729e-14	28.1653	36.8595	33.2488	86.5945	85.2914	43.9786	6.948	6.06095	6.95319	47.2719	80.9271	77.4782
MSTRG.8110	ST	MF	2.29951	10.1671	4.18767e-16	1.7105e-14	1218.15	1043.38	1506.28	389.599	404.91	436.789	1722.08	1967.54	1728.38	419.976	334.616	416.941
MSTRG.4710	ST	MF	5.35269	8.73863	4.42169e-16	1.79688e-14	229.249	177.485	435.864	17.6567	14.2016	33.8726	1178.44	802.609	325.172	15.3869	23.303	24.5307
MSTRG.4995	ST	MF	-8.71396	0.991513	5.46495e-16	2.20956e-14	2.84361	4.4286	3.41199	4.91316	2.44856	4.39089	0	0	0	2.82092	18.2348	5.50524
MSTRG.9870	ST	MF	3.78332	10.5895	5.74428e-16	2.31077e-14	1874.21	1582.3	2003.13	235.909	282.727	133.19	2705.84	3321.87	2079.52	462.204	618.219	453.859
MSTRG.4479	ST	MF	3.08793	4.67509	6.21992e-16	2.48953e-14	34.7327	22.0748	43.4121	4.45255	3.83607	8.85148	36.9879	43.9419	48.7463	11.4547	7.1066	19.5112
MSTRG.5946	ST	MF	5.70669	8.67015	6.43405e-16	2.56236e-14	233.989	229.333	387.878	18.1173	24.404	4.80907	783.149	870.212	600.563	14.532	7.71259	15.0585
MSTRG.9530	ST	MF	-3.92367	4.48888	7.25461e-16	2.87478e-14	4.87477	7.35828	3.77497	33.3174	29.7092	72.136	2.04353	2.09802	3.77247	59.6668	86.4912	96.0988
MSTRG.5494	ST	MF	-2.541	5.37654	7.85555e-16	3.0975e-14	15.0982	13.2858	14.5917	74.6187	58.4389	92.4178	13.5554	10.8398	9.76405	83.0036	82.1942	85.6551
MSTRG.8258	ST	MF	-2.19219	6.09348	8.31402e-16	3.26213e-14	23.426	24.1188	20.0364	138.336	98.1055	117.718	22.6832	19.5815	27.3689	167.118	138.11	207.418
MSTRG.5595	ST	MF	2.6114	6.70834	8.65576e-16	3.37956e-14	64.049	65.0663	96.9151	21.0345	27.8319	45.3725	182.624	154.496	170.649	17.0965	14.709	21.0495
MSTRG.2437	ST	MF	2.74908	6.53758	9.43088e-16	3.66424e-14	130.535	80.0554	128.276	21.6486	28.1584	26.2756	97.6126	213.648	150.529	27.7818	17.4084	25.7451
MSTRG.7267	ST	MF	6.16891	2.7634	9.9963e-16	3.86507e-14	14.3535	12.4001	12.4864	0.0767682	0.489711	0	8.03789	14.5113	15.0159	0	0.11018	0.647675
MSTRG.3061	ST	MF	-9.40992	1.6516	1.02349e-15	3.93821e-14	3.79149	6.06377	6.96917	2.99396	6.77434	9.47875	0	0	0	5.12895	15.315	15.868
MSTRG.554	ST	MF	-5.98947	0.945126	1.05951e-15	4.05722e-14	1.96345	4.4286	2.25046	2.99396	3.83607	4.39089	0	0	0.14794	3.33382	17.4084	13.1154
MSTRG.7098	ST	MF	-8.47675	0.764604	1.1199e-15	4.26796e-14	1.08328	1.29451	1.23412	3.22426	4.08093	2.57878	0	0	0	4.70154	9.91618	7.69115
MSTRG.278	ST	MF	2.20108	8.79195	1.19091e-15	4.51697e-14	913.071	1143.19	702.289	182.094	134.018	187.136	718.165	624.511	719.581	248.583	294.07	381.886
MSTRG.8916	ST	MF	-3.55104	8.25087	1.3432e-15	5.07041e-14	135.884	165.289	118.258	891.202	497.465	367.998	33.1733	49.828	54.0721	710.36	865.573	817.609
MSTRG.6718	ST	MF	2.37961	5.88329	1.34967e-15	5.07079e-14	52.1329	60.0245	79.6373	22.4163	14.12	23.906	99.7924	92.7791	86.545	25.8157	30.63	29.7931
MSTRG.7638	ST	MF	-6.68869	1.60586	1.46772e-15	5.48843e-14	3.31755	4.49673	1.88748	4.8364	4.16255	9.47875	0	0	0.14794	8.97567	12.9461	23.2354
MSTRG.4381	ST	MF	-2.75736	4.21112	1.54828e-15	5.76263e-14	15.9784	34.2024	15.3177	39.3821	29.3827	32.618	3.26965	4.66227	5.62173	29.4915	39.6096	17.4063
MSTRG.2615	ST	MF	1.87659	6.01678	1.626e-15	6.02377e-14	230.807	190.021	143.521	27.9436	31.0967	28.4362	85.3515	98.7235	105.038	33.0818	39.4995	34.3268
MSTRG.7694	ST	MF	2.52569	8.11586	2.01416e-15	7.4272e-14	195.397	232.058	362.687	65.8671	110.348	82.939	502.095	399.731	431.985	69.9247	51.3989	54.4047
MSTRG.2485	ST	MF	-3.32535	4.31852	2.10042e-15	7.7096e-14	7.71838	5.04179	3.70237	47.9033	36.4835	28.9938	2.17977	4.37088	3.6985	38.98	41.8132	42.5037
MSTRG.612	ST	MF	-5.57062	2.30825	2.13236e-15	7.79094e-14	1.08328	1.29451	1.23412	5.45054	12.7325	11.8484	0.272471	0.0582783	0.22191	6.49667	2.80959	2.42878
MSTRG.6222	ST	MF	2.69835	4.56417	2.34739e-15	8.53744e-14	36.0868	33.6573	28.893	4.45255	7.42729	8.08481	32.3559	42.8929	40.8315	5.47088	4.68264	6.31484
MSTRG.6041	ST	MF	-2.01219	8.43323	2.85541e-15	1.03379e-13	97.8339	96.2709	101.198	633.414	507.994	615.212	135.418	127.979	124.935	512.126	351.694	409.331
MSTRG.4542	ST	MF	4.7129	7.52115	2.88625e-15	1.04023e-13	68.8561	35.3606	117.677	6.5253	18.4458	17.9817	418.243	398.216	169.983	13.7627	12.0647	11.8201
MSTRG.4049	ST	MF	4.39088	1.36691	3.68175e-15	1.32095e-13	3.9269	1.70331	5.08169	0.230305	0.163237	0.278787	3.74647	5.30333	4.14232	0.427413	0.330539	0.728635
MSTRG.31	ST	MF	-8.99248	1.24745	4.09879e-15	1.46399e-13	3.24984	3.54288	2.39565	2.68689	6.77434	4.73937	0	0	0	2.73544	1.87306	3.15742
MSTRG.967	ST	MF	-8.30181	0.607295	4.49946e-15	1.59992e-13	0.473936	0.340661	0.580764	2.14951	3.59122	3.06665	0	0	0	0.769343	0.771259	0.404797
MSTRG.4209	ST	MF	-3.05718	5.40365	4.79401e-15	1.69708e-13	7.17674	7.76708	8.2033	90.8935	48.8079	101.06	9.05965	9.9656	6.4354	72.5747	80.6516	67.763
MSTRG.9948	ST	MF	-4.70311	1.90876	4.97027e-15	1.75169e-13	2.57279	3.74727	0.943742	7.60005	5.55006	9.06057	0.136235	0.116557	0.517791	5.8983	8.97966	11.4153
MSTRG.179	ST	MF	3.58842	3.93846	5.31436e-15	1.86471e-13	48.0029	56.0728	55.9712	1.76567	2.36694	3.27574	29.495	31.9948	17.235	8.12084	2.7545	5.50524
MSTRG.7058	ST	MF	6.49281	0.701448	6.23227e-15	2.17719e-13	28.3684	6.20003	3.55718	0.0767682	0	0	2.11165	2.6808	3.62453	0	0	0
MSTRG.7100	ST	MF	-6.73573	4.86066	6.60616e-15	2.29773e-13	23.7645	43.264	30.7079	52.4327	83.4958	43.8392	0	0.524505	1.03558	49.3234	41.7031	38.2938
MSTRG.10876	ST	MF	9.32719	1.56852	6.81784e-15	2.36105e-13	7.71838	42.9233	1.81489	0	0	0	5.3813	2.56425	8.28465	0	0	0
MSTRG.4627	ST	MF	-2.32731	7.55779	7.14645e-15	2.46413e-13	121.124	90.684	94.6646	437.502	268.688	284.153	51.4289	63.232	63.4663	388.518	533.656	590.842
MSTRG.9431	ST	MF	2.09533	4.96034	7.22709e-15	2.4812e-13	31.3475	40.5387	52.9947	12.3597	12.2428	12.6151	49.8621	43.4174	48.9682	11.6256	12.7809	20.2399
MSTRG.9807	ST	MF	-2.12024	7.49606	8.29769e-15	2.83653e-13	92.8237	119.504	89.0021	290.337	361.57	272.653	67.3684	53.0916	70.8633	294.744	273.466	370.066
MSTRG.9688	ST	MF	-4.30912	2.97499	8.9595e-15	3.04967e-13	13.3379	17.0331	14.0835	10.1334	20.323	16.1696	0.613059	0.407948	1.10955	7.77891	12.836	6.47675
MSTRG.7112	ST	MF	8.00896	7.10995	9.96816e-15	3.37857e-13	148.816	102.062	238.694	0.383841	0.489711	2.57878	459.726	171.047	125.305	0.0854826	0	0
MSTRG.9034	ST	MF	-4.57103	1.17969	1.09033e-14	3.67988e-13	2.6405	4.4286	1.45191	4.60609	4.57064	3.76362	0.204353	0.116557	0.14794	1.62417	6.11498	11.6582
MSTRG.6733	ST	MF	-4.25439	4.97424	1.42202e-14	4.77908e-13	1.42181	2.58903	2.75863	86.441	39.7482	62.3088	4.08706	3.14703	1.40543	40.6042	21.3749	33.5172
MSTRG.3864	ST	MF	2.78159	9.18116	1.43181e-14	4.79175e-13	578.54	404.774	923.561	202.975	147.566	112.072	760.466	963.224	1175.68	290.726	333.019	446.248
MSTRG.735	ST	MF	5.00612	1.77468	1.44618e-14	4.81959e-13	1.2864	1.02198	2.25046	0.0767682	0.244856	0.278787	7.01612	6.81857	3.99438	0.598378	0.22036	1.45727
MSTRG.9039	ST	MF	-4.17802	5.76068	1.69757e-14	5.63381e-13	13.6764	15.1254	15.1725	186.316	73.0486	61.2634	5.58565	4.89538	5.54776	123.266	95.6361	96.4227
MSTRG.2364	ST	MF	-2.60171	8.11599	1.7605e-14	5.8184e-13	111.104	119.504	85.2998	684.005	420.662	393.507	58.5131	80.2493	85.3615	450.151	543.352	477.175
MSTRG.10480	ST	MF	-2.74759	8.60761	1.92703e-14	6.34249e-13	175.559	147.983	139.601	695.904	902.946	530.949	102.449	105.542	76.8549	525.718	175.186	142.165
MSTRG.5797	ST	MF	-2.80547	5.04705	1.93703e-14	6.34915e-13	4.26542	4.83739	6.75139	65.4065	42.4417	76.0391	8.92342	5.47816	8.95038	107.11	62.8576	61.4482
MSTRG.4264	ST	MF	2.38083	7.34323	2.25858e-14	7.37278e-13	335.479	360.965	277.025	40.073	53.5418	73.4603	302.783	214.581	250.167	68.557	61.2049	71.3253
MSTRG.3282	ST	MF	3.42212	4.40622	2.35307e-14	7.64989e-13	23.2228	3.81541	9.8004	5.14347	2.77503	3.41514	41.0068	42.718	24.4101	2.99189	5.39881	5.74812
MSTRG.6330	ST	MF	-4.58691	9.10107	2.60782e-14	8.44363e-13	246.176	214.344	217.714	1237.35	1434.04	616.676	18.7324	41.3193	67.4607	537.771	599.103	704.833
MSTRG.5000	ST	MF	-5.03112	0.876443	2.78351e-14	8.97599e-13	1.62492	4.83739	1.45191	3.30103	3.83607	3.34544	0	0.116557	0.14794	1.88062	7.6575	5.01948
MSTRG.1522	ST	MF	2.16676	6.64607	3.16053e-14	1.01506e-12	96.5475	173.056	124.937	41.3781	32.9739	41.2604	189.095	134.856	135.957	24.0206	24.3497	21.2114
MSTRG.9631	ST	MF	-4.07227	4.76244	3.50029e-14	1.11967e-12	3.65608	3.27035	2.39565	86.6713	33.9533	39.7271	3.67835	2.44769	2.36704	30.0899	74.5367	104.842
MSTRG.10873	ST	MF	8.26749	0.585683	4.13058e-14	1.31271e-12	1.21869	1.63517	3.2668	0	0	0	3.13341	2.62253	1.84925	0.170965	0	0
MSTRG.5933	ST	MF	2.60325	5.7953	4.13672e-14	1.31271e-12	147.665	167.946	162.977	10.8243	22.037	16.6575	72.8178	96.0427	102.744	19.1481	20.1078	25.5022
MSTRG.6963	ST	MF	2.36241	4.12532	4.24874e-14	1.3429e-12	34.7327	26.7078	24.4647	4.75963	6.36625	6.76058	26.1572	26.3418	29.8839	5.55637	7.98804	8.1769
MSTRG.7116	ST	MF	8.77743	4.09282	4.59896e-14	1.43911e-12	11.4422	9.60665	16.697	0	0	0.20909	60.6929	15.2106	16.8652	0	0.11018	0.161919
MSTRG.5888	ST	MF	3.41786	4.75393	4.60429e-14	1.43911e-12	72.5122	70.4487	60.2543	2.22628	6.44787	5.92422	48.2954	39.9789	50.9654	2.56448	1.26707	2.50974
MSTRG.1823	ST	MF	-8.673	0.944376	4.60731e-14	1.43911e-12	3.58837	7.35828	3.70237	2.68689	5.63168	2.99696	0	0	0	4.01768	4.24192	9.06746
MSTRG.1171	ST	MF	-4.41071	1.20454	5.1621e-14	1.6061e-12	1.3541	1.83957	1.52451	5.14347	3.34636	4.66968	0.204353	0.174835	0.14794	8.71922	6.05989	6.88155
MSTRG.3055	ST	MF	-5.601	0.572626	5.55461e-14	1.7215e-12	2.30197	0.953852	2.10527	2.61012	2.69341	3.13635	0	0.116557	0	0.683861	1.70779	1.45727
MSTRG.3844	ST	MF	1.78178	5.72496	5.74881e-14	1.77478e-12	82.9387	85.3697	77.6046	25.18	24.9753	25.0908	73.9077	81.0069	76.9289	23.2513	30.2995	30.6027
MSTRG.7447	ST	MF	-3.27367	4.32837	6.10283e-14	1.8768e-12	14.015	28.1386	15.971	28.5578	27.4238	60.5664	3.88271	2.85564	3.84644	94.1163	84.5079	85.4122
MSTRG.2942	ST	MF	6.52406	4.95445	6.52341e-14	1.99842e-12	48.4768	23.3012	50.8169	0.690914	1.22428	0.139393	74.9976	23.7193	73.9701	0.170965	0.11018	0.728635
MSTRG.7321	ST	MF	3.26196	4.0172	6.64493e-14	2.02785e-12	35.1389	43.9453	41.815	3.07073	2.44856	4.1121	17.4381	25.2345	41.2753	4.70154	6.44552	8.50074
MSTRG.8345	ST	MF	5.60203	1.75563	7.11446e-14	2.16285e-12	2.57279	1.63517	4.35573	0.153536	0.244856	0	7.76542	5.88611	4.06835	1.02579	0.771259	0.404797
MSTRG.8782	ST	MF	2.79913	5.38734	7.24768e-14	2.19497e-12	61.9502	63.2949	67.8042	6.21822	12.0796	15.1939	72.8178	61.0757	72.7866	9.57405	9.3102	9.79609
MSTRG.7304	ST	MF	-6.3135	0.496856	9.26562e-14	2.79548e-12	1.62492	4.08794	2.25046	2.99396	2.77503	2.23029	0	0.0582783	0	6.83861	22.9174	16.5967
MSTRG.7213	ST	MF	-8.25083	0.565619	1.25429e-13	3.76996e-12	1.48951	1.36265	1.23412	3.53134	1.71399	3.27574	0	0	0	0.427413	1.87306	2.02399
MSTRG.3834	ST	MF	-1.8006	6.45998	1.3005e-13	3.89416e-12	45.3624	52.9388	45.4448	159.985	123.489	149.639	30.108	38.8717	42.9766	124.463	132.767	153.175
MSTRG.10621	ST	MF	-2.06453	8.49763	1.35014e-13	4.02766e-12	316.115	313.681	230.273	645.544	607.814	590.61	101.904	163.063	132.48	561.364	548.696	571.978
MSTRG.1336	ST	MF	-2.03777	5.97595	1.36063e-13	4.04382e-12	46.378	35.0881	24.1017	129.124	88.8826	101.478	20.4353	21.7961	27.9607	249.267	242.561	298.012
MSTRG.4571	ST	MF	7.18496	3.00397	1.53738e-13	4.55214e-12	69.2623	27.1166	72.4504	0.0767682	0.244856	0	6.40306	26.3418	11.9092	0.427413	0.27545	0.0809594
MSTRG.7389	ST	MF	2.68087	6.11614	1.68366e-13	4.9668e-12	163.846	181.027	190.636	11.2849	22.2819	26.0666	86.7819	125.532	130.113	26.2431	28.7569	24.7736
MSTRG.9216	ST	MF	-1.93587	5.92727	1.70471e-13	5.01033e-12	65.8094	67.1103	52.8496	92.2754	86.9238	128.102	20.5034	22.1458	29.2182	121.984	107.591	119.172
MSTRG.9277	ST	MF	1.9102	6.30308	1.97982e-13	5.79751e-12	123.02	113.849	110.999	28.2507	40.5644	36.1029	115.8	125.998	110.807	41.459	45.1737	44.3658
MSTRG.87	ST	MF	-2.76515	7.61946	2.11179e-13	6.16132e-12	68.179	62.6817	50.4539	490.318	362.06	219.196	41.5518	49.0704	52.9626	375.268	439.618	470.293
MSTRG.9080	ST	MF	1.88468	7.64717	2.14481e-13	6.2267e-12	203.657	234.034	263.231	107.168	69.2942	94.3693	269.95	304.912	322.14	84.6277	93.157	111.886
MSTRG.4881	ST	MF	-5.07457	0.920264	2.15028e-13	6.2267e-12	3.9269	14.7847	2.68604	2.76365	4.32578	3.76362	0.136235	0.116557	0	2.99189	5.01318	4.29085
MSTRG.10013	ST	MF	-2.12558	8.07709	2.15765e-13	6.2267e-12	111.375	118.346	125.953	524.25	355.286	516.731	85.2152	79.2586	123.086	672.662	814.945	780.449
MSTRG.8983	ST	MF	-2.1631	8.92578	2.59333e-13	7.45699e-12	245.499	269.599	230.636	1031.07	726.65	751.748	140.731	172.97	192.766	1006.39	1508.64	1571.91
MSTRG.10601	ST	MF	2.17568	5.64445	2.8267e-13	8.0974e-12	47.4613	55.9366	108.603	14.2789	20.323	22.9302	58.0363	83.8043	91.9448	27.1835	35.1474	57.1574
MSTRG.2032	ST	MF	2.80491	5.40226	2.83638e-13	8.0974e-12	150.982	181.368	101.997	10.2869	6.85596	16.7272	51.497	70.342	89.7257	12.8224	6.39043	12.4678
MSTRG.9150	ST	MF	2.23499	5.54146	3.26692e-13	9.29322e-12	40.1491	41.0837	37.4593	16.9658	19.0987	15.2636	81.5369	75.2956	58.7322	26.5851	26.6635	61.4482
MSTRG.6632	ST	MF	-2.069	5.2236	3.5233e-13	9.98685e-12	43.4667	59.4795	25.2632	66.3277	52.3175	72.6239	15.054	13.2292	12.1311	57.6152	56.9079	52.2998
MSTRG.6804	ST	MF	2.04138	6.11885	3.78074e-13	1.06786e-11	82.8033	94.295	95.5357	28.5578	28.4849	28.7847	125.95	98.9566	88.8381	29.8334	30.6851	26.7166
MSTRG.8229	ST	MF	-7.40897	5.90766	3.83434e-13	1.07917e-11	0.473936	0.476926	0.290382	108.704	38.7688	240.802	1.22612	0.524505	0.14794	169.512	31.6767	30.1979
MSTRG.1847	ST	MF	-8.133	0.45395	4.01262e-13	1.12537e-11	1.76033	2.65716	2.03268	3.6081	1.95885	2.23029	0	0	0	1.19676	6.0048	2.50974
MSTRG.8020	ST	MF	-2.58007	5.99757	4.13642e-13	1.15602e-11	28.6393	32.431	26.4248	127.973	136.548	77.7118	19.0048	17.4835	15.0159	65.9071	38.1773	32.0599
MSTRG.9548	ST	MF	2.16378	8.80036	4.52421e-13	1.25998e-11	617.335	530.546	716.808	144.171	137.935	239.199	633.563	738.212	698.425	322.013	289.277	350.878
MSTRG.9707	ST	MF	2.66048	4.65882	5.56099e-13	1.54332e-11	13.3379	7.56268	12.7768	6.29499	6.03978	9.54844	52.11	33.1604	36.6152	1.28224	3.47066	1.29535
MSTRG.9586	ST	MF	6.05856	1.48252	5.59155e-13	1.54641e-11	23.0874	35.3606	19.3104	0	0	0.20909	2.92906	7.28479	4.66011	0	0	0.0809594
MSTRG.7908	ST	MF	3.02753	2.66549	5.6322e-13	1.55227e-11	7.78609	5.85937	6.09803	1.38183	1.22428	1.67272	11.58	8.21725	11.5393	0.256448	0.0550899	0.0809594
MSTRG.5734	ST	MF	3.8764	9.90845	6.0333e-13	1.65442e-11	181.653	152.957	428.241	175.646	129.284	78.1997	2413.21	1026.51	1597.53	62.5732	34.5414	26.1499
MSTRG.2895	ST	MF	-3.47319	2.65813	6.04438e-13	1.65442e-11	3.24984	3.47474	2.46825	10.0566	9.87585	16.309	0.749295	0.69934	1.4794	7.26602	17.0228	6.07196
MSTRG.3779	ST	MF	2.00979	10.0417	6.64549e-13	1.81272e-11	684.972	565.634	1021.27	384.455	459.431	487.249	1519.84	1673.46	1598.12	564.356	601.417	665.163
MSTRG.3116	ST	MF	-7.46077	1.54769	7.34047e-13	1.99545e-11	1.48951	1.29451	0.798551	5.22024	9.2229	2.99696	0	0.0582783	0	0.34193	0.0550899	0.0809594
MSTRG.8347	ST	MF	-6.40534	1.30722	7.46242e-13	2.02171e-11	2.43738	1.36265	1.23412	2.68689	4.48902	7.66663	0	0.116557	0	1.02579	3.14013	1.21439
MSTRG.8540	ST	MF	8.5628	0.850153	7.90222e-13	2.12925e-11	5.3487	16.488	2.46825	0	0	0	2.92906	1.69007	4.95599	1.36772	0.771259	3.48126
MSTRG.1045	ST	MF	2.81447	3.17251	7.93484e-13	2.12925e-11	6.22887	10.4242	10.0182	2.30305	2.77503	1.88181	12.6018	13.5789	18.1966	3.9322	8.64912	6.47675
MSTRG.2422	ST	MF	-14.2681	6.44577	7.93957e-13	2.12925e-11	43.1281	38.4266	56.1164	164.821	355.449	13.5908	0	0	0	67.9586	191.878	359.055
MSTRG.1492	ST	MF	1.68272	7.70391	8.09725e-13	2.16425e-11	96.0058	149.482	164.792	94.7319	105.206	114.233	322.537	288.536	286.93	104.545	93.763	112.372
MSTRG.6529	ST	MF	1.91129	6.31003	8.21872e-13	2.18937e-11	508.533	448.106	301.199	28.3275	31.7496	46.2089	103.335	110.204	143.724	31.885	38.618	36.4317
MSTRG.3562	ST	MF	1.94146	7.41613	8.30134e-13	2.20401e-11	292.215	291.129	246.462	63.6408	77.456	82.7996	294.064	256.6	211.332	104.46	79.1091	80.1498
MSTRG.527	ST	MF	-6.23202	0.425116	8.95511e-13	2.36968e-11	6.83821	8.72093	2.46825	3.22426	2.04046	2.29999	0	0.0582783	0	7.77891	5.34372	3.96701
MSTRG.3467	ST	MF	-4.19619	1.73795	9.39699e-13	2.47838e-11	1.48951	1.22638	1.08893	8.59804	5.55006	5.01816	0.340588	0.407948	0.14794	2.90641	1.81797	0.890554
MSTRG.5186	ST	MF	-4.51667	6.70464	1.03865e-12	2.72437e-11	16.3846	12.4682	9.87299	379.542	145.934	96.739	10.4901	6.87684	7.10113	55.5637	63.6289	47.5232
MSTRG.5550	ST	MF	2.42607	3.70223	1.03981e-12	2.72437e-11	27.9622	18.9408	18.8022	3.53134	5.06035	4.1818	19.2092	21.2716	21.1554	17.011	8.15331	25.6641
MSTRG.2531	ST	MF	-3.38674	4.39658	1.10567e-12	2.88744e-11	4.46854	7.42642	3.84756	60.0327	21.8738	39.0998	3.67835	3.03047	3.62453	25.1319	15.8108	20.4018
MSTRG.6099	ST	MF	-1.76491	7.48348	1.14812e-12	2.98849e-11	116.656	108.671	111.144	300.931	315.537	254.672	64.6437	77.2188	90.2435	153.612	164.223	146.213
MSTRG.8209	ST	MF	3.24454	3.27696	1.17977e-12	3.06086e-11	11.3745	13.0814	9.36483	2.07274	2.53018	1.11515	15.1902	14.2199	19.824	0.683861	1.6527	5.1814
MSTRG.7318	ST	MF	3.41878	9.0925	1.23499e-12	3.19372e-11	1093.03	1707.87	1385.12	81.6046	132.793	78.8966	463.405	1074.19	1351.58	62.5732	66.7139	76.8305
MSTRG.9181	ST	MF	2.29499	5.82965	1.5241e-12	3.92863e-11	85.7147	73.0378	83.7027	16.1981	21.3024	23.5575	59.603	88.7579	122.938	20.3449	18.4551	25.3403
MSTRG.7582	ST	MF	-8.04258	0.381304	1.72615e-12	4.43509e-11	1.69263	4.49673	1.5971	1.61213	2.12208	3.69392	0	0	0	3.07737	5.61917	8.90554
MSTRG.5718	ST	MF	2.17413	4.70603	1.81451e-12	4.64713e-11	29.384	25.8221	34.5555	9.82633	9.30452	10.7333	45.8432	40.1538	33.6564	17.182	12.4503	25.0165
MSTRG.10303	ST	MF	2.14687	7.51931	1.93733e-12	4.94577e-11	203.251	236.078	238.767	86.9016	52.3991	74.9936	212.732	274.899	370.368	92.4067	119.215	125.73
MSTRG.2820	ST	MF	-7.61367	-0.00132162	1.96803e-12	5.00811e-11	0.473936	1.15825	1.45191	1.6889	1.55075	2.23029	0	0	0	1.4532	5.61917	4.04797
MSTRG.932	ST	MF	3.53324	1.68752	2.04078e-12	5.1767e-11	0.677051	0.681323	1.96008	0.383841	0.734567	0.41818	5.85812	5.18677	4.95599	0.34193	0.550899	1.37631
MSTRG.5269	ST	MF	-8.07718	0.397331	2.1196e-12	5.35957e-11	0.947871	1.43078	1.30672	2.30305	3.42798	1.74242	0	0	0	1.11127	4.62755	3.64317
MSTRG.8864	ST	MF	-3.38648	8.70185	2.37169e-12	5.97801e-11	81.7201	69.6312	77.895	1315.73	584.879	477.352	59.058	77.2771	70.4195	840.037	1636.12	1088.74
MSTRG.3614	ST	MF	3.18348	3.86676	2.45614e-12	6.17133e-11	41.2324	33.4529	29.9094	2.91719	1.63237	4.59998	18.1193	24.4186	32.177	4.44509	4.24192	3.31934
MSTRG.1057	ST	MF	1.70654	7.71201	2.59647e-12	6.50342e-11	258.972	255.292	291.108	113.31	93.943	103.987	319.268	311.206	275.834	209.005	176.453	163.052
MSTRG.5798	ST	MF	-1.96043	8.97413	2.74726e-12	6.85954e-11	250.238	256.45	215.609	988.083	658.825	891.769	174.245	201.701	208.965	998.18	715.673	653.586
MSTRG.9692	ST	MF	5.2425	6.16442	2.9268e-12	7.285e-11	24.7124	71.5389	113.467	2.91719	4.8155	3.90301	36.1024	105.892	268.363	6.66764	13.9377	6.80059
MSTRG.4092	ST	MF	-3.31549	3.49835	3.00502e-12	7.45639e-11	11.3068	10.9693	7.25955	17.5031	18.5274	28.8544	1.9073	1.04901	2.88483	5.98378	8.64912	12.6297
MSTRG.5109	ST	MF	1.88831	7.97187	3.17372e-12	7.85052e-11	288.085	294.399	318.549	126.284	82.9245	130.542	308.914	404.976	413.123	259.611	197.993	209.604
MSTRG.8446	ST	MF	1.86197	6.67314	3.18668e-12	7.85818e-11	117.13	107.376	133.794	43.1437	56.4801	38.821	132.625	152.34	170.501	51.4605	48.6995	51.6521
MSTRG.9189	ST	MF	2.72892	9.65988	3.24835e-12	7.98552e-11	852.475	647.733	1586.43	193.609	311.048	159.675	1047.11	1540.88	1422.74	372.448	393.838	711.714
MSTRG.6130	ST	MF	-3.48423	5.98262	3.4386e-12	8.42723e-11	32.7693	28.6155	15.1725	133.27	51.0932	189.157	8.106	12.1802	9.09832	327.484	356.762	389.82
MSTRG.10001	ST	MF	-1.71759	7.13709	3.88673e-12	9.49626e-11	85.3084	107.921	77.3869	229.614	252.61	197.52	58.7174	68.0108	59.1761	218.75	92.1654	83.874
MSTRG.2155	ST	MF	1.82222	7.15124	4.31973e-12	1.05219e-10	177.929	160.86	176.407	51.3579	58.847	90.1875	206.465	206.83	214.735	59.8378	73.9307	71.3253
MSTRG.4309	ST	MF	8.4057	0.711976	4.61385e-12	1.12041e-10	0.609346	0	1.37932	0	0	0	3.74647	3.08875	1.4794	0.256448	0	0.323838
MSTRG.208	ST	MF	-6.94127	6.09439	4.81911e-12	1.16669e-10	10.8328	35.4288	6.5336	43.067	50.93	354.338	1.158	0.757618	1.18352	150.107	108.527	195.679
MSTRG.6398	ST	MF	3.866	6.97869	4.92584e-12	1.18892e-10	677.322	577.557	670.855	17.1193	26.3628	6.69088	176.289	204.557	294.993	12.9079	47.0468	57.1574
MSTRG.523	ST	MF	9.12692	1.37534	5.03274e-12	1.21105e-10	2.77591	1.15825	1.23412	0	0	0	7.96977	2.56425	3.10674	0	0.0550899	0
MSTRG.7633	ST	MF	-3.49017	2.32245	5.06973e-12	1.21628e-10	8.26002	19.8946	11.6879	6.37176	11.8347	10.1757	0.817412	0.874175	0.517791	12.9933	14.3785	17.4063
MSTRG.10056	ST	MF	2.33005	6.97062	5.41397e-12	1.29496e-10	153.758	177.825	177.641	38.8447	53.2969	38.8907	255.509	168.949	161.255	43.4251	51.1785	39.913
MSTRG.5688	ST	MF	-4.26353	0.716891	5.60817e-12	1.3374e-10	0.203115	0.61319	0.725955	2.68689	3.34636	3.06665	0.204353	0.0582783	0.14794	3.33382	3.02995	2.02399
MSTRG.9957	ST	MF	-5.67229	0.665402	5.85327e-12	1.39168e-10	0.473936	0.885719	0.362978	3.91518	2.04046	3.06665	0.136235	0	0	0.683861	0.881439	0.161919
MSTRG.8575	ST	MF	3.24493	5.97864	6.26596e-12	1.48537e-10	17.6033	12.7407	44.5737	6.98591	12.0796	19.5151	143.66	97.3831	77.0768	8.54826	5.34372	6.23388
MSTRG.3669	ST	MF	-1.91783	8.81697	6.40624e-12	1.51412e-10	317.063	240.848	234.121	727.993	594.999	954.287	151.357	198.787	187.218	618.295	472.892	538.866
MSTRG.9553	ST	MF	3.00647	8.03682	6.56311e-12	1.5466e-10	664.796	744.481	594.195	60.4166	85.2914	35.615	352.441	370.242	617.058	301.241	295.502	374.599
MSTRG.7236	ST	MF	-6.76952	0.928898	6.87071e-12	1.61194e-10	0.338525	1.49891	2.03268	1.76567	4.8155	4.59998	0	0	0.0739701	2.56448	2.14851	2.42878
MSTRG.10143	ST	MF	-6.17913	2.49024	6.89571e-12	1.61194e-10	1.08328	1.70331	0.871147	7.83036	19.262	6.83027	0.272471	0.116557	0	2.56448	5.01318	2.10495
MSTRG.9387	ST	MF	2.37044	3.44221	6.9011e-12	1.61194e-10	7.9215	7.63081	9.94559	2.84042	3.67284	4.53028	16.3482	16.6093	18.1227	5.72733	4.903	7.52923
MSTRG.2818	ST	MF	-4.71663	0.598728	7.14389e-12	1.66378e-10	1.21869	0.817587	1.08893	2.22628	2.69341	3.55453	0	0.116557	0.14794	2.56448	5.61917	6.3958
MSTRG.7655	ST	MF	-3.72067	5.32555	7.63757e-12	1.77356e-10	59.7836	148.596	58.875	103.867	95.4937	31.5029	4.76824	5.07022	6.21349	162.075	199.425	158.276
MSTRG.7774	ST	MF	5.88645	3.29733	8.46221e-12	1.95935e-10	4.94247	3.67914	5.58986	0	0.652949	0.348483	25.1354	17.8915	9.98596	0.170965	0	0.161919
MSTRG.5147	ST	MF	1.96863	7.35971	9.33592e-12	2.15538e-10	170.075	156.909	200.727	55.4266	61.622	96.8087	266.204	255.201	216.288	138.653	90.2924	92.6986
MSTRG.6298	ST	MF	3.43548	1.88727	9.46502e-12	2.17887e-10	4.87477	3.40661	8.63887	0.84445	0.408093	0.62727	4.83636	5.36161	8.50656	0.598378	0.826349	0.890554
MSTRG.7253	ST	MF	-7.86972	0.22904	9.7662e-12	2.24172e-10	0.677051	1.56704	1.37932	1.9192	1.38752	3.27574	0	0	0	0.769343	2.91977	2.50974
MSTRG.475	ST	MF	4.3106	1.42611	1.09043e-11	2.49578e-10	2.91132	1.29451	3.92016	0.460609	0	0.278787	3.67835	4.42915	5.76967	0.0854826	0.22036	0.0809594
MSTRG.1210	ST	MF	2.23055	7.73156	1.13819e-11	2.59762e-10	270.82	265.852	422.869	104.482	66.1927	64.33	240.932	361.034	401.362	61.6329	83.2409	77.2353
MSTRG.10005	ST	MF	-8.26655	0.586719	1.24934e-11	2.84314e-10	1.01558	2.58903	2.39565	1.53536	2.44856	4.73937	0	0	0	0.769343	1.48743	2.34782
MSTRG.5912	ST	MF	3.29131	4.61573	1.2798e-11	2.90416e-10	38.9304	56.8904	39.492	4.60609	7.18244	2.29999	37.5328	45.8068	42.3109	2.56448	1.43234	1.21439
MSTRG.1311	ST	MF	-1.87802	6.18159	1.3278e-11	3.00453e-10	84.022	129.179	77.1691	144.631	113.858	100.363	30.4486	26.808	30.5496	128.053	128.029	126.054
MSTRG.5792	ST	MF	2.17956	7.53036	1.36048e-11	3.06976e-10	144.889	130.61	178.149	63.1802	59.908	90.2572	341.065	302.115	205.785	83.0891	69.4684	66.7915
MSTRG.4335	ST	MF	-6.63687	5.13512	1.4244e-11	3.2049e-10	2.50509	1.22638	2.25046	55.6569	100.881	61.6815	0.613059	1.28212	0	75.823	35.4228	33.922
MSTRG.2725	ST	MF	-1.66468	6.61685	1.45932e-11	3.27422e-10	95.2611	94.295	60.8351	170.195	120.714	183.581	39.917	43.2425	50.7435	142.756	158.439	151.799
MSTRG.5502	ST	MF	2.07919	5.1361	1.50551e-11	3.36837e-10	38.1857	40.1299	49.002	12.6668	14.773	15.0545	39.4401	49.7697	73.5263	9.57405	10.1916	11.4153
MSTRG.5807	ST	MF	9.00304	5.59925	1.59909e-11	3.56773e-10	277.049	326.149	338.295	0	0.57133	0	28.337	114.342	138.176	0.170965	0.385629	0.161919
MSTRG.4946	ST	MF	-4.9446	0.473716	1.90812e-11	4.2453e-10	1.01558	2.1121	1.6697	2.84042	2.28532	2.57878	0	0	0.22191	2.22255	6.33534	5.34332
MSTRG.9943	ST	MF	2.01806	4.84967	2.16371e-11	4.80055e-10	38.3888	30.3189	38.9112	10.4405	10.7737	14.9848	45.3664	47.4386	37.133	24.3625	22.4767	21.7781
MSTRG.4984	ST	MF	-4.91365	0.439868	2.31272e-11	5.11689e-10	2.50509	2.52089	2.54084	2.14951	2.04046	3.34544	0	0.0582783	0.14794	1.28224	6.66588	3.96701
MSTRG.4299	ST	MF	-2.51668	4.01285	2.37197e-11	5.23344e-10	9.20789	8.6528	6.09803	18.9617	29.6275	38.5423	3.95083	4.42915	5.17791	21.1142	22.8072	26.2309
MSTRG.521	ST	MF	-3.85522	1.81638	2.39193e-11	5.2629e-10	3.9946	8.244	5.22688	7.13944	7.0192	5.85452	0.476824	0.116557	0.665731	10.1724	37.8468	34.8126
MSTRG.10603	ST	MF	2.30231	5.8606	2.4558e-11	5.38855e-10	72.2413	57.7761	89.5103	13.0506	18.9355	30.7362	83.4442	83.8625	107.405	58.983	67.5953	69.5442
MSTRG.6596	ST	MF	-1.73018	8.03143	2.50979e-11	5.4919e-10	106.094	109.829	137.569	486.557	350.552	436.998	116.958	120.694	104.89	519.478	384.583	340.677
MSTRG.8006	ST	MF	2.34029	7.6539	2.78145e-11	6.06951e-10	192.756	147.029	225.337	58.1135	51.7462	103.43	316.747	387.784	244.101	75.7376	65.557	71.3253
MSTRG.999	ST	MF	-3.87226	3.35221	2.789e-11	6.06951e-10	4.13001	2.45276	2.68604	27.483	8.3251	24.3938	1.22612	1.28212	1.10955	11.6256	22.697	21.6162
MSTRG.6022	ST	MF	-2.68599	6.60889	2.91232e-11	6.31682e-10	36.0191	42.8552	39.5646	239.901	183.397	104.057	18.5961	29.8385	26.4073	402.195	404.635	321.733
MSTRG.6418	ST	MF	-3.13093	7.29953	2.91851e-11	6.31682e-10	66.7572	104.174	96.6973	288.648	444.903	145.387	25.476	30.5961	36.0234	135.661	94.4241	94.8845
MSTRG.7193	ST	MF	-4.31293	0.745222	3.02383e-11	6.52705e-10	2.16656	2.99782	2.75863	3.3778	2.93827	2.99696	0	0.116557	0.29588	4.27413	14.4886	11.5772
MSTRG.8853	ST	MF	2.33133	8.8096	3.08112e-11	6.63274e-10	455.384	527.344	677.099	135.112	118.184	223.935	498.417	713.502	938.31	222.255	238.044	244.821
MSTRG.8714	ST	MF	-4.94073	1.10033	3.21163e-11	6.89505e-10	0.947871	1.9077	1.52451	5.297	2.85665	4.1818	0.272471	0.0582783	0	1.53869	3.14013	4.29085
MSTRG.3260	ST	MF	1.76326	7.45878	3.46968e-11	7.42902e-10	263.982	234.102	331.253	83.7541	68.7228	102.524	188.005	278.279	311.784	117.966	147.916	167.667
MSTRG.8534	ST	MF	-5.72611	-0.00462188	3.70729e-11	7.9165e-10	0.13541	0	0.217787	1.99597	1.63237	1.74242	0	0	0.0739701	0	0.11018	0
MSTRG.491	ST	MF	-4.95484	0.464881	4.06586e-11	8.65898e-10	1.01558	1.9077	0.871147	2.76365	1.71399	3.20605	0	0.116557	0.0739701	1.62417	3.14013	2.5907
MSTRG.9003	ST	MF	-1.61007	6.52522	4.09674e-11	8.70147e-10	66.8249	62.2729	78.621	119.682	148.546	172.778	35.0806	44.5247	50.0038	212.766	107.811	83.6311
MSTRG.9225	ST	MF	-2.30933	6.40754	4.10797e-11	8.70213e-10	52.6746	43.809	54.4467	175.646	169.032	96.9481	26.5659	30.3047	23.5965	160.536	156.621	113.991
MSTRG.7030	ST	MF	1.85468	7.25373	4.18354e-11	8.83337e-10	123.697	93.2731	94.229	67.1722	62.4382	80.4996	279.555	194.417	197.278	69.6683	67.1546	64.5247
MSTRG.2528	ST	MF	-2.02881	7.45615	4.19211e-11	8.83337e-10	82.8033	142.669	148.168	234.757	227.145	444.525	60.3523	69.8175	65.9813	315.687	600.756	439.691
MSTRG.1463	ST	MF	-3.99396	3.42433	4.75273e-11	9.9657e-10	0.880166	1.15825	1.74229	23.1072	8.81481	32.2696	0.88553	0.990732	1.70131	28.3802	23.4132	25.2593
MSTRG.7424	ST	MF	-1.59912	5.30558	4.75451e-11	9.9657e-10	56.1952	53.1432	43.9203	61.4146	61.2956	65.1664	17.8468	19.4067	18.1966	76.5069	88.7499	84.6026
MSTRG.4792	ST	MF	-2.23374	5.94519	4.77097e-11	9.97396e-10	45.0239	35.7694	26.4974	114.461	129.937	73.3209	20.7759	17.3669	23.0787	91.6373	77.842	89.4602
MSTRG.5934	ST	MF	2.79879	8.33976	4.90536e-11	1.02281e-09	469.806	188.863	742.798	77.5359	127.162	49.1361	494.534	512.208	605.149	71.2925	63.5187	67.925
MSTRG.5974	ST	MF	2.37635	7.44133	4.99836e-11	1.03948e-09	580.436	700.945	667.589	58.1135	57.5411	62.1694	143.183	320.298	377.913	75.3956	97.2337	135.202
MSTRG.52	ST	MF	4.67577	2.06906	5.41315e-11	1.12281e-09	2.50509	3.95167	3.55718	0.230305	0.652949	0.0696967	8.51471	4.89538	8.72847	0.854826	0.495809	1.45727
MSTRG.7529	ST	MF	5.31489	0.359692	5.62526e-11	1.16113e-09	3.9946	2.99782	0.871147	0.0767682	0	0.0696967	2.38412	2.38941	1.4794	0	0.27545	0.404797
MSTRG.2365	ST	MF	-6.12246	2.56813	5.62709e-11	1.16113e-09	3.85919	2.79342	1.08893	10.9779	18.8539	5.92422	0.0681177	0.34967	0	0.854826	2.42396	0.971513
MSTRG.6349	ST	MF	1.997	9.91374	6.12951e-11	1.26154e-09	233.583	346.248	743.669	377.853	451.432	391.974	1262.63	1778.36	1339.08	354.069	144.17	174.387
MSTRG.10534	ST	MF	4.33805	1.53408	6.23993e-11	1.28095e-09	7.31215	4.56486	6.5336	0.0767682	0.0816186	0.62727	3.81459	5.36161	5.84364	0	0.550899	0.404797
MSTRG.3174	ST	MF	-4.54293	0.935031	6.9826e-11	1.42973e-09	1.55722	3.27035	1.45191	2.30305	3.5096	5.08786	0.0681177	0.233113	0.0739701	2.99189	2.97486	3.15742
MSTRG.7223	ST	MF	-7.668	0.0510688	7.11105e-11	1.4523e-09	0.406231	1.9077	2.10527	1.22829	1.63237	2.85756	0	0	0	1.36772	5.01318	3.80509
MSTRG.2983	ST	MF	2.75459	9.61828	7.81058e-11	1.59108e-09	1191.95	1099.18	1223.16	143.633	162.503	348.762	1484.28	1275.01	1093.8	114.205	101.696	96.0988
MSTRG.3704	ST	MF	-2.13405	4.23385	8.69522e-11	1.76677e-09	8.39543	11.855	11.3249	36.1578	24.812	35.7544	6.74365	7.05168	5.76967	22.8238	33.715	19.0255
MSTRG.2069	ST	MF	3.0025	5.66779	8.74546e-11	1.77246e-09	68.7884	53.5519	64.3197	7.90712	6.93758	21.606	87.7356	85.4361	81.9588	27.098	26.6635	25.907
MSTRG.2096	ST	MF	4.11868	0.806375	9.4198e-11	1.90167e-09	0.744756	1.09012	2.83123	0.0767682	0.244856	0.20909	3.13341	3.26359	2.14513	0	0.11018	0.0809594
MSTRG.5185	ST	MF	-4.67959	3.76252	9.43075e-11	1.90167e-09	1.62492	1.36265	1.6697	48.1337	19.5885	13.0333	1.36235	0.641062	0.813671	6.06926	11.4036	9.47225
MSTRG.3157	ST	MF	1.50133	7.10266	9.56904e-11	1.92468e-09	182.262	151.594	172.56	66.6348	79.3333	81.4057	200.334	197.564	175.605	74.6263	67.7055	61.6911
MSTRG.5115	ST	MF	2.14811	3.29821	9.63789e-11	1.93365e-09	12.2546	18.1232	15.2451	3.6081	3.91769	3.76362	13.8279	15.0941	16.0515	2.22255	7.05151	7.61019
MSTRG.3364	ST	MF	4.32965	0.588343	1.00636e-10	2.01398e-09	3.11443	3.13408	2.97642	0.307073	0.0816186	0	2.17977	2.33113	2.88483	0	0.22036	0
MSTRG.4000	ST	MF	-1.97855	5.46223	1.02096e-10	2.03808e-09	48.3414	66.2245	46.8967	94.9622	55.8271	71.0906	15.9395	18.008	16.4953	128.138	124.999	86.4647
MSTRG.1766	ST	MF	-5.78931	0.0424155	1.06885e-10	2.12836e-09	1.2864	3.40661	1.08893	1.38183	1.71399	2.50908	0	0.0582783	0	2.22255	1.59761	1.70015
MSTRG.1622	ST	MF	-7.92272	2.82467	1.12645e-10	2.23745e-09	55.9921	42.3783	28.8204	7.21621	5.7133	32.3393	0.136235	0	0	14.1046	8.81439	9.63417
MSTRG.9996	ST	MF	-5.02403	0.54978	1.16571e-10	2.30967e-09	0.338525	0.545058	0.217787	2.84042	1.87723	3.48483	0	0	0.22191	1.88062	4.24192	5.10044
MSTRG.5136	ST	MF	-6.20101	0.402139	1.20508e-10	2.37824e-09	1.01558	2.99782	1.23412	2.45658	3.42798	1.53333	0	0	0.0739701	1.36772	2.2036	1.21439
MSTRG.6119	ST	MF	2.66028	7.28103	1.20629e-10	2.37824e-09	73.8663	47.1475	96.6973	36.1578	48.3998	50.2513	370.628	151.407	227.828	19.4045	23.6336	30.9265
MSTRG.9761	ST	MF	3.07294	6.24858	1.23222e-10	2.42336e-09	214.219	204.533	164.719	24.0284	7.26405	20.0726	97.2039	120.228	171.906	11.5401	13.0012	11.8201
MSTRG.2122	ST	MF	-3.80561	6.73929	1.23994e-10	2.43255e-09	16.3846	23.3012	20.7623	198.599	82.598	364.653	15.1902	7.86758	17.383	94.2873	30.3545	61.6911
MSTRG.5708	ST	MF	-2.78926	8.55794	1.38073e-10	2.70209e-09	210.698	725.472	244.502	885.214	746.484	426.892	77.7904	64.5141	130.779	254.311	98.2253	154.471
MSTRG.6680	ST	MF	2.67483	5.41513	1.45084e-10	2.83234e-09	113	85.9148	50.8895	11.6688	10.8553	14.0787	51.4289	110.088	46.971	16.1562	21.2096	21.2923
MSTRG.4600	ST	MF	-7.23807	-0.3206	1.48058e-10	2.88332e-09	1.01558	0.817587	0.65336	1.22829	1.3059	1.67272	0	0	0	1.11127	1.32216	1.21439
MSTRG.5822	ST	MF	4.91856	6.24831	1.49445e-10	2.90325e-09	24.3738	5.99564	19.6008	3.3778	7.50891	4.39089	264.842	76.7526	60.5815	5.29992	5.78444	6.15292
MSTRG.7669	ST	MF	-4.23273	5.51558	1.5217e-10	2.94899e-09	8.39543	5.45058	6.5336	97.8794	26.526	156.26	3.67835	3.43842	6.06555	140.79	103.073	119.172
MSTRG.3209	ST	MF	-3.87378	2.82973	1.65371e-10	3.19703e-09	1.21869	0.204397	0.943742	15.5839	8.08024	18.0514	1.36235	0.582783	0.517791	6.32571	7.93295	9.63417
MSTRG.8243	ST	MF	-2.49879	4.67948	1.71468e-10	3.30052e-09	19.4314	35.02	21.7061	49.8993	31.0151	57.3604	9.33212	5.47816	6.73128	43.5106	50.848	46.2278
MSTRG.10057	ST	MF	1.50479	7.9494	1.71552e-10	3.30052e-09	266.352	368.664	384.03	148.393	132.385	125.872	312.796	341.569	385.754	177.547	215.897	212.842
MSTRG.4274	ST	MF	2.32208	5.48621	1.74957e-10	3.35791e-09	45.9041	21.121	56.3341	14.2789	10.1207	23.4181	74.4526	76.8691	58.8062	11.7111	8.64912	14.0869
MSTRG.7091	ST	MF	2.02193	5.59196	1.75957e-10	3.36899e-09	67.7728	64.1806	85.445	17.5799	16.0789	27.112	58.7856	63.64	98.898	28.3802	26.6084	28.0929
MSTRG.1565	ST	MF	2.18716	9.57184	1.83047e-10	3.49632e-09	711.242	618.232	782.87	283.812	343.533	234.39	1361.67	1170.29	978.846	366.549	252.477	249.517
MSTRG.4903	ST	MF	-7.69036	0.0533523	2.02617e-10	3.86087e-09	1.3541	1.77144	1.30672	2.37981	2.2037	1.11515	0	0	0	3.24834	2.7545	0.485757
MSTRG.9201	ST	MF	1.5822	5.69964	2.07148e-10	3.93779e-09	42.8573	34.6793	67.5139	30.2467	26.1179	25.6484	71.4554	68.1274	81.2191	30.0044	23.5234	23.883
MSTRG.5285	ST	MF	-4.28495	0.495453	2.16746e-10	4.11043e-09	0.473936	1.56704	1.37932	2.07274	2.44856	3.20605	0	0.116557	0.22191	0.598378	2.58923	1.94303
MSTRG.6690	ST	MF	-2.6569	6.20842	2.22911e-10	4.2173e-09	18.0096	29.9101	25.9166	173.726	143.894	80.7784	17.7787	13.8702	26.1114	65.9071	52.9414	47.2803
MSTRG.8007	ST	MF	2.46738	4.85629	2.26934e-10	4.28325e-09	35.3421	34.1343	32.7406	5.75761	9.63099	12.8242	49.3172	33.6849	55.6995	8.71922	6.66588	6.15292
MSTRG.5890	ST	MF	-3.55121	1.76203	2.33341e-10	4.39204e-09	2.09886	4.83739	2.61344	6.90914	3.83607	8.4333	0.340588	0.69934	0.36985	4.53058	5.12336	5.1814
MSTRG.9024	ST	MF	1.97341	5.56082	2.33801e-10	4.39204e-09	65.7416	57.6399	96.5521	24.9497	14.2016	21.4666	55.8565	80.1327	78.1864	46.417	25.5617	30.3598
MSTRG.6263	ST	MF	-1.64606	6.31667	2.38231e-10	4.46473e-09	54.1641	45.6486	59.0928	112.389	103.737	169.781	32.5603	39.2796	37.7247	84.2858	68.9726	67.2773
MSTRG.10750	ST	MF	4.51164	3.73952	2.3912e-10	4.47087e-09	21.2594	26.6397	24.7551	2.07274	0.163237	1.25454	21.4571	25.8173	24.706	8.20633	2.36887	2.83358
MSTRG.8429	ST	MF	-2.57798	6.19767	2.64034e-10	4.92514e-09	62.7626	85.8466	56.6245	99.7986	87.1686	218.638	14.2366	24.0107	21.8212	93.6034	58.3402	58.6146
MSTRG.5291	ST	MF	3.64649	1.29316	2.81618e-10	5.24085e-09	4.33313	4.4286	4.71871	0.153536	0.489711	0.41818	2.72471	4.02121	5.54776	1.79513	4.57246	7.12443
MSTRG.4324	ST	MF	-1.81859	5.4553	2.8737e-10	5.33544e-09	30.3996	61.0465	25.2632	55.4266	72.8038	89.0723	14.3047	18.7656	22.191	67.8732	66.4384	63.877
MSTRG.5068	ST	MF	-1.86352	4.52937	2.94529e-10	5.45564e-09	27.6237	29.6375	26.2796	39.075	36.0754	38.9604	10.5582	8.15897	9.24626	27.3544	36.3593	32.0599
MSTRG.9440	ST	MF	-1.73942	6.47125	3.02059e-10	5.58213e-09	85.8501	99.6094	50.8169	175.492	137.038	116.672	39.0314	36.016	40.7575	55.0508	43.0252	71.811
MSTRG.5832	ST	MF	2.59153	5.52098	3.21139e-10	5.921e-09	41.6386	28.4793	38.9838	9.13541	18.7723	13.2424	82.1499	48.4876	92.3147	21.1997	23.0827	25.5022
MSTRG.9552	ST	MF	3.005	3.9276	3.41042e-10	6.26716e-09	11.4422	20.3715	17.2777	4.06871	4.48902	1.88181	29.9037	24.2438	21.2294	2.82092	4.18683	5.50524
MSTRG.9517	ST	MF	-2.4022	5.13335	3.41487e-10	6.26716e-09	11.1036	15.8748	18.0037	79.5318	40.8909	66.3512	6.81177	12.7047	12.353	70.6941	95.1403	87.2743
MSTRG.1563	ST	MF	6.80147	6.59037	3.58813e-10	6.56999e-09	238.457	365.189	432.887	1.76567	0.979423	2.71817	21.1165	151.582	392.041	1.62417	3.74611	1.70015
MSTRG.8735	ST	MF	1.72607	8.66965	3.69425e-10	6.74878e-09	257.686	281.454	525.592	218.329	170.746	210.414	450.054	686.402	649.605	419.634	198.489	168.396
MSTRG.2935	ST	MF	1.9628	4.44078	4.06801e-10	7.41457e-09	23.2906	19.2814	25.6262	8.13743	9.63099	10.1757	37.3285	30.3047	29.1442	29.235	22.9174	29.3073
MSTRG.4828	ST	MF	-5.15361	0.657602	4.15924e-10	7.56354e-09	2.16656	2.72529	0.943742	2.53335	4.32578	2.0212	0.0681177	0	0.14794	2.05158	1.32216	3.48126
MSTRG.6495	ST	MF	6.40597	0.618358	4.18585e-10	7.5946e-09	1.96345	1.83957	2.97642	0.0767682	0	0	4.08706	1.98146	1.62734	0.34193	0	0
MSTRG.2576	ST	MF	1.6379	5.77633	4.23506e-10	7.66643e-09	121.395	124.886	91.6156	23.4911	26.2812	34.9877	69.0713	71.5075	95.6433	48.6396	48.7546	56.8335
MSTRG.8900	ST	MF	-7.57826	-0.022847	4.27578e-10	7.72258e-09	0.0677051	0.204397	0.0725955	1.38183	1.14266	2.85756	0	0	0	0.34193	1.04671	4.04797
MSTRG.334	ST	MF	3.61139	3.26861	4.302e-10	7.75235e-09	1.55722	0.61319	7.84032	0.997986	2.53018	0.975753	21.9339	12.8795	14.4242	0.512895	0.495809	0.404797
MSTRG.1853	ST	MF	-3.29557	1.2763	4.32608e-10	7.77815e-09	2.91132	5.04179	2.17787	4.98993	4.65226	3.48483	0.204353	0.466227	0.517791	2.39351	7.38205	3.15742
MSTRG.10748	ST	MF	1.74828	7.96786	4.78284e-10	8.58002e-09	238.999	198.742	276.589	87.5925	125.366	153.263	370.356	319.249	405.134	191.994	131.94	125.811
MSTRG.1797	ST	MF	-4.31049	0.772455	4.8808e-10	8.73609e-09	2.36968	4.2242	1.88748	2.76365	3.99931	2.71817	0.272471	0	0.14794	0.256448	1.15689	0.647675
MSTRG.8745	ST	MF	2.21613	4.48774	5.10081e-10	9.10941e-09	6.49969	8.4484	10.7441	5.60408	8.89643	10.6636	37.1241	27.6239	39.3521	4.35961	6.72097	7.61019
MSTRG.1806	ST	MF	-5.23874	1.82804	5.29169e-10	9.42915e-09	4.67165	5.85937	3.2668	3.99195	6.93758	10.3848	0.0681177	0	0.44382	3.59027	7.60241	5.82908
MSTRG.2540	ST	MF	2.14354	9.40117	5.32452e-10	9.46648e-09	533.516	565.293	555.138	237.981	252.365	303.25	1337.63	969.927	779.053	241.916	247.409	245.793
MSTRG.9938	ST	MF	1.60264	6.79099	5.3754e-10	9.53565e-09	285.851	300.599	264.32	56.6549	64.1522	52.0634	176.561	140.975	152.23	100.955	82.5247	94.5606
MSTRG.4405	ST	MF	1.80775	5.65633	5.42051e-10	9.5943e-09	27.1497	23.5056	29.982	22.4931	19.0987	29.6908	85.2833	69.8757	65.2416	17.9513	16.527	9.55321
MSTRG.8536	ST	MF	-1.68975	5.43358	5.46049e-10	9.64364e-09	36.1545	23.0968	34.4829	67.0954	67.1721	74.436	14.9859	17.9497	25.5197	23.3367	24.5701	25.2593
MSTRG.1370	ST	MF	-2.24007	7.01282	5.7714e-10	1.01702e-08	31.8214	40.8112	33.7569	162.749	320.843	185.951	48.2273	40.7948	38.0206	50.3492	58.8911	29.955
MSTRG.1088	ST	MF	2.81852	5.49816	6.30508e-10	1.10861e-08	84.2928	71.7433	77.0965	6.83237	8.3251	21.0484	77.8585	78.8506	66.2772	28.2092	30.024	31.3313
MSTRG.6275	ST	MF	1.62947	7.20589	7.04048e-10	1.23518e-08	327.963	500.772	266.208	56.7317	78.8435	94.0905	178.945	199.137	258.895	52.4863	57.1282	65.0104
MSTRG.9923	ST	MF	1.56786	6.46499	7.3604e-10	1.28749e-08	87.6104	81.2818	88.2762	39.7659	42.1152	60.1482	134.328	114.284	124.492	49.3234	49.5809	52.9475
MSTRG.9481	ST	MF	-1.7677	6.52765	7.37094e-10	1.28749e-08	59.919	52.8706	53.1399	189.848	132.957	126.012	38.6908	34.2677	46.0094	232.94	329.438	263.604
MSTRG.6524	ST	MF	3.85815	3.15978	7.45593e-10	1.29652e-08	23.7645	18.2594	23.158	0.997986	0.326474	2.29999	17.0975	14.6279	14.794	0.598378	1.81797	0.323838
MSTRG.4780	ST	MF	2.94811	9.02447	7.46632e-10	1.29652e-08	1104.81	1499.11	1764.8	148.239	86.1892	145.875	398.216	939.214	1337.97	258.414	347.232	272.348
MSTRG.3101	ST	MF	-1.91797	7.35575	7.47146e-10	1.29652e-08	168.924	267.419	168.494	343.768	274.973	193.269	63.3494	59.1525	72.1208	532.129	387.062	365.451
MSTRG.9119	ST	MF	-1.29302	7.10764	7.49127e-10	1.29713e-08	53.8256	60.5014	66.4249	204.203	190.743	226.514	75.4744	73.3142	77.6686	230.632	258.372	250.327
MSTRG.4552	ST	MF	4.77655	7.81247	7.51362e-10	1.29818e-08	115.911	99.2006	109.184	7.52328	6.85596	37.6362	527.231	424.208	259.561	39.5784	10.3018	9.39129
MSTRG.5911	ST	MF	-5.47851	9.60022	7.7244e-10	1.33171e-08	95.5996	142.669	23.8839	905.327	1138.91	2883.77	45.6388	41.5525	6.80525	440.406	24.1294	18.6207
MSTRG.6331	ST	MF	-3.26244	1.33659	7.89303e-10	1.35784e-08	1.82804	1.09012	1.08893	5.52731	4.32578	3.83332	0.272471	0.34967	0.665731	0.427413	1.48743	1.78111
MSTRG.19	ST	MF	-3.06189	1.01062	8.40581e-10	1.44294e-08	1.48951	3.54288	2.83123	3.91518	3.18312	3.55453	0.272471	0.407948	0.44382	2.22255	5.72935	7.04347
MSTRG.1174	ST	MF	-1.64369	5.65677	8.62378e-10	1.47717e-08	36.2222	40.0618	29.4012	88.8208	81.9451	69.5573	22.2064	20.5723	26.6292	67.7022	58.0648	66.4677
MSTRG.6845	ST	MF	-7.52994	5.81159	8.71293e-10	1.48924e-08	0.541641	0.136265	8.2033	212.034	121.693	9.33935	0.749295	0.407948	0.517791	111.64	150.616	122.249
MSTRG.2865	ST	MF	-5.09914	3.66188	8.8004e-10	1.50097e-08	0.0677051	0.272529	0.0725955	30.8608	6.28463	41.3998	0.476824	1.04901	0.44382	10.5144	14.3234	17.973
MSTRG.9755	ST	MF	2.895	6.46914	9.42767e-10	1.60452e-08	119.229	110.238	150.563	16.3516	36.157	12.8939	117.503	140.742	188.254	66.6764	39.4444	40.2368
MSTRG.1954	ST	MF	-7.51094	-0.0931241	9.70139e-10	1.64705e-08	0.338525	1.15825	0.362978	2.53335	1.06104	1.46363	0	0	0	0.769343	1.48743	0.323838
MSTRG.5548	ST	MF	1.91653	8.49902	9.71891e-10	1.64705e-08	504.268	553.779	483.704	166.587	103.411	215.084	502.095	547.001	576.523	631.887	534.758	594.485
MSTRG.10380	ST	MF	-2.48541	4.0248	1.01745e-09	1.72059e-08	6.02575	5.51871	6.96917	28.7113	35.9122	21.3969	5.44941	3.4967	4.88202	14.3611	35.0372	44.5277
MSTRG.10626	ST	MF	-4.48812	4.71061	1.07291e-09	1.81054e-08	36.7639	17.8506	15.8258	73.7742	67.2537	13.3121	1.97541	2.44769	1.84925	35.3043	231.929	149.208
MSTRG.7272	ST	MF	-1.56353	7.46771	1.12276e-09	1.89065e-08	197.563	232.058	138.367	237.981	251.957	353.92	92.7082	82.4639	77.2248	223.622	171.109	182.806
MSTRG.7705	ST	MF	1.58447	6.53795	1.20117e-09	2.01843e-08	179.96	88.095	161.67	53.8913	47.0123	45.721	105.582	162.189	128.412	104.032	100.484	105.085
MSTRG.5779	ST	MF	-2.05041	3.61206	1.20561e-09	2.02162e-08	9.20789	9.94731	12.559	18.0405	19.5068	24.4635	4.90447	4.02121	4.36423	16.7546	17.739	4.85757
MSTRG.9771	ST	MF	-4.86324	-0.0421361	1.20851e-09	2.02222e-08	2.77591	2.38463	2.39565	1.4586	1.79561	1.88181	0.136235	0	0	1.88062	0.22036	0
MSTRG.413	ST	MF	-3.75798	1.86877	1.26791e-09	2.11717e-08	2.84361	2.3165	1.16153	8.90511	5.14197	6.69088	0.340588	0.174835	0.887641	4.78702	6.94133	8.9865
MSTRG.6608	ST	MF	2.17055	5.095	1.33939e-09	2.23185e-08	22.7489	14.3078	33.9747	8.06066	12.2428	19.3757	53.268	53.4412	51.0393	14.874	5.94971	10.6866
MSTRG.7677	ST	MF	4.70725	6.98656	1.3468e-09	2.23951e-08	181.517	145.394	236.516	6.29499	19.7517	2.78787	230.374	173.203	291.294	8.63374	7.05151	4.37181
MSTRG.7375	ST	MF	2.31168	3.15928	1.3522e-09	2.24381e-08	17.3325	15.7385	12.559	2.76365	2.36694	4.2515	11.9206	12.763	17.1611	1.19676	3.36048	3.48126
MSTRG.6745	ST	MF	2.80621	6.58995	1.3585e-09	2.24958e-08	102.776	114.803	155.863	24.6426	38.0343	12.1969	157.284	142.491	178.416	5.72733	8.64912	5.5862
MSTRG.5593	ST	MF	-1.43031	6.30538	1.36468e-09	2.25512e-08	43.6021	36.3145	38.5482	130.659	99.1666	136.327	38.4865	42.0187	40.7575	235.846	212.317	227.253
MSTRG.1392	ST	MF	2.26585	2.94319	1.45254e-09	2.39534e-08	1.76033	1.97584	1.74229	2.45658	2.77503	2.99696	10.422	10.0822	15.2378	0.769343	6.33534	2.9955
MSTRG.4340	ST	MF	-1.64362	5.74304	1.52004e-09	2.50148e-08	50.4403	61.4553	29.8368	86.0571	64.5603	107.821	25.0673	23.1948	25.1498	109.76	106.819	109.052
MSTRG.9522	ST	MF	1.59001	6.79899	1.68049e-09	2.75982e-08	128.233	168.764	167.115	47.9033	49.6241	80.0118	132.693	170.522	172.794	108.905	68.7522	107.19
MSTRG.6530	ST	MF	3.96845	9.5237	1.71437e-09	2.80967e-08	333.244	336.914	373.722	97.7259	98.0239	83.0087	2423.63	772.013	597.974	56.5895	71.6169	60.3148
MSTRG.6895	ST	MF	3.13942	6.8604	1.73903e-09	2.84423e-08	83.4804	32.431	230.709	25.2567	38.1159	10.0363	206.805	192.785	189.955	18.6352	23.6336	23.1544
MSTRG.10793	ST	MF	2.59191	2.96178	1.76444e-09	2.87987e-08	11.8484	6.67696	5.95283	2.22628	2.61179	2.0212	13.4192	14.5113	8.95038	1.11127	0.771259	0.890554
MSTRG.406	ST	MF	-6.99281	-0.522212	1.88164e-09	3.06487e-08	0.541641	1.29451	0.508169	1.07475	1.14266	1.32424	0	0	0	1.02579	2.03833	1.86207
MSTRG.1834	ST	MF	-7.00045	-0.51735	1.91449e-09	3.11202e-08	0.541641	1.56704	0.290382	1.22829	1.14266	1.18484	0	0	0	1.79513	4.84791	3.72413
MSTRG.197	ST	MF	6.0196	0.271983	1.95957e-09	3.17881e-08	0	0	0.145191	0.0767682	0	0	2.17977	0.990732	2.88483	0	0	0.0809594
MSTRG.2943	ST	MF	4.45812	9.9617	2.04736e-09	3.31447e-08	5177.27	6008.65	3904.91	48.4407	163.319	59.1725	731.243	1696.07	3135.96	55.1363	62.1414	57.967
MSTRG.4311	ST	MF	2.07833	8.07288	2.10918e-09	3.40763e-08	635.751	893.827	657.57	76.5379	84.3936	171.175	357.958	397.575	486.205	131.643	136.568	147.265
MSTRG.9656	ST	MF	2.15259	5.93643	2.24446e-09	3.61884e-08	38.5919	24.9364	38.9112	19.192	20.8944	31.6423	122.067	89.2241	67.8306	26.756	19.612	18.4588
MSTRG.5044	ST	MF	-7.32915	7.13417	2.26466e-09	3.64404e-08	74.3402	127.612	95.1728	308.378	259.874	317.259	0	2.33113	2.73689	422.113	491.016	417.103
MSTRG.5700	ST	MF	-4.42002	1.35918	2.2956e-09	3.68638e-08	0.338525	0.272529	0.217787	5.45054	6.77434	2.36969	0.136235	0.174835	0.29588	1.19676	1.15689	0.728635
MSTRG.8559	ST	MF	4.08308	1.24121	2.32872e-09	3.73205e-08	0.0677051	0.749455	0.871147	0.0767682	0.408093	0.278787	2.17977	4.02121	5.91761	1.4532	1.26707	1.53823
MSTRG.7590	ST	MF	1.90185	5.94808	2.39938e-09	3.83757e-08	62.898	64.7938	60.5447	23.4143	27.179	32.1302	113.961	89.7487	68.7182	25.6448	29.0875	28.2548
MSTRG.7693	ST	MF	-2.13698	3.4895	2.45788e-09	3.92326e-08	8.66625	10.9693	13.648	17.9638	21.3841	17.7726	4.35953	3.20531	4.06835	15.4723	7.60241	14.006
MSTRG.10309	ST	MF	1.53034	7.72578	2.51088e-09	3.99983e-08	361.884	332.69	383.74	112.312	91.9841	142.878	233.644	320.822	343.813	260.123	305.804	271.619
MSTRG.6689	ST	MF	-5.70205	-0.0255304	2.68345e-09	4.25937e-08	0.0677051	0	0.145191	1.22829	2.53018	1.53333	0.0681177	0	0	0	0.0550899	0
MSTRG.3990	ST	MF	-1.5432	5.17044	2.6845e-09	4.25937e-08	32.2276	27.3892	23.7387	56.8085	54.1131	58.4058	18.3918	17.4835	15.9036	32.8253	31.1258	32.0599
MSTRG.7401	ST	MF	-1.88891	5.43503	2.76828e-09	4.38357e-08	55.3151	90.4115	45.7352	81.6814	68.8861	63.7724	11.7162	17.8332	23.1526	35.5607	40.7114	44.1229
MSTRG.6468	ST	MF	-1.63336	5.50019	2.81788e-09	4.45326e-08	41.774	56.0047	37.8949	60.4166	70.5185	86.4239	23.0919	20.4557	18.4925	61.8039	52.9414	54.2428
MSTRG.4036	ST	MF	-1.41687	7.31491	2.90935e-09	4.58871e-08	176.236	200.786	174.52	263.315	240.693	227.281	71.4554	95.2851	79.5918	146.774	195.018	131.964
MSTRG.18	ST	MF	2.06175	8.03141	2.97295e-09	4.67975e-08	198.647	189.408	381.272	128.28	120.143	67.8149	327.169	417.797	459.724	321.671	328.942	322.542
MSTRG.9261	ST	MF	2.50877	4.94371	3.02175e-09	4.73932e-08	35.6129	20.0309	28.6026	5.14347	11.5082	12.5454	60.1479	42.4849	43.9382	20.8577	14.4886	17.1634
MSTRG.930	ST	MF	3.36867	7.14063	3.02269e-09	4.73932e-08	88.4906	161.405	179.384	20.4203	45.9513	10.803	206.192	253.394	273.393	10.4289	3.91138	6.15292
MSTRG.6843	ST	MF	-7.22474	6.22769	3.03879e-09	4.7552e-08	0.338525	0.817587	10.9619	276.289	166.094	15.1939	0.749295	0.407948	1.70131	229.606	325.416	299.55
MSTRG.8060	ST	MF	4.51541	7.71567	3.07103e-09	4.79623e-08	215.167	168.764	355.428	13.9718	34.443	5.99391	559.451	275.423	286.634	57.9572	68.642	127.349
MSTRG.4122	ST	MF	-1.29029	6.30253	3.28242e-09	5.11633e-08	79.892	76.24	66.6427	111.16	116.633	127.127	42.5054	41.7273	45.5656	151.732	154.637	131.721
G6O67_004188	ST	MF	3.00882	1.888	3.33857e-09	5.19369e-08	0.947871	1.49891	1.81489	0.690914	0.734567	1.04545	5.58565	8.10069	4.14232	0.0854826	0.16527	0.242878
MSTRG.1383	ST	MF	-1.57813	5.33099	3.40999e-09	5.29445e-08	24.7801	34.3387	28.4575	67.4025	66.6008	55.5482	16.2801	19.2901	21.8212	67.3603	104.726	108.486
MSTRG.1161	ST	MF	-3.04076	4.62039	3.53779e-09	5.4822e-08	3.79149	9.53852	7.62253	54.8125	18.0377	67.3967	4.90447	5.07022	5.02996	13.0788	12.5605	9.31033
MSTRG.3531	ST	MF	-2.21653	2.41056	3.63136e-09	5.61627e-08	8.32773	5.58684	3.1942	8.06066	8.81481	10.2454	1.56671	1.98146	1.62734	9.3176	6.77606	7.52923
MSTRG.154	ST	MF	-7.03964	-0.487882	3.85261e-09	5.94691e-08	1.01558	4.97365	1.08893	0.921218	1.55075	1.18484	0	0	0	1.02579	1.1018	0.323838
MSTRG.4471	ST	MF	-1.77568	6.72008	3.9452e-09	6.07805e-08	193.501	198.946	135.318	204.971	151.402	158.56	30.9935	45.0492	60.8034	559.312	435.1	471.508
MSTRG.2879	ST	MF	1.42139	6.66265	4.11503e-09	6.32745e-08	99.7296	97.0203	103.376	51.4347	68.2331	54.0149	129.151	139.169	150.603	31.3721	32.9438	32.3028
MSTRG.2100	ST	MF	-3.10103	3.70007	4.29031e-09	6.58427e-08	8.26002	14.3759	9.8004	30.1699	30.0356	11.6393	2.45224	2.1563	3.03277	20.5158	7.98804	3.23838
MSTRG.7599	ST	MF	2.13116	5.24052	4.4612e-09	6.83336e-08	34.5973	50.6223	41.3795	11.4385	11.9163	21.5363	70.7062	54.0823	47.4888	18.7207	18.5653	24.3688
MSTRG.9928	ST	MF	-1.49586	5.7144	4.48695e-09	6.85924e-08	99.1203	96.5434	62.2144	90.5097	71.8244	82.6602	20.7759	27.9736	29.5141	65.8216	78.5582	60.3148
MSTRG.2964	ST	MF	2.15811	7.41284	4.49532e-09	6.85924e-08	153.555	173.805	183.013	59.8792	42.1152	98.4814	271.245	312.139	200.977	71.1215	90.678	73.5112
MSTRG.8257	ST	MF	1.44413	7.64207	4.9426e-09	7.5273e-08	273.19	272.12	274.556	108.55	109.859	122.039	310.617	270.237	241.882	152.33	167.914	170.986
MSTRG.1790	ST	MF	-7.24794	-0.308284	5.02605e-09	7.63978e-08	0.541641	0.817587	0.725955	0.767682	1.46913	2.0212	0	0	0	2.13706	6.33534	4.53373
MSTRG.121	ST	MF	-3.80574	0.303845	5.26101e-09	7.98171e-08	1.2864	1.9077	1.08893	1.99597	1.95885	2.57878	0	0.174835	0.22191	2.22255	6.5557	5.91004
MSTRG.3814	ST	MF	-3.95186	0.969718	5.30793e-09	8.03758e-08	1.76033	1.77144	0.871147	4.22225	1.87723	4.80907	0.272471	0.116557	0.22191	4.53058	7.1066	9.31033
MSTRG.7597	ST	MF	2.73236	2.2928	5.39902e-09	8.16e-08	42.0449	24.6639	6.96917	0.997986	1.87723	1.04545	6.81177	6.70201	10.1339	28.2092	4.29701	4.29085
MSTRG.4427	ST	MF	11.2476	6.02868	5.43699e-09	8.18959e-08	314.626	309.593	164.864	0	0	0.139393	4.42765	117.664	264.073	0	0	0.161919
MSTRG.1274	ST	MF	-2.38867	6.34917	5.43916e-09	8.18959e-08	25.7956	38.6991	25.481	151.617	196.538	77.9906	21.3208	25.4676	27.5908	63.5135	32.9438	33.841
MSTRG.8150	ST	MF	-1.79703	8.33819	5.50586e-09	8.27437e-08	107.99	89.9346	118.258	611.689	511.749	460.765	162.461	130.485	113.47	373.388	246.748	192.602
MSTRG.5340	ST	MF	-3.42884	3.61834	5.83823e-09	8.74917e-08	32.9047	37.609	8.92925	24.2587	9.54937	37.915	1.49859	2.62253	1.70131	47.8702	76.5199	42.4227
MSTRG.7939	ST	MF	1.29807	7.16845	5.84377e-09	8.74917e-08	137.848	155.273	143.086	79.5318	82.3531	102.524	197.201	197.797	183.224	71.5489	57.569	76.4257
MSTRG.5772	ST	MF	-3.12479	3.59085	6.04609e-09	9.0351e-08	0.812461	2.58903	2.39565	28.8648	25.1385	12.8939	1.77106	3.43842	1.70131	9.57405	14.3234	13.6012
MSTRG.3854	ST	MF	2.09984	7.85052	6.18195e-09	9.22083e-08	159.039	124.137	313.685	103.791	55.5006	119.809	410	361.209	280.421	45.3912	38.3426	64.0389
MSTRG.8620	ST	MF	-3.4278	4.07672	6.31837e-09	9.4067e-08	9.95265	7.01762	6.5336	40.1498	41.0541	14.1484	3.474	1.80663	2.73689	43.6816	64.2899	46.2278
MSTRG.10898	ST	MF	-2.38214	5.3723	6.69557e-09	9.94967e-08	15.6399	11.9231	17.2051	71.548	94.6776	50.9483	10.7626	17.4252	9.3942	27.3544	34.5965	53.919
MSTRG.6306	ST	MF	-2.21994	4.28223	6.72083e-09	9.9686e-08	13.2702	14.5803	9.00185	35.6972	38.1975	26.1362	8.106	5.18677	5.91761	14.9594	22.3114	17.892
MSTRG.9252	ST	MF	2.82985	8.63608	6.85489e-09	1.01485e-07	1482.06	1378.25	1233.54	98.8774	115.98	94.6481	267.839	697.242	1064.36	45.8187	48.6444	32.0599
MSTRG.9827	ST	MF	2.03728	11.1454	8.22606e-09	1.2156e-07	2246.46	2153.32	2740.26	653.911	1012.07	1163.24	3638.37	3633.07	3012.95	546.405	233.857	286.758
MSTRG.2785	ST	MF	-2.43486	4.48106	9.5009e-09	1.40138e-07	16.9263	20.6441	14.0109	37.5396	31.5048	50.5998	9.33212	5.53644	4.4382	30.4318	16.9677	39.6701
MSTRG.9433	ST	MF	-2.25728	4.29757	9.56249e-09	1.40786e-07	17.3325	25.4133	13.8657	35.9275	26.3628	40.6332	7.22047	7.63446	4.06835	35.3043	37.9019	39.6701
MSTRG.9613	ST	MF	-2.37924	8.40775	9.7083e-09	1.42669e-07	61.3408	60.3652	59.6735	731.908	558.516	503.837	147.339	65.6797	93.2023	616.671	450.966	436.776
G6O67_007874	ST	MF	-2.93535	1.03653	9.79477e-09	1.43675e-07	2.30197	1.97584	3.1942	3.1475	3.99931	3.62423	0.204353	0.582783	0.44382	4.35961	4.24192	2.67166
MSTRG.7348	ST	MF	-1.84767	3.73507	1.05178e-08	1.53997e-07	15.0305	19.2133	11.9783	23.2608	20.976	21.0484	4.35953	6.1775	5.76967	29.7479	23.0827	26.9595
MSTRG.4622	ST	MF	1.6068	7.75345	1.05484e-08	1.54161e-07	166.69	196.766	215.681	103.637	102.268	133.539	372.808	279.736	259.857	94.2018	80.2109	81.0404
MSTRG.7319	ST	MF	2.8556	3.11923	1.05789e-08	1.54297e-07	12.5254	11.9231	12.8494	2.45658	1.14266	2.99696	9.33212	13.3457	20.6377	4.10316	7.49223	8.82458
MSTRG.9588	ST	MF	-4.45714	1.81563	1.05964e-08	1.54297e-07	7.85379	6.88136	1.08893	11.8223	3.75445	4.80907	0.408706	0.116557	0.29588	3.76123	6.0048	4.20989
MSTRG.3618	ST	MF	-1.84216	4.84698	1.14258e-08	1.6607e-07	39.946	44.0134	34.9911	55.2731	49.9506	35.5453	10.0814	12.4133	13.0927	81.8923	92.496	90.5126
MSTRG.2322	ST	MF	-1.57902	7.15467	1.18569e-08	1.72022e-07	149.493	149.278	116.661	254.179	245.019	170.896	63.8944	72.5565	66.0553	177.376	229.339	195.436
MSTRG.858	ST	MF	-1.77707	4.61874	1.26403e-08	1.83054e-07	19.6345	15.466	9.43742	35.3134	41.299	43.421	12.3974	8.39208	10.3558	21.3706	20.4384	19.6731
MSTRG.1130	ST	MF	2.13471	7.04472	1.29493e-08	1.8719e-07	227.692	361.782	300.473	48.5175	52.9705	53.527	114.574	179.148	329.093	31.714	39.83	45.4992
MSTRG.10756	ST	MF	-1.52431	7.93946	1.33873e-08	1.9317e-07	155.789	186.342	160.364	414.625	423.111	307.432	110.487	128.62	120.349	291.41	265.588	233.082
MSTRG.2040	ST	MF	2.57905	2.16955	1.41481e-08	2.03778e-07	12.4577	18.7364	14.7369	0.997986	1.14266	1.81211	4.83636	7.22651	9.3942	0.854826	0.0550899	1.70015
MSTRG.1566	ST	MF	1.4303	6.94331	1.43229e-08	2.05924e-07	212.933	190.43	268.313	81.144	63.4176	65.724	134.192	170.173	208.744	48.4686	53.1067	62.2578
MSTRG.7141	ST	MF	1.61922	4.80521	1.45177e-08	2.08348e-07	28.707	36.4508	35.5718	12.4364	14.2016	16.7969	31.3341	39.7458	49.0422	21.3706	15.8659	15.2204
MSTRG.9132	ST	MF	2.66232	7.57088	1.51162e-08	2.16548e-07	93.3653	79.3741	98.1492	43.1437	63.9073	57.1513	458.364	293.548	158	48.6396	35.533	42.5847
MSTRG.6335	ST	MF	1.64178	6.94493	1.56033e-08	2.23125e-07	163.643	133.403	166.897	49.5155	52.9705	89.0026	194.68	166.734	164.805	102.836	76.8504	90.1079
MSTRG.5411	ST	MF	3.90295	-0.042224	1.56532e-08	2.23436e-07	2.43738	1.77144	2.97642	0.0767682	0.163237	0.0696967	1.22612	1.57352	1.62734	0.683861	0.716169	0.971513
MSTRG.5902	ST	MF	5.40829	-0.245902	1.58891e-08	2.26398e-07	11.9161	11.5825	4.13795	0.0767682	0	0	1.43047	0.815897	1.70131	0	0.11018	0
MSTRG.7623	ST	MF	4.77707	2.7386	1.6435e-08	2.33759e-07	16.7909	24.5957	9.21963	0.921218	0.489711	0	7.49295	13.8702	14.794	0.854826	0.440719	2.34782
MSTRG.281	ST	MF	-3.09337	1.3398	1.68369e-08	2.39048e-07	1.76033	1.15825	1.5971	5.75761	2.77503	5.08786	0.544941	0.34967	0.517791	1.4532	2.97486	3.23838
MSTRG.6477	ST	MF	5.22747	1.55282	1.70323e-08	2.41391e-07	1.08328	0.681323	0.943742	0	0.0816186	0.348483	7.90165	4.89538	2.29307	0.512895	0.991618	0.647675
MSTRG.9745	ST	MF	1.60558	5.64323	1.83633e-08	2.59793e-07	44.55	53.3476	65.8442	26.5618	24.9753	26.5544	50.8158	89.8652	73.6002	36.2446	36.6899	43.2323
MSTRG.2959	ST	MF	-2.05974	5.67634	1.84011e-08	2.59866e-07	19.0251	19.2133	21.7061	122.445	73.1302	62.8664	14.5772	19.2319	22.6348	169.512	190.942	161.271
MSTRG.9905	ST	MF	1.23688	7.66795	1.88042e-08	2.65089e-07	132.296	145.19	226.571	117.379	124.55	142.739	230.374	285.214	297.804	120.359	138.882	179.487
MSTRG.7397	ST	MF	-1.34949	6.06468	1.91201e-08	2.69066e-07	89.777	77.4664	78.4758	100.106	107.737	95.2753	36.7835	34.0346	35.8015	42.3139	35.0372	46.9565
MSTRG.1808	ST	MF	-4.26038	0.212174	1.98647e-08	2.79034e-07	1.15099	3.27035	0.871147	2.37981	1.22428	2.57878	0.136235	0.116557	0	1.02579	1.6527	1.29535
MSTRG.4418	ST	MF	13.5986	5.77883	1.98985e-08	2.79034e-07	766.693	683.298	260.473	0	0	0	1.70294	84.5036	239.663	0.256448	0	0
MSTRG.10214	ST	MF	-2.92169	9.2861	2.05322e-08	2.87415e-07	54.8411	64.9982	83.6301	1022.55	1636.21	793.009	209.871	92.0215	102.966	545.464	167.859	133.826
MSTRG.3794	ST	MF	2.09296	9.08962	2.10799e-08	2.94565e-07	393.163	429.029	593.178	249.497	260.2	137.233	908.145	794.101	790.444	304.916	274.954	308.374
MSTRG.1014	ST	MF	2.08253	7.4595	2.11563e-08	2.95114e-07	551.187	566.247	417.86	52.1256	49.7873	114.93	303.601	258.581	239.959	64.6248	82.0289	80.3118
MSTRG.6623	ST	MF	-1.74654	3.90647	2.16889e-08	3.02015e-07	28.8424	24.5276	11.9057	20.7274	24.7304	27.3211	5.44941	7.28479	6.65731	6.75312	2.64432	1.94303
MSTRG.9809	ST	MF	-7.58533	-0.0119764	2.1836e-08	3.03531e-07	2.30197	0.408794	0.0725955	0.767682	1.46913	3.20605	0	0	0	1.11127	1.37725	0.242878
MSTRG.6870	ST	MF	2.79573	4.80507	2.24737e-08	3.11852e-07	52.81	67.7916	47.8405	5.22024	12.3244	4.32119	36.6473	43.8253	58.7322	6.41119	7.93295	7.44827
MSTRG.9593	ST	MF	-1.28496	6.38774	2.28006e-08	3.15837e-07	126.947	125.159	91.3252	123.981	109.287	143.854	47.2056	46.4478	44.0122	124.634	168.355	135.283
MSTRG.6522	ST	MF	3.19245	1.52241	2.33669e-08	3.2312e-07	3.31755	3.88354	7.33215	0.383841	0.326474	0.975753	5.85812	4.42915	3.55056	0.170965	0.0550899	0
MSTRG.1495	ST	MF	-1.73761	7.58046	2.41187e-08	3.32938e-07	248.816	105.605	219.747	362.96	267.056	301.159	96.1822	90.9725	60.6555	827.471	1483.79	1102.02
MSTRG.3508	ST	MF	2.30653	4.51728	2.42069e-08	3.33578e-07	13.2025	25.4815	36.9511	4.29902	10.8553	9.13026	31.0617	32.9855	44.0862	4.53058	8.70421	11.7391
MSTRG.10751	ST	MF	4.49793	3.76102	2.44247e-08	3.35998e-07	6.16116	4.0198	10.8167	1.07475	1.3059	1.18484	10.1495	51.9843	10.7996	2.22255	1.54252	1.61919
MSTRG.10848	ST	MF	5.32273	0.381893	2.55283e-08	3.50575e-07	0.27082	0.681323	1.16153	0.153536	0	0	1.08988	1.80663	3.6985	0.256448	0.11018	0.242878
MSTRG.10901	ST	MF	-2.96465	3.43984	2.68472e-08	3.67346e-07	1.82804	2.86155	2.68604	19.2688	27.2606	13.0333	2.04353	3.38014	1.40543	6.49667	12.9461	19.5922
MSTRG.6152	ST	MF	-3.00316	1.89804	2.68503e-08	3.67346e-07	2.6405	2.65716	1.88748	5.45054	5.55006	9.40905	0.817412	0.34967	1.10955	9.57405	9.03475	8.74362
MSTRG.7435	ST	MF	-2.96364	2.68127	2.6888e-08	3.67346e-07	4.19772	2.1121	4.13795	12.5132	8.56995	14.4272	1.02177	2.21458	0.739701	25.9867	25.3965	29.0644
MSTRG.5488	ST	MF	-2.13592	3.01071	2.70923e-08	3.69137e-07	9.20789	2.86155	4.50092	14.2789	12.0796	14.6363	1.77106	3.08875	3.55056	13.7627	20.4934	26.1499
MSTRG.6622	ST	MF	-5.32133	0.350551	2.71118e-08	3.69137e-07	0.338525	0.136265	0.508169	0.997986	3.5096	2.57878	0.0681177	0	0.0739701	2.90641	2.53414	4.85757
MSTRG.6980	ST	MF	1.77457	6.66364	2.72511e-08	3.70401e-07	92.4175	116.438	131.834	37.2326	37.2997	72.6936	116.277	153.214	178.786	76.8488	75.4732	80.4737
MSTRG.4359	ST	MF	-6.15595	7.16123	2.7815e-08	3.77421e-07	2.30197	1.9077	2.75863	405.95	420.009	42.3059	6.948	1.63179	2.29307	88.1325	114.973	68.0059
MSTRG.8537	ST	MF	-4.34588	2.36649	3.0323e-08	4.10753e-07	2.91132	10.2198	3.3394	9.74956	10.0391	10.5939	0	0.407948	0.961611	2.64996	2.80959	3.07646
MSTRG.3314	ST	MF	-3.41167	1.24321	3.15967e-08	4.2728e-07	2.57279	2.79342	2.10527	4.52932	3.42798	5.01816	0.613059	0.34967	0.0739701	4.95799	3.91138	4.77661
MSTRG.7551	ST	MF	7.08629	-0.442518	3.25984e-08	4.39436e-07	2.03115	0.408794	0.580764	0	0	0	1.02177	0.641062	1.77528	0	0	0
MSTRG.2783	ST	MF	-9.16637	1.43479	3.2606e-08	4.39436e-07	0.880166	1.09012	0.580764	1.22829	3.10151	12.3363	0	0	0	0.683861	0.16527	1.70015
MSTRG.9664	ST	MF	1.71199	4.96394	3.2837e-08	4.41802e-07	30.7381	33.1123	38.8386	11.9758	15.0994	19.2363	41.6199	36.5405	57.7706	23.2513	23.1929	26.7976
MSTRG.1686	ST	MF	-6.81923	-0.657468	3.29715e-08	4.42864e-07	0.744756	0.749455	0.508169	0.690914	1.06104	1.39393	0	0	0	1.02579	2.03833	2.34782
MSTRG.9665	ST	MF	1.28086	6.65593	3.32256e-08	4.45525e-07	94.0424	123.592	117.605	65.0227	53.3786	68.0936	112.53	131.767	163.4	71.4634	73.2696	70.5966
MSTRG.3350	ST	MF	-4.36188	0.820948	3.33636e-08	4.46169e-07	0.812461	1.02198	0.725955	4.98993	2.12208	2.71817	0.136235	0	0.29588	2.39351	15.4252	5.34332
MSTRG.4399	ST	MF	-4.04435	1.90311	3.34219e-08	4.46169e-07	3.11443	5.24618	3.2668	4.52932	8.73319	8.3636	0.749295	0.291392	0.0739701	0.0854826	0	0
MSTRG.2782	ST	MF	-12.5166	4.70443	3.34417e-08	4.46169e-07	3.9269	3.61101	1.5971	5.60408	8.89643	159.327	0	0	0	12.4805	4.51737	12.7106
MSTRG.10091	ST	MF	3.6336	-0.00140181	3.38938e-08	4.51445e-07	1.76033	1.9077	1.08893	0.153536	0.163237	0.0696967	1.43047	1.45696	1.62734	1.02579	2.09342	2.5907
MSTRG.6735	ST	MF	-2.78171	4.22752	3.40439e-08	4.52688e-07	10.9682	13.6946	6.24322	55.4266	17.7112	29.412	3.81459	5.01194	4.58614	33.7656	16.6372	20.4827
MSTRG.9302	ST	MF	-4.15615	0.590291	3.41341e-08	4.5313e-07	2.09886	1.97584	1.08893	2.84042	3.83607	1.53333	0.0681177	0.174835	0.14794	1.53869	2.80959	1.37631
MSTRG.3362	ST	MF	3.26415	1.88701	3.45202e-08	4.57493e-07	12.9994	7.56268	13.9383	0.614146	0.244856	1.25454	6.33494	4.37088	7.69289	0.0854826	0.716169	0.566716
MSTRG.784	ST	MF	-1.51633	6.06645	3.51113e-08	4.64554e-07	122.005	96.9522	72.6681	89.3582	90.515	136.954	25.8847	32.1696	41.1274	90.2696	90.4025	101.604
MSTRG.9624	ST	MF	-1.33077	6.32425	3.51869e-08	4.64782e-07	51.7944	56.686	56.189	124.518	117.286	120.645	36.7835	51.4598	41.0534	104.203	152.434	137.874
MSTRG.6674	ST	MF	-6.42775	7.03776	3.69312e-08	4.87015e-07	2.97902	1.02198	1.30672	644.776	73.7016	88.1663	5.10883	1.69007	1.4794	567.348	1949.3	1621.29
MSTRG.9724	ST	MF	4.51183	0.119934	3.74449e-08	4.92973e-07	10.0881	10.6968	8.42108	0.0767682	0.0816186	0.0696967	2.17977	0.932454	2.07116	0.0854826	0	0.161919
MSTRG.3100	ST	MF	3.44523	1.28408	3.78594e-08	4.97607e-07	3.38525	0.953852	4.06535	0.460609	0.244856	0.487877	1.97541	4.25432	5.91761	1.28224	3.69102	4.53373
MSTRG.1090	ST	MF	-3.32459	1.27199	3.83272e-08	5.02926e-07	1.01558	1.56704	1.01634	3.99195	2.77503	6.48179	0.476824	0.174835	0.517791	1.11127	2.25869	3.07646
MSTRG.590	ST	MF	-8.86049	1.10777	3.84774e-08	5.04067e-07	1.48951	7.76708	1.81489	1.6889	9.14128	1.88181	0	0	0	1.02579	2.47905	0.971513
MSTRG.8238	ST	MF	2.90833	5.45404	4.03234e-08	5.27383e-07	70.1425	79.1015	77.7498	7.83036	5.30521	20.212	88.553	71.7406	56.1433	55.3072	68.0911	73.5112
MSTRG.7205	ST	MF	-3.92968	0.892129	4.12549e-08	5.38681e-07	2.6405	2.92969	1.30672	2.84042	2.61179	4.87877	0.136235	0.407948	0	2.47899	6.11498	8.90554
MSTRG.1473	ST	MF	-1.33801	6.96542	4.29323e-08	5.59666e-07	71.0226	89.662	81.4522	150.773	206.413	210.972	68.1177	69.9923	62.0609	195.841	225.097	181.187
MSTRG.1963	ST	MF	4.33807	-0.0277297	4.33402e-08	5.6406e-07	1.21869	1.15825	1.45191	0.0767682	0	0.139393	1.158	2.09802	1.25749	0	0	0
MSTRG.9285	ST	MF	1.60657	6.61632	4.37044e-08	5.67873e-07	110.766	120.185	165.518	48.2872	35.096	71.927	118.797	141.675	160.367	64.7103	72.278	76.9115
MSTRG.794	ST	MF	3.88551	4.10707	4.49294e-08	5.82839e-07	154.368	139.33	84.4286	2.14951	2.44856	2.23029	7.90165	28.4398	57.6227	4.10316	10.5773	8.82458
MSTRG.1500	ST	MF	-1.72229	7.0215	4.52153e-08	5.85594e-07	146.175	59.3432	128.349	240.284	211.066	176.123	66.2785	61.3671	41.8671	565.553	1199.09	1215.93
MSTRG.3946	ST	MF	4.5461	-0.296396	4.6161e-08	5.96871e-07	1.55722	0.476926	1.37932	0	0	0.139393	0.88553	1.39868	1.40543	0	0	0
MSTRG.611	ST	MF	-5.18801	0.185517	4.63846e-08	5.9879e-07	0.13541	0	0.145191	1.76567	3.18312	1.25454	0	0.116557	0	0	0.385629	0.404797
MSTRG.7343	ST	MF	-4.79362	4.22519	4.68574e-08	6.03914e-07	1.01558	1.56704	1.5971	64.9459	13.9568	34.4998	0.953648	0.34967	2.44101	11.3692	21.7054	29.2264
MSTRG.4687	ST	MF	-1.30448	5.41266	4.76932e-08	6.12841e-07	31.4152	31.6134	26.8604	63.1802	57.5411	71.3694	21.1165	22.3789	26.1854	70.6941	70.7905	66.7106
MSTRG.9450	ST	MF	2.26405	5.93622	4.77296e-08	6.12841e-07	81.8555	59.4113	85.082	11.592	28.24	27.1817	74.7251	82.5221	133.072	29.7479	27.545	28.9025
MSTRG.10496	ST	MF	-1.97365	6.59919	4.77809e-08	6.12841e-07	111.984	73.5828	92.7045	190.001	132.875	166.296	51.0201	32.4028	26.2594	134.635	178.877	188.716
MSTRG.3786	ST	MF	2.06129	7.10973	4.79332e-08	6.13807e-07	99.865	149.21	105.917	71.0873	60.4794	35.3362	160.962	185.908	292.404	60.6071	59.3318	71.4062
MSTRG.8282	ST	MF	1.33236	8.42127	4.82518e-08	6.16895e-07	347.733	255.019	257.932	216.717	186.907	213.969	483.908	454.804	449.072	230.974	244.489	269.838
MSTRG.2548	ST	MF	1.35802	5.12409	4.88393e-08	6.23406e-07	34.5296	25.4133	42.6136	21.8789	19.3436	20.4908	42.9823	48.1962	50.9654	18.4642	17.794	20.0779
MSTRG.10846	ST	MF	3.60094	1.35266	4.94216e-08	6.29829e-07	1.55722	1.63517	4.21054	0.690914	0.163237	0.278787	2.45224	4.19604	6.21349	0.598378	1.87306	10.8486
MSTRG.1772	ST	MF	-4.68423	-0.188682	5.11114e-08	6.50324e-07	0.947871	2.18023	0.798551	1.53536	0.979423	2.0212	0	0	0.14794	1.28224	3.63593	0.971513
MSTRG.6612	ST	MF	7.27866	6.82522	5.20603e-08	6.61341e-07	46.8519	15.6704	59.0202	3.07073	1.3059	0.0696967	387.862	127.571	102.596	6.24023	5.17845	9.71513
MSTRG.3740	ST	MF	1.62866	7.79992	5.47983e-08	6.95013e-07	317.198	225.381	259.166	109.779	104.472	131.936	387.385	319.89	236.63	97.1937	76.4097	85.9789
MSTRG.6296	ST	MF	1.97727	7.69399	5.63343e-08	7.13359e-07	215.302	151.322	273.903	53.7377	128.06	82.5905	294.337	320.706	322.214	77.6182	60.4336	73.6731
MSTRG.5428	ST	MF	1.21733	6.45579	5.73025e-08	7.24468e-07	106.5	80.1235	109.982	53.5074	57.786	55.5482	111.1	124.657	111.695	82.4052	62.472	73.5921
MSTRG.1934	ST	MF	-6.96617	-0.536807	5.91759e-08	7.46281e-07	0.0677051	0.0681323	0.362978	0.614146	1.14266	1.74242	0	0	0	0.170965	0.385629	0.890554
MSTRG.3992	ST	MF	-2.22567	2.39493	5.92153e-08	7.46281e-07	3.38525	5.72311	4.57352	8.06066	7.75377	11.0818	2.04353	1.28212	1.77528	6.32571	6.39043	8.33882
MSTRG.7531	ST	MF	3.55922	3.55279	5.96982e-08	7.51179e-07	0.677051	5.65498	0.580764	0.921218	2.53018	2.29999	33.4458	13.1126	12.6489	5.12895	5.67426	0.242878
MSTRG.9508	ST	MF	-1.69979	5.92906	6.10552e-08	7.67042e-07	41.7063	31.7496	27.8041	107.936	110.838	73.1815	25.2717	31.9365	23.8184	188.318	212.867	192.845
MSTRG.6928	ST	MF	6.21166	1.69968	6.14904e-08	7.71293e-07	2.91132	2.3165	5.73505	0	0.244856	0	10.2858	2.21458	4.58614	0.769343	0.385629	0.0809594
MSTRG.6116	ST	MF	-2.19585	2.78197	6.17667e-08	7.73191e-07	4.80706	4.49673	3.70237	11.4385	12.4876	11.0818	2.79282	2.27286	1.70131	5.21444	2.97486	4.37181
MSTRG.10578	ST	MF	2.68875	6.88134	6.18359e-08	7.73191e-07	66.6218	49.1915	81.1618	41.9922	32.6474	24.6726	300.603	155.778	108.292	34.7059	31.842	36.9985
MSTRG.8074	ST	MF	3.089	5.84374	6.19553e-08	7.73336e-07	239.27	277.298	311.072	7.83036	10.9369	20.0029	37.3966	104.318	156.817	23.6787	26.6635	48.8995
MSTRG.891	ST	MF	1.54574	6.56937	6.20416e-08	7.73336e-07	91.8758	72.4246	77.2417	44.6791	50.6035	58.5452	161.439	129.494	105.703	57.6152	43.521	39.3463
MSTRG.4188	ST	MF	1.13933	7.00794	6.44897e-08	8.02594e-07	86.0532	101.108	97.4232	82.6026	75.2523	97.5056	161.984	164.986	175.087	90.526	94.7547	105.004
MSTRG.9697	ST	MF	2.05568	6.29806	6.47434e-08	8.04494e-07	52.1329	72.0839	72.6681	22.5698	32.2393	42.515	75.6787	106.475	183.742	28.8931	29.2527	32.2219
MSTRG.6595	ST	MF	-1.74339	6.89784	6.62151e-08	8.21501e-07	30.7381	22.5518	55.6808	264.927	170.42	140.787	44.549	53.9657	57.6227	102.75	112.273	90.8365
MSTRG.6415	ST	MF	1.40237	8.29046	6.63661e-08	8.22093e-07	297.564	250.59	388.967	191.844	188.294	161.836	347.536	438.719	511.651	187.976	148.853	165.076
MSTRG.3144	ST	MF	-3.88476	-0.0845207	6.75656e-08	8.35653e-07	1.21869	1.70331	1.16153	1.6889	1.71399	1.39393	0.136235	0	0.14794	1.70965	7.16169	5.66716
MSTRG.4979	ST	MF	-3.24782	0.453185	6.76923e-08	8.35922e-07	1.2864	1.36265	2.61344	2.07274	2.53018	2.50908	0.0681177	0.407948	0.14794	1.88062	6.94133	4.29085
MSTRG.6473	ST	MF	1.28955	7.97033	6.88956e-08	8.49464e-07	192.215	239.553	316.88	152.078	163.645	143.993	326.556	301.707	383.313	95.0566	151.607	116.986
MSTRG.3643	ST	MF	-2.98803	1.10283	6.9091e-08	8.50557e-07	1.76033	2.24836	1.88748	2.84042	3.34636	5.22725	0.544941	0.466227	0.22191	2.99189	1.6527	3.80509
MSTRG.8529	ST	MF	2.9273	7.3643	7.06816e-08	8.68136e-07	303.86	333.848	228.313	20.8042	22.69	81.4754	227.241	282.125	321.696	351.419	422.815	385.286
MSTRG.10039	ST	MF	1.43941	8.02241	7.0737e-08	8.68136e-07	302.1	487.009	403.994	174.494	119.898	149.221	342.973	308.234	430.136	102.75	104.23	92.1318
MSTRG.5715	ST	MF	2.03221	6.91598	7.1319e-08	8.73932e-07	110.766	75.7631	144.247	35.3134	59.9897	55.0604	250.537	129.902	162.512	51.2041	60.7091	53.919
MSTRG.10768	ST	MF	-2.16005	4.59581	7.19029e-08	8.79733e-07	25.9311	17.51	21.0527	56.1175	25.6282	42.9331	9.74083	6.9934	8.06274	105.571	88.1439	93.5081
MSTRG.8152	ST	MF	-1.40351	6.6325	7.28034e-08	8.89385e-07	116.453	107.785	74.0475	168.276	108.471	181.63	46.2519	52.4505	55.9953	192.592	369.102	236.159
MSTRG.5573	ST	MF	2.70632	1.27042	7.40082e-08	9.01639e-07	2.03115	2.18023	1.30672	0.921218	0.408093	0.557573	4.2233	3.08875	3.84644	2.13706	3.58084	4.45277
MSTRG.7028	ST	MF	8.45975	12.7545	7.40329e-08	9.01639e-07	6480.39	942.814	5446.26	10.6708	106.512	2.43938	17716.2	11418.5	9347.6	8.20633	7.16169	9.87705
MSTRG.9426	ST	MF	1.51011	5.69297	7.43849e-08	9.04543e-07	51.7944	45.4442	63.1581	33.3942	28.4033	22.5817	68.7989	68.4771	79.8137	50.0928	29.5282	46.6326
MSTRG.6237	ST	MF	-1.34329	6.47106	7.63337e-08	9.26826e-07	74.4079	93.9544	93.7208	145.245	142.424	112.56	41.8924	47.7882	52.9626	117.453	147.476	113.91
MSTRG.1993	ST	MF	1.35908	7.08803	8.16508e-08	9.89876e-07	135.749	159.838	183.159	83.2167	59.9897	100.084	191.343	170.289	192.618	72.0618	63.5738	83.4692
MSTRG.2409	ST	MF	-1.75577	7.07134	8.61806e-08	1.0432e-06	189.574	195.063	104.683	256.099	235.306	159.257	69.8887	51.8094	50.9654	297.137	325.692	414.188
MSTRG.8498	ST	MF	1.66173	4.88396	8.69459e-08	1.05087e-06	34.7327	30.3189	50.5265	10.4405	17.9561	16.3787	38.8271	40.7948	47.4888	14.4466	17.0779	16.2728
MSTRG.7194	ST	MF	-7.35056	-0.210072	8.80384e-08	1.06246e-06	0.947871	2.65716	0.871147	0.690914	1.14266	2.78787	0	0	0	1.28224	5.4539	5.34332
MSTRG.1677	ST	MF	-6.71928	-0.744672	8.84117e-08	1.06535e-06	0.13541	0	0.0725955	1.07475	1.14266	0.696967	0	0	0	0	0.440719	0.0809594
MSTRG.8232	ST	MF	-2.74812	7.2116	9.14057e-08	1.09922e-06	67.1635	109.693	103.884	372.863	317.088	110.957	26.634	35.7829	47.7107	649.411	523.74	704.509
MSTRG.9438	ST	MF	-1.56576	8.30711	9.14985e-08	1.09922e-06	243.874	307.617	196.661	473.583	616.792	397.271	132.148	150.067	173.608	340.135	286.357	330.072
MSTRG.1935	ST	MF	-4.71514	-0.164519	9.21346e-08	1.1052e-06	1.01558	2.3165	0.580764	0.921218	1.63237	2.0909	0	0	0.14794	1.19676	1.48743	0.485757
MSTRG.4406	ST	MF	4.4402	5.86997	9.4315e-08	1.12965e-06	1349.36	1761.29	339.239	1.22829	10.3656	4.53028	49.1128	107.698	167.098	7.77891	36.4695	16.3538
MSTRG.3086	ST	MF	-4.5211	-0.323833	9.59371e-08	1.14621e-06	0.677051	0.61319	0.435573	1.61213	1.3059	1.11515	0.136235	0	0	0.170965	0.385629	0.161919
MSTRG.9912	ST	MF	-3.85081	7.3252	9.59851e-08	1.14621e-06	80.2982	70.8575	52.6318	580.444	208.617	145.108	30.4486	16.9007	10.1339	97.5356	13.2767	13.3583
MSTRG.544	ST	MF	4.46302	0.428217	9.73465e-08	1.16073e-06	1.01558	1.97584	1.6697	0.307073	0	0	2.45224	1.39868	2.73689	0	0	0
MSTRG.1257	ST	MF	3.58614	4.46372	9.78186e-08	1.16461e-06	59.3097	38.7673	35.6444	2.61012	6.20301	1.67272	53.9492	37.3564	21.2294	1.9661	1.04671	3.31934
MSTRG.5631	ST	MF	4.76452	3.30637	1.01305e-07	1.20431e-06	0.406231	1.22638	1.01634	0.997986	0.734567	0.41818	31.0617	16.1431	4.36423	0.170965	0.605989	0.323838
MSTRG.7132	ST	MF	1.47504	4.73176	1.01558e-07	1.20501e-06	23.3583	30.0463	34.1199	13.6647	13.7119	17.0757	39.0995	36.6571	34.1002	23.2513	18.5102	16.4348
MSTRG.7211	ST	MF	-5.14377	0.173095	1.01666e-07	1.20501e-06	1.21869	1.22638	1.23412	1.15152	1.46913	3.55453	0	0.116557	0	0.598378	1.32216	0.404797
MSTRG.2359	ST	MF	1.36436	8.47292	1.04895e-07	1.24143e-06	375.831	344.34	475.283	206.046	234.49	186.09	452.097	505.39	495.526	257.559	315.445	329.262
MSTRG.10072	ST	MF	3.09396	5.95332	1.1138e-07	1.31623e-06	224.036	300.736	236.807	6.60206	10.2839	25.1605	51.0883	124.774	144.168	10.0015	7.54732	8.09594
MSTRG.10618	ST	MF	1.93288	6.15585	1.12086e-07	1.32261e-06	69.3977	61.5234	75.6446	22.8769	21.8738	50.5301	109.193	112.827	96.9008	76.5924	58.2851	51.0854
MSTRG.4711	ST	MF	2.76576	3.61328	1.13382e-07	1.33593e-06	4.73936	9.60665	8.34849	2.22628	3.26474	4.39089	28.2007	19.2319	11.2435	2.30803	3.47066	3.15742
MSTRG.6696	ST	MF	2.63258	6.8602	1.17519e-07	1.38262e-06	150.102	119.572	304.684	39.5356	26.3628	36.3817	76.2918	180.721	325.764	24.9609	43.6312	34.8935
MSTRG.2909	ST	MF	1.85725	4.49418	1.18245e-07	1.38912e-06	43.1959	42.6508	30.9257	6.60206	10.2839	14.0787	29.3587	30.9458	39.8699	10.6853	14.2132	13.925
MSTRG.3882	ST	MF	1.21488	6.26432	1.2004e-07	1.40813e-06	104.334	97.8379	101.126	41.5316	47.7469	57.7785	96.8633	104.435	103.114	69.8393	68.9175	84.1169
MSTRG.9808	ST	MF	-4.53846	0.130511	1.2023e-07	1.40828e-06	0.338525	0.272529	0.725955	1.38183	1.14266	3.34544	0.0681177	0.0582783	0.0739701	0.683861	0.27545	0.485757
MSTRG.5943	ST	MF	1.56799	4.70452	1.22763e-07	1.43584e-06	20.1084	23.3012	23.8839	15.2001	13.8752	12.1969	39.5083	32.1696	38.0946	14.1046	14.5437	14.2489
MSTRG.5627	ST	MF	-3.63125	2.47899	1.24628e-07	1.45552e-06	0.880166	0.681323	1.74229	18.5779	6.93758	6.06361	0.408706	0.874175	1.03558	2.47899	2.58923	2.50974
MSTRG.6436	ST	MF	-3.12792	1.00493	1.2518e-07	1.45983e-06	1.82804	1.49891	1.30672	2.07274	3.83607	4.80907	0.476824	0.291392	0.29588	1.53869	3.02995	3.88605
MSTRG.9040	ST	MF	1.69684	6.18497	1.25403e-07	1.46028e-06	79.1473	114.122	89.4377	49.2084	31.4232	26.9726	105.174	100.88	108.662	25.9012	27.3246	24.9355
MSTRG.2950	ST	MF	-2.77832	1.2001	1.25817e-07	1.46226e-06	1.15099	1.29451	0.943742	4.14548	3.5096	4.32119	0.817412	0.407948	0.29588	2.22255	0.991618	0.890554
MSTRG.10171	ST	MF	2.00035	9.52472	1.2594e-07	1.46226e-06	441.437	232.808	516.227	198.292	325.005	418.738	1289.13	1152.45	870.702	330.732	109.243	115.124
MSTRG.3126	ST	MF	-3.73158	1.05455	1.26575e-07	1.46749e-06	1.2864	3.20222	2.32306	3.68487	2.2037	5.64543	0.476824	0.116557	0.14794	1.62417	2.36887	4.12893
MSTRG.7323	ST	MF	1.37884	6.12466	1.27681e-07	1.47817e-06	120.041	122.979	104.828	47.1357	33.382	42.0968	76.4962	95.693	115.467	74.5408	86.4361	67.763
G6O67_003757	ST	MF	3.42619	1.39514	1.28533e-07	1.48588e-06	0.812461	2.45276	3.04901	0.0767682	0.408093	0.83636	4.08706	5.36161	3.40262	1.9661	1.21198	2.5907
MSTRG.5724	ST	MF	2.97297	6.161	1.2884e-07	1.48727e-06	83.4127	45.5805	185.046	12.6668	30.0356	7.38785	125.95	101.171	132.111	10.7708	9.20002	13.1964
MSTRG.5783	ST	MF	2.24727	3.99494	1.32859e-07	1.53143e-06	14.2181	12.5363	9.36483	4.60609	5.7133	7.17876	32.2878	24.5935	16.0515	5.98378	4.07665	5.01948
MSTRG.5710	ST	MF	1.65463	7.77316	1.335e-07	1.5366e-06	248.478	113.236	212.56	81.3743	144.791	106.706	350.465	274.724	312.228	110.102	117.507	111.238
MSTRG.3626	ST	MF	-3.46136	1.50746	1.35136e-07	1.55318e-06	6.90592	7.08575	4.57352	2.61012	4.24417	9.13026	0.408706	0.466227	0.36985	9.74501	11.624	12.5487
MSTRG.3026	ST	MF	-5.41224	1.20312	1.39225e-07	1.59787e-06	3.31755	6.74509	3.3394	2.07274	8.65157	2.64847	0	0.116557	0.14794	4.61606	4.903	4.53373
MSTRG.7247	ST	MF	-3.70624	0.425338	1.42136e-07	1.62893e-06	1.96345	1.97584	1.45191	1.6889	1.71399	3.76362	0.204353	0.174835	0.0739701	1.62417	5.23354	4.77661
MSTRG.8740	ST	MF	2.26083	2.86251	1.42988e-07	1.63635e-06	8.05691	6.94949	14.0109	2.76365	2.69341	2.29999	8.37847	15.502	9.61611	4.70154	5.83953	4.45277
MSTRG.7594	ST	MF	1.32866	8.45786	1.49597e-07	1.70805e-06	560.598	535.588	590.347	171.807	231.878	231.602	440.176	459.991	530.513	321.073	228.623	302.707
MSTRG.5634	ST	MF	1.7274	8.39009	1.49682e-07	1.70805e-06	786.666	746.116	701.563	126.744	137.772	234.599	565.241	468.966	415.564	126.771	129.021	128.402
MSTRG.3243	ST	MF	-1.43349	6.21667	1.50542e-07	1.71541e-06	47.5967	39.7211	38.0401	90.3562	128.876	124.548	41.8924	37.5895	33.6564	80.6101	69.5786	68.7346
MSTRG.9764	ST	MF	2.03846	7.27658	1.50884e-07	1.71685e-06	137.035	220.135	130.091	88.1299	55.9903	46.3483	299.854	217.262	180.931	244.138	171.275	195.922
MSTRG.10481	ST	MF	-7.23226	-0.345028	1.53809e-07	1.74763e-06	0.406231	0	0	1.6889	1.87723	0.557573	0	0	0	0.170965	0.771259	0.161919
MSTRG.10488	ST	MF	-1.73278	8.34484	1.54887e-07	1.75738e-06	118.416	71.0619	111.434	442.108	653.275	480.628	168.046	143.54	110.659	257.217	41.7031	31.898
MSTRG.8366	ST	MF	2.29025	6.09751	1.56516e-07	1.77333e-06	136.223	109.829	144.102	14.893	39.8299	17.9817	101.359	103.677	117.538	23.9351	20.4934	23.964
MSTRG.1586	ST	MF	1.21079	7.13676	1.58367e-07	1.79175e-06	156.602	171.08	185.845	102.178	72.8854	94.0208	169.817	191.095	197.426	129.506	117.948	120.872
MSTRG.10197	ST	MF	1.78184	7.99957	1.59051e-07	1.79694e-06	768.182	987.781	607.697	82.8329	99.5747	188.739	381.595	384.695	355.278	157.544	107.095	100.633
MSTRG.2439	ST	MF	-2.00735	3.13364	1.60059e-07	1.80576e-06	3.11443	4.29233	2.61344	11.8223	17.8745	14.0787	3.33777	3.55498	2.81086	14.4466	9.75091	13.6012
MSTRG.5866	ST	MF	-2.80552	0.928358	1.65005e-07	1.85893e-06	2.57279	2.45276	3.12161	3.6081	3.67284	2.50908	0.272471	0.582783	0.36985	2.22255	1.43234	0.485757
MSTRG.2161	ST	MF	-1.56478	5.76754	1.68716e-07	1.89805e-06	37.1701	44.286	30.3449	76.9985	93.1268	87.0511	30.3124	26.9829	19.824	23.9351	18.8408	20.6447
MSTRG.2173	ST	MF	-3.37401	5.6048	1.73046e-07	1.94402e-06	4.26542	4.63299	6.17062	121.678	126.509	25.6484	6.67553	8.50864	9.17229	120.274	63.6289	80.4737
MSTRG.4387	ST	MF	-10.7375	6.07053	1.76914e-07	1.98468e-06	0	0.0681323	0.145191	101.18	2.04046	340.608	0	0.0582783	0.14794	74.2843	1587.09	1208.4
MSTRG.1908	ST	MF	-1.26795	5.41636	1.79614e-07	2.01213e-06	44.9562	40.7431	34.1925	63.3338	56.6433	71.23	23.16	24.8266	22.7828	43.7671	48.3139	32.1409
MSTRG.6801	ST	MF	-2.97497	7.72194	1.79999e-07	2.01361e-06	145.498	135.311	554.775	349.986	137.935	730.56	44.7533	35.4915	55.2556	86.7648	60.8744	53.9999
MSTRG.8707	ST	MF	2.19305	7.47442	1.82098e-07	2.03424e-06	423.631	542.946	367.116	71.855	30.8518	102.733	277.443	248.207	302.168	334.493	146.484	171.634
MSTRG.2958	ST	MF	-3.17389	8.18506	1.84028e-07	2.05292e-06	43.8052	37.7453	62.5048	821.573	623.403	177.936	37.6691	62.3578	66.4251	937.487	893.999	793.645
MSTRG.126	ST	MF	1.56075	4.95029	1.91432e-07	2.13252e-06	34.0557	41.0156	33.1036	19.192	16.8134	13.0333	38.6908	47.0889	44.8998	21.5416	24.3497	25.5022
MSTRG.10620	ST	MF	1.30352	8.32106	1.94098e-07	2.15921e-06	191.267	211.687	308.168	189.541	199.394	194.523	470.557	411.853	402.323	156.262	140.534	148.156
MSTRG.9900	ST	MF	3.97298	1.93049	1.96509e-07	2.18297e-06	2.7082	8.244	5.51726	0.153536	0.734567	0.487877	4.632	3.38014	12.0571	0.427413	0.27545	0.0809594
MSTRG.7509	ST	MF	-1.7984	8.07244	1.9679e-07	2.18306e-06	81.9232	93.4093	80.0729	586.279	347.614	384.935	140.05	96.101	101.635	359.54	162.625	190.74
MSTRG.400	ST	MF	-1.36827	7.61397	1.97534e-07	2.18785e-06	125.661	182.663	128.349	354.055	276.932	259.063	94.6155	118.014	97.4926	216.869	202.125	236.725
MSTRG.3795	ST	MF	1.62556	5.61189	1.97771e-07	2.18785e-06	38.1857	47.6926	40.8713	27.9436	21.7105	25.9969	87.8037	57.3459	61.765	28.3802	27.8204	34.6506
MSTRG.4411	ST	MF	11.8814	4.07061	2.07644e-07	2.29387e-06	312.594	442.451	135.173	0	0	0	0.681177	26.5166	71.8249	0	0	0
MSTRG.5793	ST	MF	1.665	5.92129	2.13283e-07	2.3529e-06	76.3036	50.486	61.6336	20.0365	31.2599	41.3998	95.0923	84.6202	79.8137	32.1414	22.8072	30.2788
MSTRG.7111	ST	MF	5.0467	7.65832	2.1435e-07	2.35859e-06	373.461	253.452	430.492	12.5132	1.71399	24.4635	608.972	257.649	216.806	1.4532	2.31378	1.86207
MSTRG.8542	ST	MF	-3.95574	-0.0328899	2.1439e-07	2.35859e-06	0.27082	1.70331	1.5971	2.14951	1.46913	1.39393	0.204353	0.0582783	0	0.598378	0.991618	1.70015
MSTRG.4029	ST	MF	-1.1967	6.67373	2.16336e-07	2.37671e-06	94.7871	109.897	78.5484	143.787	146.832	159.745	61.5103	61.4837	51.927	104.032	110.015	96.0988
MSTRG.3114	ST	MF	-6.13117	0.384075	2.19747e-07	2.41086e-06	0.13541	0.953852	0.217787	1.38183	1.06104	4.94846	0.0681177	0	0	2.22255	0.881439	2.9955
MSTRG.6050	ST	MF	3.42245	0.625797	2.28798e-07	2.50671e-06	0.880166	0.817587	0.508169	0.0767682	0.163237	0.487877	2.99718	2.50597	1.70131	1.02579	0.385629	0.566716
MSTRG.5335	ST	MF	-1.4078	5.05804	2.35374e-07	2.57521e-06	76.7776	53.1432	33.1036	52.663	54.2764	45.0937	14.8497	16.9007	20.0459	46.9299	57.1833	45.1754
MSTRG.10716	ST	MF	-1.75171	8.54494	2.37912e-07	2.59941e-06	178.064	214.617	159.347	610	724.283	474.843	170.635	188.356	122.642	398.092	269.169	218.752
MSTRG.7358	ST	MF	-1.75219	6.46188	2.41618e-07	2.63628e-06	71.1581	108.603	72.0874	141.484	188.049	95.345	39.5083	36.8902	37.6508	91.8083	47.4324	61.934
MSTRG.6208	ST	MF	-1.13605	7.85051	2.42304e-07	2.64015e-06	149.628	155.342	139.892	305.998	318.721	383.61	129.151	141.616	138.768	228.238	216.724	268.623
MSTRG.8676	ST	MF	2.07542	6.06746	2.4271e-07	2.64096e-06	37.3055	20.4397	52.4866	23.3375	23.8326	34.7786	150.199	76.9274	74.192	16.2417	16.1413	20.1589
MSTRG.1069	ST	MF	-6.76361	-0.694564	2.65216e-07	2.88192e-06	0.0677051	0.204397	0	1.07475	0.489711	1.46363	0	0	0	0.427413	0.495809	0.647675
MSTRG.4482	ST	MF	2.67693	3.02573	2.70005e-07	2.92996e-06	13.2025	16.8968	10.8893	1.84244	1.06104	4.04241	14.1685	12.8212	12.1311	8.03536	5.39881	8.1769
MSTRG.10541	ST	MF	-4.44457	2.12275	2.71715e-07	2.94451e-06	3.45296	2.45276	1.01634	4.91316	13.4671	7.10906	0	0.466227	0.591761	3.76123	1.54252	1.29535
MSTRG.8461	ST	MF	2.03528	7.60958	2.77153e-07	2.99658e-06	166.555	72.9015	166.171	62.7196	65.3765	117.718	413.202	221.807	242.104	66.5909	45.945	51.4902
MSTRG.4116	ST	MF	-1.39971	5.28148	2.77273e-07	2.99658e-06	27.8945	36.4508	21.1979	60.9539	46.7674	71.4391	16.3482	21.0385	23.4485	53.7685	55.3654	45.7421
MSTRG.5462	ST	MF	2.13262	5.59331	2.92821e-07	3.16033e-06	52.336	46.875	44.5011	14.893	11.345	31.5029	85.8283	69.1181	65.9073	13.5062	13.3868	10.4438
MSTRG.8247	ST	MF	5.98343	4.77168	2.94834e-07	3.17774e-06	296.413	241.801	128.422	0.460609	0.897804	1.32424	5.17694	29.4306	124.714	0.940308	0.605989	0.161919
MSTRG.7031	ST	MF	3.26017	5.09049	3.04043e-07	3.27257e-06	14.9628	17.9188	18.5845	3.83841	12.3244	3.83332	83.376	42.4849	45.6395	13.3353	19.1162	19.5922
MSTRG.3120	ST	MF	-2.15013	2.08347	3.17146e-07	3.409e-06	2.43738	1.36265	4.13795	5.37377	6.61111	9.40905	1.08988	1.63179	1.55337	4.61606	10.6324	7.36731
MSTRG.3343	ST	MF	1.24925	7.76745	3.23083e-07	3.46814e-06	153.555	159.77	203.485	151.694	132.222	123.154	298.832	291.8	276.648	124.206	95.5259	91.4032
MSTRG.3684	ST	MF	-1.32657	6.14348	3.24161e-07	3.47192e-06	65.2677	53.6882	50.3813	125.593	101.86	90.536	33.9226	38.5803	42.015	122.582	177.72	120.306
MSTRG.4668	ST	MF	1.58871	7.94042	3.24307e-07	3.47192e-06	366.217	475.018	373.504	112.312	136.058	140.369	444.059	318.957	269.399	111.982	62.6923	75.1304
MSTRG.5456	ST	MF	1.47639	5.99131	3.28554e-07	3.51266e-06	151.321	136.673	100.908	28.5578	28.6481	50.3907	88.8255	81.5897	94.6077	114.034	68.9726	80.5546
G6O67_000591	ST	MF	3.15137	0.827594	3.34816e-07	3.57094e-06	10.0204	1.49891	3.55718	0.0767682	0.244856	0.696967	2.17977	3.03047	3.18071	0	0	0
MSTRG.10037	ST	MF	-2.85407	6.78586	3.34902e-07	3.57094e-06	13.8795	20.5759	15.971	304.539	172.378	129.566	40.8025	15.0941	18.4185	175.838	333.239	370.47
MSTRG.8279	ST	MF	1.83135	5.88106	3.36368e-07	3.58178e-06	148.139	114.122	109.111	15.5839	31.0151	35.7544	66.2104	99.5394	96.5309	64.3684	61.866	55.7811
MSTRG.5784	ST	MF	1.89133	9.36016	3.4437e-07	3.66209e-06	364.998	242.21	449.729	228.616	392.259	257.947	1106.57	1052.22	751.98	213.108	131.445	119.658
MSTRG.1469	ST	MF	1.50064	4.46175	3.46712e-07	3.68208e-06	42.1126	30.0463	34.6281	12.5132	11.4266	12.2666	34.127	28.1484	29.0702	26.756	21.5402	23.964
MSTRG.7550	ST	MF	7.31359	-0.260097	3.48827e-07	3.69961e-06	1.3541	0.545058	0.145191	0	0	0	1.02177	0.524505	2.51498	0	0	0
MSTRG.10400	ST	MF	2.01676	4.91781	3.54397e-07	3.75369e-06	40.4876	31.7496	37.0963	7.75359	10.6104	20.0029	51.3607	41.4359	43.4204	12.3095	7.60241	9.71513
MSTRG.10535	ST	MF	-3.8383	0.516832	3.60434e-07	3.81255e-06	1.15099	2.52089	0.725955	1.84244	1.79561	4.1121	0	0.233113	0.22191	0.512895	0.771259	0.0809594
MSTRG.9492	ST	MF	-7.90053	0.223349	3.69407e-07	3.89883e-06	0	0	0.290382	1.07475	4.48902	0.975753	0	0	0	0.512895	1.87306	0.971513
MSTRG.7372	ST	MF	1.33394	5.36279	3.69569e-07	3.89883e-06	70.0071	106.627	80.2907	20.2668	22.69	31.3635	49.7259	59.7936	57.4747	23.5932	35.6432	31.6551
MSTRG.6441	ST	MF	1.43416	6.41236	3.76681e-07	3.96861e-06	90.454	75.0817	67.2961	48.2872	34.443	64.1906	123.429	117.664	109.846	67.8732	77.6217	93.0224
MSTRG.7868	ST	MF	1.88513	4.00136	3.89992e-07	4.10341e-06	14.8274	8.99346	12.559	6.21822	8.3251	6.83027	29.6993	19.6398	20.8596	6.66764	4.73773	4.61469
MSTRG.3744	ST	MF	2.02108	5.217	3.96876e-07	4.17034e-06	41.1647	20.7122	37.8223	9.74956	12.4876	24.9514	41.4156	58.628	70.4195	44.7074	47.2671	46.7136
MSTRG.2680	ST	MF	2.24973	8.24762	4.02753e-07	4.22577e-06	759.245	309.389	699.748	55.0428	158.911	120.506	327.646	552.595	558.696	119.59	192.815	203.775
MSTRG.6358	ST	MF	-2.94103	0.96908	4.03212e-07	4.22577e-06	3.52066	4.2242	1.88748	2.53335	4.89711	2.78787	0.272471	0.524505	0.36985	6.92409	7.82277	9.95801
MSTRG.2849	ST	MF	-4.14217	0.726319	4.05189e-07	4.2409e-06	1.62492	1.97584	1.52451	2.84042	2.77503	3.55453	0	0.407948	0	3.16285	8.15331	8.5817
MSTRG.8763	ST	MF	1.32916	4.88768	4.21422e-07	4.40503e-06	33.1755	29.2969	33.7569	17.5031	15.3443	20.4908	35.8299	37.9392	46.3792	25.4738	30.63	26.9595
MSTRG.4741	ST	MF	-3.52739	1.82038	4.22036e-07	4.40565e-06	2.30197	3.54288	1.5971	5.0667	5.14197	9.82723	0.749295	0.641062	0.0739701	6.66764	7.38205	6.3958
MSTRG.1743	ST	MF	-4.27317	0.480653	4.33743e-07	4.52194e-06	2.97902	4.63299	3.70237	1.07475	2.28532	4.32119	0.0681177	0.174835	0.0739701	1.28224	3.2503	1.13343
MSTRG.3751	ST	MF	-1.62098	6.2869	4.43008e-07	4.6125e-06	159.784	137.014	94.8098	122.061	97.0445	156.539	22.547	40.1538	47.3408	132.84	112.879	143.379
MSTRG.10680	ST	MF	1.50777	4.92624	4.4613e-07	4.63894e-06	16.5877	18.055	24.3195	14.9698	19.0987	15.6817	46.865	42.2518	37.133	9.83049	6.99642	9.95801
MSTRG.6155	ST	MF	-2.87251	1.7185	4.48837e-07	4.661e-06	1.01558	2.65716	1.37932	4.37579	3.59122	9.89693	0.613059	0.641062	0.887641	1.4532	1.21198	2.91454
MSTRG.1028	ST	MF	-1.49554	8.00289	4.59566e-07	4.7662e-06	95.3288	103.765	108.022	437.041	323.699	442.156	154.218	118.946	103.854	273.801	194.688	241.097
MSTRG.6627	ST	MF	2.60457	5.30669	4.61211e-07	4.77705e-06	29.1809	36.6552	44.2107	4.06871	15.0994	16.4484	68.2539	61.7168	61.5431	11.6256	1.32216	1.61919
MSTRG.3722	ST	MF	4.95732	2.22519	4.97857e-07	5.14991e-06	1.62492	0.749455	1.74229	0	0.734567	0.139393	11.6481	7.51791	5.32585	0.598378	0	0
MSTRG.613	ST	MF	-2.77567	10.2679	4.99177e-07	5.15687e-06	363.306	425.69	372.343	2517.23	3102.81	1071.1	338.272	360.51	181.966	1664.26	403.038	321.571
MSTRG.1236	ST	MF	-1.4076	5.8539	5.16738e-07	5.33137e-06	87.2719	67.5872	41.5247	99.4916	70.192	96.5299	24.5224	26.808	39.1302	86.4229	139.102	120.468
MSTRG.1931	ST	MF	-4.25359	-0.151906	5.17569e-07	5.33303e-06	0.338525	0.272529	0.871147	0.997986	2.04046	1.60302	0	0.174835	0	10.4289	10.1916	27.0405
MSTRG.10407	ST	MF	1.63957	5.63377	5.49721e-07	5.65702e-06	118.484	121.752	56.7697	16.6587	22.9348	37.6362	66.8916	69.5843	76.633	23.8496	28.4264	30.036
MSTRG.9897	ST	MF	-2.6403	2.07212	5.51417e-07	5.66714e-06	4.26542	5.17805	5.22688	5.45054	6.28463	10.7333	0.544941	0.990732	1.70131	4.70154	5.61917	5.74812
MSTRG.4866	ST	MF	-1.22644	5.97724	5.57709e-07	5.72026e-06	63.4397	69.563	50.5265	87.9763	91.6577	99.8753	28.95	42.5432	35.6536	132.156	173.643	148.48
MSTRG.1854	ST	MF	-2.47993	0.862311	5.58021e-07	5.72026e-06	1.96345	2.52089	3.84756	2.84042	2.69341	3.55453	0.340588	0.69934	0.36985	2.39351	11.2383	3.64317
MSTRG.1251	ST	MF	1.372	6.77916	5.61326e-07	5.74674e-06	207.584	208.621	183.013	69.6287	73.3751	49.0665	146.385	139.868	163.178	70.865	59.9929	67.6011
MSTRG.8748	ST	MF	1.78629	8.45999	5.63509e-07	5.76168e-06	173.664	193.7	200.219	124.825	119.653	265.893	524.574	457.252	567.055	158.485	206.973	208.471
MSTRG.6291	ST	MF	7.28727	7.18978	5.86283e-07	5.98685e-06	116.724	102.88	156.661	0.307073	5.22359	0.139393	314.908	298.327	200.903	0.34193	1.21198	0.971513
MSTRG.23	ST	MF	2.01739	8.62939	6.0571e-07	6.17731e-06	430.469	604.401	681.527	205.816	132.385	157.863	320.902	626.143	890.304	187.207	185.267	204.504
MSTRG.8787	ST	MF	-4.52234	2.96794	6.28887e-07	6.40548e-06	2.30197	2.99782	1.45191	12.9738	6.52949	28.2271	0.476824	0.116557	1.25749	10.0869	13.0563	7.36731
MSTRG.6656	ST	MF	4.1422	4.25925	6.42242e-07	6.53315e-06	30.1965	19.7584	21.6335	1.6889	1.87723	2.92726	17.6425	9.61593	78.5562	3.4193	2.97486	2.5907
MSTRG.4417	ST	MF	8.8632	4.88397	6.65203e-07	6.75809e-06	265.336	281.386	124.647	0.230305	0	0.139393	1.22612	61.8916	110.289	0.256448	0.0550899	0
MSTRG.320	ST	MF	-1.84316	5.65653	6.70737e-07	6.80564e-06	38.3211	33.1123	47.3323	56.8085	66.3559	130.333	18.3237	17.4252	26.9251	46.0751	45.0635	46.4707
MSTRG.9448	ST	MF	1.66658	3.2892	6.76386e-07	6.85422e-06	10.6297	8.6528	18.0037	4.45255	4.8155	5.36664	13.3511	11.8888	16.4953	4.78702	5.4539	6.15292
MSTRG.931	ST	MF	1.30352	6.86888	7.0505e-07	7.1356e-06	57.617	74.2642	61.4158	76.845	75.6604	59.521	144.614	183.926	142.466	93.0905	93.8181	91.2413
MSTRG.9578	ST	MF	-1.44735	5.24656	7.12304e-07	7.19988e-06	28.3684	24.0507	26.1344	71.3176	48.2366	55.5482	15.1902	20.4557	22.339	55.8201	84.9486	60.3957
MSTRG.10246	ST	MF	1.33212	6.51573	7.24319e-07	7.31204e-06	102.506	83.3939	95.9713	39.8427	53.5418	72.6239	123.361	117.081	130.631	69.4118	75.8037	72.7016
MSTRG.4473	ST	MF	-2.60538	9.96031	7.25398e-07	7.31367e-06	730.877	787.404	535.9	2487.52	2109.68	715.506	246.245	249.14	305.127	1419.78	1549.46	1496.13
MSTRG.8749	ST	MF	-5.72694	5.53267	7.34577e-07	7.39685e-06	1.08328	0.885719	2.32306	44.9862	8.89643	247.423	1.70294	1.69007	1.40543	52.3153	184.386	116.824
MSTRG.10054	ST	MF	1.39343	7.83805	7.49657e-07	7.53917e-06	193.84	189.748	209.148	118.453	99.2482	186.648	310.685	320.181	307.863	207.466	254.736	291.049
MSTRG.333	ST	MF	1.23707	5.60914	7.72565e-07	7.75975e-06	53.7578	60.4333	73.8297	27.0992	27.6687	37.6362	54.5623	65.8545	74.6358	47.5283	45.5594	41.1274
MSTRG.7781	ST	MF	-1.36793	6.6547	7.97363e-07	7.99873e-06	84.6991	80.6686	87.6954	181.941	130.345	146.502	39.5764	52.8002	68.7922	203.363	258.151	239.316
MSTRG.3551	ST	MF	-4.68985	-0.206773	8.03715e-07	8.05232e-06	0.0677051	0.204397	0.362978	0.921218	1.06104	2.50908	0	0.116557	0	0.0854826	0.385629	1.13343
MSTRG.4288	ST	MF	-2.75003	2.96146	8.08764e-07	8.09272e-06	2.30197	1.36265	2.90382	22.8769	8.24348	10.8727	1.29424	1.86491	2.51498	1.36772	0.936529	1.21439
MSTRG.7345	ST	MF	-1.43985	7.6039	8.09873e-07	8.09365e-06	142.519	129.588	137.496	392.209	261.669	240.384	94.0705	104.085	98.972	289.273	320.183	323.028
MSTRG.9557	ST	MF	1.43686	5.00854	8.15621e-07	8.14085e-06	56.6015	49.1234	64.0293	22.1092	15.5891	16.9363	38.0097	42.0187	53.6283	22.5674	32.1174	31.898
MSTRG.193	ST	MF	-3.34707	5.39248	8.1664e-07	8.14085e-06	17.8064	19.9627	13.8657	48.5943	29.5459	171.942	5.04071	6.35234	10.1339	70.2667	77.0157	48.5757
MSTRG.1199	ST	MF	1.391	5.38958	8.24277e-07	8.20671e-06	73.0538	57.8443	59.0202	28.481	22.7716	21.5363	44.4808	62.4161	65.9813	77.8746	86.1055	87.5981
MSTRG.5396	ST	MF	-3.73239	0.854889	8.30057e-07	8.25394e-06	0.406231	1.36265	0.725955	2.30305	2.44856	5.22725	0	0.407948	0.22191	4.27413	4.84791	7.61019
MSTRG.1925	ST	MF	3.72655	1.14036	8.41209e-07	8.3544e-06	6.83821	2.58903	4.8639	0.383841	0.0816186	0.41818	1.49859	5.47816	3.99438	0	0.11018	0
MSTRG.1988	ST	MF	1.96086	3.97605	8.43419e-07	8.36592e-06	15.0305	16.2155	18.3667	4.60609	6.93758	8.78178	29.0863	21.8544	18.7144	5.47088	7.60241	7.28635
MSTRG.8931	ST	MF	-1.29314	6.10201	8.57447e-07	8.49448e-06	69.804	88.9126	68.6754	116.457	104.717	85.5178	33.2414	41.3193	38.3905	124.463	140.424	112.291
MSTRG.6518	ST	MF	-1.93947	8.09108	8.72237e-07	8.62344e-06	65.8771	67.9279	104.175	538.375	559.74	250.629	100.814	118.363	100.377	244.822	186.81	180.701
MSTRG.7844	ST	MF	1.31493	6.75332	8.7263e-07	8.62344e-06	188.491	207.258	176.698	75.3096	48.0733	73.0421	133.374	167.725	134.847	76.6779	67.1546	71.1633
MSTRG.7386	ST	MF	-1.43231	8.19583	8.75426e-07	8.64035e-06	134.801	123.592	121.743	460.532	522.767	361.586	154.627	160.79	132.332	289.017	252.642	244.497
MSTRG.5544	ST	MF	1.85073	4.00228	9.17967e-07	9.04902e-06	16.6555	17.9188	19.1652	9.28895	5.22359	7.31815	27.6558	19.2319	23.3006	6.06926	17.6839	18.6207
MSTRG.749	ST	MF	-1.63917	4.73993	9.19449e-07	9.05046e-06	25.8633	34.3387	24.9729	51.2811	44.2373	30.8756	10.7626	12.0053	14.0543	54.6234	89.0253	41.0464
MSTRG.4661	ST	MF	1.16535	7.30962	9.20385e-07	9.05046e-06	138.254	202.625	166.97	91.5844	119.49	97.7147	206.465	200.594	214.735	88.9019	118.333	120.306
MSTRG.7770	ST	MF	2.79167	1.00436	9.34431e-07	9.17724e-06	0.541641	0.817587	1.45191	0.383841	0.816186	0.278787	3.61024	2.56425	3.03277	1.02579	1.32216	1.21439
MSTRG.7813	ST	MF	-1.29566	6.01097	9.42636e-07	9.24642e-06	88.0166	101.517	48.7116	93.2733	75.8237	123.015	28.4732	37.2981	40.6096	94.2018	104.891	107.676
MSTRG.936	ST	MF	3.41744	8.82001	9.56941e-07	9.3752e-06	321.938	426.712	472.089	53.1236	157.932	28.0181	949.56	672.882	701.532	12.9079	10.5773	10.3628
MSTRG.10499	ST	MF	-2.09908	4.50936	9.7301e-07	9.52059e-06	22.3427	16.4199	12.922	43.1437	38.2791	34.4302	10.8307	8.45036	4.58614	27.6964	51.7845	56.0239
MSTRG.56	ST	MF	1.60483	6.06638	9.74172e-07	9.52059e-06	22.6135	28.8881	36.443	29.1719	27.7503	49.1361	111.304	70.983	102.153	57.7862	48.1486	51.1664
MSTRG.9895	ST	MF	-3.92677	0.206735	9.77214e-07	9.53861e-06	0.406231	0.953852	1.81489	1.07475	1.55075	3.48483	0.136235	0.116557	0.0739701	0.256448	0.826349	0.809594
MSTRG.9514	ST	MF	-1.48248	7.53515	9.9237e-07	9.67134e-06	129.723	115.62	129.002	247.194	372.752	238.85	99.7924	92.8374	83.1424	77.7891	61.1498	82.0119
MSTRG.66	ST	MF	-1.82996	8.05346	9.9324e-07	9.67134e-06	58.2264	69.1542	74.2652	598.715	430.783	267.008	90.8009	124.308	117.169	385.697	376.264	406.093
MSTRG.7940	ST	MF	-2.32958	1.22712	9.9908e-07	9.71633e-06	1.55722	2.65716	1.52451	2.76365	4.4074	4.53028	0.749295	0.641062	0.665731	2.56448	2.09342	1.05247
MSTRG.3619	ST	MF	1.15141	6.29809	1.03201e-06	1.00243e-05	81.9909	88.9126	88.3488	57.3458	49.869	46.7665	98.3619	103.269	105.851	53.3411	50.848	52.8665
MSTRG.9549	ST	MF	-2.48577	1.79809	1.06238e-06	1.03067e-05	2.30197	4.76926	2.75863	8.13743	5.79492	3.90301	1.02177	0.874175	0.961611	1.53869	1.04671	1.29535
MSTRG.978	ST	MF	-2.05572	6.58828	1.08033e-06	1.04682e-05	87.8135	67.4509	64.3197	262.163	99.4114	126.081	29.8355	40.3869	35.8015	249.438	285.696	282.063
MSTRG.1233	ST	MF	1.07616	6.41138	1.08282e-06	1.04796e-05	163.44	134.697	150.418	53.1236	60.3161	59.7997	98.7025	105.367	124.27	53.1702	64.0696	44.2039
MSTRG.2756	ST	MF	-2.16085	7.37791	1.08881e-06	1.05247e-05	71.0226	84.6203	77.3869	375.704	327.699	142.948	40.6663	61.4837	72.1208	279.101	216.448	195.112
MSTRG.3750	ST	MF	-1.14402	6.87578	1.15351e-06	1.11366e-05	139.405	155.478	85.3724	177.335	162.258	171.942	53.8811	69.4678	85.8793	200.542	180.86	156.252
MSTRG.3123	ST	MF	1.47023	4.86148	1.16036e-06	1.11892e-05	51.9975	45.3079	49.8731	15.5072	11.6715	21.8848	36.5111	40.9114	43.5684	46.9299	43.3007	42.1799
MSTRG.6811	ST	MF	-2.86051	0.823497	1.16401e-06	1.12108e-05	1.96345	1.56704	1.45191	1.99597	2.93827	4.2515	0.204353	0.582783	0.29588	2.39351	3.36048	4.20989
MSTRG.6228	ST	MF	-1.20088	6.68438	1.18179e-06	1.13683e-05	81.2461	80.873	79.5647	179.023	134.916	138.208	57.0826	53.6744	66.2772	159.767	198.434	166.453
MSTRG.10276	ST	MF	-1.26843	6.38591	1.1871e-06	1.14056e-05	75.9651	81.8268	70.7807	132.272	134.997	104.336	40.6663	42.7763	56.3652	142.67	126.266	146.779
MSTRG.8445	ST	MF	1.9327	8.28274	1.19385e-06	1.14567e-05	236.088	247.524	404.357	131.504	191.559	80.2906	370.424	490.004	549.82	144.038	109.629	146.456
MSTRG.4861	ST	MF	1.43238	6.27745	1.202e-06	1.1521e-05	59.1065	50.2816	73.6119	35.1598	40.5644	58.0573	106.74	126.522	85.8053	45.8187	21.43	21.2114
MSTRG.8639	ST	MF	2.4398	0.702495	1.20487e-06	1.15346e-05	1.08328	0.817587	1.01634	0.460609	0.57133	0.41818	2.45224	2.1563	2.51498	2.82092	1.54252	1.70015
MSTRG.10879	ST	MF	4.68275	1.62959	1.21217e-06	1.15861e-05	0.880166	1.02198	0.508169	0.307073	0.163237	0.20909	10.0814	1.39868	4.36423	0.256448	0.16527	0
MSTRG.6467	ST	MF	2.97984	0.888467	1.21316e-06	1.15861e-05	2.6405	5.31432	3.77497	0.230305	0.408093	0.557573	1.56671	2.91392	4.29026	0.0854826	0.0550899	0.0809594
MSTRG.1376	ST	MF	-1.94502	3.16758	1.23946e-06	1.18232e-05	17.8741	33.9299	15.1725	13.588	15.6708	15.2636	2.52035	2.73908	5.25188	18.2078	35.0372	15.3013
MSTRG.5138	ST	MF	1.9838	2.54296	1.26329e-06	1.2036e-05	2.23427	2.65716	3.3394	2.45658	3.01989	1.74242	7.76542	8.10069	9.98596	1.36772	1.1018	1.37631
MSTRG.4434	ST	MF	1.85432	7.61143	1.26483e-06	1.20363e-05	123.223	112.214	191.071	50.5902	82.5164	139.533	326.216	272.393	264.813	100.442	88.4193	78.2068
MSTRG.4289	ST	MF	-2.13344	6.92486	1.27943e-06	1.21607e-05	60.8669	56.9586	63.3759	219.48	102.513	314.541	38.8271	30.5379	59.5459	39.8349	27.2144	28.4168
MSTRG.7126	ST	MF	-5.87023	9.05951	1.2853e-06	1.22019e-05	15.3014	31.5452	26.7878	243.509	166.012	3104.29	18.1874	11.306	21.4513	84.6277	635.903	384.638
MSTRG.5476	ST	MF	2.1195	7.4463	1.31333e-06	1.24532e-05	162.357	181.777	209.583	56.2711	34.1982	120.993	255.578	280.027	268.363	113.264	126.652	127.349
MSTRG.1887	ST	MF	-2.45906	3.01802	1.31586e-06	1.24623e-05	7.10904	17.3056	7.62253	17.1193	15.1811	10.0363	2.58847	1.22385	3.18071	14.2756	15.5354	20.8875
MSTRG.1165	ST	MF	-1.52531	6.95826	1.32811e-06	1.25634e-05	69.3977	46.0574	61.9966	270.608	154.341	155.563	58.1044	56.53	67.4607	205.5	264.376	247.331
MSTRG.4619	ST	MF	2.3165	3.57348	1.33254e-06	1.25903e-05	12.0515	11.7187	13.1398	3.30103	2.12208	7.24845	17.5062	17.8915	20.3418	6.83861	6.88624	5.1814
MSTRG.6192	ST	MF	1.06597	7.54508	1.36889e-06	1.29185e-05	234.666	240.166	245.954	122.752	133.691	125.245	219.339	258.115	239.959	177.12	193.751	163.133
MSTRG.2913	ST	MF	-1.10937	7.83265	1.37872e-06	1.29958e-05	134.191	167.878	138.367	358.584	303.703	323.044	134.873	140.8	133.22	233.624	195.679	157.142
MSTRG.305	ST	MF	-2.16872	2.0676	1.39902e-06	1.31598e-05	3.31755	1.83957	2.90382	8.75157	5.87654	6.3424	1.70294	0.990732	1.4794	3.59027	2.80959	4.12893
MSTRG.7964	ST	MF	-1.5064	6.00002	1.39942e-06	1.31598e-05	60.9346	61.8641	45.0092	116.688	63.989	120.645	27.4514	29.3723	38.0946	104.032	113.1	110.186
MSTRG.6430	ST	MF	1.58848	6.38777	1.43546e-06	1.34829e-05	87.7458	92.3873	97.2054	48.671	50.5219	31.712	140.186	110.263	102.523	57.7862	56.4121	49.871
MSTRG.5668	ST	MF	1.11408	7.12186	1.46271e-06	1.37226e-05	179.148	171.148	189.837	94.1178	83.5774	101.548	139.096	190.803	214.661	135.233	128.855	167.91
MSTRG.7625	ST	MF	5.8017	5.12256	1.4649e-06	1.37269e-05	72.1059	87.6862	80.0003	2.76365	0.979423	0	45.5707	67.0201	83.0684	3.9322	7.21678	9.47225
MSTRG.4374	ST	MF	4.29774	5.7861	1.47299e-06	1.37865e-05	680.572	290.175	162.396	2.30305	12.6509	1.46363	89.5066	71.2744	139.064	2.99189	1.21198	1.78111
MSTRG.1357	ST	MF	3.39095	5.68837	1.56354e-06	1.46169e-05	12.2546	8.244	15.0999	14.3557	5.79492	8.08481	163.755	55.6558	38.0946	36.843	43.6312	50.5996
MSTRG.1159	ST	MF	-1.20171	6.16094	1.60777e-06	1.50128e-05	71.6997	87.8225	71.5792	111.237	112.389	90.1178	35.8299	44.1167	43.1985	103.348	126.817	134.231
MSTRG.2971	ST	MF	-1.62569	9.26362	1.6121e-06	1.50356e-05	229.791	189.953	238.186	736.821	1264.11	929.753	326.011	265.166	256.454	305.002	107.205	133.826
MSTRG.47	ST	MF	-6.06675	1.02927	1.62123e-06	1.5103e-05	2.16656	2.65716	1.01634	2.61012	0.816186	8.71208	0.0681177	0.0582783	0	2.73544	5.94971	9.63417
MSTRG.7815	ST	MF	-1.39143	4.01974	1.73459e-06	1.61402e-05	20.6501	26.5716	16.4792	24.3355	25.0569	24.3241	8.106	8.21725	8.87641	24.0206	20.1629	19.0255
MSTRG.3298	ST	MF	-1.02415	6.81541	1.78598e-06	1.6599e-05	103.927	110.647	107.078	157.989	143.241	178.075	71.0467	68.3022	70.7894	145.235	177.61	183.616
MSTRG.7000	ST	MF	-2.30558	2.73941	1.89058e-06	1.75506e-05	12.9317	5.31432	1.96008	11.9758	8.81481	13.8696	1.83918	1.16557	3.32865	8.97567	11.4587	12.7106
MSTRG.8785	ST	MF	2.37089	5.04401	1.90185e-06	1.76348e-05	10.4266	15.466	28.6026	5.75761	16.9767	10.8727	69.7525	38.5803	46.0094	7.26602	4.51737	3.56222
MSTRG.8281	ST	MF	-1.01081	7.01703	1.92801e-06	1.78565e-05	226.947	217.614	174.737	176.337	167.889	205.466	71.1149	78.9672	94.6817	244.309	272.42	333.877
MSTRG.3377	ST	MF	-1.90593	3.96463	1.9517e-06	1.80549e-05	17.1971	24.2551	13.5028	25.9476	16.3237	36.0332	6.60742	4.72055	7.1751	28.8076	28.4264	29.0644
MSTRG.5254	ST	MF	-3.71218	0.00138294	2.01497e-06	1.86186e-05	1.82804	2.38463	1.74229	0.921218	2.12208	2.0909	0	0.174835	0.14794	1.9661	4.24192	3.80509
MSTRG.8329	ST	MF	1.14154	8.51407	2.04203e-06	1.88468e-05	329.656	381.132	533.069	255.408	206.903	261.572	440.994	493.443	494.638	224.306	191.272	212.519
MSTRG.6345	ST	MF	1.81809	4.85245	2.07662e-06	1.91439e-05	30.1288	48.442	39.129	10.8243	19.5885	9.40905	40.3257	41.8439	45.0478	30.6882	37.6815	41.937
MSTRG.8090	ST	MF	1.71865	7.08505	2.11204e-06	1.94479e-05	78.064	85.0972	139.674	81.144	78.1906	38.0544	187.664	193.426	209.927	27.7818	40.6013	37.7271
MSTRG.6250	ST	MF	-1.38294	6.77023	2.12753e-06	1.95678e-05	88.6937	97.0885	75.7172	212.111	119.979	167.411	45.2983	60.2598	67.1648	182.591	223.445	213.814
MSTRG.5729	ST	MF	-3.34013	3.33125	2.14521e-06	1.97077e-05	9.3433	6.26817	6.89658	24.6426	26.1996	5.22725	1.43047	1.86491	1.77528	23.5077	26.1677	28.4977
MSTRG.5966	ST	MF	-1.49344	6.36994	2.1487e-06	1.97171e-05	96.4121	142.873	87.4776	143.019	142.016	97.7844	48.7041	34.6173	38.6124	65.9925	60.4887	34.9745
MSTRG.5666	ST	MF	3.30778	2.55674	2.19386e-06	2.01083e-05	5.07788	4.29233	6.17062	0.537377	0.408093	2.43938	6.87989	11.6557	11.3174	1.19676	1.32216	0.971513
MSTRG.8431	ST	MF	-1.55075	4.318	2.22179e-06	2.03408e-05	13.6087	10.3561	8.05811	31.0911	36.3203	25.5787	8.17412	8.85831	11.7612	29.9189	33.3294	35.6222
MSTRG.1813	ST	MF	-5.66365	-0.0683637	2.24162e-06	2.04989e-05	0.880166	1.02198	1.88748	1.76567	2.77503	0.557573	0.0681177	0	0	3.67575	0.385629	1.86207
MSTRG.5996	ST	MF	1.12255	7.68413	2.30586e-06	2.10621e-05	170.278	150.845	182.941	139.181	121.775	149.918	274.787	285.797	235.299	189.429	188.463	190.579
MSTRG.10770	ST	MF	1.09172	8.07405	2.32045e-06	2.11711e-05	316.657	454.783	487.624	184.244	153.198	209.996	314.704	350.311	378.357	215.673	191.768	203.856
MSTRG.1648	ST	MF	-3.28376	0.528619	2.3416e-06	2.13396e-05	1.42181	2.92969	1.6697	3.1475	2.93827	1.39393	0.340588	0.116557	0.22191	1.11127	6.61079	2.50974
MSTRG.9182	ST	MF	2.20591	3.14986	2.35072e-06	2.13983e-05	18.0096	8.99346	15.3903	2.76365	2.69341	4.46059	8.78718	11.0729	21.6732	4.95799	3.14013	4.85757
MSTRG.4791	ST	MF	1.54422	6.20751	2.45066e-06	2.22825e-05	44.55	43.0596	52.9222	56.0408	29.7092	32.9665	96.2503	112.769	102.818	44.1945	55.4755	65.4152
MSTRG.1179	ST	MF	-2.57908	8.40095	2.47615e-06	2.24887e-05	111.375	189.544	150.926	452.318	1066.51	278.299	97.1358	93.0122	83.5122	248.583	363.538	356.141
MSTRG.2025	ST	MF	1.19398	7.40351	2.54354e-06	2.30744e-05	220.583	222.588	255.391	112.005	96.718	117.996	161.916	267.964	243.214	100.869	97.399	131.316
MSTRG.10347	ST	MF	1.21791	6.95949	2.57104e-06	2.32973e-05	165.877	173.737	145.917	80.9137	65.703	91.2329	189.776	157.352	142.466	94.0308	81.8636	83.0644
MSTRG.1178	ST	MF	-1.53075	4.73629	2.59659e-06	2.35021e-05	12.39	14.444	13.0672	39.075	49.6241	35.4059	14.1004	10.1987	14.3502	27.7818	51.1234	50.1948
MSTRG.7616	ST	MF	-1.37848	6.08552	2.63817e-06	2.38513e-05	115.708	66.4971	53.2851	72.4692	127.733	110.051	34.8763	32.8107	39.2781	64.6248	71.672	83.5501
MSTRG.8230	ST	MF	2.12546	7.37808	2.72605e-06	2.46179e-05	261.68	188.113	253.504	61.6449	37.871	100.084	137.189	268.314	376.951	84.2003	69.3582	103.385
MSTRG.4485	ST	MF	6.47365	11.9996	2.75652e-06	2.48649e-05	386.393	23.9826	588.459	4.37579	130.59	158.839	13327.6	6552.23	2328.36	4.10316	1.21198	0.161919
MSTRG.1355	ST	MF	1.63565	5.14936	2.76065e-06	2.4874e-05	39.5398	31.409	46.0982	15.3536	25.2201	13.4515	46.5925	48.3127	57.3268	53.4266	82.0289	52.6236
MSTRG.1767	ST	MF	3.75176	-0.508554	2.8146e-06	2.53314e-05	1.62492	1.97584	1.08893	0	0	0.20909	1.02177	0.932454	1.03558	0.170965	0.0550899	0.242878
MSTRG.2721	ST	MF	1.11884	7.11319	2.81971e-06	2.53487e-05	154.029	132.108	168.857	90.5097	86.7606	99.5268	181.193	202.925	150.899	177.462	168.961	163.7
MSTRG.10251	ST	MF	-1.17895	6.29008	2.82925e-06	2.54059e-05	108.734	102.471	72.0874	124.288	108.798	109.633	34.3313	51.7512	50.6695	146.859	184.606	150.099
MSTRG.10145	ST	MF	-1.13699	7.44742	2.94352e-06	2.64022e-05	182.668	204.601	144.175	270.224	196.129	297.326	86.9182	109.796	114.136	267.646	297.1	294.369
MSTRG.25	ST	MF	2.61103	0.854565	2.95553e-06	2.64801e-05	2.6405	2.79342	2.75863	0.460609	0.163237	0.83636	2.86094	2.27286	3.03277	1.11127	1.04671	0.647675
MSTRG.7301	ST	MF	-3.54039	0.766884	2.99098e-06	2.67676e-05	0.338525	2.38463	1.6697	3.53134	2.61179	2.99696	0.136235	0	0.591761	3.84672	7.87786	7.61019
MSTRG.1186	ST	MF	-2.54598	2.40072	3.01976e-06	2.69948e-05	4.06231	4.2242	2.97642	5.0667	8.08024	15.1242	1.56671	0.990732	1.70131	3.84672	7.54732	4.85757
MSTRG.1454	ST	MF	-1.58099	7.87538	3.02758e-06	2.701e-05	256.061	163.586	182.36	355.053	245.917	528.301	78.4035	116.848	142.244	281.665	346.35	432.161
MSTRG.1872	ST	MF	-4.32259	0.785832	3.02824e-06	2.701e-05	2.30197	3.88354	1.30672	4.22225	2.36694	2.99696	0	0	0.44382	1.88062	12.7809	11.3343
MSTRG.750	ST	MF	1.40471	4.14975	3.06158e-06	2.72769e-05	21.0563	20.7803	26.8604	9.28895	11.345	9.89693	22.7513	21.9127	28.1086	7.18054	8.2084	7.77211
MSTRG.4790	ST	MF	-1.24551	8.84005	3.10024e-06	2.75853e-05	403.252	475.495	350.419	760.542	652.377	622.112	210.96	280.027	284.415	1141.71	1307.39	1101.7
MSTRG.8026	ST	MF	-2.3131	5.52676	3.10313e-06	2.75853e-05	23.3583	17.7144	19.2378	84.6753	104.064	50.5998	22.002	10.8398	9.98596	26.5851	31.5114	37.97
MSTRG.1181	ST	MF	-2.47089	7.20252	3.12587e-06	2.77565e-05	104.266	151.935	102.723	138.567	469.878	170.199	33.1052	41.3776	54.368	165.152	172.927	228.71
MSTRG.3754	ST	MF	9.51271	6.71057	3.14209e-06	2.78694e-05	9.20789	5.65498	3.12161	0.0767682	0.652949	0.139393	480.025	2.6808	80.8493	1.28224	0	0
MSTRG.3640	ST	MF	-1.31611	8.79756	3.18172e-06	2.81896e-05	388.018	447.152	355.065	633.107	799.209	566.076	216.137	257.882	250.906	673.175	270.051	243.526
MSTRG.6611	ST	MF	1.90885	4.84009	3.19355e-06	2.82583e-05	27.9622	26.5716	29.0382	12.2829	8.40671	17.703	54.5623	41.7273	29.662	10.1724	5.12336	5.50524
MSTRG.8418	ST	MF	4.94483	-0.620216	3.19728e-06	2.82583e-05	0.203115	0.340661	0.217787	0	0	0.0696967	1.02177	1.28212	0.44382	0.256448	0.16527	0.323838
MSTRG.4690	ST	MF	1.49042	5.05476	3.20013e-06	2.82583e-05	23.3583	24.5276	34.8459	15.2769	14.2016	26.2059	49.6578	40.1538	48.4504	20.9432	23.5234	23.1544
MSTRG.3148	ST	MF	1.44129	4.27354	3.32976e-06	2.93704e-05	15.3691	25.2771	21.7061	10.0566	11.8347	10.803	29.9718	23.3113	25.9635	8.89019	6.88624	6.96251
MSTRG.5756	ST	MF	-1.84126	2.82757	3.35775e-06	2.95846e-05	3.58837	3.06595	3.77497	11.3617	13.2222	9.75753	2.17977	2.6808	3.84644	4.95799	4.13174	9.71513
MSTRG.7388	ST	MF	2.41644	5.7691	3.40609e-06	2.99773e-05	138.66	144.1	174.883	6.90914	27.0974	20.4211	60.216	106.882	95.0515	17.011	20.4934	18.5397
MSTRG.2452	ST	MF	1.3677	7.44567	3.41121e-06	2.99892e-05	329.385	321.244	329.584	67.9398	103.329	140.09	230.442	247.392	234.115	141.046	128.084	132.612
MSTRG.9630	ST	MF	-4.89893	3.43277	3.46517e-06	3.04301e-05	0.473936	1.56704	0.362978	22.186	37.6262	3.97271	1.02177	0.174835	0.739701	2.64996	2.25869	4.85757
MSTRG.7935	ST	MF	-1.07544	5.68588	3.55668e-06	3.11649e-05	86.8656	78.0114	60.9803	73.0065	65.8662	82.4512	30.4486	31.412	31.8811	91.5518	85.3343	110.833
MSTRG.9004	ST	MF	-1.05571	7.39933	3.57622e-06	3.13018e-05	147.936	155.818	122.832	266.232	211.719	243.729	87.4631	107.349	117.76	278.93	305.584	287.487
MSTRG.8692	ST	MF	1.19795	4.95873	3.64245e-06	3.18191e-05	37.0347	40.8794	32.9584	16.9658	19.9149	22.8605	40.0532	39.2213	43.1246	34.8769	24.3497	32.7886
MSTRG.9828	ST	MF	2.36003	7.41875	3.64332e-06	3.18191e-05	80.1628	44.4222	111.507	71.3944	52.0727	52.4816	453.936	146.162	192.248	55.2217	54.0432	74.0779
MSTRG.4118	ST	MF	1.54239	5.90189	3.69483e-06	3.22336e-05	52.9454	73.651	72.8859	25.1032	40.1563	31.0847	97.9532	87.5341	63.9841	12.395	4.79282	5.74812
MSTRG.4147	ST	MF	-2.17753	9.3752	3.77408e-06	3.2889e-05	131.822	174.691	194.483	1681.45	679.883	1079.88	297.811	220.817	152.97	1008.52	906.339	532.551
MSTRG.6209	ST	MF	-1.11472	7.79557	3.80535e-06	3.31253e-05	161.544	178.779	167.623	346.148	311.212	302.762	141.753	118.014	137.362	467.162	357.368	419.937
MSTRG.4416	ST	MF	11.1873	3.38483	3.87435e-06	3.36523e-05	293.772	320.222	75.572	0	0	0	0.204353	18.6491	42.2369	0.170965	0	0
MSTRG.8836	ST	MF	-7.404	-0.151779	3.89698e-06	3.3812e-05	1.2864	2.86155	0.362978	1.30506	0.326474	3.20605	0	0	0	0	0.550899	0.404797
MSTRG.1044	ST	MF	2.00082	4.98163	3.95281e-06	3.42591e-05	15.5045	32.6353	41.6698	13.2809	17.6296	8.4333	28.4732	56.2969	59.9897	10.2579	13.0563	15.7871
MSTRG.7537	ST	MF	-1.39632	7.17185	4.16207e-06	3.60336e-05	58.0233	52.1893	70.0547	177.642	285.747	194.523	80.447	79.0254	64.28	254.396	163.231	172.686
MSTRG.2970	ST	MF	-4.45772	1.10699	4.18012e-06	3.61506e-05	0.880166	0.136265	0.290382	2.76365	7.50891	1.88181	0.204353	0	0.29588	0.940308	0.605989	0.890554
MSTRG.4397	ST	MF	4.70968	0.611418	4.36623e-06	3.76965e-05	0.27082	0.272529	0.290382	0	0.163237	0.139393	4.49577	0.874175	2.14513	0	0.0550899	0
MSTRG.7039	ST	MF	1.0946	6.49548	4.36835e-06	3.76965e-05	113.068	122.774	113.249	49.8226	63.336	69.4876	121.658	108.573	117.169	105.315	95.4157	95.2083
MSTRG.6333	ST	MF	1.62114	4.70951	4.66642e-06	4.02251e-05	12.7963	15.8748	17.8585	10.594	12.406	17.7726	45.5026	36.016	28.7004	12.1385	5.56408	6.23388
MSTRG.7830	ST	MF	1.15698	6.61257	4.72573e-06	4.06924e-05	149.831	166.651	136.117	73.5439	47.502	71.2997	117.844	136.721	128.634	93.7744	104.285	109.376
MSTRG.3783	ST	MF	2.01919	7.20733	4.83746e-06	4.16094e-05	82.5325	98.7918	131.471	81.451	72.0692	28.2968	204.966	243.953	223.759	48.0412	69.4133	95.5321
MSTRG.5721	ST	MF	1.62621	4.5462	4.89975e-06	4.20998e-05	11.5099	11.7869	10.8167	10.9011	12.8141	12.2666	41.5518	32.8107	23.8923	6.66764	6.61079	8.33882
MSTRG.2735	ST	MF	2.04896	6.40781	4.90567e-06	4.21052e-05	48.68	55.664	48.639	27.9436	46.3594	29.5514	192.16	102.628	84.7697	48.4686	37.7366	52.2188
MSTRG.1962	ST	MF	3.48704	1.56817	4.92654e-06	4.22389e-05	7.9892	5.72311	6.17062	0.614146	0.816186	0	4.56388	4.8371	5.32585	0.940308	1.70779	1.94303
MSTRG.7120	ST	MF	-10.3844	7.53749	4.95394e-06	4.24281e-05	0.203115	0.136265	0.362978	104.328	13.3854	1128.11	0.0681177	0	0.739701	26.3286	193.531	76.9115
MSTRG.16	ST	MF	-1.64014	3.01241	4.99581e-06	4.27408e-05	11.0359	10.9693	6.67879	10.9779	11.1817	16.1696	2.99718	3.4967	4.51217	10.6853	10.1365	10.2009
MSTRG.5320	ST	MF	-3.13046	-0.0262458	5.0582e-06	4.31882e-05	0.947871	2.04397	1.16153	1.30506	1.22428	2.29999	0.136235	0.0582783	0.29588	0.769343	0.881439	0.161919
MSTRG.5562	ST	MF	1.09755	5.76455	5.05896e-06	4.31882e-05	62.3564	68.6773	79.4195	38.4609	37.2181	33.3847	64.1669	69.934	76.1152	18.4642	31.3462	37.4033
MSTRG.2601	ST	MF	1.09203	7.13029	5.10717e-06	4.35531e-05	206.771	214.14	212.052	87.9763	99.4114	95.6238	135.554	201.352	208.078	124.121	77.4564	87.4362
MSTRG.3458	ST	MF	2.61552	2.40977	5.13257e-06	4.37229e-05	3.38525	2.38463	1.52451	1.15152	2.28532	1.11515	10.0814	10.0239	4.73408	27.8673	3.63593	9.63417
MSTRG.3097	ST	MF	3.74327	-0.191411	5.30039e-06	4.51043e-05	0.406231	0.136265	0.435573	0.0767682	0.0816186	0.139393	1.97541	1.04901	0.813671	0	0.11018	0
MSTRG.1200	ST	MF	-1.59984	6.3727	5.34774e-06	4.54586e-05	248.681	105.196	89.8007	135.88	157.361	97.2268	43.3228	26.2253	46.897	186.779	133.868	155.928
MSTRG.6165	ST	MF	1.48353	3.91252	5.62299e-06	4.77475e-05	32.6339	28.2068	30.9983	8.06066	6.20301	10.803	17.8468	21.4464	23.3745	6.75312	12.1198	15.5442
MSTRG.7636	ST	MF	-1.47414	6.8413	5.66535e-06	4.80559e-05	88.7614	161.95	107.95	231.84	164.706	132.702	44.2765	70.983	57.5487	198.832	266.139	250.084
MSTRG.330	ST	MF	2.19666	2.76628	5.67374e-06	4.80759e-05	4.60395	3.40661	3.1942	2.07274	2.69341	2.78787	12.738	11.8305	5.99158	2.73544	1.04671	2.02399
MSTRG.304	ST	MF	2.46548	8.64813	5.72173e-06	4.8431e-05	494.383	266.874	749.041	174.187	161.278	45.721	551.753	620.373	766.478	120.188	183.56	189.04
MSTRG.4382	ST	MF	-1.81592	2.96853	5.7793e-06	4.88664e-05	2.84361	6.81323	3.70237	12.5132	15.4259	9.75753	2.86094	2.85564	3.99438	11.0273	18.2899	7.20539
MSTRG.3239	ST	MF	-3.38695	1.24438	5.78938e-06	4.88997e-05	0.812461	1.56704	1.23412	1.9192	2.93827	8.2939	0.408706	0.233113	0.44382	2.39351	3.2503	4.20989
MSTRG.2795	ST	MF	1.4065	8.03238	5.89111e-06	4.97063e-05	229.588	226.403	230.418	113.463	146.26	198.357	426.621	343.667	297.951	195.926	171.219	207.094
MSTRG.10615	ST	MF	1.55483	8.01844	5.93351e-06	5.0011e-05	159.31	153.229	163.63	170.502	124.468	120.087	447.601	375.895	260.079	146.261	138.606	146.779
MSTRG.3471	ST	MF	-1.4134	7.90738	5.94636e-06	5.00612e-05	186.054	159.021	197.387	248.499	487.263	367.371	112.394	122.326	138.176	366.891	185.488	156.09
MSTRG.4333	ST	MF	-1.05935	6.34084	5.95204e-06	5.00612e-05	64.1167	71.8114	72.8133	105.172	108.389	134.445	39.5764	53.9075	56.3652	118.65	97.9499	96.7465
MSTRG.6803	ST	MF	1.40883	6.55483	6.07768e-06	5.10641e-05	125.254	124.75	118.186	46.8286	43.4211	74.2269	150.131	132.234	100.969	68.4715	76.7403	68.1678
MSTRG.7750	ST	MF	-2.4539	1.58683	6.15727e-06	5.16783e-05	2.84361	3.06595	3.3394	3.45457	4.16255	7.94542	0.88553	1.04901	0.517791	7.43698	8.04313	8.09594
MSTRG.4481	ST	MF	1.85932	2.71758	6.20396e-06	5.20007e-05	11.9838	8.31213	11.0345	2.45658	3.99931	2.29999	8.71906	10.0239	9.91199	6.24023	9.64073	13.8441
MSTRG.1970	ST	MF	1.36314	5.85055	6.21001e-06	5.20007e-05	62.898	65.5432	70.1999	30.9376	26.1179	46.0695	57.4232	83.2215	96.9748	38.8091	36.4144	47.4422
MSTRG.3759	ST	MF	1.40904	6.87987	6.21527e-06	5.20007e-05	208.532	180.074	142.941	52.97	86.1076	64.1209	179.422	173.32	128.338	79.8407	59.8276	65.5771
MSTRG.10223	ST	MF	-2.13293	2.32435	6.2465e-06	5.22071e-05	7.37986	4.90552	3.77497	10.7475	6.28463	8.08481	1.56671	1.10729	2.51498	4.70154	6.99642	5.26236
MSTRG.8370	ST	MF	1.62398	5.34446	6.26756e-06	5.22879e-05	49.831	44.6266	42.904	14.5092	23.0164	25.6484	74.4526	49.0704	47.9326	8.20633	6.99642	8.01498
MSTRG.3413	ST	MF	-1.06103	6.43902	6.26929e-06	5.22879e-05	123.562	113.508	93.866	116.074	139.323	114.372	51.0201	53.5578	54.7379	131.216	141.14	124.92
MSTRG.1317	ST	MF	-2.80454	0.485679	6.46433e-06	5.38279e-05	0.880166	0.749455	0.217787	1.76567	3.01989	2.23029	0.476824	0.116557	0.29588	1.70965	3.91138	5.66716
MSTRG.7175	ST	MF	-7.01052	-0.484252	6.46745e-06	5.38279e-05	0.338525	1.77144	0	1.30506	0.244856	2.0909	0	0	0	0.34193	2.2036	0.728635
MSTRG.7396	ST	MF	-1.22662	5.63759	6.4774e-06	5.38544e-05	37.7117	39.4486	33.3214	86.7481	68.0699	64.6785	29.1544	28.1484	26.7772	67.9586	68.4217	78.6926
MSTRG.4567	ST	MF	3.53068	0.34447	6.63382e-06	5.50974e-05	0.541641	0.0681323	0.362978	0.383841	0.163237	0	2.04353	2.50597	1.25749	0.854826	0.661079	0.890554
MSTRG.4084	ST	MF	-1.28782	5.528	6.71849e-06	5.57425e-05	41.3678	45.2398	32.3776	71.6247	55.8271	80.3603	25.7485	29.1975	20.4897	31.9705	20.9893	20.1589
MSTRG.9569	ST	MF	-3.0777	4.33987	6.7305e-06	5.5784e-05	1.76033	1.83957	3.1942	38.3073	9.2229	69.3482	3.33777	4.19604	4.58614	34.0221	62.9678	42.4227
MSTRG.804	ST	MF	-1.77698	5.89203	6.81666e-06	5.64394e-05	20.7855	17.0331	18.7297	97.7259	129.202	59.7997	29.6993	24.3603	21.2294	73.344	81.8085	85.3312
MSTRG.5802	ST	MF	3.01574	6.00602	6.8271e-06	5.64672e-05	78.3348	74.4004	89.4377	4.98993	29.0562	10.0363	72.8859	122.792	131.815	11.7111	15.7006	17.0015
MSTRG.4349	ST	MF	-2.80204	5.60486	6.85138e-06	5.66092e-05	39.8783	80.5323	52.7044	96.037	95.1673	76.3178	2.79282	18.008	14.4981	100.015	113.045	105.004
MSTRG.8907	ST	MF	-1.20164	5.56169	6.94008e-06	5.72826e-05	21.4625	24.4595	44.0655	63.8711	71.5795	72.6936	20.2991	32.869	28.2566	24.619	28.8671	31.979
MSTRG.3197	ST	MF	-1.91326	2.12993	6.98265e-06	5.75744e-05	6.7028	5.45058	2.97642	7.52328	6.28463	7.45754	1.08988	1.51524	2.51498	7.60795	12.2851	8.50074
MSTRG.4878	ST	MF	-3.02631	0.184187	7.0339e-06	5.79369e-05	2.57279	1.29451	0.871147	1.38183	1.3059	2.99696	0.136235	0.174835	0.29588	2.13706	5.01318	3.23838
MSTRG.3119	ST	MF	-1.39206	5.39733	7.22507e-06	5.94501e-05	23.2228	18.9408	32.2324	49.2084	52.3991	93.742	21.1846	20.9219	23.7444	47.9557	49.8564	39.3463
MSTRG.8483	ST	MF	-1.16843	7.56732	7.27159e-06	5.97711e-05	122.005	138.649	170.672	310.911	285.665	229.441	112.394	97.0334	121.829	311.584	305.914	296.797
MSTRG.10285	ST	MF	2.003	8.20374	7.46709e-06	6.13148e-05	419.162	461.8	532.416	85.2895	89.2091	205.814	252.785	509.994	597.604	163.272	201.905	195.112
G6O67_003466	ST	MF	-2.73195	0.909034	7.48964e-06	6.14367e-05	2.03115	2.92969	0.871147	3.53134	2.53018	3.55453	0.204353	0.233113	0.887641	3.16285	2.14851	2.75262
MSTRG.2606	ST	MF	-1.25288	5.23673	7.71849e-06	6.32467e-05	49.2216	52.8706	33.2488	50.0529	64.3154	52.8301	22.6151	17.9497	22.339	67.7877	96.7379	79.907
MSTRG.8998	ST	MF	-2.52372	4.33539	7.72618e-06	6.32467e-05	11.3745	12.1275	17.8585	51.3579	14.6097	43.0028	3.0653	6.70201	7.32304	27.6964	24.1294	12.7916
MSTRG.5709	ST	MF	1.8163	7.19205	7.81776e-06	6.39307e-05	350.712	388.013	446.898	97.1885	36.3203	71.6482	172.065	185.092	295.584	144.636	132.601	167.262
MSTRG.4749	ST	MF	1.54497	3.2437	7.96799e-06	6.50923e-05	7.85379	14.1034	12.8494	4.75963	5.87654	4.39089	13.0105	12.2385	14.2023	4.35961	5.28863	8.1769
MSTRG.10628	ST	MF	1.92462	7.22332	8.01218e-06	6.53863e-05	171.836	155.273	145.772	80.9904	78.0274	35.1271	265.046	229.442	168.948	88.389	154.637	128.483
MSTRG.9191	ST	MF	-4.18092	2.42695	8.0658e-06	6.56893e-05	1.2864	0.681323	1.23412	17.7335	3.18312	10.5939	0.88553	0.116557	0.517791	8.12084	4.24192	7.61019
MSTRG.7612	ST	MF	2.0971	7.9477	8.09825e-06	6.58862e-05	519.569	123.66	420.836	141.637	82.7612	68.9997	487.723	202.401	438.199	98.6469	76.7953	124.273
MSTRG.5741	ST	MF	4.45923	8.3262	8.14737e-06	6.62181e-05	46.9196	46.3299	51.4702	40.9174	18.5274	28.9241	1332.18	153.913	171.463	35.1333	2.7545	3.48126
MSTRG.6719	ST	MF	2.8534	0.323012	8.18174e-06	6.64297e-05	0.677051	1.15825	1.88748	0.153536	0.408093	0.278787	2.04353	1.10729	2.44101	0.427413	0.771259	1.05247
MSTRG.1322	ST	MF	-1.43549	4.00984	8.26178e-06	6.70113e-05	15.4368	18.4638	9.8004	26.1012	24.9753	22.5817	9.264	7.16824	7.9148	12.8224	18.8408	18.1349
MSTRG.5919	ST	MF	-1.27868	6.17131	8.34044e-06	6.75805e-05	138.118	163.858	97.7862	102.332	88.9643	133.748	32.9008	32.8107	54.6639	265.423	435.926	486.404
MSTRG.7505	ST	MF	-2.67439	1.07271	8.50509e-06	6.87747e-05	3.04673	3.13408	1.08893	4.22225	1.95885	4.66968	0.408706	0.757618	0.29588	3.9322	3.02995	2.75262
MSTRG.6602	ST	MF	1.73222	8.30429	8.51909e-06	6.8818e-05	258.295	207.122	276.081	135.88	220.044	101.339	452.506	535.928	384.496	173.359	89.2457	88.4077
MSTRG.6154	ST	MF	-1.30017	8.29736	8.55599e-06	6.9046e-05	161.341	131.018	209.729	608.158	385.974	417.692	176.697	167.783	169.761	441.859	444.796	487.7
MSTRG.2003	ST	MF	1.60242	3.66037	8.65376e-06	6.97644e-05	8.32773	6.1319	11.5427	6.90914	6.52949	6.13331	18.528	12.8795	22.1171	6.92409	9.86109	8.82458
MSTRG.10025	ST	MF	-3.53071	-0.360906	9.00698e-06	7.25385e-05	0	0	0.0725955	1.15152	1.14266	1.46363	0	0	0.29588	0	0.385629	0.242878
MSTRG.5782	ST	MF	1.51426	6.84335	9.05859e-06	7.28805e-05	63.8459	51.6442	57.7861	55.1196	56.3984	78.1997	200.743	170.406	104.076	122.838	99.4924	86.3837
MSTRG.4651	ST	MF	-1.5914	5.87591	9.42121e-06	7.57214e-05	27.4206	32.6353	29.4012	122.676	84.1488	69.6967	20.4353	24.6517	38.8343	112.153	137.119	153.904
MSTRG.5665	ST	MF	1.05533	7.57485	9.45392e-06	7.59077e-05	158.701	213.595	216.044	110.469	121.122	163.299	203.331	255.609	275.021	169.085	131.995	171.31
MSTRG.531	ST	MF	-12.6889	9.02374	9.55434e-06	7.66368e-05	133.582	595.953	462.071	0.383841	1715.21	1619.61	0.204353	0	0.22191	1080.93	389.982	1714.48
MSTRG.4738	ST	MF	1.17363	6.38258	9.58104e-06	7.67736e-05	87.0688	106.968	97.0602	65.0994	47.1755	49.3452	88.1443	109.33	132.554	64.2829	76.4648	72.9445
MSTRG.477	ST	MF	-1.04127	7.76393	9.64506e-06	7.72089e-05	185.918	214.48	163.195	342.233	293.092	288.544	116.073	133.224	155.929	285.17	291.701	283.196
MSTRG.4895	ST	MF	-1.39392	7.03056	9.65605e-06	7.72193e-05	49.0185	37.8134	52.9222	183.015	256.772	154.448	76.6324	67.4863	58.7322	60.0088	20.5485	24.4497
MSTRG.5093	ST	MF	-3.44031	-0.19975	1.00719e-05	8.04637e-05	0.880166	2.45276	1.6697	0.997986	1.06104	2.23029	0.136235	0.174835	0	1.62417	1.1018	0.485757
MSTRG.2794	ST	MF	1.94118	4.91143	1.03523e-05	8.25445e-05	26.5404	25.0045	23.0854	8.59804	19.5885	10.7333	56.6739	39.3379	37.3549	17.7804	19.2815	23.964
MSTRG.389	ST	MF	3.86472	0.744532	1.0353e-05	8.25445e-05	1.2864	1.56704	1.16153	0.153536	0.244856	0.20909	4.70012	0.874175	2.51498	0.34193	0.440719	0.890554
MSTRG.4483	ST	MF	2.78714	2.39761	1.04915e-05	8.35645e-05	0.473936	0	0.145191	1.4586	0.979423	1.67272	13.6917	7.16824	3.92041	0.940308	2.91977	3.64317
MSTRG.7519	ST	MF	-1.2621	7.67233	1.05667e-05	8.40797e-05	138.322	174.146	136.334	388.984	278.483	237.596	103.607	117.373	120.127	140.875	125.109	154.633
MSTRG.1133	ST	MF	-1.93968	2.02	1.05998e-05	8.42591e-05	4.60395	5.58684	2.97642	6.60206	4.73388	8.50299	1.83918	1.51524	1.18352	6.83861	19.0611	22.3448
MSTRG.10126	ST	MF	-2.40346	0.609456	1.06172e-05	8.43132e-05	1.2864	1.97584	1.52451	2.07274	2.44856	2.92726	0.136235	0.582783	0.517791	1.88062	2.69941	1.86207
MSTRG.2962	ST	MF	-1.3113	6.87792	1.07208e-05	8.50511e-05	61.9502	56.8904	65.336	197.141	198.252	130.333	51.1564	75.5287	65.6115	242.429	233.857	208.39
MSTRG.5188	ST	MF	-1.35426	6.96494	1.13059e-05	8.96038e-05	46.7842	60.5014	52.9947	255.561	144.302	166.436	72.5453	59.9101	65.9073	85.4826	53.0516	51.4092
MSTRG.10403	ST	MF	-1.3026	6.278	1.15006e-05	9.09658e-05	81.5169	109.012	98.8751	126.284	131.406	88.6542	34.3313	50.5856	42.3109	110.529	151.112	125.892
MSTRG.10038	ST	MF	-2.86234	4.60433	1.1543e-05	9.12105e-05	4.73936	6.60883	4.8639	77.3823	33.4636	21.8848	8.58283	3.61326	4.06835	29.6624	133.979	106.381
MSTRG.3923	ST	MF	1.09765	6.57513	1.16296e-05	9.18039e-05	88.4229	93.6818	86.4613	56.5014	57.3779	79.5239	111.645	145.463	110.881	80.5246	112.108	99.9039
MSTRG.1340	ST	MF	-6.83359	-0.671191	1.17381e-05	9.25574e-05	0	0	0	1.6889	1.14266	0.278787	0	0	0	2.39351	8.7593	8.90554
MSTRG.10723	ST	MF	1.08966	5.60792	1.17483e-05	9.25574e-05	65.4031	55.4597	85.2998	33.6245	27.6687	37.5665	58.5131	56.2969	73.6742	34.4495	37.351	40.8845
MSTRG.6793	ST	MF	1.17426	8.21498	1.17864e-05	9.27656e-05	240.353	237.373	282.832	177.795	184.948	216.896	434.386	406.608	317.997	179.086	129.682	141.031
MSTRG.6143	ST	MF	-3.73189	1.85879	1.20262e-05	9.45591e-05	2.03115	1.56704	0.725955	3.99195	2.28532	14.8454	0.613059	0.291392	0.44382	2.64996	1.92815	1.45727
MSTRG.6982	ST	MF	1.35732	7.47141	1.21557e-05	9.5483e-05	111.578	82.9851	118.186	94.9622	110.92	109.633	280.645	269.712	165.249	97.8775	42.5294	37.4842
MSTRG.5317	ST	MF	-1.61864	5.18295	1.23016e-05	9.65342e-05	40.8939	50.8948	33.6843	53.5074	79.4149	37.9847	14.6453	18.1246	17.8268	38.8946	24.1845	34.4078
MSTRG.3721	ST	MF	2.79496	8.02786	1.24462e-05	9.75725e-05	51.2528	53.8926	82.3959	73.6207	28.3216	110.19	692.484	353.342	213.921	78.302	52.3354	39.913
MSTRG.6969	ST	MF	1.27714	5.47055	1.26186e-05	9.87316e-05	33.7848	44.6948	36.9511	20.7274	26.6893	34.9877	50.8839	71.6241	55.2556	29.3205	40.8216	42.9085
MSTRG.7225	ST	MF	-4.16987	-0.596857	1.26188e-05	9.87316e-05	1.42181	1.02198	0.943742	1.53536	0.57133	1.04545	0	0	0.14794	0.769343	2.53414	1.78111
G6O67_003554	ST	MF	4.32446	0.00173864	1.27322e-05	9.95214e-05	1.3541	0.545058	0.435573	0	0.244856	0	1.158	0.815897	2.81086	0.769343	0	0.242878
MSTRG.6075	ST	MF	2.22606	5.04031	1.27992e-05	9.99464e-05	78.8764	279.751	185.264	5.22024	20.2414	10.8727	43.0504	49.8863	61.2472	12.395	8.09822	8.5817
MSTRG.7020	ST	MF	-12.3961	4.58348	1.28271e-05	0.000100067	75.2204	95.0445	44.7189	49.669	0.0816186	106.566	0	0	0	0	0	0
MSTRG.10625	ST	MF	-3.6532	4.05058	1.32913e-05	0.000103586	20.1084	7.35828	8.49368	48.0569	40.6461	5.36664	1.70294	3.03047	2.14513	24.5335	130.122	106.705
MSTRG.7320	ST	MF	3.21246	-0.331155	1.33257e-05	0.000103753	0.947871	1.9077	2.39565	0	0.244856	0.139393	0.749295	1.22385	1.40543	1.02579	1.32216	3.15742
MSTRG.4868	ST	MF	3.22864	0.759321	1.33554e-05	0.000103781	1.3541	0.204397	0	0.153536	0.57133	0.20909	4.01894	2.03974	1.77528	0.170965	0.440719	1.05247
MSTRG.1715	ST	MF	-2.69921	0.378042	1.35576e-05	0.000105173	1.15099	1.70331	1.01634	2.76365	2.28532	1.32424	0.272471	0.233113	0.36985	1.62417	5.72935	4.29085
MSTRG.1455	ST	MF	1.173	6.32885	1.3561e-05	0.000105173	113.677	113.44	120.872	45.2165	40.4828	72.2754	101.495	101.404	112.952	78.302	73.4349	80.7975
MSTRG.4357	ST	MF	-3.06689	7.42602	1.36007e-05	0.000105379	18.6189	25.8903	20.1816	448.326	411.684	89.5602	50.952	19.9312	31.5113	108.221	143.069	160.785
MSTRG.10172	ST	MF	1.84682	4.72879	1.36342e-05	0.000105449	11.9838	8.6528	10.5264	8.67481	10.6104	17.4939	52.5187	35.8412	26.9251	13.4208	10.9078	13.925
MSTRG.245	ST	MF	1.01094	7.83816	1.37456e-05	0.000106192	214.49	203.579	222.796	152.078	163.727	164.763	310.957	276.181	276.796	252.088	257.05	267.733
MSTRG.2327	ST	MF	2.25964	10.3036	1.40665e-05	0.000108566	456.535	125.091	458.513	265.157	569.453	554.925	2771.1	2001.86	1037.8	365.096	39.7749	45.0134
MSTRG.6292	ST	MF	2.86529	6.90798	1.41235e-05	0.0001089	229.453	195.676	157.387	17.4264	59.6632	12.6151	253.33	175.36	162.882	35.8172	53.6025	73.754
MSTRG.10364	ST	MF	3.28081	5.24035	1.41545e-05	0.000109034	77.1838	51.8486	101.271	4.37579	14.5281	2.85756	31.266	58.2201	109.106	10.4289	14.4336	5.1814
MSTRG.8665	ST	MF	1.82179	2.41309	1.42463e-05	0.000109635	6.22887	7.56268	5.95283	1.53536	2.53018	3.20605	8.51471	7.28479	7.02716	4.78702	3.36048	5.01948
MSTRG.407	ST	MF	-4.20978	-0.188937	1.42923e-05	0.000109882	0.406231	1.22638	0.435573	0.614146	1.79561	2.0909	0	0.174835	0	0.683861	1.04671	0.566716
MSTRG.8500	ST	MF	2.58575	-0.00269559	1.47596e-05	0.000113365	1.2864	1.36265	1.5971	0.230305	0.244856	0.278787	1.56671	1.39868	1.18352	0.256448	0.22036	0.242878
MSTRG.2555	ST	MF	2.13696	8.73858	1.50708e-05	0.000115644	903.254	1194.29	1091.62	222.014	98.3504	182.536	292.77	833.847	886.679	318.423	412.623	511.907
MSTRG.2488	ST	MF	-2.14747	1.17187	1.50877e-05	0.000115663	1.2864	0.817587	0.943742	3.3778	4.08093	3.48483	1.02177	0.69934	0.44382	3.24834	4.79282	5.50524
MSTRG.9002	ST	MF	-3.48931	-0.428641	1.51659e-05	0.00011615	0.473936	0.272529	0.65336	1.61213	0.816186	1.11515	0	0.174835	0.0739701	0.34193	1.1018	1.21439
MSTRG.5879	ST	MF	-1.7994	7.98032	1.55917e-05	0.000119297	87.475	84.2796	78.8388	358.431	233.511	675.221	127.176	101.754	87.6545	219.006	218.542	276.881
MSTRG.759	ST	MF	1.02305	8.25753	1.59605e-05	0.000122001	390.862	448.719	445.664	214.721	224.533	197.939	357.618	386.677	421.925	304.147	285.476	283.601
MSTRG.8790	ST	MF	1.01761	6.40692	1.61294e-05	0.000123174	70.8872	63.6355	77.8224	48.0569	58.6021	71.7876	95.7053	106.3	121.089	72.4037	68.8624	85.0884
MSTRG.9506	ST	MF	-1.00657	7.60704	1.62903e-05	0.000124182	181.517	192.269	158.549	299.242	271.545	250.629	107.83	134.332	126.119	201.482	248.456	221.91
MSTRG.10774	ST	MF	1.2898	5.61089	1.62926e-05	0.000124182	54.9765	57.708	50.3087	23.1072	32.321	34.4998	71.5917	49.6532	74.8577	39.4075	29.8587	37.8081
MSTRG.3325	ST	MF	-1.36848	5.0638	1.64709e-05	0.000125421	27.8268	25.2089	27.9493	58.4974	50.277	42.515	20.5034	14.0451	17.9747	163.186	113.045	97.4752
MSTRG.4785	ST	MF	1.11927	7.40897	1.6581e-05	0.000126095	229.723	227.357	212.923	94.8087	136.63	106.636	227.377	223.264	207.116	120.274	124.724	127.43
MSTRG.8019	ST	MF	-1.13967	5.47847	1.65911e-05	0.000126095	29.9934	33.7255	27.8041	59.4186	72.6405	61.124	28.0645	25.6425	24.706	32.9963	21.5402	20.4018
MSTRG.10828	ST	MF	-5.50545	6.48815	1.66467e-05	0.000126397	9.88494	14.7847	8.42108	40.073	18.5274	529.695	2.11165	3.96293	5.02996	19.2336	55.3654	30.4407
MSTRG.8757	ST	MF	-1.44234	6.08339	1.67376e-05	0.000126967	75.8297	69.0861	53.2851	117.609	123.407	68.7906	28.1326	38.8717	36.7631	144.636	169.842	168.234
MSTRG.3133	ST	MF	-1.72607	8.53339	1.6821e-05	0.000127478	152.404	244.663	222.433	803.456	638.829	333.429	166.003	168.891	151.491	468.701	249.888	267.49
MSTRG.6178	ST	MF	1.05592	7.14932	1.70169e-05	0.00012884	106.297	109.557	157.387	104.635	98.1055	88.0269	193.659	185.383	161.625	144.466	122.3	123.382
MSTRG.2591	ST	MF	1.66953	6.23691	1.71783e-05	0.000129938	99.7973	82.9851	148.748	39.8427	18.9355	57.0816	97.4083	119.179	108.958	42.5703	43.9067	41.6131
MSTRG.4001	ST	MF	1.52728	8.33382	1.71974e-05	0.000129959	646.381	480.128	609.585	97.8027	189.763	244.496	392.63	464.42	507.879	219.519	231.102	275.505
G6O67_000923	ST	MF	2.66404	0.358008	1.7284e-05	0.00013049	2.30197	2.3165	2.97642	0.230305	0.244856	0.487877	2.45224	1.22385	1.92322	0	0.22036	0.242878
MSTRG.3344	ST	MF	1.16972	7.93693	1.77579e-05	0.000133815	184.429	186.819	265.772	186.393	159.809	128.102	323.695	332.07	304.017	163.87	115.028	115.772
MSTRG.1021	ST	MF	1.08978	5.36889	1.8144e-05	0.000136594	38.6596	32.5672	51.9784	27.0224	30.2805	25.8575	54.2898	51.2267	53.1845	47.7848	32.2276	27.6072
MSTRG.3515	ST	MF	-1.03425	6.09393	1.83171e-05	0.000137768	68.5176	72.629	64.5374	86.0571	108.879	94.7875	36.2386	44.1167	47.1189	107.11	116.68	106.624
MSTRG.5625	ST	MF	2.51112	7.32485	1.8365e-05	0.000137998	39.269	38.7673	40.0727	37.5396	55.9903	58.4755	421.104	238.067	91.2051	55.0508	22.036	26.3928
MSTRG.5497	ST	MF	1.93474	3.29755	1.8733e-05	0.000140498	34.1234	28.0024	16.4792	3.45457	2.93827	6.48179	10.2858	12.8212	21.1554	5.29992	2.80959	4.61469
MSTRG.6995	ST	MF	-3.23471	1.86646	1.87331e-05	0.000140498	4.46854	5.24618	3.3394	4.45255	8.73319	6.96967	0.0681177	1.10729	0.739701	5.64185	4.73773	5.01948
MSTRG.5684	ST	MF	-2.67103	5.96862	1.87848e-05	0.000140636	20.0407	43.809	35.354	76.845	198.986	60.427	20.1628	18.9987	8.13671	13.5917	4.95809	4.37181
MSTRG.6314	ST	MF	-1.88101	10.2767	1.87868e-05	0.000140636	449.223	390.33	431.435	1461.67	1936.81	2851.43	706.312	431.318	338.265	866.708	802.385	747.66
MSTRG.83	ST	MF	-2.6462	1.15825	1.88467e-05	0.000140952	2.09886	2.65716	2.97642	4.06871	2.44856	5.01816	0.136235	0.757618	0.739701	3.76123	5.67426	5.1814
MSTRG.11	ST	MF	-3.73768	0.66713	1.91789e-05	0.000143302	0.677051	2.52089	0.943742	1.84244	1.79561	5.01816	0.136235	0	0.44382	0.940308	1.15689	3.88605
MSTRG.1185	ST	MF	-3.08738	6.43928	1.92302e-05	0.000143551	37.5763	47.2838	42.7588	121.371	41.0541	346.253	14.2366	12.8795	25.2238	153.014	286.908	326.509
MSTRG.4400	ST	MF	-6.80885	5.11304	1.92619e-05	0.000143653	64.9969	64.3168	1.16153	0.690914	88.9643	131.866	0.817412	0.34967	0.517791	115.487	117.011	121.844
MSTRG.3452	ST	MF	-1.00186	6.00993	1.94447e-05	0.000144881	72.7153	58.3893	49.365	83.447	91.0047	97.7147	43.1185	37.8226	40.2397	77.4472	96.3523	90.8365
MSTRG.6244	ST	MF	-1.08201	5.57276	1.94742e-05	0.000144964	50.3049	62.6817	49.9457	72.5459	69.539	61.4028	24.318	29.5471	32.9907	47.0154	61.9211	52.0569
MSTRG.3496	ST	MF	1.42971	6.43055	1.96161e-05	0.000145885	73.3923	69.4268	97.2054	28.4042	60.7242	59.2422	108.716	129.786	118.204	44.8783	47.818	48.2518
MSTRG.10868	ST	MF	3.03413	-0.0762507	1.97047e-05	0.000146407	1.08328	1.29451	0.65336	0.0767682	0.326474	0.139393	1.158	0.932454	2.07116	0.427413	0.661079	1.53823
MSTRG.2059	ST	MF	1.22478	4.23225	1.97741e-05	0.000146785	20.7178	15.8067	16.7696	10.4405	10.8553	14.2878	23.4325	25.8756	24.8539	18.1223	18.8958	22.6686
MSTRG.7418	ST	MF	2.13352	6.16004	1.98503e-05	0.000147214	59.919	35.02	61.924	15.4304	25.0569	44.8847	72.6816	176.234	81.8109	29.6624	10.1916	12.5487
MSTRG.5204	ST	MF	-1.89207	3.32224	1.99321e-05	0.000147683	14.3535	21.6661	19.8186	13.0506	14.12	22.5817	2.45224	3.4967	6.13952	14.9594	14.7641	15.7061
MSTRG.10564	ST	MF	1.42116	6.93029	2.00772e-05	0.00014862	124.374	95.2489	150.345	74.4651	85.4547	47.6028	190.389	163.471	145.869	55.2217	47.2671	45.5802
MSTRG.8079	ST	MF	1.47252	4.55681	2.02644e-05	0.00014981	26.8789	18.7364	23.2306	9.44249	14.6913	15.2636	38.8952	26.3418	31.7332	9.3176	8.81439	7.93402
MSTRG.5429	ST	MF	-7.83689	7.58387	2.02886e-05	0.00014981	0.541641	0	0.290382	80.2995	9.71261	1195.09	3.0653	0.466227	1.03558	114.29	291.481	121.601
MSTRG.7121	ST	MF	3.86505	4.17757	2.02945e-05	0.00014981	26.6758	28.8881	32.7406	0.997986	0.652949	5.92422	23.9774	17.4252	55.8474	1.02579	0.27545	0.0809594
MSTRG.4714	ST	MF	2.11947	7.36614	2.06285e-05	0.000152135	273.393	380.519	297.061	34.3154	39.4218	127.406	227.036	274.083	260.892	46.6735	40.8767	31.5742
MSTRG.6893	ST	MF	1.11062	7.93746	2.06799e-05	0.000152373	148.41	161.61	264.611	124.825	159.238	211.251	275.4	347.455	330.276	159.596	147.035	152.528
MSTRG.8664	ST	MF	2.65565	7.13037	2.07381e-05	0.000152661	253.556	357.762	300.981	61.1842	45.788	11.709	280.236	211.55	186.479	41.63	32.2827	14.2489
MSTRG.2440	ST	MF	-1.60029	5.66297	2.07724e-05	0.000152772	16.4523	13.899	14.6643	67.1722	101.86	70.4633	29.4268	24.8849	15.8296	57.2733	56.1917	66.4677
MSTRG.6960	ST	MF	4.57241	2.89647	2.08489e-05	0.000153193	7.51527	4.63299	15.3177	0.767682	0.244856	0.83636	1.22612	16.6093	23.3006	0.512895	0.330539	0.404797
MSTRG.6093	ST	MF	-3.11166	3.59445	2.10956e-05	0.000154863	11.3068	8.92532	3.3394	22.5698	8.08024	38.612	0.817412	2.44769	3.92041	27.2689	54.6492	60.0719
MSTRG.4858	ST	MF	-1.92695	7.06691	2.12962e-05	0.000156192	51.2528	61.6597	60.0365	162.134	115.49	412.116	50.6796	50.877	56.883	210.373	93.2672	97.9609
MSTRG.2321	ST	MF	-1.35382	4.71727	2.13209e-05	0.000156229	79.892	55.3234	36.443	33.2406	47.4204	38.2635	10.0814	16.0265	15.9775	61.12	66.9893	53.1903
MSTRG.6858	ST	MF	1.68305	1.95525	2.16249e-05	0.000158311	2.23427	3.06595	4.64611	1.4586	2.2037	1.95151	5.72189	5.01194	5.39982	1.62417	0.936529	1.86207
MSTRG.6790	ST	MF	3.6008	1.84735	2.17399e-05	0.000159007	9.68183	11.4462	4.57352	0.997986	0.489711	0.139393	9.67271	5.12849	2.88483	0.683861	1.21198	0.404797
MSTRG.182	ST	MF	-3.99804	7.77507	2.22625e-05	0.00016268	10.6974	5.04179	21.0527	304.846	61.2139	993.317	36.1024	18.8822	16.7172	368.173	354.669	261.904
MSTRG.3404	ST	MF	2.9618	2.7468	2.23511e-05	0.000163177	22.2073	2.79342	2.39565	1.76567	1.87723	1.04545	19.0048	4.42915	8.95038	9.65953	9.58565	4.77661
MSTRG.458	ST	MF	2.73834	0.317671	2.24363e-05	0.000163649	0.406231	1.70331	2.10527	0.0767682	0.326474	0.487877	1.43047	1.45696	2.66292	0.598378	0.991618	0.971513
MSTRG.4435	ST	MF	-2.80854	3.29121	2.25859e-05	0.000164441	6.49969	5.92751	2.17787	16.6587	22.7716	13.7302	0.544941	3.67154	2.73689	4.01768	17.133	12.7106
MSTRG.1667	ST	MF	1.01275	5.4706	2.25861e-05	0.000164441	56.466	56.7542	55.1726	30.7073	27.3422	35.0574	54.0173	52.1591	61.839	38.8946	37.4611	34.9745
MSTRG.9834	ST	MF	-1.05301	5.69521	2.2656e-05	0.000164799	70.4133	80.0554	60.1091	77.152	75.334	67.7452	28.1326	30.0716	37.6508	125.146	149.349	122.815
MSTRG.1305	ST	MF	2.13489	9.62147	2.30135e-05	0.000167116	516.048	392.101	576.263	255.715	427.273	233.554	1834.48	999.124	726.46	253.541	224.436	246.764
MSTRG.10507	ST	MF	-1.26481	10.5281	2.30341e-05	0.000167116	945.772	775.072	962.907	1890.19	2182.07	2561.98	803.107	925.46	726.904	1364.56	820.124	761.747
MSTRG.5906	ST	MF	-2.64575	7.20879	2.30374e-05	0.000167116	63.372	88.2994	50.8169	431.13	268.035	91.442	22.7513	36.424	58.5843	414.249	373.785	213.976
MSTRG.8828	ST	MF	1.03269	5.77453	2.34096e-05	0.000169507	88.8968	70.5169	65.9894	36.3881	36.4019	40.9816	59.1943	63.8148	86.619	40.1768	42.0336	38.5367
MSTRG.4775	ST	MF	-2.95602	1.98155	2.35043e-05	0.000170038	1.69263	4.4286	2.10527	8.36773	2.69341	10.5939	0.749295	0.407948	1.33146	7.26602	8.53894	7.04347
MSTRG.9464	ST	MF	-1.39478	3.59731	2.37135e-05	0.000171396	7.71838	10.4242	8.2033	19.2688	15.5891	20.212	6.948	5.47816	6.21349	26.756	26.3881	26.5547
MSTRG.4156	ST	MF	-1.20085	4.67316	2.40367e-05	0.000173574	49.7632	65.3388	36.5882	43.374	32.8107	35.6847	12.738	14.3948	16.7172	52.3153	46.4959	50.7616
MSTRG.5699	ST	MF	-1.46625	7.08426	2.43383e-05	0.000175434	72.3767	99.4731	73.9023	190.155	275.463	159.257	76.6324	74.8877	51.0393	118.479	26.7186	26.6357
MSTRG.2200	ST	MF	-1.85777	4.26261	2.43908e-05	0.000175654	20.7855	25.3452	9.94559	19.6527	45.5432	29.0635	8.78718	8.39208	5.99158	29.1496	16.3066	20.3208
MSTRG.8151	ST	MF	-1.04436	6.30421	2.51107e-05	0.000180674	88.7614	84.0071	56.4067	102.332	128.713	104.475	47.3418	52.5088	46.0834	144.209	111.667	87.3552
MSTRG.8285	ST	MF	1.00342	5.74042	2.52673e-05	0.000181637	55.2474	54.6421	49.6554	38.6144	31.2599	43.0028	61.374	69.934	71.0113	42.6558	51.5642	53.3523
MSTRG.2916	ST	MF	1.04276	7.45974	2.61384e-05	0.000187561	196.548	223.406	214.955	131.427	130.263	100.224	200.675	227.635	245.877	131.472	144.776	147.346
MSTRG.7905	ST	MF	1.47948	5.20762	2.62612e-05	0.000188272	42.7219	47.0794	38.8386	16.4284	13.8752	32.2696	49.5216	48.4293	56.0693	17.182	13.2216	16.5967
MSTRG.849	ST	MF	-1.29237	6.77791	2.63271e-05	0.000188575	206.297	124.273	77.9676	168.736	205.107	113.884	58.2406	59.6187	62.5047	165.494	150.12	139.169
MSTRG.6475	ST	MF	1.72788	7.22179	2.64387e-05	0.000189204	63.4397	98.2467	132.705	62.1822	106.186	47.9513	274.037	176.409	192.988	48.6396	51.3989	74.6446
MSTRG.9597	ST	MF	4.10251	3.98574	2.6525e-05	0.000189651	51.2528	45.7167	32.2324	2.91719	2.12208	0.278787	8.65095	26.808	51.4092	0.854826	1.87306	2.34782
MSTRG.8643	ST	MF	1.12779	6.10162	2.66902e-05	0.000190661	75.3558	85.8466	80.5085	38.0003	39.3402	60.2179	95.9778	79.8996	90.1695	89.2438	83.1307	107.352
MSTRG.1760	ST	MF	-3.29147	0.527987	2.76561e-05	0.000197384	1.2864	3.81541	1.08893	2.68689	2.53018	2.29999	0	0.116557	0.591761	1.19676	4.13174	0.890554
MSTRG.6339	ST	MF	-5.8062	0.773172	2.80115e-05	0.000199742	1.15099	4.0198	0.217787	5.297	3.91769	0.487877	0	0	0.14794	9.3176	0.27545	2.1859
MSTRG.6665	ST	MF	1.69057	4.57624	2.8324e-05	0.00020179	21.8687	18.4638	29.0382	12.6668	12.8957	9.75753	45.5026	32.7524	22.8568	12.1385	10.7976	11.4962
MSTRG.9141	ST	MF	1.60762	6.08924	2.85439e-05	0.000203174	63.5751	68.6092	90.0911	38.4609	17.9561	51.4361	94.4111	84.6202	111.991	36.0736	41.7031	55.5382
MSTRG.10767	ST	MF	-1.11756	4.79362	2.88308e-05	0.000205033	20.3115	31.8178	19.9638	41.4548	34.6063	43.9786	14.5772	18.5325	16.3474	23.8496	29.7486	37.6461
MSTRG.6606	ST	MF	-8.6855	0.999014	2.89599e-05	0.000205768	0.13541	0.136265	0.217787	1.38183	0.326474	10.3848	0	0	0	0.0854826	5.83953	2.75262
G6O67_007855	ST	MF	-6.81121	-0.694166	2.90063e-05	0.000205913	1.62492	0.204397	0.435573	1.4586	1.38752	0.20909	0	0	0	0	0	0
MSTRG.5998	ST	MF	1.27213	4.57661	2.99745e-05	0.000212597	25.7279	28.4793	38.9112	15.2001	13.3038	15.5424	37.4647	28.3233	28.7004	12.8224	7.60241	8.25786
MSTRG.994	ST	MF	-1.05889	5.17625	3.02247e-05	0.000214181	29.4517	37.5409	30.9257	53.8913	46.5226	53.9452	23.2962	20.1643	22.7088	51.1186	50.5725	52.9475
MSTRG.4391	ST	MF	-5.08234	3.57459	3.09129e-05	0.000218863	17.6033	16.1473	1.23412	2.22628	27.8319	44.0483	1.22612	0.174835	0.44382	36.2446	34.8168	41.6941
MSTRG.4778	ST	MF	2.97191	0.186407	3.17533e-05	0.000224614	3.58837	3.20222	4.21054	0.537377	0.0816186	0.0696967	1.77106	1.80663	1.40543	0.170965	0.991618	0.566716
MSTRG.6711	ST	MF	-3.72522	0.749093	3.2064e-05	0.000226409	1.48951	1.77144	1.16153	6.06469	1.3059	1.67272	0.136235	0.174835	0.29588	1.88062	0.550899	0.404797
MSTRG.10704	ST	MF	-2.29949	7.18433	3.21277e-05	0.000226543	55.1797	60.9102	54.737	435.583	216.697	98.4814	50.4752	44.1167	44.0122	248.412	329.328	292.911
MSTRG.10139	ST	MF	-1.25125	5.06779	3.21398e-05	0.000226543	34.3265	33.8617	36.8785	47.8266	42.1152	60.0088	13.4192	23.6027	19.3802	43.1687	45.0635	47.1184
MSTRG.3559	ST	MF	-1.13005	6.01791	3.27881e-05	0.000230704	47.4613	54.7783	55.6082	108.32	96.0651	74.9239	34.2632	41.3193	39.7219	134.122	144.942	129.292
MSTRG.9607	ST	MF	2.61284	8.52271	3.31261e-05	0.000232877	379.758	268.441	369.076	66.8651	203.394	50.3907	401.758	512.908	908.944	52.4863	41.7031	41.2893
MSTRG.10320	ST	MF	-1.51902	7.66751	3.38346e-05	0.000237648	178.335	190.838	172.487	356.665	398.788	185.114	82.4905	104.843	112.582	336.288	358.58	281.091
MSTRG.5909	ST	MF	1.00381	7.55614	3.39331e-05	0.000238129	203.183	233.83	204.429	123.443	105.859	170.617	212.595	244.186	257.564	207.381	231.267	259.718
MSTRG.6655	ST	MF	1.59006	4.43678	3.39844e-05	0.00023828	17.9419	13.0814	23.8839	8.82834	8.16186	17.4939	32.9008	32.7524	25.4457	18.5497	14.9845	22.5877
MSTRG.723	ST	MF	4.90046	8.50315	3.41995e-05	0.000239577	9.61412	11.7187	25.9166	22.9537	44.8902	4.46059	1441.44	290.11	169.022	7.8644	6.72097	5.82908
MSTRG.9247	ST	MF	-1.32238	6.36305	3.46455e-05	0.000242488	76.913	101.108	62.3596	159.064	119.408	90.1875	34.6038	45.5154	54.2201	108.135	99.7678	95.775
MSTRG.1488	ST	MF	1.18809	5.83317	3.47734e-05	0.000243169	64.2521	70.585	113.539	43.1437	36.3203	29.7605	58.3087	81.0652	86.545	26.8415	26.5533	27.85
MSTRG.10476	ST	MF	2.47018	2.21751	3.51212e-05	0.000245172	8.19232	2.92969	2.39565	0.921218	2.04046	1.39393	10.2858	3.61326	7.61892	16.3272	3.74611	2.67166
MSTRG.10533	ST	MF	-4.0763	10.2222	3.56648e-05	0.000248748	196.616	279.683	294.085	596.566	987.258	5892.57	41.5518	162.189	184.999	271.407	229.56	323.19
MSTRG.5496	ST	MF	-1.48731	6.68837	3.57801e-05	0.000249334	46.8519	55.5278	103.739	160.906	178.092	139.602	30.108	47.2055	79.3699	96.7663	113.265	112.372
MSTRG.6180	ST	MF	1.59258	2.81399	3.58313e-05	0.000249472	11.1036	10.4242	8.78406	3.3778	3.59122	3.90301	11.58	9.67421	7.84083	4.44509	3.85629	1.70015
MSTRG.5806	ST	MF	1.73152	5.18413	3.59431e-05	0.000250032	68.4499	47.6244	57.7861	9.51926	25.9547	17.4939	47.2737	45.1074	66.5731	18.7207	22.4216	26.5547
MSTRG.7850	ST	MF	1.07893	5.32773	3.61906e-05	0.000251534	68.7884	77.6708	88.6392	27.3295	26.7709	27.3211	42.7098	47.0306	65.6854	73.0021	69.3582	70.1918
MSTRG.41	ST	MF	1.0129	8.85301	3.64684e-05	0.000253023	702.102	719.613	720.801	339.239	282.074	351.411	538.538	605.745	612.842	287.136	319.081	392.653
MSTRG.10321	ST	MF	-1.88095	5.25277	3.6817e-05	0.000255219	180.976	178.03	77.532	97.3421	39.9115	51.0877	10.0133	14.6279	22.1171	71.207	84.2325	83.9549
MSTRG.2562	ST	MF	-1.06434	6.3741	3.80609e-05	0.000263613	59.1065	56.4816	55.5356	126.821	98.1872	131.03	55.0391	52.975	43.0506	91.1244	126.817	107.595
MSTRG.5474	ST	MF	1.14898	8.00695	3.87024e-05	0.000267823	393.299	337.527	422.07	153.843	139.813	216.896	241.613	382.714	390.414	218.322	229.505	239.883
MSTRG.1048	ST	MF	-1.49972	6.68132	3.87946e-05	0.000268228	46.9196	50.2135	48.7116	158.91	159.891	160.651	71.5917	44.6412	32.9167	98.3049	66.1079	52.7046
MSTRG.685	ST	MF	-1.00439	5.85188	3.89385e-05	0.000268989	82.3971	92.728	70.4177	86.0571	65.3765	93.2541	35.0125	37.1233	36.6152	91.8083	88.5846	85.4122
MSTRG.1665	ST	MF	-3.04183	-0.307323	3.94806e-05	0.000272498	0.609346	1.22638	1.30672	0.84445	1.3059	1.67272	0.136235	0.233113	0	2.05158	4.903	6.23388
MSTRG.5313	ST	MF	-2.28498	1.6266	3.9567e-05	0.000272858	0.744756	4.97365	1.81489	4.52932	7.34567	3.55453	0.544941	0.874175	1.4794	0.769343	1.04671	3.15742
MSTRG.4410	ST	MF	4.61133	7.85596	3.99922e-05	0.000275552	2604.41	2226.02	461.78	6.37176	38.6872	11.6393	55.9927	307.185	955.841	25.8157	29.8587	24.1259
MSTRG.7480	ST	MF	-1.72605	6.72281	4.05296e-05	0.000279013	47.529	54.6421	44.7189	134.421	269.668	101.409	44.0721	46.6227	48.3764	103.947	115.303	117.634
MSTRG.2575	ST	MF	1.40963	8.86858	4.05965e-05	0.000279232	527.897	414.653	461.853	309.453	293.909	198.914	703.043	706.45	502.183	175.581	115.028	115.853
MSTRG.10883	ST	MF	-1.39823	7.48367	4.09938e-05	0.000281722	53.3516	63.1586	113.539	240.361	371.936	200.866	106.4	85.7857	85.1396	77.6182	157.998	283.277
MSTRG.6446	ST	MF	1.27454	7.08152	4.10461e-05	0.000281838	157.008	149.278	196.008	85.7501	53.7866	114.024	144.75	175.068	228.272	103.519	105.167	109.781
MSTRG.5437	ST	MF	1.77171	4.20554	4.1185e-05	0.000282305	10.2912	17.7825	16.4792	8.59804	9.63099	7.94542	36.3067	26.5749	16.0515	8.54826	9.86109	8.5817
MSTRG.2747	ST	MF	-2.34097	5.37543	4.12815e-05	0.000282723	20.2438	16.8287	24.5373	77.5359	110.756	25.9272	9.19589	14.2199	15.6817	40.2623	41.3725	43.7181
MSTRG.2202	ST	MF	-1.27909	8.11606	4.16112e-05	0.000284737	182.601	198.129	165.373	561.713	343.614	331.129	132.625	163.82	164.435	608.55	880.612	743.046
MSTRG.6652	ST	MF	1.34696	5.29437	4.16832e-05	0.000284984	36.1545	42.6508	48.5664	18.6547	18.5274	33.5938	54.9029	41.4942	63.1704	41.2881	29.7486	37.7271
MSTRG.6542	ST	MF	1.5542	6.25259	4.19152e-05	0.000286325	163.44	196.97	216.843	43.6811	30.2805	49.2755	61.1016	101.229	166.359	32.4834	26.3881	28.012
MSTRG.6566	ST	MF	-1.0145	5.41432	4.28174e-05	0.000292237	61.3408	35.2244	32.5954	62.259	56.2352	61.7512	22.0701	30.4796	27.5908	62.8297	63.0229	55.6191
MSTRG.1425	ST	MF	-1.47938	5.73605	4.29527e-05	0.00029291	41.8417	42.7871	38.766	118.914	56.3984	71.7179	21.1165	26.3418	32.8427	64.0264	69.6887	71.3253
MSTRG.3459	ST	MF	2.83841	9.70297	4.37476e-05	0.000298075	1317.54	1035.47	774.377	89.5117	406.134	142.739	1857.23	1468.21	745.84	3327.32	71.4516	233.973
MSTRG.7078	ST	MF	4.88364	3.8434	4.39244e-05	0.000299024	27.6914	14.1034	16.5518	1.4586	1.38752	0	8.65095	26.5749	45.0478	1.36772	1.04671	1.94303
MSTRG.4860	ST	MF	1.13438	6.33846	4.41797e-05	0.000300505	63.2366	66.7015	72.2326	54.8125	39.6666	66.9088	96.7952	124.774	92.9804	49.9218	49.7462	30.7646
MSTRG.3825	ST	MF	-1.19929	6.66107	4.45295e-05	0.000302626	77.3192	80.9411	68.748	183.322	144.465	114.93	50.6796	51.6346	72.8605	163.785	167.198	190.821
MSTRG.4319	ST	MF	-1.1156	4.9284	4.46823e-05	0.000303405	22.0719	24.9364	20.6171	43.8346	39.4218	48.5089	17.5744	14.9193	22.0431	83.0891	73.3247	76.0209
MSTRG.5614	ST	MF	-1.03737	6.04138	4.48036e-05	0.00030397	101.896	106.014	66.1345	84.0612	99.1666	96.8087	44.8896	33.8597	43.1246	92.5776	106.213	88.8935
MSTRG.4422	ST	MF	3.09692	4.73926	4.57731e-05	0.000310283	413.34	207.803	61.6336	5.22024	8.08024	4.1121	12.1931	29.722	98.4542	2.82092	4.02156	2.9955
MSTRG.3602	ST	MF	-1.78412	3.67143	4.5923e-05	0.000311035	20.0407	12.5363	39.492	12.8971	25.9547	23.209	3.33777	6.76029	6.13952	25.7303	24.2396	30.6027
MSTRG.5466	ST	MF	1.1252	8.73122	4.60555e-05	0.000311667	606.976	563.658	596.881	259.476	223.961	370.717	464.494	564.309	633.628	553.329	456.365	572.464
MSTRG.8725	ST	MF	-2.60233	2.40499	4.61966e-05	0.000312357	5.68723	6.20003	2.46825	5.91115	4.65226	18.1908	1.49859	0.990732	1.62734	4.61606	7.16169	7.36731
MSTRG.982	ST	MF	1.851	6.97866	4.6639e-05	0.000314971	148.951	90.2071	125.3	38.6912	64.3971	71.1603	289.023	135.789	122.716	92.1502	61.7007	71.0824
MSTRG.5979	ST	MF	1.88647	7.21608	4.66624e-05	0.000314971	152.878	143.759	215.173	65.6368	35.096	103.081	301.012	202.459	148.976	86.5084	85.0588	103.871
MSTRG.5894	ST	MF	1.1305	8.44102	4.78181e-05	0.000322499	360.868	377.998	410.818	188.005	199.639	309.523	385.41	433.999	542.497	287.734	255.232	305.298
MSTRG.6619	ST	MF	-8.02741	3.36974	4.82112e-05	0.000324875	0	0.0681323	0.145191	1.6889	58.9286	1.95151	0	0.0582783	0.14794	22.6529	19.2264	51.0044
MSTRG.9579	ST	MF	-1.39914	6.02294	4.85404e-05	0.000326817	67.0957	68.3366	58.9476	128.663	101.778	64.2603	28.6775	33.5683	39.574	97.1937	108.803	90.7555
MSTRG.8535	ST	MF	1.01318	5.30617	4.92164e-05	0.000331089	59.1743	78.0796	46.4611	27.2527	28.4849	26.9029	43.1185	56.2386	50.5955	49.3234	69.6337	45.985
MSTRG.6287	ST	MF	1.10104	6.73002	4.93222e-05	0.00033152	190.928	192.474	207.478	58.8812	90.3518	63.2846	119.002	143.248	149.641	115.829	99.7127	122.573
MSTRG.7888	ST	MF	1.11733	5.64103	4.94174e-05	0.00033188	62.6949	66.8377	79.5647	37.3093	33.0555	28.6453	67.164	68.0691	57.1789	33.3382	43.0252	47.6041
MSTRG.7254	ST	MF	-1.12081	5.3935	4.99021e-05	0.000334853	50.0341	51.7124	33.4665	50.667	73.5383	57.0816	22.2064	24.6517	28.3305	44.7074	27.9857	28.3358
MSTRG.10720	ST	MF	-1.00555	5.40034	5.13594e-05	0.000344341	51.7944	48.5783	41.2343	63.7176	58.0308	55.8967	22.6832	28.265	28.7744	81.4649	103.073	87.841
MSTRG.5723	ST	MF	3.46583	7.29141	5.2636e-05	0.000352011	142.722	82.44	303.74	22.0325	53.8683	3.90301	259.188	248.615	308.677	14.0191	7.54732	10.1199
MSTRG.3082	ST	MF	-2.71528	1.04974	5.27741e-05	0.000352639	2.03115	2.3165	2.61344	4.29902	3.18312	3.13635	0.408706	0.116557	0.961611	2.22255	4.84791	0.971513
MSTRG.8587	ST	MF	-1.46966	4.34337	5.33308e-05	0.00035606	14.9628	37.9497	18.1489	30.8608	24.6488	39.0301	6.67553	9.49937	14.6461	25.0464	32.0623	30.5217
MSTRG.6488	ST	MF	1.32193	6.47636	5.39198e-05	0.000359691	106.771	152.071	123.049	44.0649	71.0898	44.6756	134.669	93.0705	131.667	42.1429	51.2887	61.2053
MSTRG.301	ST	MF	1.22371	5.21225	5.40298e-05	0.000360123	45.9041	34.2024	45.8078	15.6607	25.7099	29.2029	46.0476	46.6227	54.442	24.7899	32.0623	30.8455
MSTRG.3605	ST	MF	-1.23799	7.58983	5.41944e-05	0.000360918	151.863	221.839	211.471	333.635	302.397	213.132	79.3571	120.461	128.412	173.53	217.054	174.387
MSTRG.9437	ST	MF	-1.04093	6.03684	5.58047e-05	0.000371138	94.4486	98.5874	75.209	83.8309	76.8847	121.133	33.5139	43.8836	44.8259	147.286	144.501	131.964
MSTRG.2748	ST	MF	-1.09259	4.74867	5.58222e-05	0.000371138	41.9772	33.1123	25.3358	36.9255	35.7489	43.0725	13.6235	18.9405	15.9775	34.7914	40.2156	46.2278
MSTRG.3273	ST	MF	3.16427	4.26267	5.59874e-05	0.000371926	3.38525	2.24836	8.1307	0.690914	3.59122	8.15451	42.1648	27.7405	26.1854	2.30803	3.63593	2.50974
MSTRG.2566	ST	MF	1.31421	4.21579	5.60383e-05	0.000371954	12.4577	21.6661	17.2777	13.4344	7.75377	12.406	24.2499	24.2438	26.1854	15.2159	7.87786	9.87705
MSTRG.8873	ST	MF	-2.18147	4.01131	5.61432e-05	0.00037234	7.10904	7.42642	4.64611	47.0589	15.0994	20.2817	4.01894	4.95366	7.61892	36.0736	71.7822	57.4812
MSTRG.4578	ST	MF	2.65072	5.97679	5.65175e-05	0.000374511	304.741	226.812	240.945	21.1113	18.609	14.5666	23.0238	123.026	171.167	28.8931	23.5785	24.045
MSTRG.9661	ST	MF	1.62534	2.77898	5.66747e-05	0.00037524	7.51527	4.56486	3.92016	3.30103	4.08093	2.99696	11.58	8.6252	8.35862	5.98378	7.49223	9.39129
MSTRG.3074	ST	MF	-1.04773	6.74762	5.73205e-05	0.000379201	90.6571	90.8203	88.131	178.64	150.913	126.012	59.3305	74.538	64.8718	96.8517	126.266	113.91
MSTRG.6802	ST	MF	1.42706	3.35295	5.80198e-05	0.000383508	16.1138	18.3276	11.6879	5.0667	5.14197	7.17876	16.1439	12.763	12.5009	5.55637	13.2216	13.2773
MSTRG.8995	ST	MF	1.49952	3.45356	5.86301e-05	0.000387221	20.9209	22.143	16.334	7.21621	3.83607	6.89997	12.6018	15.6186	17.383	21.5416	23.1929	25.2593
MSTRG.4175	ST	MF	-2.45397	8.53991	5.89412e-05	0.000388953	97.0891	59.6157	108.167	1100.09	552.966	307.362	165.798	78.0347	75.3015	688.477	2084.27	1514.02
MSTRG.2450	ST	MF	-2.16536	6.42667	5.90735e-05	0.00038932	30.2642	34.5431	37.3141	74.4651	85.0466	299.556	25.4079	35.1418	28.4045	86.5938	86.3259	100.714
MSTRG.1837	ST	MF	-1.72421	4.77202	5.90945e-05	0.00038932	33.1755	26.6397	19.1652	44.8326	44.8902	42.2362	17.7787	6.87684	10.6517	18.1223	0	0
MSTRG.9526	ST	MF	-4.33213	2.68128	5.92539e-05	0.000390047	0.406231	0.408794	1.16153	9.36572	1.3059	28.5059	0.340588	0.524505	0.813671	2.90641	3.91138	3.07646
MSTRG.6752	ST	MF	-2.83613	5.1847	5.99798e-05	0.000393586	21.5979	14.444	19.3104	51.3579	126.59	18.3999	7.96977	9.90732	7.32304	31.0302	41.1522	22.6686
MSTRG.1601	ST	MF	-1.01038	5.45467	5.99892e-05	0.000393586	83.8866	74.6048	44.864	58.4206	67.9883	58.1967	25.0673	25.8173	31.7332	48.1267	55.5857	66.0629
MSTRG.10142	ST	MF	-2.73313	5.26774	6.00925e-05	0.00039394	30.4673	32.9079	29.4738	88.1299	69.0493	52.5513	6.87989	18.4742	2.88483	58.641	59.7175	12.2249
MSTRG.3781	ST	MF	-1.79852	2.69236	6.06289e-05	0.000397041	12.39	11.1056	4.9365	7.29298	14.8546	8.85148	2.65659	2.6808	2.66292	10.5998	5.23354	11.0105
MSTRG.8021	ST	MF	-1.47372	8.04226	6.07023e-05	0.000397041	95.058	94.6357	100.327	360.964	510.606	348.274	156.943	148.202	85.6573	281.751	173.974	158.519
MSTRG.2276	ST	MF	1.89444	5.72136	6.07151e-05	0.000397041	38.118	51.8486	58.3668	15.5839	14.2016	42.5847	84.0572	91.2639	58.1405	26.8415	16.6372	17.1634
MSTRG.2798	ST	MF	-2.07397	8.59585	6.09934e-05	0.000398533	327.151	157.385	155.717	591.269	1065.78	282.759	138.688	153.738	127.746	612.483	630.89	248.465
MSTRG.5712	ST	MF	1.50618	8.21401	6.20713e-05	0.000404743	446.989	381.677	498.659	103.56	125.203	270.702	366.405	408.065	477.033	153.356	135.962	143.703
MSTRG.4043	ST	MF	1.27936	4.12599	6.20961e-05	0.000404743	9.81724	11.4462	11.0345	9.13541	10.7737	12.1969	26.8384	21.155	21.1554	23.9351	28.812	24.7736
MSTRG.9402	ST	MF	-1.00887	6.74933	6.2318e-05	0.000405857	60.1898	70.585	73.4667	155.302	165.522	131.657	64.1669	57.8121	81.2191	162.844	213.088	227.091
MSTRG.7074	ST	MF	7.97772	0.361926	6.34611e-05	0.000412964	0.13541	0.204397	2.90382	0	0	0	0.136235	4.8371	1.40543	1.4532	0.11018	0.242878
MSTRG.686	ST	MF	1.17495	6.781	6.47338e-05	0.000420902	144.686	153.57	149.474	81.8349	46.2777	86.9814	116.481	151.524	166.876	99.0743	111.006	98.5276
MSTRG.9166	ST	MF	-1.19885	5.09195	6.48207e-05	0.000421123	68.0436	77.0576	45.227	35.774	58.3573	56.1755	16.6207	21.563	20.4897	32.056	30.8504	37.0794
MSTRG.5486	ST	MF	2.59476	2.09221	6.53493e-05	0.000423866	9.3433	15.466	8.49368	0.690914	0.489711	2.57878	4.632	7.98413	7.61892	1.70965	1.59761	2.67166
MSTRG.8425	ST	MF	1.33316	7.9342	6.54978e-05	0.000424483	139.337	131.836	155.354	152.538	153.443	132.354	432.07	309.691	236.926	102.921	77.2361	97.799
MSTRG.7833	ST	MF	1.69961	5.73733	6.60686e-05	0.000427834	15.5722	10.4924	40.0001	27.7901	35.096	15.3333	94.5473	74.4797	59.1761	21.1997	26.9941	32.2219
MSTRG.9480	ST	MF	-1.80219	5.23328	6.62864e-05	0.000428731	11.713	4.36046	6.96917	78.7642	48.2366	57.1513	22.6151	8.39208	15.8296	119.932	180.199	162.486
MSTRG.5781	ST	MF	1.4512	7.76473	6.64014e-05	0.000428943	153.555	174.895	185.409	142.712	140.629	81.1269	347.877	316.568	229.899	126.172	95.1954	134.636
MSTRG.3797	ST	MF	-1.62982	3.92663	6.68457e-05	0.000431464	24.2384	15.0572	13.8657	18.1941	16.8134	38.4029	7.01612	6.1775	7.69289	20.6013	15.6455	19.916
MSTRG.5980	ST	MF	1.15384	5.96657	6.73433e-05	0.000434324	90.8602	81.5543	74.846	42.9134	34.7695	45.2331	100.201	70.6916	71.0852	31.2011	34.321	34.7316
MSTRG.6098	ST	MF	-1.84996	6.45412	6.76113e-05	0.000435699	21.124	25.2771	36.7333	214.874	132.793	80.4996	46.9331	26.0504	33.8043	39.0655	44.6779	28.7406
MSTRG.1517	ST	MF	-2.64322	1.85406	6.78423e-05	0.000436834	12.9317	1.97584	0.435573	3.99195	11.345	3.48483	0.681177	0.815897	1.25749	9.57405	2.7545	4.37181
MSTRG.1188	ST	MF	-1.29084	3.52223	6.9035e-05	0.000444155	6.97362	9.19785	6.09803	17.1193	16.9767	16.9363	5.10883	5.88611	7.84083	17.2675	18.0144	28.012
MSTRG.10102	ST	MF	3.09627	0.293837	7.03725e-05	0.000452394	5.14559	2.24836	1.6697	0.537377	0.0816186	0.0696967	1.49859	2.62253	1.33146	0.34193	0.440719	0.404797
MSTRG.10366	ST	MF	6.05616	6.80712	7.06507e-05	0.000453817	105.485	89.2532	246.534	0.307073	9.46776	0.348483	70.9105	227.402	344.479	4.01768	3.85629	2.83358
MSTRG.4430	ST	MF	-3.9873	2.59292	7.29428e-05	0.000467785	4.60395	4.56486	2.03268	24.1052	7.67215	2.71817	0.204353	0.641062	1.18352	3.59027	4.51737	2.9955
MSTRG.9797	ST	MF	-1.52018	2.86907	7.69809e-05	0.000493285	6.97362	7.97147	6.67879	7.75359	12.8957	13.1727	3.40588	3.61326	3.47659	6.32571	6.72097	7.28635
MSTRG.3135	ST	MF	-1.74615	6.87036	7.76462e-05	0.000497148	25.5925	58.9344	54.3015	235.064	224.614	101.897	66.0742	38.2306	46.3792	73.1731	68.036	78.6116
MSTRG.8565	ST	MF	1.01818	6.35252	7.95017e-05	0.000508211	82.1263	80.5323	104.32	47.4427	49.2976	75.6906	106.604	94.003	109.032	119.505	115.909	104.195
MSTRG.45	ST	MF	1.00914	7.36798	8.01526e-05	0.000511961	141.03	157.113	197.097	141.714	104.635	99.1087	198.427	215.164	212.368	145.833	173.533	146.779
MSTRG.6615	ST	MF	-3.11389	0.24107	8.02558e-05	0.000512209	0.473936	0.136265	0.725955	1.61213	0.897804	3.48483	0.204353	0.291392	0.0739701	0.34193	1.15689	2.75262
MSTRG.4372	ST	MF	7.92652	0.303536	8.03725e-05	0.000512543	40.8262	28.6155	55.6082	0	0	0	0.0681177	3.43842	2.73689	0	0	0
MSTRG.2534	ST	MF	-1.02818	6.90188	8.07237e-05	0.000514372	95.6673	101.926	98.8751	170.886	126.182	214.945	73.0903	64.0479	86.397	171.136	155.464	179.325
MSTRG.4484	ST	MF	3.79277	1.49093	8.13374e-05	0.000517454	1.89574	0.0681323	1.81489	0	0.57133	0.557573	8.106	2.91392	2.81086	0	0.0550899	0
MSTRG.2194	ST	MF	1.46591	7.0472	8.15314e-05	0.000518274	131.686	124.137	182.578	88.8976	44.4005	90.8148	130.582	158.75	269.399	97.3646	123.236	126.702
MSTRG.2311	ST	MF	-1.32168	5.59437	8.27777e-05	0.000525064	48.3414	41.7651	32.8858	102.639	53.705	60.6361	24.0455	26.3418	27.8867	92.2357	72.278	68.2488
MSTRG.9576	ST	MF	-1.27651	8.75184	8.27973e-05	0.000525064	255.384	267.76	268.023	814.203	645.603	453.934	217.091	254.327	244.249	865.425	982.584	879.381
MSTRG.6610	ST	MF	-1.89732	8.08316	8.38009e-05	0.000531006	166.825	138.513	91.0348	298.014	263.791	827.578	135.554	98.199	88.0984	493.833	449.589	380.59
MSTRG.1549	ST	MF	1.27927	7.06786	8.44788e-05	0.000534876	253.217	298.964	324.212	88.3602	55.9087	105.66	117.299	205.315	222.65	113.008	163.231	166.453
MSTRG.8180	ST	MF	-1.00281	6.74654	8.472e-05	0.000535977	112.594	118.891	128.567	178.333	140.057	133.051	57.8319	77.9764	67.2388	142.499	138.055	131.883
MSTRG.9814	ST	MF	-1.23865	4.02025	8.51655e-05	0.000538368	24.4415	22.5518	17.5681	23.7981	22.6083	25.2999	6.47118	9.79076	11.1695	24.5335	25.2863	27.2833
MSTRG.9950	ST	MF	-1.29041	5.64206	8.56609e-05	0.00054107	97.0891	78.7609	52.6318	81.144	53.4602	90.8844	18.3237	28.0319	36.7631	73.4295	85.9954	87.76
MSTRG.8933	ST	MF	-2.92728	2.81	8.58831e-05	0.000541723	4.67165	6.40443	3.62978	4.8364	6.69272	28.2271	1.158	1.45696	1.92322	6.58216	9.75091	12.1439
MSTRG.10379	ST	MF	-1.28253	6.69297	8.59004e-05	0.000541723	61.5439	70.1762	70.1999	117.916	217.269	125.106	48.7723	61.3088	61.3952	81.6358	86.4361	77.6401
MSTRG.7167	ST	MF	-1.08111	6.03965	8.5983e-05	0.000541815	63.6428	76.24	69.3287	109.855	96.718	73.8088	37.7372	41.2611	40.6096	86.0809	105.387	71.9729
MSTRG.3582	ST	MF	-1.11939	7.94638	8.63616e-05	0.000543771	161.68	168.764	176.407	281.816	445.393	339.074	149.723	157.118	132.554	273.031	179.703	177.22
MSTRG.135	ST	MF	3.27166	0.207892	8.70785e-05	0.000547852	2.36968	1.15825	1.23412	0	0.163237	0.41818	2.17977	0.874175	2.2191	0.170965	0.11018	0.728635
MSTRG.4897	ST	MF	-2.20979	0.504275	8.72083e-05	0.000548235	1.3541	1.9077	2.97642	2.84042	1.87723	1.95151	0.408706	0.233113	0.665731	2.39351	4.79282	4.37181
MSTRG.9619	ST	MF	-1.16975	7.99148	8.8013e-05	0.000552857	229.046	242.278	231.072	391.441	443.679	269.587	146.862	150.3	146.461	381.252	345.854	376.138
MSTRG.5364	ST	MF	-1.24247	4.49223	9.04688e-05	0.000567389	28.233	28.4111	19.2378	36.3881	31.9945	31.015	8.71906	13.6371	15.7556	38.1252	46.3857	39.3463
MSTRG.5842	ST	MF	2.24064	4.06154	9.22673e-05	0.000577759	7.17674	6.88136	10.236	3.83841	9.95747	4.32119	35.4893	25.5259	15.0899	4.01768	3.41557	3.4003
MSTRG.6396	ST	MF	1.13371	4.36255	9.31757e-05	0.000582988	30.2642	27.9342	30.1272	11.9758	11.6715	17.1454	24.0455	28.3816	27.3689	19.5755	20.6036	15.868
MSTRG.4560	ST	MF	1.21552	7.57763	9.56296e-05	0.000597872	151.795	82.0994	167.405	109.548	141.282	111.863	315.93	234.454	197.87	179	178.051	178.597
MSTRG.7606	ST	MF	-1.80758	4.01486	9.73711e-05	0.000608283	11.239	2.24836	6.82398	27.3295	31.9129	19.0272	9.33212	4.02121	6.65731	12.4805	6.77606	9.06746
MSTRG.5770	ST	MF	1.8972	8.04413	9.80912e-05	0.000611822	1101.83	2146.03	1474.42	157.912	128.304	62.03	212.732	538.026	445.078	112.752	117.727	140.95
MSTRG.10471	ST	MF	-1.89853	1.9393	9.82789e-05	0.000612513	2.23427	2.18023	0.798551	8.29096	4.89711	5.22725	1.97541	1.22385	1.18352	5.64185	4.57246	2.26686
MSTRG.7296	ST	MF	3.28196	-0.33143	9.84067e-05	0.00061283	2.16656	2.04397	4.42833	0.0767682	0	0.278787	1.36235	0.582783	1.4794	0.0854826	0.16527	0.728635
MSTRG.1836	ST	MF	-1.16167	6.74678	9.98667e-05	0.000621436	65.9448	63.4311	68.6754	202.975	143.894	119.181	51.497	67.7194	69.8277	194.9	210.003	186.531
MSTRG.9628	ST	MF	-1.06535	6.40232	0.000100602	0.000625033	85.173	97.2929	77.6046	139.488	122.509	97.7147	42.3692	59.9101	53.2585	118.051	153.921	132.288
MSTRG.2046	ST	MF	-1.6003	5.21566	0.000101223	0.000628401	56.8046	51.0992	34.2651	40.3801	40.0747	99.6662	13.2148	19.2901	19.9719	94.1163	84.3427	79.0164
MSTRG.2723	ST	MF	1.16116	5.74241	0.000102518	0.000635949	66.351	69.8356	59.3106	40.7639	36.6467	26.2756	62.1914	79.9579	67.3867	69.4973	77.6217	69.787
MSTRG.868	ST	MF	-1.88956	1.86509	0.000102801	0.000637206	3.9946	4.83739	4.64611	4.14548	4.32578	9.26966	1.02177	1.51524	1.70131	7.52247	9.64073	10.6057
MSTRG.5876	ST	MF	2.45101	0.818706	0.000104757	0.000647819	28.5038	54.9146	17.2051	0.383841	0.979423	0.20909	2.11165	2.27286	3.47659	0.512895	0.22036	0.161919
MSTRG.8254	ST	MF	1.73989	7.80515	0.000105016	0.000648918	444.552	307.617	490.165	105.096	49.0528	178.911	244.406	334.634	406.835	114.718	96.4624	100.228
MSTRG.3331	ST	MF	-6.96464	-0.523391	0.000105893	0.000653828	0.0677051	0.136265	0.580764	1.6889	0.0816186	1.74242	0	0	0	0.427413	2.7545	0.485757
MSTRG.9233	ST	MF	-1.36324	6.17516	0.000106781	0.000658291	47.1227	83.1895	102.578	116.841	140.139	67.7452	37.3285	35.0836	42.3109	49.6654	50.4073	39.913
MSTRG.2417	ST	MF	4.13863	1.46255	0.000107641	0.000663079	0.541641	0.885719	1.23412	0.307073	0.489711	0.0696967	9.74083	1.80663	2.07116	0.34193	0.11018	0.0809594
MSTRG.513	ST	MF	-1.83884	4.24526	0.000109605	0.000674132	22.0719	16.2836	12.4138	50.8205	20.976	20.5605	7.96977	8.04241	7.24907	35.3898	178.051	144.513
MSTRG.6704	ST	MF	-1.97918	0.374818	0.000110712	0.000680414	0.27082	0.749455	0.871147	2.30305	1.55075	2.0212	0.408706	0.524505	0.36985	0.769343	1.04671	0.809594
MSTRG.2535	ST	MF	-4.41112	0.00735441	0.000111696	0.000685938	0.0677051	0	0.0725955	3.3778	0.408093	1.46363	0	0.0582783	0.14794	0.854826	1.04671	1.78111
MSTRG.5446	ST	MF	-1.31312	7.51012	0.000112217	0.000688198	203.86	191.86	178.585	205.201	202.904	429.122	80.9919	92.8374	125.305	602.481	512.281	567.283
MSTRG.6095	ST	MF	-1.98876	1.84158	0.000112262	0.000688198	2.16656	1.56704	2.17787	8.36773	3.75445	5.29695	1.63482	1.28212	0.961611	1.19676	1.26707	1.53823
MSTRG.8488	ST	MF	-1.78434	3.14386	0.000112324	0.000688198	7.9892	5.38245	4.35573	15.5839	18.5274	8.08481	3.67835	3.78809	3.62453	34.193	27.8755	31.979
MSTRG.2299	ST	MF	-1.15849	6.00754	0.000113608	0.000694466	67.028	63.0223	49.365	91.1238	70.0287	122.387	29.0863	34.5591	50.2996	74.7972	102.963	128.321
MSTRG.10727	ST	MF	1.14135	5.40055	0.000113804	0.000695131	55.3828	62.7498	59.5283	24.0284	34.6879	24.0453	52.9956	47.8465	63.9841	28.2947	23.5785	25.4213
MSTRG.8196	ST	MF	1.28029	8.60259	0.000114108	0.000696452	149.29	138.377	197.315	233.452	223.88	262.408	674.297	495.075	370.368	287.649	323.157	316.551
MSTRG.366	ST	MF	-1.78985	2.62932	0.000114277	0.000696947	5.95805	9.94731	8.27589	9.28895	11.5082	8.85148	1.49859	2.21458	4.14232	10.5144	15.5904	9.79609
MSTRG.8736	ST	MF	-1.86634	4.08493	0.000115137	0.000701659	6.36428	7.35828	10.4538	34.6992	34.5247	13.103	7.08424	6.35234	7.10113	35.9882	15.0946	13.2773
MSTRG.3416	ST	MF	-2.45406	3.52957	0.000115248	0.000701797	3.11443	3.47474	2.68604	7.21621	16.1605	39.3786	3.61024	3.61326	2.66292	10.0869	5.89462	6.47675
MSTRG.6419	ST	MF	-2.90667	4.2331	0.000115475	0.000702639	9.20789	14.921	13.7932	35.3134	57.786	8.78178	2.11165	4.60399	5.99158	8.71922	6.66588	5.991
MSTRG.2057	ST	MF	-1.73602	7.49678	0.000115726	0.000703633	141.504	203.239	169.874	368.411	300.03	201.981	41.0068	71.9155	129.004	400.144	536.3	480.737
MSTRG.9785	ST	MF	-1.9583	0.562656	0.000117534	0.000714081	1.96345	1.09012	2.75863	1.9192	2.61179	2.23029	0.613059	0.34967	0.591761	2.82092	3.19522	2.10495
MSTRG.10633	ST	MF	4.14002	3.18221	0.000117736	0.00071476	4.26542	4.90552	10.3086	1.30506	1.3059	0.348483	1.70294	16.1431	32.029	2.13706	0.27545	0.647675
MSTRG.8552	ST	MF	-1.04128	7.23159	0.000117903	0.000715193	81.7201	65.952	87.9858	263.775	170.093	205.675	74.5207	107.524	97.9364	397.067	412.734	407.388
MSTRG.8453	ST	MF	1.24657	4.33452	0.000118647	0.000718651	24.7801	23.3694	33.5391	10.8243	13.7119	13.103	25.7485	20.3391	34.3221	10.7708	19.9425	15.868
MSTRG.5221	ST	MF	1.35012	8.16447	0.000119607	0.000723366	200.678	212.709	242.397	136.571	230.491	141.136	406.118	454.688	300.392	174.47	135.576	152.204
MSTRG.425	ST	MF	-1.96145	5.15326	0.000124444	0.000751475	75.4235	116.574	50.3813	84.8288	23.1797	72.0664	9.46836	13.8702	18.2706	64.9667	69.7989	77.802
MSTRG.9778	ST	MF	1.72912	8.86143	0.000125589	0.000757813	335.817	286.36	323.195	155.609	311.212	213.132	908.349	676.262	406.909	198.918	89.3008	97.0704
MSTRG.2951	ST	MF	-1.73648	7.03692	0.000127409	0.000768216	51.1851	60.7058	56.8423	235.678	274.565	119.39	78.6759	47.73	42.7547	153.527	69.7438	51.2473
MSTRG.1902	ST	MF	-2.37988	-0.179226	0.000128584	0.000774715	0.812461	1.63517	0.725955	1.07475	1.3059	1.60302	0.136235	0.174835	0.36985	0.170965	0.495809	0.0809594
MSTRG.1345	ST	MF	5.03424	5.9591	0.000129375	0.000778303	214.287	494.504	363.413	0.230305	9.71261	1.39393	35.4212	139.227	176.271	1.02579	3.41557	2.91454
MSTRG.4610	ST	MF	1.22478	7.17277	0.000133088	0.000800033	363.035	302.167	347.224	56.8852	87.9032	132.424	193.386	172.213	207.338	678.219	923.252	846.917
MSTRG.2910	ST	MF	1.145	5.83823	0.000133597	0.000802488	187.272	113.849	92.3415	28.1739	48.0733	36.0332	70.5699	65.6214	87.5806	48.2976	48.3689	62.2578
MSTRG.8703	ST	MF	-1.84555	2.2493	0.000135306	0.000812143	4.13001	3.67914	3.41199	9.51926	6.28463	7.03936	2.72471	1.28212	1.62734	3.76123	5.78444	9.39129
MSTRG.4695	ST	MF	-1.50541	3.1317	0.000135469	0.000812505	9.61412	7.35828	7.11436	16.8122	9.71261	13.9393	4.35953	3.32187	5.10393	8.63374	12.5605	12.2249
MSTRG.1118	ST	MF	-1.01921	7.2253	0.000136148	0.000815968	171.768	188.59	173.358	231.226	234.653	163.299	89.166	98.7818	92.2407	195.413	214.906	199.16
MSTRG.3922	ST	MF	-1.74891	8.71164	0.000137342	0.000821887	183.549	240.371	251.253	1102.39	436.333	491.361	124.996	184.975	242.548	819.35	927.439	975.318
MSTRG.9269	ST	MF	-1.76223	7.37607	0.000139749	0.000835663	92.3498	107.649	76.9513	202.514	380.424	223.169	104.629	61.7168	43.7163	123.95	21.8156	18.8635
MSTRG.7520	ST	MF	1.32542	5.84148	0.000142292	0.000850228	53.961	48.3739	47.9857	38.6912	35.4225	28.6453	95.0923	80.7155	53.1845	43.2542	44.8983	40.8036
MSTRG.3345	ST	MF	1.03948	8.09386	0.000142483	0.000850558	276.237	262.922	437.969	222.781	185.111	154.866	362.59	340.229	336.564	213.706	150.175	147.751
MSTRG.6317	ST	MF	-1.38084	3.85262	0.000142561	0.000850558	10.0204	13.6946	11.6879	16.5052	28.5665	20.212	7.49295	6.70201	8.35862	13.7627	11.7892	10.2818
MSTRG.2722	ST	MF	-1.37382	4.55855	0.000144116	0.000859192	28.9778	38.6991	25.6988	39.2285	32.2393	35.615	7.01612	14.2782	16.2734	37.4414	35.5881	28.9835
MSTRG.9329	ST	MF	1.18764	7.4893	0.000146023	0.000869915	288.898	329.828	243.558	140.255	124.142	78.9663	219.543	262.136	226.2	167.204	160.091	150.504
MSTRG.7543	ST	MF	2.08467	1.4626	0.000146292	0.000870863	5.21329	9.60665	5.73505	1.22829	1.14266	0.766663	5.79	2.6808	3.40262	2.30803	2.7545	1.94303
MSTRG.9417	ST	MF	3.30675	2.90044	0.000146481	0.000871336	1.69263	0.953852	3.48459	0.230305	2.61179	1.39393	20.0947	9.26626	7.54495	0.512895	0.11018	0.323838
MSTRG.7973	ST	MF	-1.04764	5.02322	0.00014667	0.000871814	36.6962	57.5718	36.9511	36.0043	47.9101	55.0604	16.8932	21.4464	21.8212	50.0928	58.9462	63.5532
MSTRG.1010	ST	MF	-1.55933	9.37076	0.000148709	0.00088327	545.568	466.502	355.428	1156.97	505.709	1515.28	290.726	307.01	356.98	1075.03	1355.54	1286.61
MSTRG.3714	ST	MF	-3.19082	1.87108	0.000149207	0.000885571	0.473936	0.272529	0.798551	4.68286	12.9774	2.1606	0.681177	0.34967	0.961611	2.56448	3.63593	4.53373
MSTRG.6937	ST	MF	2.61365	0.228657	0.000149783	0.000888328	4.19772	2.18023	1.30672	0	0.408093	0.487877	1.22612	2.03974	1.77528	0.854826	0.330539	0.161919
MSTRG.8632	ST	MF	-1.6276	4.70963	0.000149982	0.000888844	10.562	13.899	14.8821	36.081	25.0569	65.6543	14.1685	8.56692	13.2406	28.0383	76.7403	49.4662
MSTRG.697	ST	MF	1.64036	6.20816	0.000150726	0.000891928	34.3942	26.0265	37.3141	31.8588	29.0562	54.0846	152.788	93.6533	64.28	49.3234	44.2923	49.3043
MSTRG.757	ST	MF	1.13429	5.08593	0.000153389	0.000907009	43.0604	36.2464	39.2742	18.8082	19.6701	29.1332	50.1346	41.7273	39.1302	48.1267	41.3174	42.0989
MSTRG.156	ST	MF	1.00475	6.37497	0.000154255	0.000910781	91.5373	88.2994	82.7589	54.2751	66.6824	52.9695	115.936	103.094	92.8324	53.3411	48.4791	54.1619
MSTRG.5733	ST	MF	-2.09474	3.41719	0.000156062	0.000920082	19.973	33.0441	22.069	12.3597	13.4671	29.2726	1.77106	3.61326	6.21349	19.5755	27.545	23.964
MSTRG.8781	ST	MF	1.3251	7.02085	0.000156553	0.000921764	162.492	157.794	159.202	53.4307	58.0308	127.475	166.82	189.813	169.244	79.2423	55.751	79.9879
MSTRG.3928	ST	MF	-1.10129	8.11175	0.000156578	0.000921764	150.102	130.814	144.247	434.431	282.89	485.855	186.574	154.729	154.671	621.116	444.906	321.733
MSTRG.10189	ST	MF	2.17543	3.11753	0.000157903	0.000928875	4.19772	2.52089	4.50092	1.99597	2.44856	5.50604	16.5526	15.502	6.95319	2.64996	4.29701	1.78111
MSTRG.9108	ST	MF	1.09891	4.98288	0.000158298	0.000930513	52.9454	41.9013	37.3867	18.4244	19.7517	25.6484	29.7674	42.1935	51.1133	30.2608	31.2911	38.1319
MSTRG.6769	ST	MF	3.6589	1.52935	0.000159193	0.000934825	1.55722	0.953852	1.6697	0.0767682	0.897804	0.278787	8.106	4.02121	1.92322	1.19676	1.1018	1.37631
MSTRG.2727	ST	MF	-1.29406	3.44425	0.000159267	0.000934825	10.6297	10.2198	8.92925	16.4284	12.0796	20.212	5.04071	6.1775	6.50937	20.7723	21.5402	21.1304
MSTRG.10170	ST	MF	1.13789	7.01179	0.000160336	0.000940411	92.0789	67.7235	78.1128	78.4571	83.0877	94.2996	198.154	183.111	115.837	136.174	89.1355	90.1079
MSTRG.5698	ST	MF	-1.47852	8.1222	0.000160932	0.00094321	153.081	201.876	134.665	466.751	570.677	241.081	146.93	137.304	131.593	232.769	115.468	132.288
MSTRG.6557	ST	MF	1.22985	7.09805	0.000162701	0.000952875	80.6368	62.1366	92.5593	85.443	94.5959	78.13	235.278	171.455	130.039	48.6396	23.6887	26.3928
MSTRG.1585	ST	MF	1.03541	5.74615	0.000166526	0.000974108	119.77	109.489	96.6973	37.7699	41.2174	31.6423	52.7231	74.5963	78.3343	42.0574	59.8827	65.7391
MSTRG.7410	ST	MF	1.28323	7.69692	0.000166693	0.000974108	776.442	994.458	927.335	158.91	105.696	116.951	168.183	302.523	376.36	159.596	211.38	224.743
MSTRG.9301	ST	MF	1.30809	6.9842	0.000166815	0.000974108	124.577	93.2049	128.494	69.1681	105.614	53.1089	134.26	163.995	217.768	83.7729	71.5067	69.6251
MSTRG.805	ST	MF	-1.0238	6.03221	0.000166815	0.000974108	45.4978	53.5519	46.3886	83.2167	106.675	86.633	40.2576	46.681	34.7659	53.5976	28.0408	34.8935
MSTRG.4713	ST	MF	1.12643	8.3645	0.000167028	0.000974633	293.163	392.919	498.877	256.713	230.491	162.811	357.345	435.223	497.449	256.02	292.087	292.668
MSTRG.1191	ST	MF	-5.3354	9.48637	0.000167756	0.000978168	71.0904	56.2091	27.2233	2743.16	16.9767	1707.08	28.4732	36.5405	33.5824	822.77	392.901	207.985
MSTRG.9754	ST	MF	1.78002	7.023	0.00016817	0.000979862	336.291	185.047	222.941	39.9962	103.819	39.1695	148.497	170.464	258.377	67.0183	52.8312	54.7286
MSTRG.3506	ST	MF	-1.15257	6.42734	0.000170471	0.000992543	61.747	57.7761	58.8024	165.819	90.4334	118.763	41.2793	49.1869	61.9869	102.836	144.886	125.649
MSTRG.9137	ST	MF	-2.49106	-0.387031	0.000171936	0.00100034	1.69263	3.40661	2.54084	1.15152	1.06104	1.18484	0	0.291392	0.22191	1.02579	0.716169	0.971513
MSTRG.7862	ST	MF	-1.76661	8.69311	0.000173325	0.00100769	166.893	172.511	173.866	1140.54	462.451	398.386	183.441	174.252	174.347	786.183	1070.4	1228.48
MSTRG.1631	ST	MF	-3.66602	1.45676	0.000173587	0.00100848	1.62492	2.18023	2.75863	11.2849	2.36694	1.46363	0.272471	0.291392	0.517791	2.64996	3.58084	1.13343
MSTRG.10269	ST	MF	1.92549	4.35075	0.000177951	0.00103307	28.707	19.9627	28.893	4.8364	11.0185	11.0121	14.3728	42.7763	35.2098	5.29992	5.12336	5.10044
MSTRG.6898	ST	MF	-2.61349	5.41502	0.000179145	0.00103925	7.71838	5.10992	13.285	67.1722	17.0583	154.796	8.99153	12.355	12.7229	94.2018	196.01	193.655
MSTRG.9005	ST	MF	-3.10184	0.427727	0.000187786	0.00108779	0.609346	0.0681323	0.725955	3.99195	1.38752	1.46363	0.0681177	0.466227	0.14794	0.170965	6.83115	6.31484
MSTRG.1230	ST	MF	1.76188	1.15285	0.000189451	0.00109664	2.23427	2.18023	1.23412	0.690914	0.979423	1.32424	2.72471	3.84637	2.51498	2.05158	1.15689	1.13343
MSTRG.3241	ST	MF	1.124	6.42844	0.000196837	0.00113609	52.2006	32.431	50.0909	53.0468	50.3587	68.93	140.186	103.969	86.3231	72.9166	48.8648	49.7901
MSTRG.8630	ST	MF	-1.32878	6.90262	0.000202298	0.00116677	150.373	168.287	123.412	186.24	225.594	123.712	76.428	65.33	49.338	100.015	83.8468	71.892
MSTRG.3785	ST	MF	1.11651	4.35118	0.000204924	0.00118106	28.7747	49.8047	28.4575	14.5092	10.692	15.4727	21.6614	25.759	31.8811	12.1385	9.64073	15.3823
MSTRG.7605	ST	MF	1.24454	5.68794	0.000209032	0.00120386	65.9448	62.7498	82.7589	27.3295	22.5267	48.2301	57.4913	61.6585	87.7285	52.4863	47.4324	69.3822
MSTRG.4787	ST	MF	2.28202	4.51641	0.000209424	0.00120462	40.6231	36.1782	29.256	5.297	3.10151	16.9363	41.2793	35.375	29.5141	13.5917	7.98804	9.79609
MSTRG.7653	ST	MF	-1.08184	4.9644	0.000209466	0.00120462	32.1599	49.0552	21.0527	36.3114	54.4396	42.6544	17.3019	17.8915	21.5993	64.7958	54.7594	71.0824
MSTRG.3613	ST	MF	3.38647	0.261538	0.000211369	0.00121381	2.36968	3.20222	2.03268	0	0	0.557573	1.63482	1.80663	2.07116	0.34193	0.27545	0.485757
MSTRG.2255	ST	MF	-1.85774	2.40395	0.000211725	0.00121498	3.38525	5.92751	4.06535	5.22024	7.50891	13.2424	1.29424	2.62253	2.44101	3.33382	1.98324	1.94303
MSTRG.4350	ST	MF	1.16111	7.10356	0.000211903	0.00121512	129.926	109.42	129.365	64.8691	110.185	93.8814	199.994	194.183	140.099	131.216	83.5714	101.847
MSTRG.9616	ST	MF	-2.24457	8.66421	0.000212591	0.00121819	30.6704	20.099	39.855	792.017	866.626	434.837	236.913	74.2466	78.1864	571.109	344.698	314.608
MSTRG.1253	ST	MF	1.66678	1.98731	0.000216125	0.00123578	11.6453	9.94731	8.1307	1.30506	2.53018	1.95151	4.08706	7.05168	5.39982	0.427413	0.495809	0.161919
MSTRG.10562	ST	MF	2.97172	3.46609	0.000217523	0.00124199	14.692	6.81323	20.1816	4.60609	2.53018	0.487877	25.5441	14.2782	14.2762	1.53869	3.69102	4.20989
MSTRG.8214	ST	MF	1.04017	6.77915	0.000218425	0.00124624	94.1101	83.5301	108.022	71.4712	83.0061	72.3451	156.534	100.414	161.255	63.8555	60.2133	48.0089
MSTRG.3428	ST	MF	1.11882	3.78093	0.000219054	0.00124894	11.9838	15.3979	16.9874	9.51926	7.99862	9.68784	15.054	17.8915	20.1938	17.0965	15.8108	16.5157
MSTRG.153	ST	MF	-1.60377	4.05921	0.000219564	0.00125021	6.56739	26.9122	12.922	13.1274	29.5459	37.0089	7.90165	7.57618	7.69289	68.2151	66.5486	82.6596
MSTRG.7001	ST	MF	1.81246	1.41239	0.000219591	0.00125021	4.94247	5.17805	5.37207	0.614146	1.38752	1.53333	3.13341	4.72055	3.25468	1.70965	2.47905	2.02399
MSTRG.9376	ST	MF	2.16844	4.35539	0.000221968	0.00126104	54.2318	55.2553	52.1962	6.06469	8.24348	9.19996	9.40024	36.3657	51.2613	7.94988	8.81439	7.44827
MSTRG.6390	ST	MF	1.55345	8.18933	0.000224521	0.00127372	318.62	655.705	679.785	152.615	173.276	141.972	181.942	514.306	563.652	470.923	487.05	537.247
MSTRG.2914	ST	MF	-1.00215	8.81519	0.000230568	0.0013071	349.968	348.701	363.994	750.102	584.471	560.779	251.15	305.961	296.028	637.529	592.492	545.181
MSTRG.7874	ST	MF	-1.43851	5.2091	0.000232117	0.00131494	13.4733	23.2331	18.3667	79.3783	54.9293	34.1514	15.8033	20.4557	20.3418	75.3956	66.4935	75.1304
MSTRG.8823	ST	MF	2.34309	8.91085	0.000232615	0.00131683	503.184	910.179	702.943	204.664	237.102	48.0907	607.269	580.569	1122.5	257.388	460.442	588.98
MSTRG.8058	ST	MF	2.82483	3.91707	0.000233588	0.00132108	5.01018	3.33848	3.84756	1.99597	7.10082	2.43938	20.0947	43.9419	9.69008	1.62417	1.48743	1.21439
MSTRG.695	ST	MF	-2.48856	5.41863	0.000233697	0.00132108	25.3217	30.0463	13.4302	39.5356	26.8525	171.802	11.9887	13.2292	11.2435	25.2174	20.3833	20.7256
MSTRG.7800	ST	MF	1.06397	5.23006	0.00023462	0.00132535	70.2102	67.3828	66.0619	28.4042	20.4863	27.9484	35.3531	49.5949	60.0637	36.7575	44.733	43.1514
MSTRG.10850	ST	MF	1.38543	4.36652	0.000236109	0.00133213	19.4991	16.5561	18.8748	11.2082	13.7119	10.8727	34.127	29.7802	19.0843	13.8482	10.0815	11.2534
MSTRG.3150	ST	MF	-3.06144	0.0284541	0.00023627	0.00133213	1.01558	1.09012	0.943742	0.767682	1.63237	2.64847	0.136235	0.34967	0	0.34193	3.2503	2.10495
MSTRG.2092	ST	MF	1.15621	8.27633	0.000236322	0.00133213	629.454	594.795	413.577	188.85	261.261	152.357	390.791	444.198	377.025	70.6086	82.69	90.5936
MSTRG.6514	ST	MF	1.47117	7.15038	0.000237234	0.00133539	516.387	446.062	289.221	83.5238	98.7585	53.3179	134.26	160.673	307.272	81.4649	143.013	134.069
MSTRG.3054	ST	MF	-1.62305	0.817502	0.00024088	0.00135399	1.69263	2.65716	1.23412	2.53335	2.2037	3.06665	0.613059	0.757618	0.887641	0.34193	1.04671	2.10495
MSTRG.9845	ST	MF	-1.49469	2.26483	0.000250881	0.00140922	4.94247	5.92751	4.9365	5.14347	7.83538	8.99087	1.9073	2.79736	2.2191	7.09505	9.58565	8.66266
MSTRG.5895	ST	MF	2.03724	5.87017	0.000251649	0.00141253	46.8519	33.998	43.0492	18.5779	28.24	25.6484	157.488	50.0028	51.0393	40.6897	28.6468	32.5457
MSTRG.3700	ST	MF	-1.77637	7.24112	0.00025186	0.00141272	51.9975	60.297	58.2216	377.316	93.943	273.49	57.6276	73.4307	62.9485	247.985	399.071	296.878
MSTRG.9685	ST	MF	-1.04497	7.27249	0.000254426	0.00142511	80.3659	85.0972	74.9186	243.662	237.51	173.127	107.081	93.0122	84.1779	231.914	173.037	157.304
MSTRG.8241	ST	MF	2.43499	2.32177	0.000256853	0.00143668	16.9263	23.9826	11.2523	0.767682	0.652949	3.48483	7.56106	8.27553	7.39701	10.9418	12.0096	14.1679
MSTRG.8130	ST	MF	1.42238	2.56202	0.000258292	0.00144372	6.6351	5.65498	6.60619	2.30305	3.34636	4.32119	7.35671	7.05168	9.54214	3.07737	5.28863	2.42878
MSTRG.761	ST	MF	-1.15643	5.59885	0.00025862	0.00144453	42.3157	39.8574	37.3867	72.6227	85.373	51.3664	30.2443	25.4094	29.0702	87.8761	52.4456	55.7811
MSTRG.2982	ST	MF	1.05268	8.89231	0.000259181	0.00144564	485.175	470.249	493.214	271.913	270.158	447.871	605.498	620.956	589.394	404.845	390.808	358.407
MSTRG.9081	ST	MF	1.14941	5.58199	0.000265932	0.00148123	59.0388	56.0047	64.61	34.6225	21.6289	38.4029	44.8214	66.6704	77.2987	27.6964	30.2995	34.7316
MSTRG.672	ST	MF	-1.20515	5.29855	0.00026706	0.00148543	35.8837	28.4793	25.3358	51.4347	77.456	42.7938	21.1165	22.204	24.1142	36.2446	44.7881	60.8815
MSTRG.8548	ST	MF	6.39316	5.87666	0.000270946	0.00150494	963.782	2374.82	595.429	0.230305	3.83607	0.139393	6.19871	89.9818	247.874	5.04347	2.53414	14.6537
MSTRG.10566	ST	MF	1.42906	2.5739	0.00027178	0.00150852	8.59855	9.47038	10.1634	3.07073	3.34636	3.55453	5.85812	7.34307	11.1695	1.9661	2.42396	3.15742
MSTRG.4398	ST	MF	3.80412	2.55673	0.000278271	0.00154133	0.473936	2.24836	1.23412	1.22829	1.06104	0.0696967	17.7787	7.86758	3.84644	0	0	0.161919
MSTRG.4207	ST	MF	-3.12065	4.22801	0.000280524	0.00155165	2.09886	1.56704	0.871147	14.586	61.4588	28.8544	7.08424	1.16557	2.29307	8.20633	4.73773	6.55771
MSTRG.9089	ST	MF	1.48194	5.88173	0.000280839	0.00155231	139.676	150.027	112.305	23.4143	51.0932	22.5817	75.6787	73.2559	97.9364	20.0029	8.2084	10.6057
MSTRG.2051	ST	MF	-1.3704	8.86766	0.000285624	0.00157767	224.172	248.07	213.576	639.249	411.194	1122.46	212.936	270.12	258.451	534.864	744.816	606.872
MSTRG.10551	ST	MF	-4.42675	8.18855	0.000286721	0.00158263	36.4253	43.1958	33.2488	127.128	49.3792	1694.81	21.1846	26.5166	26.0375	192.336	547.208	451.106
MSTRG.6397	ST	MF	1.87545	1.20638	0.000290994	0.0016051	6.83821	5.04179	2.68604	0.614146	1.06104	1.25454	1.83918	3.72981	4.21629	0.769343	5.67426	4.69565
MSTRG.7747	ST	MF	-1.11552	6.04993	0.000293796	0.00161832	62.898	110.511	121.452	115.306	84.6385	85.7269	26.5659	48.1379	44.8998	51.2041	60.2133	52.0569
MSTRG.10671	ST	MF	1.5211	6.79767	0.000295709	0.0016266	185.986	207.19	163.558	55.5802	28.6481	101.548	150.404	150.125	167.616	107.879	114.862	128.645
MSTRG.3318	ST	MF	4.28516	5.348	0.000298893	0.00164151	499.731	577.216	343.958	2.22628	5.95816	4.32119	2.79282	71.2744	154.745	3.9322	4.46228	5.01948
MSTRG.8350	ST	MF	-1.1301	3.92082	0.00030171	0.00165163	14.8951	16.8287	11.2523	22.2628	17.6296	25.7181	8.58283	9.84904	8.21068	39.4929	44.2923	37.6461
MSTRG.1700	ST	MF	-10.1685	2.38044	0.000305135	0.00166923	9.61412	13.6265	9.29223	0	18.2826	14.0787	0	0	0	20.0029	11.1833	3.72413
MSTRG.4115	ST	MF	-1.2599	4.02827	0.000306083	0.00167236	10.8328	13.1495	9.65521	19.2688	23.9142	29.5514	11.0351	7.92586	7.84083	17.182	6.33534	5.10044
MSTRG.7473	ST	MF	-1.24365	5.08805	0.000306127	0.00167236	15.9784	18.1913	24.2469	51.7418	35.9122	64.5391	23.5006	14.453	18.7144	21.0287	26.2228	22.6686
MSTRG.7740	ST	MF	-1.89776	2.89528	0.000306663	0.00167414	3.65608	2.38463	2.90382	12.6668	17.3031	5.99391	2.58847	3.43842	2.73689	6.92409	8.64912	4.37181
MSTRG.1241	ST	MF	-1.12164	7.32692	0.000308342	0.00168215	84.2251	70.8575	62.5774	260.091	234.164	198.496	117.571	93.3619	72.3427	155.236	168.465	218.429
MSTRG.8018	ST	MF	-1.94344	9.02703	0.000309011	0.00168465	114.692	115.961	130.236	1026.85	1179.88	363.747	269.882	176.467	155.781	216.271	96.9582	92.0509
MSTRG.4660	ST	MF	1.30254	8.98566	0.000311253	0.00169185	616.793	475.427	686.391	323.271	389.402	202.26	738.055	695.902	601.007	454.596	390.367	399.454
MSTRG.10328	ST	MF	-1.52405	5.86292	0.000311394	0.00169185	25.8633	21.7342	28.3849	134.344	49.216	89.4905	33.1733	21.9127	29.5141	79.1569	94.4241	112.615
MSTRG.1868	ST	MF	-1.1078	8.06168	0.000315686	0.001714	223.562	219.795	191.652	431.898	437.476	274.814	167.501	161.198	149.863	433.568	473.498	477.823
MSTRG.2590	ST	MF	1.3964	9.045	0.000318155	0.00172623	536.224	515.761	858.007	423.607	170.583	329.735	694.8	828.66	643.54	150.791	237.713	176.815
MSTRG.1459	ST	MF	-1.07128	7.94682	0.000318787	0.00172818	327.693	366.347	258.731	317.59	453.065	279.414	131.808	169.998	150.307	346.546	441.215	420.827
MSTRG.5298	ST	MF	-2.24359	0.954706	0.000318949	0.00172818	1.15099	2.38463	3.12161	2.61012	2.69341	4.1818	0.408706	0.233113	1.18352	2.30803	3.96647	1.53823
MSTRG.8246	ST	MF	1.1712	4.21425	0.000320772	0.00173688	30.0611	39.5848	34.1199	9.67279	13.5487	12.6848	20.7078	20.6305	31.6592	26.756	45.6144	41.2084
MSTRG.8522	ST	MF	-2.12828	3.64955	0.000322073	0.00174206	5.3487	4.56486	6.31581	9.97986	14.6097	41.121	3.40588	3.55498	6.28746	17.182	19.2815	16.1109
MSTRG.8042	ST	MF	2.57451	1.8385	0.000322297	0.00174206	1.82804	1.15825	3.41199	0.767682	1.95885	0.348483	7.56106	4.48743	4.4382	0.683861	0.881439	1.05247
MSTRG.2532	ST	MF	-7.1357	1.33194	0.000322385	0.00174206	0	0	0	2.91719	0.0816186	12.406	0.0681177	0	0	0.34193	1.70779	1.13343
MSTRG.7990	ST	MF	-1.76859	4.0374	0.000323619	0.00174754	18.7543	37.2683	12.8494	21.6486	29.3827	28.8544	11.1032	3.84637	5.62173	11.9676	0.22036	0.161919
MSTRG.5926	ST	MF	-1.35019	4.12307	0.000324375	0.00175044	5.82264	6.74509	7.40475	25.1032	33.9533	18.8878	9.19589	10.1987	8.13671	32.4834	41.7031	51.0854
MSTRG.2230	ST	MF	1.18365	9.03129	0.000326473	0.00175937	261.477	209.779	309.838	400.73	326.719	279.623	773.068	741.009	528.96	455.622	417.802	453.373
MSTRG.5836	ST	MF	1.69922	9.51948	0.000327068	0.00176102	403.116	333.167	612.634	222.09	451.596	424.662	1556.08	886.181	677.344	196.353	154.197	141.193
MSTRG.4361	ST	MF	2.16296	6.51137	0.00032722	0.00176102	16.0461	13.6265	52.5592	52.4327	18.5274	34.3605	56.3333	247.392	123.9	22.3109	27.2144	43.5562
G6O67_001764	ST	MF	1.86463	0.839513	0.000330105	0.00177535	6.09346	1.63517	1.45191	0.690914	0.57133	0.975753	3.20153	1.74835	2.36704	0.940308	1.1018	1.05247
MSTRG.645	ST	MF	1.23928	6.52211	0.000330763	0.00177648	318.756	369.277	247.696	32.0891	73.2119	68.3724	119.955	112.769	133.442	28.8931	26.7186	42.7466
MSTRG.8886	ST	MF	-1.24838	4.71839	0.000332089	0.00178241	37.5086	35.1562	27.8767	37.6932	50.4403	27.4605	14.3728	14.6861	14.942	36.7575	49.7462	36.4317
MSTRG.6324	ST	MF	1.20385	8.32627	0.000332783	0.00178492	333.244	255.36	305.264	230.842	237.184	140.578	475.121	408.182	378.061	192.849	217.605	233.892
MSTRG.2303	ST	MF	-2.5878	6.49896	0.000333937	0.00178991	34.3265	32.2947	34.3377	65.7903	67.4169	377.477	32.1515	21.4464	18.4185	118.393	187.802	147.265
MSTRG.6874	ST	MF	1.28104	7.43352	0.000337662	0.00180623	140.962	138.24	140.763	74.6187	139.323	104.336	296.039	177.458	214.069	83.9439	39.9953	51.1664
MSTRG.4268	ST	MF	1.07857	10.2909	0.000347156	0.00185577	687.342	603.924	1084.21	727.916	760.93	1081.69	1266.58	1809.37	1778.61	631.46	407.004	580.317
MSTRG.2438	ST	MF	-2.56319	5.95411	0.000349395	0.00186649	19.7699	21.2573	31.1435	63.0267	30.8518	254.881	16.4845	19.1153	15.0159	44.5364	111.612	106.219
MSTRG.5169	ST	MF	-2.413	0.399493	0.000353182	0.00188041	0.0677051	0.0681323	0.145191	2.84042	0.979423	2.50908	0.340588	0.524505	0.14794	0.256448	1.59761	1.05247
MSTRG.9319	ST	MF	-1.30536	3.3365	0.000361213	0.00192188	16.52	9.06159	11.3249	12.7435	15.5891	16.7272	6.74365	4.66227	4.73408	20.6868	27.8204	19.1064
MSTRG.6621	ST	MF	-1.40407	4.69138	0.000363156	0.00193093	24.7801	10.9012	29.1108	23.7981	35.2592	60.9846	13.6917	10.9563	15.3858	46.3315	103.734	61.3673
MSTRG.9534	ST	MF	-1.34254	3.16628	0.000366539	0.00194632	12.4577	12.9451	6.89658	12.7435	10.2023	17.5636	5.44941	4.48743	4.14232	7.77891	8.15331	7.12443
MSTRG.7037	ST	MF	1.23125	4.45468	0.000374907	0.00198943	14.6243	16.8287	17.7133	15.2769	10.0391	16.0999	32.969	30.4796	22.4869	29.577	28.5917	22.4258
MSTRG.7806	ST	MF	-1.1776	8.53119	0.000376108	0.00199447	123.156	129.315	134.955	614.606	620.546	372.041	227.854	219.068	193.432	555.466	324.535	224.501
MSTRG.905	ST	MF	1.68728	9.17145	0.000378652	0.00200663	1278.68	1283.41	646.899	460.072	228.614	165.39	851.13	995.569	634.071	210.544	201.519	254.941
MSTRG.2750	ST	MF	-1.12817	4.63643	0.000385888	0.00204361	21.5302	21.8023	15.608	41.6084	37.7078	27.3908	14.4409	15.2689	14.2762	51.2895	50.848	57.967
MSTRG.5560	ST	MF	1.11723	5.49363	0.000388081	0.00205386	43.2636	45.7849	57.7135	21.5719	25.8731	43.4907	56.742	63.4068	53.9982	32.3979	31.9522	42.7466
MSTRG.6326	ST	MF	-1.38293	3.94401	0.000389041	0.00205758	19.7022	22.7562	13.4302	14.7395	26.1179	29.4817	5.79	8.10069	10.3558	19.49	26.9941	28.2548
MSTRG.2977	ST	MF	-4.92638	0.786914	0.000401343	0.00211702	10.2235	5.85937	5.00909	0.383841	8.16186	1.18484	0.136235	0.0582783	0.0739701	0.34193	0.16527	0.728635
MSTRG.6754	ST	MF	-3.93374	5.2137	0.000403282	0.00212584	8.93707	3.13408	7.84032	46.8286	159.972	6.13331	5.99436	2.03974	4.73408	21.7126	25.9473	22.9925
MSTRG.995	ST	MF	-2.63279	4.35911	0.00040536	0.00213538	9.14019	12.3319	9.7278	22.9537	9.46776	83.0087	5.3813	4.3126	6.36143	22.0545	22.2012	25.6641
MSTRG.2349	ST	MF	3.51747	10.3703	0.000411348	0.00216139	507.585	570.471	823.016	170.502	421.478	64.1209	4779	949.646	897.775	114.974	85.7199	97.3132
MSTRG.1515	ST	MF	2.22999	1.0373	0.000411383	0.00216139	1.55722	1.63517	2.10527	1.22829	0.652949	0.20909	2.86094	2.9722	3.10674	1.19676	0.550899	0.566716
MSTRG.4665	ST	MF	1.63237	4.75286	0.000413075	0.00216885	40.2168	48.9871	52.414	11.2849	13.7119	16.6575	27.9964	21.6795	67.7566	28.6367	39.7198	51.976
MSTRG.6091	ST	MF	1.30313	3.75755	0.000414677	0.00217439	20.6501	13.3539	23.5936	10.7475	7.26405	6.2727	14.7815	20.0478	19.4541	13.7627	9.14493	7.77211
MSTRG.7804	ST	MF	1.19953	4.92664	0.000419694	0.00219492	16.3846	12.6045	19.4556	20.9577	19.8333	17.1454	50.8839	29.8385	37.8727	30.6028	31.6767	26.8785
MSTRG.6795	ST	MF	1.47214	9.23002	0.000427346	0.00223054	471.905	451.035	585.12	199.367	463.594	343.395	1030.08	806.631	638.288	327.056	200.637	203.856
MSTRG.4192	ST	MF	-1.11998	4.9138	0.000435354	0.00226937	34.8004	48.442	35.4992	53.661	42.0336	33.5938	14.8497	20.2809	18.7144	26.6706	34.2659	42.4227
MSTRG.6686	ST	MF	1.6127	5.8529	0.000435778	0.00227009	57.5493	45.5123	54.1563	17.1193	20.4046	54.7119	93.4575	68.2439	83.8081	48.5541	34.7617	47.847
MSTRG.10882	ST	MF	-1.50287	8.85688	0.00043638	0.00227174	223.698	198.06	232.451	698.207	1019.17	420.828	196.588	296.462	192.692	232.855	190.556	226.201
MSTRG.9422	ST	MF	1.04951	7.1993	0.000436744	0.00227215	194.246	181.913	216.915	65.0227	102.595	138.557	184.871	191.444	184.851	100.271	82.1942	96.9084
MSTRG.5848	ST	MF	-1.1131	5.91549	0.000438355	0.00227803	54.5703	55.5278	50.8169	101.488	95.9835	60.8452	32.6965	41.028	34.3221	100.869	109.904	87.1124
MSTRG.9612	ST	MF	1.56839	4.57798	0.000438445	0.00227803	13.7441	11.5144	18.3667	10.6708	6.93758	21.0484	39.5083	32.2862	28.1086	39.6639	24.9006	24.2878
MSTRG.7938	ST	MF	-2.86334	1.63392	0.000442277	0.00229494	0.203115	0	1.01634	4.8364	9.79423	1.67272	1.02177	0.466227	0.517791	10.3434	4.07665	10.4438
MSTRG.5747	ST	MF	1.12351	4.61343	0.000449263	0.00232968	28.3684	29.9101	30.9983	13.6647	12.6509	22.7211	33.582	28.8478	32.029	14.1901	15.1497	11.0105
MSTRG.1922	ST	MF	-1.12591	7.06397	0.000451198	0.00233819	120.854	131.427	113.249	223.165	218.493	132.912	59.3305	85.2612	95.9392	202.423	198.654	172.039
MSTRG.4776	ST	MF	1.51287	2.47184	0.000452093	0.0023413	7.9215	6.94949	9.58261	2.76365	3.5096	2.57878	8.51471	5.12849	9.09832	2.30803	5.34372	9.47225
MSTRG.534	ST	MF	-4.66325	0.267738	0.000463384	0.00239822	2.43738	2.72529	1.74229	3.83841	0.163237	2.50908	0.0681177	0	0.14794	1.70965	4.95809	3.31934
MSTRG.1422	ST	MF	-2.4835	0.260747	0.000466264	0.00240999	0.947871	0.953852	0.217787	2.30305	1.46913	1.95151	0	0.524505	0.36985	0.512895	0.495809	0.971513
MSTRG.7403	ST	MF	2.44436	0.0250135	0.000470462	0.00243011	0.27082	0.136265	0.0725955	0.614146	0.0816186	0.139393	1.29424	1.63179	1.25749	0.34193	0	0
MSTRG.9920	ST	MF	-3.54414	5.17854	0.000472671	0.00243678	3.04673	2.24836	4.28314	114.922	85.0466	4.46059	4.70012	5.53644	5.99158	67.9586	101.365	67.844
MSTRG.5622	ST	MF	-1.96711	6.57704	0.000474549	0.00244488	46.4457	32.5672	43.6299	201.9	49.2976	237.666	46.32	29.4888	33.2865	77.1908	75.4732	98.6086
MSTRG.7314	ST	MF	2.29112	-0.339861	0.000474865	0.00244492	0.812461	0.545058	0.508169	0.383841	0.0816186	0.20909	1.158	0.874175	1.03558	0.170965	0.11018	0.0809594
MSTRG.8320	ST	MF	-1.28498	9.24025	0.000475213	0.00244504	384.971	299.782	380.618	1049.57	1083.24	546.492	300.263	341.861	359.051	1566.21	1567.75	1712.86
MSTRG.10362	ST	MF	1.56674	4.50234	0.0004755	0.00244504	68.4499	54.5058	40.9439	7.52328	10.6104	18.3999	23.0919	24.4186	49.6339	10.6853	11.7342	15.3823
MSTRG.1573	ST	MF	1.15432	6.15337	0.00048292	0.00247698	197.225	146.144	202.251	54.8893	37.2997	47.3937	57.1507	97.4997	127.894	120.701	159.651	165.643
MSTRG.9751	ST	MF	1.65686	5.64682	0.000490197	0.00250926	117.265	109.148	100.327	22.9537	38.3607	13.6605	44.9577	76.4612	97.0487	45.6477	28.1509	27.85
MSTRG.10830	ST	MF	2.04136	0.56163	0.000492279	0.00251761	3.04673	3.74727	2.25046	0.460609	0.408093	0.766663	1.22612	1.74835	3.25468	3.59027	0.991618	0.971513
MSTRG.4451	ST	MF	1.79553	0.275496	0.000493319	0.00252039	0.947871	0.61319	0.508169	0.460609	0.408093	0.62727	1.70294	1.45696	1.55337	0.170965	2.36887	1.86207
MSTRG.8322	ST	MF	4.01934	11.5768	0.000494365	0.00252411	1455.19	229.197	3512.75	133.039	917.311	35.8938	3272.85	7770.02	5435.17	196.524	406.068	376.38
MSTRG.2268	ST	MF	3.12752	2.65428	0.000495296	0.00252499	11.5099	16.488	13.4302	0.307073	0.408093	3.41514	10.3539	12.5881	8.21068	0.512895	1.48743	1.53823
MSTRG.7119	ST	MF	3.21713	7.00641	0.0004954	0.00252499	37.3732	11.855	129.801	2.45658	26.6077	52.2028	123.906	295.471	246.838	6.83861	4.02156	2.02399
MSTRG.6816	ST	MF	-1.11032	5.17126	0.000508746	0.00258504	38.7273	42.242	34.9911	55.5034	58.3573	40.4241	17.2338	26.9829	20.4157	67.2748	46.4959	46.4707
MSTRG.8011	ST	MF	1.24661	5.90293	0.000513619	0.00260572	139.405	96.6797	121.017	39.2285	41.952	30.1787	55.6521	115.624	67.9045	58.3846	69.3031	61.6911
MSTRG.7650	ST	MF	-10.1559	2.35748	0.000516734	0.00261985	2.09886	13.5583	10.5989	15.7375	15.0994	0	0	0	0	12.3095	11.7342	20.0779
MSTRG.1037	ST	MF	2.02028	3.91662	0.000517591	0.00262253	14.2181	11.6506	11.0345	2.30305	10.1207	6.2727	29.0863	18.7656	19.5281	5.55637	5.67426	3.88605
MSTRG.987	ST	MF	-1.63515	5.21735	0.000518721	0.00262658	17.1294	18.6001	19.746	64.9459	24.812	90.9541	18.4599	18.0663	14.3502	24.0206	29.1426	29.874
MSTRG.7728	ST	MF	-1.0829	5.78743	0.000520306	0.00263293	184.97	88.2994	51.3976	92.5824	78.1906	64.9573	22.8875	39.9207	38.3905	60.0088	74.9774	69.7061
MSTRG.10632	ST	MF	1.39145	3.12356	0.000525175	0.00265589	5.75493	10.0836	9.65521	3.53134	5.7133	5.78482	9.60459	9.67421	16.3474	9.23212	7.16169	6.3958
MSTRG.2184	ST	MF	1.10947	6.25609	0.000531928	0.00268833	35.9514	40.0618	42.1054	55.0428	49.1344	48.5786	126.699	93.1288	71.9729	95.484	99.9331	118.767
MSTRG.5545	ST	MF	1.44397	8.81115	0.000533655	0.00269534	450.239	236.01	486.608	370.176	163.156	229.372	786.01	575.207	479.03	591.112	518.782	542.104
MSTRG.1291	ST	MF	1.69859	1.15218	0.000536735	0.00270918	6.90592	6.3363	4.71871	1.07475	0.489711	1.53333	3.0653	3.20531	2.73689	0.683861	1.04671	0.0809594
MSTRG.7805	ST	MF	-1.49193	4.49642	0.00053708	0.00270921	8.05691	9.33412	8.85666	32.1659	24.3223	49.6937	15.2584	10.0239	7.54495	37.0994	31.1809	29.874
[truncated: 450 more rows]

## Sheet: MF vs. YF
id	sampleA	sampleB	logFC	logCPM	PValue	FDR	IL_1	IL_2	IL_3	MF_1	MF_2	MF_3	ST_1	ST_2	ST_3	YF_1	YF_2	YF_3
[truncated: 763 more rows]
