# Supplementary material for: High Throughput Identification of the Potential Antioxidant Peptides in Ophiocordyceps sinensis
Source: Molecules. 2022 Jan 10;27(2):438. doi: 10.3390/molecules27020438 (PMC8780859; doi:10.3390/molecules27020438)
Supplement: Supplementary file 1 [file molecules-27-00438-s001.zip › Table S3. The information of all identified ORF and smORF.xlsx]

## Sheet: Sheet1
id	IL_1	IL_2	IL_3	MF_1	MF_2	MF_3	ST_1	ST_2	ST_3	YF_1	YF_2	YF_3
G6O67_000021	0.0677051	0	0	0	0	0.0696967	0	0	0	0.0854826	0.27545	0
G6O67_000072	0	0	0	0	0	0.906057	0	0	0	0	0	0.242878
G6O67_000073	0.0677051	0	0	0	0.163237	0	0	0	0	0	0	0
G6O67_000101	0.473936	1.63517	1.52451	1.15152	1.06104	2.57878	0.340588	0.582783	0.739701	2.47899	0.495809	0.485757
G6O67_000134	0	0	0.0725955	0	0	0	0	0	0	0	0	0
G6O67_000135	0	0	0	0	0	0	0	0	0	0	0	0
G6O67_000136	0	0	0	0	0	0	0	0	0	0	0	0.0809594
G6O67_000137	0	0	0	0	0	0	0	0	0	0	0	0
G6O67_000156	0	0.204397	0.145191	0.230305	0.163237	0.0696967	0.408706	0.69934	0.961611	0.0854826	0.0550899	0.161919
G6O67_000157	0.13541	0.408794	0.290382	0	0	0.0696967	0	0	0	0.170965	0.0550899	0.323838
G6O67_000210	0.0677051	0	0.362978	0	0	0	0.204353	0.233113	0.665731	0	0.0550899	0.161919
G6O67_000430	0	0	0	0.0767682	0.0816186	0	0.88553	0.69934	0.36985	0	0	0.242878
G6O67_000445	0	0.0681323	0	0	0.0816186	0	0.204353	0.174835	0.14794	0.0854826	0.11018	0.323838
G6O67_000454	0.0677051	0.0681323	0.290382	0.0767682	0.489711	0.139393	0	0.0582783	0.36985	0.170965	0.0550899	0.0809594
G6O67_000496	0	0.0681323	0	0	0	0	0	0	0.0739701	0	0.0550899	0
G6O67_000513	0	0	0	0	0	0.0696967	0	0	0	0	0	0
G6O67_000591	10.0204	1.49891	3.55718	0.0767682	0.244856	0.696967	2.17977	3.03047	3.18071	0	0	0
G6O67_000636	0.947871	0.885719	2.46825	0	0.244856	0.139393	0.0681177	0.291392	0	0	0	0.0809594
G6O67_000751	1.01558	0.61319	0.580764	0	0.652949	0.0696967	0.0681177	0.233113	0.14794	0.170965	0.16527	0.404797
G6O67_000815	0.338525	0.204397	0.290382	0.230305	0.163237	0.696967	0.408706	0.291392	0.29588	0.170965	0.22036	0
G6O67_000841	0.0677051	0	0	0.0767682	0	0	0.0681177	0	0	0	0.11018	0
G6O67_000849	0.27082	0.0681323	0.217787	0	0	0.139393	0	0	0	0	0.16527	0
G6O67_000850	0.0677051	0.0681323	0	0.307073	0.0816186	3.20605	0.340588	0	0	1.19676	0.11018	0.647675
G6O67_000918	0.0677051	0.204397	0.0725955	0	0	0.139393	0	0	0.22191	0	0	0
G6O67_000919	0.0677051	0	0	0	0	0	0.476824	0.174835	0	0	0	0
G6O67_000920	0	0.0681323	0.0725955	0	0	0	0	0	0	0	0	0
G6O67_000921	0.0677051	0	0	0	0	0	0	0	0	0	0	0
G6O67_000922	0.744756	1.15825	0.0725955	0	0	0.139393	0.476824	0.34967	0.14794	0.34193	0.661079	0.485757
G6O67_000923	2.30197	2.3165	2.97642	0.230305	0.244856	0.487877	2.45224	1.22385	1.92322	0	0.22036	0.242878
G6O67_000947	0.0677051	0	0.145191	0	0	0.0696967	0.136235	0.233113	0.0739701	0	0.0550899	0
G6O67_000949	0	0	0	0	0	0	0.272471	0	0	0	0.0550899	0
G6O67_000950	0	0	0	0	0	0	0	0	0	0	0	0
G6O67_000951	0	0	0	0	0	0	0	0	0	0	0	0
G6O67_000952	0	0	0	0	0	0	0	0	0	0	0	0
G6O67_000953	0	0	0	0	0	0	0	0	0	0	0	0
G6O67_000969	0	0	0	0	0.244856	0	0	0	0.0739701	0	0.11018	0.161919
G6O67_001053	0.677051	0.340661	0.145191	0	0	0.0696967	0.0681177	0.174835	0.29588	0.0854826	0	0.323838
G6O67_001054	0.744756	0.749455	1.23412	0	0	0.0696967	0.272471	0.641062	0.665731	0.0854826	0	0.242878
G6O67_001055	0.0677051	0.0681323	0.362978	0	0	0	0.340588	0.990732	0	0	0	0
G6O67_001096	0.0677051	0.136265	0.0725955	0.230305	0.163237	1.67272	0.0681177	0.0582783	0.887641	0.34193	0.716169	0.809594
G6O67_001249	0.203115	0.136265	0.0725955	0.767682	0.163237	0.766663	0.476824	0.0582783	0.591761	0	0.0550899	0.485757
G6O67_001368	0.13541	0.61319	0	0	0	0	0	0	0	0	0	0.0809594
G6O67_001374	0.0677051	0.0681323	0	0	0.0816186	0	0	0.116557	0.665731	0.683861	0.0550899	0.0809594
G6O67_001394	0.744756	0.817587	0.798551	0.230305	0.163237	0.20909	0.340588	0.582783	1.03558	0.0854826	0.16527	0.323838
G6O67_001591	0	0	0	0.0767682	0	0	0	0	0	0	0	0.0809594
G6O67_001764	6.09346	1.63517	1.45191	0.690914	0.57133	0.975753	3.20153	1.74835	2.36704	0.940308	1.1018	1.05247
G6O67_002037	0.338525	0.408794	0.508169	0.153536	0.0816186	1.04545	0.272471	0.0582783	0.29588	0.34193	0.936529	1.05247
G6O67_002038	0.13541	0.0681323	0	0	0.0816186	0.139393	0	0	0.14794	0	0.22036	0.0809594
G6O67_002096	0.338525	0.749455	0.362978	0.153536	0.57133	0.766663	0.817412	0	0.0739701	0.427413	0	0.161919
G6O67_002112	0	0	0	0.0767682	0	0.20909	0	0	0	0	0	0
G6O67_002113	0	0	0	0.0767682	0	0.348483	0.340588	0.0582783	0.0739701	0	0.11018	0
G6O67_002149	0	0.272529	0	0	0.163237	0.41818	0.204353	0	0	0	0	0
G6O67_002176	13.4056	14.921	15.2451	15.2769	25.0569	17.8423	36.443	26.4584	26.7772	20.5158	11.7342	10.1199
G6O67_002276	0	0	0	0	0	0	0	0	0	0	0	0
G6O67_002373	0	0	0	0	0	0	0	0	0	0	0	0
G6O67_002644	0	0	0.580764	0.383841	0.408093	0.41818	0.613059	1.22385	0.29588	0.0854826	0.495809	0.242878
G6O67_002651	2.57279	2.18023	1.5971	0.153536	0.0816186	1.32424	2.79282	4.95366	3.99438	2.47899	4.51737	3.07646
G6O67_002671	2.16656	4.83739	4.71871	9.28895	7.34567	9.54844	3.0653	3.43842	5.47379	6.66764	7.76768	4.04797
G6O67_002800	0	0	0.0725955	0	0	0	0	0	0	0	0	0
G6O67_002801	0	0.136265	0	0	0	0	0	0	0	0	0	0
G6O67_002802	0.203115	0.953852	0.943742	0.307073	0.816186	0.278787	0.408706	0.0582783	0.36985	0.34193	1.04671	0.647675
G6O67_002805	0	0	0.217787	0	0	0.0696967	0.204353	0	0.22191	0	0.0550899	0
G6O67_002808	0.0677051	0	0	0	0.408093	0.83636	0.544941	0.233113	0.591761	0	0.22036	0
G6O67_002830	0.13541	0	0.290382	0	0	0	0.136235	0.291392	0.22191	0	0	0
G6O67_002831	0.13541	1.09012	0.508169	0	0	1.60302	0.0681177	0.291392	0	0.0854826	0.22036	0.161919
G6O67_002843	0	0	0	0	0	0	4.29141	0	0.44382	0.170965	0	0
G6O67_002844	0	0	0	0	0	0	1.63482	0	0.29588	0	0	0
G6O67_002865	1.15099	1.49891	1.81489	2.68689	0.734567	0.278787	2.11165	0.757618	1.10955	1.02579	3.36048	5.42428
G6O67_002879	0.473936	0.0681323	0.0725955	0.383841	0.326474	0.0696967	0.0681177	0.291392	0	0.34193	0.11018	0.0809594
G6O67_003039	0	0	0	0	0	0	0	0	0	0	0	0
G6O67_003059	0.609346	0.61319	0.145191	0.307073	0.816186	1.32424	0.136235	0	0	0.34193	0.11018	0.809594
G6O67_003089	0	0	0	0	0	0.0696967	0	0	0	0.0854826	0	0
G6O67_003154	6.02575	0.953852	0.725955	0.230305	0.0816186	0.139393	0.136235	0	0	0	0	0
G6O67_003236	0.0677051	0.136265	0	0.0767682	0.489711	0.557573	0.0681177	0	0	0.0854826	0.22036	0.566716
G6O67_003314	1.08328	0.61319	0.290382	1.53536	1.63237	0.766663	0.272471	0.524505	0.29588	0.769343	0.771259	2.5907
G6O67_003316	0	0.204397	0	0.383841	0.326474	0.0696967	0	0	0	0	0	0
G6O67_003341	0.203115	0	0	0	0	0	0	0	0	0.512895	0.22036	0.404797
G6O67_003342	0.0677051	0	0	0.153536	0.489711	0.83636	0	0.0582783	0.0739701	0.0854826	0	0
G6O67_003450	0	0	0	0	0	0	0	0	0	0	0	0
G6O67_003458	0	0	0	0	0.0816186	0	0	0	0	0	0	0
G6O67_003466	2.03115	2.92969	0.871147	3.53134	2.53018	3.55453	0.204353	0.233113	0.887641	3.16285	2.14851	2.75262
G6O67_003472	0.812461	1.29451	0.362978	0	0	0	1.08988	0	3.18071	0	0	0.0809594
G6O67_003475	0.13541	0.0681323	0.217787	0	0	0	0.0681177	0.0582783	0	0	0	0
G6O67_003476	0	0.204397	0	0	0	0	0	0	0.0739701	0	0	0
G6O67_003489	0.744756	0	0.0725955	0.230305	0.326474	0	0	0	0.14794	0.34193	0.330539	0
G6O67_003493	0.203115	0.204397	0.290382	0.537377	0	0	0.136235	0.116557	0.14794	0	0	0.0809594
G6O67_003499	0	0	0	0	0	0	0	0	0	0	0	0
G6O67_003500	0.406231	0.204397	0.0725955	0	0	0	0	0	0	0	0	0
G6O67_003502	0.473936	0.0681323	0.0725955	0	0	0	0.0681177	0	0	0	0	0
G6O67_003513	0.203115	0	0.217787	0.153536	1.38752	0.20909	0.0681177	0	0.44382	0	0	0
G6O67_003514	0	0	0.435573	0	0.979423	0	0	0	0	0	0	0
G6O67_003517	0	0	0	0	0	0	0	0	0	0	0	0
G6O67_003524	0.27082	0.545058	0.217787	0	0.652949	0.0696967	0.0681177	0	0	0.34193	1.1018	0.566716
G6O67_003525	0	0	0	0	0	0.0696967	0	0	0	0	0	0.0809594
G6O67_003527	0.203115	0.204397	0.362978	0.307073	0	0	0.0681177	0.116557	0	0.34193	0.27545	0.161919
G6O67_003528	0	0	0	0	0	0	0	0	0	0	0	0
G6O67_003529	0	0	0	0	0	0	0	0.0582783	0	0	0.0550899	0
G6O67_003534	1.42181	1.97584	0.871147	0.0767682	0	0.348483	0.272471	0.174835	0.813671	0	0.0550899	0
G6O67_003550	0	0.0681323	0	0	0	0	0	0	0.14794	0	0	0
G6O67_003551	0	0	0.0725955	0	0	0	0	0.233113	0.36985	0	0	0
G6O67_003554	1.3541	0.545058	0.435573	0	0.244856	0	1.158	0.815897	2.81086	0.769343	0	0.242878
G6O67_003558	2.91132	2.04397	1.88748	1.61213	0.734567	1.74242	0.681177	1.86491	3.62453	0.683861	1.04671	1.37631
G6O67_003559	0	0	0	0	0	0	0	0	0	0	0	0
G6O67_003560	1.48951	0.953852	0.508169	0	0	0.0696967	0.0681177	0	0.591761	0	0.0550899	0.0809594
G6O67_003601	0.609346	0	0.65336	0	0	0	0.408706	0.116557	0.517791	0.170965	0.22036	0.0809594
G6O67_003609	0.13541	0	0	0	0	0	0	0	0.0739701	0	0	0
G6O67_003611	0	0	0	0	0	0	0	0	0	0	0	0
G6O67_003612	0	0	0	0	0	0	0	0	0	0.0854826	0	0
G6O67_003628	2.43738	2.38463	3.1942	1.53536	2.12208	3.97271	3.20153	1.45696	3.25468	2.90641	2.69941	2.83358
G6O67_003636	171.158	284.657	303.885	73.9278	69.4574	180.375	106.059	213.59	319.625	98.7324	155.354	140.95
G6O67_003649	0	0	0	0	0	0	0	0.174835	0	0	0	0.161919
G6O67_003652	0	0	0	0	0	0	0	0	0	0	0	0
G6O67_003653	0	0	0	0	0	0	0	0	0	0	0	0
G6O67_003654	0	0	0	0	0.163237	0	0	0	1.18352	0	0	0
G6O67_003757	0.812461	2.45276	3.04901	0.0767682	0.408093	0.83636	4.08706	5.36161	3.40262	1.9661	1.21198	2.5907
G6O67_003863	0	0	0	0	0.408093	0	0	0	0	0.256448	0	0.161919
G6O67_003864	0	0	0	0.153536	1.14266	0.278787	0	0.116557	0.0739701	0.512895	0.22036	0.161919
G6O67_003922	0	0	0	0	0	0	0	0	0.0739701	0	0	0
G6O67_003934	0.203115	0.0681323	0	0	0.0816186	0.0696967	0	0	0	0.0854826	0	0
G6O67_004092	0	0	0	0	0	0	0	0	0	0	0	0
G6O67_004125	0.338525	0.204397	0	0.230305	0.326474	0.278787	0	0	0	0.427413	0.11018	0.161919
G6O67_004155	0	0	0	0	0	0	0	0	0	0	0	0
G6O67_004156	0.406231	0.272529	0	0	0	0.139393	0	0	0	0.170965	0	0
G6O67_004162	0.541641	0.953852	0.508169	0	0.244856	0	0	0.0582783	0.0739701	0.0854826	0	0
G6O67_004168	0.0677051	0	0	0	0	0	0	0	0	0.0854826	0	0
G6O67_004169	0.0677051	0.0681323	0	0	0	0	0	0	0	0	0	0
G6O67_004170	0	0	0	0	0	0	0	0	0.0739701	0	0	0
G6O67_004178	0.13541	0	0.145191	0.614146	1.63237	0.487877	0	0.174835	0	0.683861	1.59761	0.0809594
G6O67_004180	0	0	0	0	0	0.20909	0	0	0	0.940308	0	0
G6O67_004181	0.0677051	0.136265	0.0725955	0.690914	0.163237	0.62727	0.88553	0.466227	0	0.427413	0	0.0809594
G6O67_004182	0.27082	0.0681323	0.217787	0	0.0816186	0	0.476824	0	0.0739701	0	0	0
G6O67_004183	0.27082	0.408794	0	0	0	0	0.136235	0.34967	0.14794	0	0.16527	0
G6O67_004184	0	0	0	0.153536	0.0816186	0	0	0	0	0	0.0550899	0
G6O67_004186	0.0677051	0	0.290382	0.383841	0	0	0.0681177	0.524505	0.961611	0.0854826	0.16527	0
G6O67_004188	0.947871	1.49891	1.81489	0.690914	0.734567	1.04545	5.58565	8.10069	4.14232	0.0854826	0.16527	0.242878
G6O67_004195	0.677051	0.272529	0.290382	0.0767682	0.163237	0.348483	0.544941	0.641062	0.44382	0	0	0.161919
G6O67_004198	0.541641	0.136265	0.362978	0	0	0	0.0681177	0.174835	0.29588	0.854826	0.27545	0.242878
G6O67_004202	0	0	0	0	0	0	0	0	0	0	0	0
G6O67_004203	0	0	0	0	0	0	0	0	0	0	0	0
G6O67_004242	0.27082	0.340661	0.145191	6.37176	0.57133	0.766663	0.544941	0	0.0739701	0.170965	0.22036	0.0809594
G6O67_004289	0.27082	0.476926	0.362978	0.767682	2.44856	1.25454	0.88553	0.69934	0.813671	0.427413	0.550899	0.0809594
G6O67_004318	59.7836	59.8882	66.8605	72.0853	49.5425	85.239	52.11	62.1247	69.9757	69.4973	65.5019	68.7346
G6O67_004551	0.13541	0.136265	0	0.690914	0.0816186	1.25454	0	0.174835	0	0.34193	0.27545	0.323838
G6O67_004586	0.0677051	1.09012	0.290382	0.0767682	0.163237	0.139393	0.340588	0.582783	1.03558	0.170965	0.330539	0.0809594
G6O67_004587	0.27082	0.0681323	0.217787	0	0.163237	0.20909	0	0.0582783	0.0739701	0	0	0
G6O67_004617	0.203115	0.545058	0.0725955	0.0767682	0	0.20909	0.544941	0.815897	0.517791	0	0	0
G6O67_004955	47.9352	34.4749	20.3993	8.98188	9.38614	21.3969	12.1249	12.9378	17.0131	15.2159	22.5869	25.0974
G6O67_004986	0.27082	0.204397	0	0	0	0	0.204353	0.116557	0	0	0	0
G6O67_005074	1.15099	2.52089	1.88748	0.537377	2.85665	2.57878	2.24788	1.86491	2.07116	1.79513	2.03833	3.72413
G6O67_005196	0	0.0681323	0	0.230305	0.163237	0.0696967	0.136235	0	0	0	0.385629	0.0809594
G6O67_005197	0	0	0	0	0	0	0	0	0	0	0	0
G6O67_005198	2.57279	1.9077	2.17787	0.230305	1.63237	0.0696967	0.544941	1.51524	0.887641	0	0	0.323838
G6O67_005199	2.03115	3.13408	1.37932	0.537377	0.652949	0.487877	1.63482	1.39868	1.55337	0.427413	0.716169	1.05247
G6O67_005227	0	0.0681323	0	0	0.163237	0	0	0	0	0	0	0
G6O67_005275	0.406231	0	1.01634	0	0.244856	0	0.681177	1.10729	0.813671	0	0.27545	0.161919
G6O67_005286	0	0	0.362978	0.153536	0	0	0.0681177	0.0582783	0.22191	0	0.0550899	0
G6O67_005309	0	0	0.362978	0	0	0	0.136235	0	0	0	0	0
G6O67_005316	0.27082	0.136265	0.580764	0	0	0.0696967	0.0681177	0.757618	0.36985	0.0854826	0.0550899	0
G6O67_005317	0.338525	0.136265	0	0	1.22428	0	0.0681177	0	0.22191	0.34193	0.330539	1.13343
G6O67_005355	1.2864	1.70331	2.32306	0.230305	0.0816186	1.67272	4.2233	4.66227	3.99438	0.940308	2.2036	3.4003
G6O67_005357	0	0	0.0725955	0	0	0.20909	0	0	0	0.0854826	0.11018	0
G6O67_005358	0.677051	1.77144	1.16153	0.460609	3.10151	1.74242	6.40306	2.62253	1.70131	1.53869	0.605989	0.971513
G6O67_005470	0	0	0	0	0	0.139393	0	0	0	0	0	0
G6O67_005471	0	0	0	0.383841	0.408093	1.11515	0	0	0	0.256448	0	0
G6O67_005508	0.13541	0.0681323	0.508169	0.0767682	0	0	0.272471	0.0582783	0.22191	0	0	0
G6O67_005518	0.744756	1.29451	1.52451	2.30305	2.28532	5.22725	0.953648	1.04901	0.14794	2.99189	1.87306	3.15742
G6O67_005582	1.55722	2.72529	2.17787	4.91316	3.67284	3.90301	2.65659	4.48743	3.62453	3.16285	8.53894	7.12443
G6O67_005597	0	0.136265	0	0	0	0.278787	0.817412	0.407948	0.0739701	0	0	0
G6O67_005600	2.36968	1.36265	1.52451	0	1.06104	0	0	0	0	0.854826	2.36887	0.647675
G6O67_005613	0.541641	0.817587	0	0.0767682	0.489711	0.20909	0	0.116557	0	0	0.16527	0
G6O67_005621	0	0	0	0	0	0.139393	0.0681177	0	0.22191	0.256448	0.11018	0
G6O67_005636	0.0677051	0	0	0	0	0	0	0	0	0	0	0
G6O67_005637	0.27082	0.681323	0.508169	0	0.734567	0.278787	0.272471	0.757618	1.77528	0.0854826	0	0.161919
G6O67_005641	0.0677051	0.340661	0.217787	0	0	0	0.204353	0	0	0	0.0550899	0
G6O67_005642	0	0	0	0.230305	0.163237	0.348483	0	0.116557	0	0.0854826	0	0.0809594
G6O67_005653	0.203115	0.136265	0	0	0	0	0	0	0	0	0	0
G6O67_005654	0	0	0	0	0.0816186	0.0696967	0	0	0	0	0	0
G6O67_005655	0.0677051	0	0	0	0	0	0.136235	0.0582783	0	0	0	0
G6O67_005689	0	0	0	0	0	0	0	0	0	0	0	0
G6O67_005733	0	0.0681323	0.0725955	0	0	0	0.0681177	0	0	0	0.11018	0.161919
G6O67_005734	0.338525	0.953852	0.0725955	1.84244	0	0.696967	0.204353	0	0	0.170965	0	0.0809594
G6O67_005803	1.55722	1.02198	0.435573	0.230305	0.244856	0.62727	0.681177	0.116557	0.36985	0.0854826	0.440719	0.161919
G6O67_005804	0.13541	0	0	0	0	0	0	0	0	0	0	0
G6O67_005988	0	0.340661	0	0	0.0816186	0	0	0	0	0	0.11018	0
G6O67_005989	0.541641	0.681323	0.435573	0.153536	0	0.278787	0.136235	0.174835	0.961611	0.427413	0.0550899	0.323838
G6O67_006046	0	0	0	0	0.0816186	0	0.408706	0	0.14794	0	0	0.0809594
G6O67_006092	0	0.204397	0	0	0	0.139393	0	0	0	0	0	0
G6O67_006103	0.13541	0.0681323	0	0	0.0816186	0.766663	0	0	0	0.170965	0.27545	0
G6O67_006104	0.338525	0	0.145191	0.307073	0	2.0909	0.272471	0.407948	0	0.170965	0.27545	0.0809594
G6O67_006142	0.338525	0	0.0725955	0	0	0	0.204353	0	0	0	0.11018	0.0809594
G6O67_006143	0	0	0	0	0	0	0	0	0	0	0	0
G6O67_006144	0	0	0.362978	0.153536	0.0816186	0.0696967	0.408706	0.0582783	0.14794	0	0	0
G6O67_006146	2.91132	6.5407	3.41199	1.15152	1.79561	4.87877	2.72471	2.1563	1.77528	2.99189	1.70779	1.29535
G6O67_006168	0.473936	0.681323	0.943742	0.997986	4.48902	1.11515	1.97541	2.09802	2.14513	1.36772	2.14851	2.42878
G6O67_006172	0	0	0.0725955	0	0	0	0.0681177	0	0.0739701	0	0	0
G6O67_006175	0	0	0.145191	0	0	0	0.136235	0	0.22191	0	0	0
G6O67_006180	0.27082	0	0	0	0	0	0	0	0	0	0	0.161919
G6O67_006181	0	0	0	0	0	0	0.204353	0	0.29588	0	0	0
G6O67_006182	0.27082	0	0	0	0	0	0.272471	0	0.44382	0	0	0.242878
G6O67_006183	0.0677051	0.136265	0.0725955	0	0	0	0.136235	0	0	0.34193	0.11018	0
G6O67_006184	0.812461	0.136265	0.362978	0.307073	0.57133	0.487877	3.20153	2.03974	0.739701	1.19676	2.91977	6.07196
G6O67_006195	0.609346	2.24836	1.30672	1.22829	2.69341	0.83636	0.204353	0.641062	0.591761	2.99189	1.70779	1.86207
G6O67_006234	0	0	0	0	0	0	0	0	0	0	0	0
G6O67_006235	0	0	0.217787	0	0	0	0	0	0	0	0	0
G6O67_006236	0	0	0	0	0	0	0	0	0	0	0	0
G6O67_006237	0	0	0	0	0	0	0	0	0	0	0	0
G6O67_006242	0	0	0	0	0	0	0	0	0	0	0	0
G6O67_006248	0.13541	0.0681323	0	0	0	0	0	0	0	0.256448	0	0.0809594
G6O67_006255	0	0	0.0725955	0	0	0	0	0	0	0	0	0.323838
G6O67_006256	0	0	0	0	0	0	0	0	0	0	0	0
G6O67_006257	0	0	0.508169	0	0	0	0	0.0582783	0	0	0	0
G6O67_006294	0.27082	0	0	0.0767682	0	1.11515	0.0681177	0	0	0	0.330539	0.0809594
G6O67_006298	0.0677051	0	0	0	0.244856	0	0	0.0582783	0	0	0	0
G6O67_006308	0	0	0	0.153536	0.0816186	0.348483	0	0	0	0.598378	0.0550899	0.161919
G6O67_006390	63.8459	88.5038	84.2834	35.1598	45.3799	52.7604	57.287	76.9274	78.3343	68.6425	71.066	73.9969
G6O67_006444	0.609346	0.0681323	0.725955	0.0767682	0.816186	0.139393	0.408706	0.174835	0.591761	0.512895	0.16527	0
G6O67_006570	0	0	0	0	0	0	0.136235	0	0	0	0	0
G6O67_006571	0.0677051	0	0	0	0	0.0696967	0	0	0	0	0	0
G6O67_006572	0	0	0.145191	0.0767682	0.0816186	0.766663	0.136235	0.174835	0	0.0854826	0.0550899	0.0809594
G6O67_006597	1.2864	0	0.0725955	0.0767682	0.326474	0	0.136235	0	0.14794	0.940308	0.605989	1.45727
G6O67_006599	3.65608	0	0	0.0767682	0	0	0	0.291392	0	0	0.0550899	0
G6O67_006606	0.13541	0.136265	0.0725955	0	0	0.487877	0	0	0	0.512895	0	0.161919
G6O67_006620	0	0	0	0.153536	0.244856	0.0696967	0	0	0	0	0	0
G6O67_006621	0.203115	0.136265	0.943742	1.07475	6.28463	1.74242	0.272471	0.990732	0.665731	0.0854826	0.330539	0.161919
G6O67_006622	0	0	0	0	0	0	0.0681177	0	0	0	0	0
G6O67_006623	0.203115	0	0.0725955	0	0	0.20909	0.476824	0.116557	0.0739701	0.170965	0.27545	0.404797
G6O67_006624	0.13541	0	0	0	0	0.0696967	0	0	0	0.170965	0.27545	0
G6O67_006625	0	0	0	0	0	0	0	0	0	0.0854826	0	0
G6O67_006751	0	0	0.145191	0	0.0816186	0	0	0	0	0	0	0
G6O67_007119	0	0	0	0	0	0	0	0	0	0	0	0
G6O67_007120	0	0	0	0	0	0	0	0	0	0	0	0
G6O67_007121	0	0	0	0	0	0	0	0	0	0	0	0
G6O67_007123	1.62492	2.04397	2.75863	2.91719	3.42798	2.57878	0	2.91392	0.22191	3.16285	4.57246	4.45277
G6O67_007125	2.97902	2.65716	4.06535	0.614146	0.897804	1.04545	0.136235	3.26359	1.99719	1.28224	0.661079	1.13343
G6O67_007126	0.0677051	0.545058	0.145191	0	0.244856	0	0	0.116557	0.0739701	0	0	0
G6O67_007214	0	0	0	0	0	0	0	0	0	0	0	0
G6O67_007216	0.406231	0.408794	0.508169	0.0767682	0.0816186	0.0696967	0.272471	0.116557	0.22191	0.0854826	0.22036	0
G6O67_007218	0.203115	0.272529	0.145191	0.383841	0.163237	0.62727	0.613059	0.874175	1.4794	0.769343	0.11018	0
G6O67_007219	0	0	0	0	0	0	0	0	0	0	0.16527	0.242878
G6O67_007268	0.473936	0.545058	0.217787	0.230305	0.489711	3.13635	0.0681177	0.466227	0.44382	0.683861	0.550899	1.29535
G6O67_007344	10.6974	5.31432	6.67879	7.83036	7.75377	4.1818	2.17977	2.09802	4.14232	8.20633	19.2815	25.1784
G6O67_007348	0.338525	0.204397	0.290382	0.153536	0.326474	0.557573	0.544941	0.874175	0.29588	0.427413	0.16527	0.647675
G6O67_007533	0	0.204397	0.362978	0	0.163237	2.50908	0	0	0.14794	0.34193	0.605989	0.647675
G6O67_007535	0	0.204397	0.0725955	0.307073	0.408093	0	0.272471	1.04901	0.665731	0.512895	0.0550899	0.566716
G6O67_007559	0.13541	0	0.0725955	0	0.244856	0	0.544941	0.116557	0.22191	0	0	0
G6O67_007572	1.96345	4.4286	2.97642	1.15152	1.3059	1.25454	1.22612	1.3404	2.44101	5.64185	2.97486	3.31934
G6O67_007630	0.541641	0.204397	0.217787	0	0	0	0.136235	0.233113	0	0	0.0550899	0
G6O67_007661	0	0	0	0	0	0	0	0	0	0	0.0550899	0
G6O67_007662	0.203115	0.136265	0.217787	0	0	0.0696967	0	0	0.14794	0	0	0
G6O67_007698	0.677051	0.136265	0.362978	1.07475	0.0816186	0.20909	0.340588	0.116557	0.14794	0.0854826	0	0.323838
G6O67_007699	1.21869	0.408794	0.435573	0	0	0	0	0	0	0	0	0
G6O67_007700	0.0677051	0	0	0	0	0.139393	0	0	0	0.0854826	0	0
G6O67_007703	0	0	0.217787	0.153536	0.0816186	0	0.0681177	0	0.14794	0	0	0
G6O67_007707	0.27082	0	0	0	0	0	0	0	0	0.34193	0	0
G6O67_007709	0.27082	0.0681323	0	0.153536	0.163237	0.0696967	0.272471	0	0.14794	0.256448	0.11018	0
G6O67_007716	3.65608	0.272529	0	0.230305	0.163237	0.0696967	0.613059	0.641062	0.0739701	0.512895	0.771259	0.404797
G6O67_007734	2.23427	2.3165	0.871147	0.921218	1.63237	2.64847	1.49859	0.524505	1.77528	3.9322	3.41557	2.1859
G6O67_007735	2.09886	2.65716	1.23412	1.61213	2.28532	2.71817	3.54212	2.73908	1.84925	4.78702	6.17007	6.71963
G6O67_007750	0.609346	0.136265	0.145191	0	0	0	0.613059	0.0582783	0	0	0	0
G6O67_007751	0.13541	0	0	0	0	0	0	0	0	0	0	0
G6O67_007752	0	0.0681323	0.0725955	0.230305	0.163237	0.41818	0.0681177	0	0	0.0854826	0	0.161919
G6O67_007842	0	0	0	0	0	0	0	0	0	0.0854826	0	0
G6O67_007843	0	0	0	0	0	0	0.0681177	0	0	0	0	0
G6O67_007846	0	0.204397	0	0.230305	0	0.41818	0	0	0	0.170965	0.936529	0.323838
G6O67_007850	0.203115	0.272529	0.0725955	0.0767682	0.0816186	0	0	0	0	0	0	0
G6O67_007851	0	0	0	0	0	0	0	0	0	0	0	0
G6O67_007852	0.406231	0.204397	0.435573	0	0.326474	0	0.136235	0.524505	0.739701	0	0	0
G6O67_007855	1.62492	0.204397	0.435573	1.4586	1.38752	0.20909	0	0	0	0	0	0
G6O67_007873	0.338525	0.204397	2.46825	0.230305	0.652949	0.766663	0.340588	0.174835	0.0739701	0	0.11018	0
G6O67_007874	2.30197	1.97584	3.1942	3.1475	3.99931	3.62423	0.204353	0.582783	0.44382	4.35961	4.24192	2.67166
G6O67_007883	0.0677051	0	0	0	0	0	0	0	0	0	0	0
G6O67_007884	0	0	0	0	0	0	0	0	0	0	0	0
G6O67_007885	0.203115	0.0681323	0	0	0	0	0.136235	0	0	0	0	0.0809594
G6O67_007889	0	0	0.435573	0.0767682	0.897804	0	0.88553	0.174835	0.44382	1.36772	0.22036	0.890554
G6O67_007901	0.338525	0.61319	1.08893	0.614146	0.734567	0.766663	0.88553	0.69934	0.739701	1.36772	1.15689	0.728635
G6O67_007904	0.203115	0.272529	0.145191	0.614146	0	0.139393	1.08988	0.291392	0	1.36772	2.25869	0.809594
G6O67_007905	0.406231	0.136265	0.362978	0.0767682	0.244856	0	0.136235	0.291392	0.29588	0.34193	0	0.0809594
G6O67_007913	0	0	0	0.153536	0.0816186	0.0696967	0	0	0	0.0854826	0.16527	0.728635
G6O67_007914	0.27082	0.476926	0.725955	1.84244	3.75445	1.46363	1.08988	0.932454	1.10955	0.512895	0.330539	0
G6O67_007932	0.0677051	0	0.145191	0	0	0	0.0681177	0	0	0.0854826	0	0
G6O67_007933	3.72378	5.10992	4.9365	3.07073	7.50891	0.906057	4.76824	6.11923	9.02435	1.28224	1.43234	3.23838
G6O67_007935	0	0.0681323	0	0	0	0	0.136235	0	0	0	0	0
G6O67_007950	1.15099	0.136265	0.871147	1.99597	3.18312	2.85756	1.63482	0.582783	1.4794	1.19676	1.87306	3.88605
G6O67_007969	8.46314	7.83521	5.15428	1.6889	6.20301	1.67272	4.2233	5.41989	8.35862	1.02579	1.70779	2.91454
G6O67_008014	0	0	0	0	0.163237	0.139393	0.204353	0.0582783	0	0	0.0550899	0
G6O67_008015	0.13541	0	0.0725955	0	0	0.0696967	0.272471	0	0	0	0	0.242878
G6O67_008016	0	0	0	0	0	0.20909	0	0.116557	0.22191	0	0	0.242878
G6O67_008017	0	0	0	0	0	0	0	0	0	0	0	0
G6O67_008018	0	0	0	0	0	0	0	0	0	0	0	0
G6O67_008047	0.13541	0	0	0.614146	0.326474	0.975753	0	0	0	0.427413	0.440719	0.323838
G6O67_008052	0	0	0	0	0	0	0	0	0	0	0	0
G6O67_008123	0.0677051	0.136265	0.145191	0	0.244856	0.41818	0.0681177	0.291392	0.517791	0.256448	0.11018	0.161919
G6O67_008181	28.7747	31.4771	28.0219	24.3355	17.7112	24.1847	22.7513	26.5749	30.7716	30.8592	35.533	36.1079
G6O67_008267	0.338525	0.204397	0.0725955	0.614146	0.0816186	0.487877	0.340588	0	0.0739701	0.427413	0.330539	0.323838
G6O67_008430	0	0.136265	0.145191	0	0.163237	0	0	0	0	0	0	0
G6O67_008462	1.01558	1.36265	1.6697	0	0.244856	0.766663	2.45224	0.757618	0.739701	0.256448	0.22036	0.161919
G6O67_008472	0	0	0	0	0	0	0	0	0	0	0.11018	0
G6O67_008506	0	0.0681323	0	0	0	0	0	0	0	0.0854826	0	0
G6O67_008517	0	0.136265	0	0	0	0	0	0	0	0	0	0
G6O67_008518	0	0	0	0	0	0	0	0	0	0	0	0
G6O67_008762	0	0	0	0	0	0	0	0	0	0	0	0
G6O67_008873	0	0	0	0	0	0	0.0681177	0	0.0739701	0	0	0
G6O67_008892	0.203115	0.0681323	0	0	0	0	0	0.0582783	0	0	0	0
G6O67_008914	0	0	0	0	0	0	0	0	0	0	0	0
MSTRG.1	0	0	0	0.0767682	0	0.557573	0.136235	0	0	0.256448	0.11018	0.0809594
MSTRG.10	300.949	293.514	330.382	465.215	380.261	334.753	268.929	309.924	317.701	363.728	383.867	326.024
MSTRG.100	0	0	0	0	0	0	0	0	0	0	0	0
MSTRG.1000	2.09886	0.885719	1.01634	0.84445	0.326474	1.25454	0.544941	0.815897	0.739701	0.427413	1.15689	1.29535
MSTRG.10000	122.343	109.42	134.011	147.241	139.568	152.357	101.087	114.575	110.733	160.194	138.551	126.863
MSTRG.10001	85.3084	107.921	77.3869	229.614	252.61	197.52	58.7174	68.0108	59.1761	218.75	92.1654	83.874
MSTRG.10002	60.5284	69.9718	58.9476	54.8125	62.9279	64.9573	28.6094	31.2372	33.1386	44.28	58.7258	59.6671
MSTRG.10003	90.0478	108.943	99.3107	126.898	95.3305	139.672	85.8283	100.647	103.04	132.583	167.253	168.477
MSTRG.10004	28.1653	24.5276	22.795	27.9436	24.4856	22.9302	18.0512	23.4862	29.3661	27.098	23.8539	25.988
MSTRG.10005	1.01558	2.58903	2.39565	1.53536	2.44856	4.73937	0	0	0	0.769343	1.48743	2.34782
MSTRG.10006	25.5248	18.7364	17.7133	19.883	23.0164	28.0878	12.2612	14.6279	12.9448	41.1171	34.4863	35.7031
MSTRG.10007	243.264	235.942	257.496	326.879	357.979	341.444	153.197	195.058	231.526	271.407	266.635	319.547
MSTRG.10008	42.0449	47.6244	42.0328	26.5618	27.9136	40.0756	23.2281	28.6147	30.9935	33.5092	43.8516	43.5562
MSTRG.10009	44.2791	32.0903	40.5809	29.3254	32.321	73.3906	21.0484	27.5657	33.2865	27.1835	28.7569	32.7886
MSTRG.1001	0	0	0	0	0	0	0	0	0	0	0	0
MSTRG.10010	70.4133	67.1784	62.9403	57.4994	54.358	106.009	35.7618	41.3193	43.5684	92.0647	81.9187	68.6536
MSTRG.10011	196.074	183.889	334.23	609.156	418.132	526.28	266.136	265.4	343.147	340.306	81.6983	70.7585
MSTRG.10012	39.6752	46.3299	39.7098	55.3499	64.4787	51.5755	30.108	30.5961	26.7772	75.1392	90.4576	78.4497
MSTRG.10013	111.375	118.346	125.953	524.25	355.286	516.731	85.2152	79.2586	123.086	672.662	814.945	780.449
MSTRG.10014	35.1389	44.4222	33.1036	49.0549	42.6865	72.2057	52.11	42.3684	39.426	60.1797	76.7403	86.7885
MSTRG.10015	77.5223	83.6664	85.1546	109.395	89.8621	157.096	64.235	60.3181	64.7978	105.656	140.204	129.211
MSTRG.10016	279.622	371.866	301.634	218.405	264.118	235.644	180.308	227.227	229.085	259.611	161.579	151.475
MSTRG.10017	565.473	470.385	452.778	376.471	431.028	443.968	364.157	352.176	411.791	521.871	740.023	678.602
MSTRG.10018	137.644	216.729	92.1963	51.5882	70.5185	65.1664	34.4675	38.5803	58.3624	45.1348	55.751	45.2563
MSTRG.10019	0	0	0	0	0	0	0	0	0	0	0	0
MSTRG.1002	0	0	0	0	0	0	0	0	0	0	0	0
MSTRG.10020	142.519	138.581	161.017	218.713	318.149	220.102	201.015	176.292	146.535	173.017	212.261	176.33
MSTRG.10021	0	0	0	0	0	0	0	0	0	0	0	0
MSTRG.10022	0	0	0	0	0	0	0	0	0	0	0	0
MSTRG.10023	25.254	22.4836	18.8022	15.7375	20.8944	34.7089	11.2394	14.2199	12.9448	28.0383	30.1342	24.4497
MSTRG.10024	103.047	135.515	122.759	111.544	83.1693	95.9723	94.8198	104.784	117.76	134.208	140.534	125.649
MSTRG.10025	0	0	0.0725955	1.15152	1.14266	1.46363	0	0	0.29588	0	0.385629	0.242878
MSTRG.10026	35.5452	26.1628	28.893	28.9416	26.1996	21.0484	18.4599	16.0848	21.8951	18.1223	19.2815	20.8066
MSTRG.10027	27.2852	30.6595	26.7878	24.7194	18.5274	43.6301	13.6235	17.9497	17.383	26.2431	27.1042	33.1934
MSTRG.10028	546.786	703.67	1057.06	2536.57	1425.22	1504.54	1148.12	1221.51	1120.65	1094.6	1009.03	885.534
MSTRG.10029	0	0	0	0	0	0	0	0	0	0	0	0
MSTRG.1003	113.271	120.935	103.303	113.156	92.0658	130.402	63.5538	95.8679	81.441	167.46	193.916	177.139
MSTRG.10030	215.776	249.637	234.338	239.44	204.699	323.671	246.177	219.593	240.551	212.168	221.131	219.886
MSTRG.10031	0	0	0	0	0	0	0	0	0	0	0	0
MSTRG.10032	3.31755	2.3165	2.46825	3.91518	5.87654	5.99391	2.99718	2.6808	3.03277	2.73544	1.92815	0.485757
MSTRG.10033	3.31755	2.58903	2.90382	5.22024	7.34567	8.01512	2.79282	3.32187	1.70131	4.10316	3.2503	3.56222
MSTRG.10034	0	0	0	0	0	0	0	0	0	0	0	0
MSTRG.10035	171.903	188.181	214.375	273.679	237.918	168.387	217.977	187.19	207.338	224.477	230.221	203.046
MSTRG.10036	1.48951	3.33848	3.1942	35.5437	21.1392	14.5666	9.05965	4.95366	2.88483	28.8076	82.6349	70.3537
MSTRG.10037	13.8795	20.5759	15.971	304.539	172.378	129.566	40.8025	15.0941	18.4185	175.838	333.239	370.47
MSTRG.10038	4.73936	6.60883	4.8639	77.3823	33.4636	21.8848	8.58283	3.61326	4.06835	29.6624	133.979	106.381
MSTRG.10039	302.1	487.009	403.994	174.494	119.898	149.221	342.973	308.234	430.136	102.75	104.23	92.1318
MSTRG.1004	0.27082	0.204397	0	0	0	0.348483	1.29424	0.291392	0.44382	0.0854826	0.661079	0.323838
MSTRG.10040	0	0	0	0	0	0	0	0	0	0	0	0
MSTRG.10041	1.76033	2.72529	3.48459	3.3778	3.10151	6.76058	3.0653	3.26359	3.92041	1.88062	3.52575	2.34782
MSTRG.10042	0.0677051	0.0681323	0	0	0.163237	0	0.204353	0	0	0	0.0550899	0
MSTRG.10043	0	0	0	0	0	0	0	0	0	0	0	0
MSTRG.10044	94.9225	85.3016	74.4104	54.966	59.5816	123.224	53.9492	63.5817	54.5159	85.2261	95.9666	94.3987
MSTRG.10045	404.538	407.84	354.411	846.676	558.271	582.943	280.1	340.462	338.487	1309.68	1310.81	1239.73
MSTRG.10046	72.4445	54.3014	60.2543	73.2369	63.0095	71.1603	36.8517	37.5313	45.3437	85.1406	53.327	56.5906
MSTRG.10047	6.36428	3.13408	2.54084	4.29902	3.59122	4.53028	3.61024	4.02121	5.54776	4.53058	11.4587	11.5772
MSTRG.10048	115.573	113.645	131.979	104.098	85.8627	104.336	150.472	140.975	165.471	91.0389	94.1487	96.0179
MSTRG.10049	0	0	0	0	0	0	0	0	0	0	0	0
MSTRG.1005	209.615	166.924	198.258	85.443	45.9513	118.554	74.8613	94.8189	126.933	144.295	146.649	154.228
MSTRG.10050	41.9772	37.4727	45.59	26.178	7.34567	44.2574	31.1298	32.6359	37.8727	25.4738	15.921	24.9355
MSTRG.10051	304.673	288.949	268.676	241.206	187.723	271.538	158.101	279.095	188.698	254.054	292.527	225.715
MSTRG.10052	383.752	434.888	458.441	628.962	318.965	234.529	540.309	575.848	596.865	381.594	384.252	413.622
MSTRG.10053	63.9813	43.1958	55.0274	51.2044	40.0747	60.6361	86.0326	82.3473	73.8961	87.8761	93.2121	96.2608
MSTRG.10054	193.84	189.748	209.148	118.453	99.2482	186.648	310.685	320.181	307.863	207.466	254.736	291.049
MSTRG.10055	64.7261	66.2927	54.5918	27.5598	29.7092	48.7877	45.9794	51.5763	55.1077	32.5689	38.1222	39.913
MSTRG.10056	153.758	177.825	177.641	38.8447	53.2969	38.8907	255.509	168.949	161.255	43.4251	51.1785	39.913
MSTRG.10057	266.352	368.664	384.03	148.393	132.385	125.872	312.796	341.569	385.754	177.547	215.897	212.842
MSTRG.10058	0	0	0	0	0	0	0	0	0	0	0	0
MSTRG.10059	54.2995	59.0025	54.1563	45.4468	36.9732	50.4604	79.3571	70.5751	74.3399	51.9734	53.8779	54.7286
MSTRG.1006	1.89574	2.45276	2.32306	1.30506	1.79561	1.67272	1.83918	1.28212	1.70131	1.62417	0.605989	0.890554
MSTRG.10060	218.62	193.087	151.289	94.9622	72.4773	90.9541	86.3051	127.163	179.673	73.0021	96.4073	115.61
MSTRG.10061	4.46854	5.51871	3.70237	7.67682	4.73388	3.90301	6.19871	4.07948	4.73408	5.12895	3.52575	4.04797
MSTRG.10062	0	0	0	0	0	0	0	0	0	0	0	0
MSTRG.10063	25.5925	29.4331	34.7733	27.8669	19.9149	40.1453	37.5328	28.0319	44.2341	17.0965	19.8875	30.8455
MSTRG.10064	0	0	0	0	0	0	0	0	0	0	0	0
MSTRG.10065	0	0	0	0	0	0	0	0	0	0	0	0
MSTRG.10066	36.2222	25.1408	19.5282	21.1113	33.8717	31.5726	12.3974	11.4226	18.4185	23.7642	23.1378	24.2878
MSTRG.10067	79.215	66.5652	60.5447	31.9356	31.3415	34.012	32.969	34.5008	38.2425	31.2866	40.5462	41.5322
MSTRG.10068	22.5458	16.488	17.6407	12.0526	16.487	13.3818	8.65095	11.7139	10.7257	13.2498	13.3318	9.87705
MSTRG.10069	98.8494	79.3741	87.768	147.088	176.051	104.545	65.8698	58.6863	66.9429	188.575	173.974	186.369
MSTRG.1007	34.4619	31.954	32.8858	36.0043	31.4232	33.0362	23.5687	26.9829	26.1114	45.2203	47.6528	51.0044
MSTRG.10070	0	0	0	0	0	0	0	0	0	0	0	0
MSTRG.10071	134.598	139.739	139.383	72.2389	71.6611	117.996	120.228	174.835	168.652	88.7309	91.6696	80.7975
MSTRG.10072	224.036	300.736	236.807	6.60206	10.2839	25.1605	51.0883	124.774	144.168	10.0015	7.54732	8.09594
MSTRG.10073	1594.05	3075.49	1231.37	17.1961	25.8731	24.8817	263.411	487.615	431.393	17.4384	21.9258	12.8726
MSTRG.10074	74.5433	78.3521	85.3724	67.9398	75.2523	80.5693	47.2737	53.6744	67.4607	47.6993	77.3462	68.0869
MSTRG.10075	0	0	0	0	0	0	0	0	0	0	0	0
MSTRG.10076	0	0	0	0	0	0	0	0	0	0	0	0
MSTRG.10077	29.8579	30.8639	20.109	23.6446	29.6275	42.6544	36.3748	22.0875	17.0871	38.1252	34.0456	12.9535
MSTRG.10078	165.404	162.972	147.587	160.138	175.562	186.439	115.732	143.306	131.815	230.974	221.021	193.817
MSTRG.10079	5.95805	7.42642	9.21963	6.21822	6.36625	11.1515	14.9859	7.34307	5.54776	4.78702	6.28025	10.4438
MSTRG.1008	12.1869	14.7166	10.8893	7.83036	16.7318	12.9636	4.49577	4.19604	5.84364	5.55637	4.95809	7.36731
MSTRG.10080	0.27082	0	0	0.153536	0	0.41818	0.272471	0	0.44382	0.512895	2.7545	1.61919
MSTRG.10081	61.2731	50.7585	57.2779	54.8125	68.8861	48.7877	43.1866	43.767	54.368	62.9152	58.6708	53.6761
MSTRG.10082	34.8681	35.9738	41.815	60.8772	68.3148	60.0088	110.351	62.8823	67.0169	81.5504	84.8936	122.815
MSTRG.10083	10.6297	15.1935	13.648	23.8749	17.7112	16.1696	24.5905	19.6981	14.3502	29.577	21.43	26.6357
MSTRG.10084	1.55722	1.15825	0.798551	0.537377	0.734567	0.557573	0.817412	0.641062	0.44382	0.34193	0.27545	0.728635
MSTRG.10085	20.4469	24.3913	30.7805	21.7254	21.0576	43.9089	39.3039	32.1114	40.2397	34.2785	23.1929	33.3553
MSTRG.10086	0.947871	1.43078	0.65336	0.0767682	0	0	0.544941	0.932454	0.961611	0	0.0550899	0.161919
MSTRG.10087	0.13541	0.0681323	0.0725955	0	0	0.0696967	0	0.407948	0.22191	0	0	0.161919
MSTRG.10088	17.3325	16.4199	8.27589	11.8991	21.9554	21.1181	5.10883	7.16824	9.83802	15.2159	12.5605	17.4872
MSTRG.10089	1.01558	0.545058	1.01634	0	0	0.83636	0.544941	0.582783	0.739701	0	0	0
MSTRG.1009	5.14559	4.97365	3.92016	3.45457	3.91769	12.8939	2.17977	1.16557	1.84925	4.87251	7.27187	7.36731
MSTRG.10090	0	0	0	0	0	0	0	0	0	0	0	0
MSTRG.10091	1.76033	1.9077	1.08893	0.153536	0.163237	0.0696967	1.43047	1.45696	1.62734	1.02579	2.09342	2.5907
MSTRG.10092	1.96345	1.15825	1.16153	0.614146	1.06104	1.18484	0.88553	1.28212	1.4794	1.11127	0.881439	0.485757
MSTRG.10093	4.87477	2.86155	2.46825	1.38183	1.63237	0.487877	0.953648	1.3404	2.36704	0.512895	0.771259	0.485757
MSTRG.10094	0	0	0	0	0	0	0	0	0	0	0	0
MSTRG.10095	1.15099	0.885719	0.871147	0.230305	0.163237	1.04545	0.476824	0.524505	0.591761	1.28224	0.440719	0.809594
MSTRG.10096	0	0	0	0	0	0	0	0	0	0	0	0
MSTRG.10097	0	0	0	0	0	0	0	0	0	0	0	0
MSTRG.10098	0	0	0	0	0	0	0	0	0	0	0	0
MSTRG.10099	5.55182	7.76708	7.11436	2.30305	10.2839	1.32424	2.92906	1.3404	9.69008	4.61606	3.08504	4.69565
MSTRG.101	107.177	118.346	108.022	177.411	129.937	115.069	76.5643	102.978	102.153	188.062	192.539	165.157
MSTRG.1010	545.568	466.502	355.428	1156.97	505.709	1515.28	290.726	307.01	356.98	1075.03	1355.54	1286.61
MSTRG.10100	0	0	0	0	0	0	0	0	0	0	0	0
MSTRG.10101	1.15099	1.29451	0.362978	1.53536	1.95885	1.39393	0.681177	0.407948	0.22191	2.30803	0.440719	0.242878
MSTRG.10102	5.14559	2.24836	1.6697	0.537377	0.0816186	0.0696967	1.49859	2.62253	1.33146	0.34193	0.440719	0.404797
MSTRG.10103	11.1713	12.4682	12.9946	5.22024	2.44856	4.66968	3.33777	14.9775	23.0047	6.75312	9.03475	15.3013
MSTRG.10104	117.265	100.563	91.6882	113.31	140.792	82.6602	70.4337	91.8467	93.5721	103.434	114.036	112.129
MSTRG.10105	0.27082	0	0	0	0	0	0	0.0582783	0.0739701	0	0	0
MSTRG.10106	0.13541	0	0	0.307073	0	0	0	0	0	0.0854826	0.11018	0.404797
MSTRG.10107	0	0	0	0	0	0	0	0	0	0	0	0
MSTRG.10108	0.27082	1.22638	0.290382	0	0	0.278787	0.0681177	0.174835	0.22191	1.4532	2.58923	4.77661
MSTRG.10109	60.3929	66.1564	44.2833	63.257	52.0727	48.4392	28.8819	35.8995	41.2013	64.7103	66.7139	62.9864
MSTRG.1011	0.406231	0.681323	0.0725955	1.15152	0.326474	2.71817	0.204353	0.174835	0.36985	0.598378	1.98324	1.78111
MSTRG.10110	2.23427	4.08794	3.84756	0.997986	1.06104	2.0212	0.817412	2.44769	3.18071	0.512895	4.84791	2.9955
MSTRG.10111	84.022	80.5323	71.7244	79.148	71.0898	88.236	88.7573	95.5182	117.021	104.203	112.273	124.597
MSTRG.10112	0	0	0	0	0	0	0	0	0	0	0	0
MSTRG.10113	0	0	0	0	0	0	0	0	0	0	0	0
MSTRG.10114	0	0	0	0	0	0	0	0	0	0	0.716169	0
MSTRG.10115	0	0	0	0	0	0	0	0	0	0	0	0
MSTRG.10116	0.27082	0.136265	0.0725955	0	0	0	0.136235	0.116557	0	0.170965	0	0
MSTRG.10117	0	0	0	0	0	0	0	0	0	0	0	0
MSTRG.10118	32.7016	44.4222	43.1943	29.0184	33.8717	34.7089	34.8081	39.9207	40.6835	83.8584	78.9438	55.4572
MSTRG.10119	2.50509	2.24836	1.16153	1.22829	0.652949	1.60302	3.0653	2.44769	2.14513	0.854826	0.716169	1.45727
MSTRG.1012	142.316	109.829	100.327	93.3501	98.5136	166.575	64.6437	58.9194	79.7397	136.858	155.133	183.13
MSTRG.10120	1.89574	0.476926	0.362978	0	0	0	0	0	0	0	0	0
MSTRG.10121	0.0677051	0	0	0	0	0	0.272471	0	0	0	0.0550899	0
MSTRG.10122	0	0	0	0	0	0	0	0	0	0	0	0
MSTRG.10123	4.80706	7.42642	4.57352	3.3778	4.89711	2.43938	1.22612	2.50597	3.84644	1.9661	5.61917	5.26236
MSTRG.10124	78.4702	87.073	58.2942	75.9237	66.2743	77.6421	50.0665	56.1803	58.5103	92.4921	93.7079	96.0179
MSTRG.10125	0	0	0	0	0	0	0	0	0	0	0	0
MSTRG.10126	1.2864	1.97584	1.52451	2.07274	2.44856	2.92726	0.136235	0.582783	0.517791	1.88062	2.69941	1.86207
MSTRG.10127	0.812461	0.817587	0.290382	0.153536	0.0816186	0	0.0681177	0.174835	0.22191	0	0.550899	0.890554
MSTRG.10128	248.275	258.971	225.7	342.923	303.131	355.105	205.239	270.528	283.305	405.529	436.312	437.262
MSTRG.10129	34.1234	1.70331	0.798551	0	0	0.139393	0.272471	0.233113	0.14794	0	0	0
MSTRG.1013	45.4978	38.9035	30.2723	33.0103	23.9959	27.3908	50.5433	35.8995	40.0918	35.2188	28.5917	29.874
MSTRG.10130	6.90592	0.681323	0.145191	0.0767682	0	0	0	0	0	0	0	0
MSTRG.10131	77.1161	78.2158	62.4322	81.2207	60.1529	94.7875	31.6747	37.6478	47.1929	81.4649	67.2097	76.2638
MSTRG.10132	2.23427	0.340661	0.0725955	0	0	0	0.136235	0	0	0	0	0
MSTRG.10133	248.207	251.204	201.816	329.182	250.079	297.744	140.118	205.781	216.732	244.908	236.556	265.466
MSTRG.10134	0.27082	0.272529	0.435573	0.383841	0	1.53333	0	0.0582783	0.36985	0.0854826	0.11018	0.161919
MSTRG.10135	9.00478	1.43078	1.08893	0	0.0816186	0.139393	0.272471	0.233113	0.29588	0	0	0
MSTRG.10136	398.648	366.279	368.205	326.956	301.336	377.477	285.754	314.587	339.005	260.465	257.215	268.381
MSTRG.10137	1.48951	1.09012	1.23412	0.383841	0.489711	3.06665	1.29424	0.407948	0.813671	0.940308	0.440719	0.971513
MSTRG.10138	0.677051	0.749455	0.508169	0.767682	0.816186	1.60302	0.340588	0	0.0739701	0.256448	0.495809	0.485757
MSTRG.10139	34.3265	33.8617	36.8785	47.8266	42.1152	60.0088	13.4192	23.6027	19.3802	43.1687	45.0635	47.1184
MSTRG.1014	551.187	566.247	417.86	52.1256	49.7873	114.93	303.601	258.581	239.959	64.6248	82.0289	80.3118
MSTRG.10140	20.0407	16.0792	14.0109	26.178	22.2003	19.7939	14.1004	11.1894	18.7144	13.5917	83.0756	84.0359
MSTRG.10141	0	0	0	0	0	0	0	0	0	0	0	0
MSTRG.10142	30.4673	32.9079	29.4738	88.1299	69.0493	52.5513	6.87989	18.4742	2.88483	58.641	59.7175	12.2249
MSTRG.10143	1.08328	1.70331	0.871147	7.83036	19.262	6.83027	0.272471	0.116557	0	2.56448	5.01318	2.10495
MSTRG.10144	24.1707	31.1364	26.9329	53.8913	76.6398	70.9512	3.40588	2.56425	2.44101	6.92409	5.83953	7.28635
MSTRG.10145	182.668	204.601	144.175	270.224	196.129	297.326	86.9182	109.796	114.136	267.646	297.1	294.369
MSTRG.10146	254.3	235.397	353.976	355.437	320.598	418.25	310.344	345.357	620.609	254.311	314.839	435.481
MSTRG.10147	0	0	0	0	0	0	0	0	0	0	0	0
MSTRG.10148	0	0	0	0	0	0	0	0	0	0	0	0
MSTRG.10149	0	0	0	0	0	0	0	0	0	0	0	0
MSTRG.1015	0	0	0	0	0	0	0	0	0	0	0	0
MSTRG.10150	125.525	107.24	96.6247	101.411	71.0082	146.154	60.6929	73.0228	82.1068	95.7405	135.521	142.57
MSTRG.10151	152.54	200.99	284.139	392.209	305.172	318.096	170.907	271.227	314.817	412.881	487.325	513.202
MSTRG.10152	198.037	195.199	175.681	300.547	158.422	187.693	86.237	132.875	145.943	274.228	289.057	275.019
MSTRG.10153	118.281	108.739	77.8224	15.2001	15.5891	33.9423	33.6501	49.9445	58.1405	31.0302	34.1557	33.841
MSTRG.10154	6.6351	10.5605	3.77497	1.53536	1.79561	1.88181	1.36235	1.22385	2.51498	0.940308	0.661079	0.971513
MSTRG.10155	78.4702	84.1433	78.7662	127.973	162.911	199.542	63.077	76.3446	85.1396	137.2	124.834	135.931
MSTRG.10156	76.6422	78.829	83.5575	102.793	72.0692	113.327	75.2019	81.5314	89.2079	117.026	124.448	125.973
MSTRG.10157	290.861	308.298	226.498	164.054	121.367	209.369	139.573	165.044	152.304	186.181	238.65	214.623
MSTRG.10158	27.1497	21.0529	21.9239	15.2769	9.46776	17.3545	11.9887	12.7047	15.3858	9.3176	12.0096	15.7871
MSTRG.10159	0	0	0	0	0	0	0	0	0	0	0	0
MSTRG.1016	190.454	156.091	151.87	55.8872	66.0294	84.8905	84.3297	112.652	126.341	81.8923	115.964	131.964
MSTRG.10160	0.406231	0.204397	0.0725955	0	0	0.139393	0.340588	0	0	0	0.22036	0.0809594
MSTRG.10161	1.69263	2.92969	3.55718	0.230305	0.408093	1.25454	0.613059	2.03974	0.887641	0.170965	0.826349	0.323838
MSTRG.10162	301.829	350.2	575.392	523.559	147.403	269.935	393.107	457.368	517.199	448.612	556.959	501.463
MSTRG.10163	238.051	111.941	93.2127	70.2429	107.002	126.43	81.8093	75.4705	128.412	138.995	173.698	170.258
MSTRG.10164	0	0	0	0	0	0	0	0	0	0	0	0
MSTRG.10165	245.025	231.173	201.38	258.325	250.243	218.081	157.147	172.97	147.718	289.871	286.412	262.309
MSTRG.10166	164.049	155.069	155.354	88.3602	66.9272	162.811	147.747	156.419	170.353	93.8599	95.5259	92.4557
MSTRG.10167	607.044	864.258	600.728	449.785	476.081	779.975	339.158	535.287	466.677	617.099	953.992	937.348
MSTRG.10168	222.479	238.395	264.103	126.207	137.527	184.487	107.149	176.583	227.458	129.25	113.265	123.058
MSTRG.10169	30.7381	33.1123	31.0709	29.5558	35.7489	58.2664	15.2584	20.514	22.5609	31.6285	24.9557	28.1739
MSTRG.1017	103.86	103.084	99.7463	105.249	111.001	123.154	89.2342	90.7977	86.545	129.848	142.132	139.898
MSTRG.10170	92.0789	67.7235	78.1128	78.4571	83.0877	94.2996	198.154	183.111	115.837	136.174	89.1355	90.1079
MSTRG.10171	441.437	232.808	516.227	198.292	325.005	418.738	1289.13	1152.45	870.702	330.732	109.243	115.124
MSTRG.10172	11.9838	8.6528	10.5264	8.67481	10.6104	17.4939	52.5187	35.8412	26.9251	13.4208	10.9078	13.925
MSTRG.10173	3.04673	1.63517	1.45191	4.60609	4.65226	4.53028	1.22612	1.22385	2.81086	7.69343	17.0228	20.7256
MSTRG.10174	454.843	396.802	473.25	476.04	515.829	996.453	402.984	478.232	435.536	523.837	387.998	336.629
MSTRG.10175	20.2438	15.2616	23.0128	17.1193	14.773	53.1786	16.1439	16.4345	16.8652	24.0206	29.9689	22.7496
MSTRG.10176	0	0	0	0	0	0	0	0	0	0	0	0
MSTRG.10177	19.6345	10.3561	17.4229	15.891	9.87585	35.4059	12.1249	5.88611	9.24626	121.898	70.8456	78.4497
MSTRG.10178	130.942	94.0225	93.9386	100.336	95.9018	95.8329	103.403	90.448	85.1396	125.232	111.282	138.522
MSTRG.10179	4.60395	4.0198	6.67879	10.2869	14.2016	12.4757	19.686	9.90732	7.69289	6.32571	3.19522	3.96701
MSTRG.1018	122.072	111.532	126.97	82.9864	107.737	77.2239	84.8746	97.0917	101.043	124.292	121.528	109.781
MSTRG.10180	220.245	243.845	237.533	350.293	356.183	302.693	224.516	193.892	171.315	304.916	292.968	283.034
MSTRG.10181	1.48951	2.24836	2.75863	3.3778	4.65226	5.36664	1.70294	1.69007	1.18352	2.22255	3.96647	2.67166
MSTRG.10182	67.2989	68.8817	114.411	110.776	124.142	92.4875	253.398	193.076	145.425	85.3971	81.2025	79.745
MSTRG.10183	298.715	319.608	301.634	279.974	267.872	459.719	228.603	274.141	294.919	462.119	446.724	558.539
MSTRG.10184	161.274	148.051	187.514	306.996	186.58	275.162	133.647	183.926	219.913	275.425	316.932	320.761
MSTRG.10185	5.75493	11.1737	8.92925	7.75359	4.73388	14.7757	14.5091	15.2106	15.2378	13.5062	20.9893	16.5967
MSTRG.10186	123.63	116.983	104.247	86.9784	97.9423	100.015	84.7384	106.008	110.585	103.434	117.231	111.157
MSTRG.10187	27.6914	23.3012	22.7224	11.2849	15.5891	24.3241	12.1249	19.5232	16.6433	16.5836	18.0695	19.5922
MSTRG.10188	0	0	0	0	0	0	0	0	0	0	0	0
MSTRG.10189	4.19772	2.52089	4.50092	1.99597	2.44856	5.50604	16.5526	15.502	6.95319	2.64996	4.29701	1.78111
MSTRG.1019	207.381	244.39	212.124	92.0451	113.123	112.909	160.485	145.754	147.792	100.613	120.757	125.811
MSTRG.10190	3.04673	0.340661	0.145191	0	0.0816186	0.20909	0.204353	0	0.44382	0	0.11018	0.0809594
MSTRG.10191	1.62492	1.83957	2.97642	2.07274	4.08093	1.88181	2.11165	2.38941	3.84644	2.22255	2.80959	0.971513
MSTRG.10192	19.973	20.9166	22.8676	42.6831	51.5013	78.4087	58.7856	36.7154	31.8071	107.024	45.6144	51.6521
MSTRG.10193	46.9873	43.8772	44.6463	117.609	151.811	263.384	140.186	82.0559	60.9513	152.501	61.866	69.5442
MSTRG.10194	56.6015	54.6421	53.5755	72.1621	78.5987	106.287	67.164	63.3486	55.5515	125.659	86.3259	71.7301
MSTRG.10195	79.2827	76.785	64.973	58.7277	54.5212	74.9936	56.5377	56.4134	74.7837	94.8002	74.3714	76.6686
MSTRG.10196	124.307	146.28	114.12	81.3743	67.9067	89.142	108.784	103.794	111.177	86.5938	106.048	90.0269
MSTRG.10197	768.182	987.781	607.697	82.8329	99.5747	188.739	381.595	384.695	355.278	157.544	107.095	100.633
MSTRG.10198	55.9921	58.4575	93.4305	142.559	241.999	293.841	127.789	140.626	132.628	105.998	73.7654	86.0599
MSTRG.10199	0	0	0	0	0	0	0	0	0	0	0	0
MSTRG.102	0	0	0	0	0	0	0	0	0	0	0	0
MSTRG.1020	149.696	150.572	142.287	157.528	144.383	143.854	118.048	139.052	142.91	205.927	177.996	176.006
MSTRG.10200	47.6644	62.341	85.8805	61.6449	96.7996	60.7755	143.32	136.43	92.0188	49.7509	55.4755	63.4722
MSTRG.10201	0.473936	0.408794	0.145191	0.460609	0.652949	0.139393	0	0	0.0739701	0.683861	0.330539	0.323838
MSTRG.10202	398.309	585.188	727.916	665.35	1455.91	401.244	2183.78	1720.55	1239.22	399.973	167.473	188.878
MSTRG.10203	134.056	133.948	105.046	56.1175	50.4403	102.315	61.2378	82.1142	86.8409	85.2261	87.4828	90.0269
MSTRG.10204	89.0999	85.5741	82.9041	43.067	45.2983	45.9998	43.4591	71.2744	69.9017	46.9299	61.0396	68.4917
MSTRG.10205	46.7165	53.3476	36.5882	43.2973	36.9732	42.2362	25.7485	25.5842	28.1826	43.6816	39.5546	41.2084
MSTRG.10206	4.19772	7.97147	4.28314	5.91115	9.79423	6.13331	1.22612	2.21458	3.03277	4.61606	4.62755	3.56222
MSTRG.10207	36.4253	61.5234	27.1507	49.3619	42.1968	38.1938	2.04353	3.20531	3.6985	35.3898	39.9402	51.976
MSTRG.10208	67.7051	82.5763	57.4957	17.2728	24.1591	21.3272	17.8468	24.8266	28.3305	15.1304	22.2563	23.5592
MSTRG.10209	62.4241	63.0905	56.1164	17.1193	25.5466	52.4119	26.2934	34.5008	45.7135	22.5674	26.8839	31.0884
MSTRG.1021	38.6596	32.5672	51.9784	27.0224	30.2805	25.8575	54.2898	51.2267	53.1845	47.7848	32.2276	27.6072
MSTRG.10210	0	0	0	0	0	0	0	0	0	0	0	0
MSTRG.10211	12.9317	11.855	12.4138	9.05865	14.3649	16.2393	10.8988	7.51791	11.1695	12.053	12.4503	9.39129
MSTRG.10212	0	0	0	0	0	0	0	0	0	0	0	0
MSTRG.10213	87.4073	89.5258	89.4377	101.488	85.6995	116.672	75.5425	88.4665	101.561	117.795	112.328	101.766
MSTRG.10214	54.8411	64.9982	83.6301	1022.55	1636.21	793.009	209.871	92.0215	102.966	545.464	167.859	133.826
MSTRG.10215	320.922	317.905	406.68	467.518	307.539	247.981	321.311	407.599	433.761	236.616	213.694	214.219
MSTRG.10216	0	0	0	0	0	0	0	0	0	0	0	0
MSTRG.10217	30.1288	25.5496	23.5936	18.2708	21.3024	14.0787	17.9831	16.7842	20.7856	45.2203	60.4887	80.4737
MSTRG.10218	5.55182	4.97365	4.64611	6.7556	4.16255	7.03936	2.92906	1.80663	3.92041	4.44509	20.1078	17.973
MSTRG.10219	0.677051	1.15825	0.508169	1.6889	0.489711	0.696967	0.476824	0.407948	0.22191	0.427413	1.92815	2.02399
MSTRG.1022	169.669	202.557	170.817	160.292	136.711	169.014	164.164	175.593	185.369	211.484	180.64	181.511
MSTRG.10220	0	0	0	0	0	0	0	0	0	0	0	0
MSTRG.10221	0	0	0	0	0	0	0	0	0	0	0	0
MSTRG.10222	1.62492	1.63517	1.23412	0.767682	0.57133	1.60302	0.0681177	0.466227	0.813671	0.170965	0.936529	1.13343
MSTRG.10223	7.37986	4.90552	3.77497	10.7475	6.28463	8.08481	1.56671	1.10729	2.51498	4.70154	6.99642	5.26236
MSTRG.10224	30.1965	23.8463	19.0926	43.1437	62.6831	39.4483	1.02177	0.641062	0.591761	53.9395	25.2863	28.012
MSTRG.10225	245.363	226.472	208.349	267.384	262.404	238.363	150.949	189.813	186.109	381.936	365.301	322.542
MSTRG.10226	0	0	0	0	0	0	0	0	0	0	0	0
MSTRG.10227	0	0	0	0	0	0	0	0	0	0	0	0
MSTRG.10228	717.674	712.663	517.679	638.251	433.313	632.218	268.588	409.755	490.2	535.206	554.37	637.151
MSTRG.10229	374.68	443.609	446.68	343.077	722.651	391.277	630.838	559.88	423.849	207.381	145.107	214.057
MSTRG.1023	0	0	0	0	0	0	0	0	0	0	0	0
MSTRG.10230	0	0	0	0	0	0	0	0	0	0	0	0
MSTRG.10231	0	0	0	0	0	0	0	0	0	0	0	0
MSTRG.10232	740.965	687.182	724.068	2301.66	905.395	606.5	536.904	488.198	536.949	1399.69	1702.28	1453.71
MSTRG.10233	0	0	0	0	0	0	0	0	0	0	0	0
MSTRG.10234	0	0	0	0	0	0	0	0	0	0	0	0
MSTRG.10235	0.880166	0.476926	0.725955	1.61213	1.06104	0.975753	0.681177	0	0.29588	1.02579	0.936529	1.29535
MSTRG.10236	32.2276	40.2662	34.6281	60.0327	67.4169	63.8421	40.53	38.4054	32.251	51.6315	49.4707	51.4092
MSTRG.10237	71.3612	76.3763	65.6264	130.352	177.847	103.151	72.4091	68.1857	42.9766	128.822	65.0612	54.5667
MSTRG.10238	154.3	173.056	125.663	85.7501	127.815	187.763	187.119	180.313	151.269	109.589	93.5427	99.823
MSTRG.10239	34.0557	26.7078	30.4175	36.3881	56.2352	74.436	49.3172	31.1206	24.632	15.3014	14.8192	15.3823
MSTRG.1024	31.3475	37.9497	33.7569	28.8648	41.299	41.3998	37.601	30.1299	22.7828	61.3765	57.569	53.9999
MSTRG.10240	109.547	105.741	99.6737	125.9	120.959	117.23	86.3732	88.9328	81.515	132.156	132.657	137.631
MSTRG.10241	0	0	0	0	0	0	0	0	0	0	0	0
MSTRG.10242	0	0	0	0	0	0	0	0	0	0	0	0
MSTRG.10243	0	0	0	0	0	0	0	0	0	0	0	0
MSTRG.10244	325.188	257.744	249.729	226.927	317.986	278.508	191.411	199.895	243.657	294.231	305.694	323.919
MSTRG.10245	0	0	0	0	0	0	0	0	0	0	0	0
MSTRG.10246	102.506	83.3939	95.9713	39.8427	53.5418	72.6239	123.361	117.081	130.631	69.4118	75.8037	72.7016
MSTRG.10247	11.239	11.1737	16.7696	9.36572	10.692	16.5878	23.2962	22.8451	15.0159	9.83049	12.7258	15.868
MSTRG.10248	17.4002	23.6419	16.4066	15.2001	24.9753	34.5695	14.2366	12.9378	12.5009	23.1658	12.23	9.14842
MSTRG.10249	142.722	162.087	138.512	118.069	131.406	121.969	168.864	162.189	157.26	148.996	168.19	178.354
MSTRG.1025	99.865	119.708	80.7262	88.744	74.3545	123.154	41.6199	52.334	85.8793	105.571	93.9283	96.2608
MSTRG.10250	0	0	0	0	0	0	0	0	0	0	0	0
MSTRG.10251	108.734	102.471	72.0874	124.288	108.798	109.633	34.3313	51.7512	50.6695	146.859	184.606	150.099
MSTRG.10252	17.5356	21.0529	23.9565	19.9597	13.8752	25.5787	20.3672	21.7961	23.4485	19.9174	19.9976	21.6971
MSTRG.10253	0	0	0	0	0	0	0	0	0	0	0	0
MSTRG.10254	0.880166	0.749455	0.65336	0.767682	0.489711	0.975753	0.613059	0.407948	0.665731	0	2.25869	2.50974
MSTRG.10255	0	0	0	0	0	0	0	0	0	0	0	0
MSTRG.10256	164.456	156.432	143.231	105.249	131.406	209.996	281.122	196.165	158.074	139.166	101.09	102.495
MSTRG.10257	121.598	100.699	119.928	100.106	105.043	75.83	128.266	113.118	117.908	118.735	107.701	103.79
MSTRG.10258	0	0	0	0	0	0	0	0	0	0	0	0
MSTRG.10259	74.9495	68.1323	67.5139	54.7357	41.952	49.5543	43.8678	59.3856	43.1246	77.2762	51.7294	59.91
MSTRG.1026	79.0796	80.2598	62.65	83.2935	77.8641	127.754	44.4127	52.0426	52.2968	183.788	195.624	159.814
MSTRG.10260	48.0706	51.7805	48.639	40.9942	31.7496	37.4271	25.6122	41.028	36.7631	55.3072	53.2719	49.6281
MSTRG.10261	70.2102	54.4377	51.6154	79.9157	50.0322	58.824	78.131	27.216	66.647	50.0928	62.8025	44.0419
MSTRG.10262	91.6727	107.581	187.732	83.6773	85.6179	76.4572	108.58	95.693	147.496	124.121	132.106	142.084
MSTRG.10263	0.880166	1.15825	0.290382	0.383841	0.0816186	3.69392	0.476824	0.466227	0.591761	0.427413	0.605989	1.78111
MSTRG.10264	0	0	0	0	0	0	0	0	0	0	0	0
MSTRG.10265	0	0	0	0	0	0	0	0	0	0	0	0
MSTRG.10266	161.274	202.148	187.006	112.235	78.3538	201.981	143.456	163.762	182.114	99.6727	114.973	125.973
MSTRG.10267	80.6368	92.1148	106.352	107.322	101.452	118.136	115.596	128.62	161.107	107.879	118.333	122.977
MSTRG.10268	14.3535	21.5979	15.5354	21.8789	25.465	18.3302	12.3974	7.45963	9.76405	13.7627	16.9677	21.6162
MSTRG.10269	28.707	19.9627	28.893	4.8364	11.0185	11.0121	14.3728	42.7763	35.2098	5.29992	5.12336	5.10044
MSTRG.1027	31.8214	26.4353	35.6444	18.0405	19.0171	28.2968	28.337	28.5564	38.8343	33.4237	29.5282	17.1634
MSTRG.10270	3.11443	2.38463	4.79131	2.45658	0.897804	0.557573	1.158	1.57352	3.25468	0.256448	0.661079	0.242878
MSTRG.10271	656.739	599.291	521.381	419.768	498.363	538.616	341.542	362.841	407.575	627.442	563.79	579.831
MSTRG.10272	117.401	143.759	111.216	282.277	249.753	165.669	101.359	116.498	122.494	136.088	143.509	137.064
MSTRG.10273	252.269	239.689	347.515	171.27	121.857	141.484	219.066	243.662	290.702	133.182	159.485	157.628
MSTRG.10274	0	0	0	0	0	0	0	0	0	0	0	0
MSTRG.10275	3.31755	3.81541	7.47734	2.76365	2.36694	4.53028	5.17694	5.01194	6.13952	1.70965	2.09342	1.70015
MSTRG.10276	75.9651	81.8268	70.7807	132.272	134.997	104.336	40.6663	42.7763	56.3652	142.67	126.266	146.779
MSTRG.10277	0.541641	0.136265	0.217787	0.230305	0.489711	0	0.204353	0.233113	0.517791	0.427413	0.605989	1.86207
MSTRG.10278	94.5163	97.7698	66.4975	70.0126	69.6206	108.378	41.1431	54.6651	62.3568	96.1679	110.29	106.462
MSTRG.10279	5.55182	4.97365	6.02543	4.98993	3.5096	3.83332	7.96977	6.52717	9.98596	6.24023	7.60241	8.41978
MSTRG.1028	95.3288	103.765	108.022	437.041	323.699	442.156	154.218	118.946	103.854	273.801	194.688	241.097
MSTRG.10280	35.816	31.6815	37.6771	28.3275	27.8319	29.412	49.4534	42.8346	45.5656	29.4915	30.2444	31.1694
MSTRG.10281	4.73936	4.90552	5.66245	2.53335	1.55075	1.67272	5.10883	3.26359	3.84644	1.28224	3.58084	2.42878
MSTRG.10282	44.1437	29.5694	25.844	25.9476	23.6694	32.3393	27.5877	31.9948	35.0618	35.3043	42.1438	40.8845
MSTRG.10283	37.5763	33.3848	32.3776	39.6124	56.7249	70.7421	43.6634	36.5988	31.3633	37.8688	32.7785	40.8036
MSTRG.10284	0	0	0	0	0	0	0	0	0	0	0	0
MSTRG.10285	419.162	461.8	532.416	85.2895	89.2091	205.814	252.785	509.994	597.604	163.272	201.905	195.112
MSTRG.10286	1.96345	2.38463	2.03268	0.84445	1.06104	1.18484	2.38412	0.990732	3.25468	1.02579	1.59761	2.42878
MSTRG.10287	338.525	314.975	699.023	20.9577	21.7922	41.818	1068.36	1214.46	956.951	30.6028	22.2012	26.8785
MSTRG.10288	0	0	0	0	0	0	0	0	0	0	0	0
MSTRG.10289	0	0	0	0	0	0	0	0	0	0	0	0
MSTRG.1029	55.0442	42.3101	45.5174	40.3033	33.7901	52.3422	20.2991	24.4769	30.5496	36.672	41.7031	42.6656
MSTRG.10290	0	0	0	0	0	0	0	0	0	0	0	0
MSTRG.10291	0	0	0	0	0	0	0	0	0	0	0	0
MSTRG.10292	0	0	0	0	0	0	0	0	0	0	0	0
MSTRG.10293	2247.4	1777.37	1584.62	1803.21	2676.84	1223.11	1109.02	1307.01	1669.13	1958.75	1653.25	1960.68
MSTRG.10294	63.8459	80.1235	57.2053	58.8044	65.9478	59.7997	37.601	44.816	48.0066	75.5666	88.4193	75.6971
MSTRG.10295	15.5722	17.5781	13.9383	11.1314	9.87585	13.8696	9.60459	9.1497	10.7996	8.12084	8.64912	12.5487
MSTRG.10296	36.3576	33.9299	32.0146	33.0871	34.3614	29.6908	13.6235	18.8822	23.8923	31.6285	34.7617	33.841
MSTRG.10297	0.338525	0.204397	1.01634	0.614146	1.22428	0.278787	0.272471	0.174835	0.591761	0.256448	0.661079	0.566716
MSTRG.10298	0.541641	1.29451	0.725955	0.84445	0.326474	0.975753	0.408706	0.291392	0	1.28224	1.21198	2.42878
MSTRG.10299	4.46854	7.22202	4.06535	1.84244	2.04046	3.41514	1.83918	3.61326	4.36423	3.84672	5.67426	3.15742
MSTRG.103	0	0	0	0	0	0	0	0	0	0	0	0
MSTRG.1030	0.27082	0.476926	0.508169	1.61213	0.979423	2.50908	0.613059	0.174835	0.887641	0.854826	0.661079	1.45727
MSTRG.10300	83.6835	83.462	66.7879	45.9074	55.419	70.3239	53.268	59.8519	79.5918	42.8268	50.3522	60.3148
MSTRG.10301	0	0	0	0	0	0	0	0	0	0	0	0
MSTRG.10302	0	0	0	0	0	0	0	0	0	0	0	0
MSTRG.10303	203.251	236.078	238.767	86.9016	52.3991	74.9936	212.732	274.899	370.368	92.4067	119.215	125.73
MSTRG.10304	360.597	359.193	358.477	365.8	307.62	425.986	239.57	314.004	304.091	399.118	478.18	437.181
MSTRG.10305	0	0	0	0	0	0	0	0	0	0	0	0
MSTRG.10306	5.281	2.86155	3.2668	1.30506	2.61179	5.71513	1.49859	2.85564	3.40262	4.44509	3.2503	6.63867
MSTRG.10307	451.525	783.453	702.217	291.719	117.041	150.754	31.8791	249.49	363.637	332.784	435.431	288.62
MSTRG.10308	41.9772	30.2507	34.2651	12.8971	14.2833	45.9301	16.2801	23.5445	25.0759	28.2947	24.9006	36.3508
MSTRG.10309	361.884	332.69	383.74	112.312	91.9841	142.878	233.644	320.822	343.813	260.123	305.804	271.619
MSTRG.1031	86.7302	99.0643	76.5157	74.0813	163.727	119.042	117.435	81.8228	57.2528	45.9041	41.2623	39.5892
MSTRG.10310	230.468	174.01	137.569	121.447	113.695	209.717	69.6163	100.588	104.002	223.109	218.707	198.027
MSTRG.10311	28.3684	34.8837	17.06	13.895	11.1817	23.3484	11.7844	14.7444	17.235	21.5416	27.8755	35.3793
MSTRG.10312	11.1036	17.1693	7.69513	4.14548	3.99931	8.71208	4.83636	5.01194	8.58053	8.20633	9.64073	13.1154
MSTRG.10313	123.833	132.381	110.273	115.92	117.531	149.43	85.7602	104.726	93.5721	104.203	92.496	94.0749
MSTRG.10314	40.3522	42.0376	36.2978	27.483	24.5672	43.9089	22.002	23.3113	33.4345	37.5268	29.9689	31.4123
MSTRG.10315	240.962	266.465	204.647	138.797	149.444	249.375	107.081	145.346	153.414	204.474	230.551	193.007
MSTRG.10316	316.047	287.927	277.896	135.035	148.056	145.736	134.328	203.741	263.999	214.561	165.545	236.402
MSTRG.10317	334.869	400.89	343.377	149.007	187.396	143.715	270.904	271.927	301.872	170.965	137.67	155.685
MSTRG.10318	58.4295	60.9784	51.9784	58.1903	41.4622	76.9451	49.181	58.0452	74.8577	57.1878	61.2049	72.2968
MSTRG.10319	137.103	125.227	104.247	110.393	91.576	120.227	89.6429	122.035	127.894	165.409	177.72	171.148
MSTRG.1032	0	0	0	0	0	0	0	0	0	0	0	0
MSTRG.10320	178.335	190.838	172.487	356.665	398.788	185.114	82.4905	104.843	112.582	336.288	358.58	281.091
MSTRG.10321	180.976	178.03	77.532	97.3421	39.9115	51.0877	10.0133	14.6279	22.1171	71.207	84.2325	83.9549
MSTRG.10322	189.777	232.331	153.903	84.8288	103.656	166.157	142.707	127.804	120.349	142.072	110.896	145.565
MSTRG.10323	59.9867	78.2158	60.1817	33.3942	48.3182	53.7361	38.1459	26.808	48.1545	26.6706	15.0946	21.5352
MSTRG.10324	20.8532	11.0374	9.36483	1.76567	3.10151	7.94542	3.74647	4.60399	10.2079	1.70965	1.70779	2.34782
MSTRG.10325	0.0677051	0.0681323	0.145191	0.153536	0	0	0.0681177	0.116557	0.22191	0	0.16527	0.728635
MSTRG.10326	3.18214	2.3165	1.96008	0	0.244856	0.0696967	0.340588	0.582783	1.77528	0	0.27545	0
MSTRG.10327	22.8843	22.2111	17.9311	10.3637	17.0583	12.6848	6.40306	8.50864	14.4981	8.12084	6.66588	6.15292
MSTRG.10328	25.8633	21.7342	28.3849	134.344	49.216	89.4905	33.1733	21.9127	29.5141	79.1569	94.4241	112.615
MSTRG.10329	0	0	0	0	0	0	0	0	0	0	0	0
MSTRG.1033	2.50509	3.27035	2.54084	3.30103	2.2037	3.06665	1.02177	0.990732	2.07116	1.88062	9.25511	15.3013
MSTRG.10330	204.266	285.679	515.501	500.298	292.521	395.529	146.181	144.239	234.707	333.553	284.98	271.457
MSTRG.10331	1.69263	0.476926	1.01634	0.614146	1.06104	0.139393	0.681177	0.815897	0.887641	0.34193	1.26707	1.21439
MSTRG.10332	0	0	0	0	0	0	0	0	0	0	0	0
MSTRG.10333	10.4266	14.9891	11.1071	4.60609	5.46844	6.2727	4.08706	2.27286	7.39701	7.43698	8.53894	8.5817
MSTRG.10334	245.499	434.888	274.193	47.5195	54.4396	16.9363	12.6699	43.126	172.424	14.1046	22.4767	21.4543
MSTRG.10335	176.169	376.158	373.504	83.6006	67.0089	43.0725	25.6122	104.784	363.711	37.3559	35.1474	57.3193
MSTRG.10336	31.8891	31.6134	25.1181	12.8203	18.5274	13.5212	14.5091	15.2689	17.0871	31.714	29.8036	28.5787
MSTRG.10337	238.322	244.731	244.357	265.618	276.442	320.396	216.342	235.27	262.002	213.535	220.249	240.692
MSTRG.10338	174.476	249.637	166.099	95.5764	111.083	114.093	121.658	148.435	160.959	74.7118	60.8744	87.1124
MSTRG.10339	0	0	0	0	0	0	0	0	0	0	0	0
MSTRG.1034	0	0	0	0	0	0	0	0	0	0	0	0
MSTRG.10340	990.932	847.906	1223.09	1198.2	769.5	350.226	1327.55	969.81	1266	1399.35	1577.06	1316.32
MSTRG.10341	114.422	122.979	107.296	119.451	80.884	165.181	44.549	71.391	98.6761	149.509	235.399	239.559
MSTRG.10342	394.585	314.294	349.838	271.683	227.471	404.45	264.501	289.061	318.663	327.398	364.089	367.07
MSTRG.10343	0.0677051	0.0681323	0.145191	0.383841	0.244856	0	0.0681177	0.116557	0.22191	0.256448	0.495809	0.0809594
MSTRG.10344	489.372	363.962	387.225	262.854	262.159	236.063	302.102	272.743	278.349	364.156	409.538	399.94
MSTRG.10345	0	0	0	0	0	0	0	0	0	0	0	0
MSTRG.10346	1.01558	0.204397	0.217787	0.383841	3.26474	1.81211	0.544941	0.116557	0.29588	0.512895	0.936529	1.13343
MSTRG.10347	165.877	173.737	145.917	80.9137	65.703	91.2329	189.776	157.352	142.466	94.0308	81.8636	83.0644
MSTRG.10348	246.108	237.782	282.614	106.324	78.0274	191.526	123.089	200.361	214.957	85.91	134.915	147.508
MSTRG.10349	8.05691	5.99564	10.8167	4.06871	5.7133	9.61814	13.4192	9.44109	9.32023	5.12895	5.83953	5.50524
MSTRG.1035	152.472	158.271	145.99	245.351	188.049	367.998	142.298	177.749	161.181	331.245	277.984	280.282
MSTRG.10350	146.852	116.642	107.514	144.247	129.284	123.781	89.8472	110.263	114.358	170.281	168.74	156.818
MSTRG.10351	174.747	173.056	204.066	255.945	264.363	252.372	218.93	223.148	247.652	228.324	228.844	254.536
MSTRG.10352	76.7099	68.6773	60.6173	151.31	139.813	127.545	80.3107	72.3234	91.0572	117.709	153.26	124.435
MSTRG.10353	0	0	0	0	0	0	0	0	0	0	0	0
MSTRG.10354	1.15099	3.47474	1.01634	4.98993	4.08093	7.45754	0	0	0	3.50479	3.2503	3.31934
MSTRG.10355	1.82804	0.340661	0.362978	0	0.0816186	0	0	0	0	0	0	0
MSTRG.10356	0	0	0	0	0	0	0	0.0582783	0	0	0	0
MSTRG.10357	40.3522	35.3606	31.7243	33.0103	22.5267	57.0119	22.7513	26.0504	25.3717	24.7899	30.024	25.0974
MSTRG.10358	10.9682	9.81104	6.02543	0.921218	3.18312	3.55453	2.17977	0.641062	1.99719	0.683861	0.27545	0.323838
MSTRG.10359	0.677051	0.545058	0.0725955	0	0	0	0.613059	0	1.84925	0	0	0.161919
MSTRG.1036	38.7273	47.2838	45.8804	53.2004	62.0301	50.2513	44.6171	40.7366	40.8315	50.8621	47.9833	47.3613
MSTRG.10360	4.73936	7.49455	2.97642	1.6889	3.18312	3.48483	1.63482	0.291392	0.739701	2.39351	1.32216	2.34782
MSTRG.10361	44.6854	38.7673	53.7207	54.966	36.7284	40.4241	51.2245	56.0055	58.2884	40.1768	38.1222	34.003
MSTRG.10362	68.4499	54.5058	40.9439	7.52328	10.6104	18.3999	23.0919	24.4186	49.6339	10.6853	11.7342	15.3823
MSTRG.10363	0	0	0	0	0	0	0	0	0	0	0	0
MSTRG.10364	77.1838	51.8486	101.271	4.37579	14.5281	2.85756	31.266	58.2201	109.106	10.4289	14.4336	5.1814
MSTRG.10365	0	0	0	0	0	0	0	0	0	0	0	0
MSTRG.10366	105.485	89.2532	246.534	0.307073	9.46776	0.348483	70.9105	227.402	344.479	4.01768	3.85629	2.83358
MSTRG.10367	216.115	286.632	246.026	16.9658	23.1797	26.415	116.958	171.863	211.037	16.2417	16.9126	17.1634
MSTRG.10368	160.664	153.843	135.754	119.605	78.9252	131.657	91.1415	102.628	156.373	91.8083	132.491	127.268
MSTRG.10369	79.8243	74.9455	80.0003	100.336	142.751	97.9238	110.487	99.5394	73.0824	104.973	56.6324	53.6761
MSTRG.1037	14.2181	11.6506	11.0345	2.30305	10.1207	6.2727	29.0863	18.7656	19.5281	5.55637	5.67426	3.88605
MSTRG.10370	1435.01	530.818	335.609	163.056	400.992	153.89	94.2068	101.754	409.276	133.353	170.393	185.073
MSTRG.10371	0	0	0	0	0	0	0	0	0	0	0	0
MSTRG.10372	204.199	302.848	150.781	185.242	213.433	243.311	123.089	69.3512	98.75	184.899	166.702	178.354
MSTRG.10373	80.5014	78.4884	81.0166	61.0307	58.4389	56.3846	66.6872	68.7102	74.044	58.3846	61.26	76.5876
MSTRG.10374	148.342	133.607	137.423	137.108	141.445	126.848	150.404	151.465	171.685	152.928	140.479	150.666
MSTRG.10375	18.4158	20.3715	17.06	11.4385	9.95747	19.7939	7.6973	9.55765	9.76405	10.0015	10.9629	10.039
MSTRG.10376	67.4343	98.8599	80.7262	86.441	67.9067	117.857	51.4289	51.6346	67.0909	85.3971	104.01	100.066
MSTRG.10377	144.415	147.234	168.349	101.564	91.168	150.545	92.0951	131.534	156.964	121.984	155.739	182.321
MSTRG.10378	616.726	523.324	394.121	414.779	407.848	549.349	201.424	236.668	274.355	542.814	684.327	678.521
MSTRG.10379	61.5439	70.1762	70.1999	117.916	217.269	125.106	48.7723	61.3088	61.3952	81.6358	86.4361	77.6401
MSTRG.1038	0	0	0	0	0	0	0	0	0	0	0	0
MSTRG.10380	6.02575	5.51871	6.96917	28.7113	35.9122	21.3969	5.44941	3.4967	4.88202	14.3611	35.0372	44.5277
MSTRG.10381	0	0	0	0	0	0	0	0	0	0	0	0
MSTRG.10382	0	0	0	0	0	0	0	0	0	0	0	0
MSTRG.10383	0	0	0	0	0	0	0	0	0	0	0	0
MSTRG.10384	0	0	0	0	0	0	0	0	0	0	0	0
MSTRG.10385	157.753	172.17	136.843	183.476	200.618	169.363	180.648	169.007	150.159	175.923	122.3	125.163
MSTRG.10386	60.5961	70.3806	61.561	99.6451	95.8202	83.636	107.762	87.3592	77.0028	85.6535	79.2744	101.361
MSTRG.10387	420.719	403.888	346.934	367.796	407.685	468.501	311.775	333.644	304.239	445.621	430.307	386.824
MSTRG.10388	2.50509	1.29451	1.23412	0.614146	0.979423	1.25454	1.70294	1.80663	3.84644	0.34193	1.6527	1.53823
MSTRG.10389	143.129	127.203	95.1728	68.7075	44.8902	128.66	37.601	56.7631	64.6498	139.08	101.31	161.271
MSTRG.1039	2.84361	2.24836	3.70237	3.22426	8.40671	7.52724	3.474	1.98146	0.665731	2.73544	2.03833	1.94303
MSTRG.10390	129.249	119.64	99.6737	28.481	29.5459	50.4604	39.9851	63.64	62.6527	65.4796	49.5809	62.5816
MSTRG.10391	0	0	0	0	0	0	0	0	0	0	0	0
MSTRG.10392	20.2438	15.5342	15.2451	6.37176	10.6104	9.13026	3.88271	6.52717	8.35862	6.66764	8.70421	12.3868
MSTRG.10393	0	0	0	0	0	0	0	0	0	0	0	0
MSTRG.10394	1.62492	2.79342	1.52451	0.921218	3.01989	1.88181	2.04353	1.98146	1.99719	1.11127	1.1018	1.05247
MSTRG.10395	9.54642	8.6528	19.02	1.15152	1.71399	2.29999	35.1487	23.0199	20.8596	0.427413	0.330539	0.890554
MSTRG.10396	0	0	0	0	0	0	0	0	0	0	0	0
MSTRG.10397	81.043	63.7037	55.0274	81.6046	57.6227	55.2695	42.6417	44.8743	51.4832	85.1406	90.0169	91.3222
MSTRG.10398	35.9514	44.5585	31.942	16.9658	24.1591	32.9665	21.1846	32.869	36.5412	29.9189	37.1306	47.7661
MSTRG.10399	0	0	0	0	0	0	0	0	0	0	0	0
MSTRG.104	38.3211	28.6155	29.982	85.6733	177.684	78.7572	48.9085	30.5379	22.1171	62.4023	28.6468	23.2354
MSTRG.1040	22.4781	13.2177	9.87299	13.588	14.6913	15.3333	20.1628	18.9405	19.3062	27.3544	17.6839	19.0255
MSTRG.10400	40.4876	31.7496	37.0963	7.75359	10.6104	20.0029	51.3607	41.4359	43.4204	12.3095	7.60241	9.71513
MSTRG.10401	49.6955	42.8552	37.9675	55.8105	64.8052	39.1695	26.1572	33.6849	43.4944	69.1554	90.8433	93.0224
MSTRG.10402	43.9406	47.1475	35.9348	43.8346	38.4424	50.321	29.0181	24.1855	27.4429	46.9299	48.1486	46.7136
MSTRG.10403	81.5169	109.012	98.8751	126.284	131.406	88.6542	34.3313	50.5856	42.3109	110.529	151.112	125.892
MSTRG.10404	0	0.136265	0	0	0	0.487877	0.136235	0.116557	0.14794	0.34193	0.330539	0.242878
MSTRG.10405	82.871	70.4487	60.6173	45.37	40.5644	39.0301	36.7835	53.4412	53.9242	60.3507	74.5367	77.9639
MSTRG.10406	126.744	129.86	113.322	98.5704	112.634	142.042	166.888	145.696	120.941	100.869	78.2828	73.0254
MSTRG.10407	118.484	121.752	56.7697	16.6587	22.9348	37.6362	66.8916	69.5843	76.633	23.8496	28.4264	30.036
MSTRG.10408	0	0	0	0	0	0	0	0	0	0	0	0
MSTRG.10409	8.86937	4.0198	3.1942	2.91719	4.08093	4.94846	0.613059	2.50597	2.14513	4.18865	2.31378	1.21439
MSTRG.1041	113.271	108.875	61.9966	63.4873	76.1501	58.5452	57.0826	66.6704	62.1349	44.9638	42.915	49.3853
MSTRG.10410	218.281	215.639	170.817	174.264	184.54	240.663	150.268	167.317	154.671	219.263	237.493	220.533
MSTRG.10411	64.7938	99.2687	68.5302	91.5077	98.7585	64.7482	52.4506	62.2996	52.8146	57.6152	66.9893	66.0629
MSTRG.10412	26.3373	33.3167	38.4756	37.3093	36.9732	29.6908	30.653	31.2955	34.1742	27.6964	31.6216	26.0689
MSTRG.10413	15.9107	24.5276	21.4883	18.9617	13.8752	40.1453	17.6425	21.2133	27.8867	25.9867	29.6384	23.964
MSTRG.10414	54.5026	78.0796	71.2162	63.7944	39.3402	104.406	56.1971	53.7326	72.3427	95.9114	95.3056	89.0554
MSTRG.10415	0	0	0	0	0	0	0	0	0	0	0	0
MSTRG.10416	0	0	0	0	0	0	0	0	0	0	0	0
MSTRG.10417	0	0	0	0	0	0	0	0	0	0	0	0
MSTRG.10418	0	0	0	0	0	0	0	0	0	0	0	0
MSTRG.10419	13.0671	10.288	9.43742	7.06267	7.67215	24.0453	20.9121	7.40135	5.84364	7.77891	8.15331	13.4393
MSTRG.1042	0	0	0	0	0	0	0	0	0	0	0	0
MSTRG.10420	1.2864	1.56704	1.88748	3.30103	1.55075	5.22725	5.31318	3.4967	3.40262	2.64996	2.36887	2.83358
MSTRG.10421	1.96345	3.06595	1.88748	1.38183	1.3059	0.696967	2.92906	3.32187	2.36704	0.854826	0.550899	0.161919
MSTRG.10422	2.23427	4.08794	2.17787	4.52932	2.93827	6.55149	1.158	2.73908	1.62734	1.53869	2.2036	2.91454
MSTRG.10423	63.8459	62.0685	68.5302	67.0954	55.6639	114.93	61.4421	75.3539	73.3043	90.3551	94.2588	101.847
MSTRG.10424	27.8268	23.5738	32.0872	33.4709	24.0775	79.4542	29.495	39.0465	33.8043	36.2446	41.4276	48.9805
MSTRG.10425	0	0	0	0	0	0	0	0	0	0	0	0
MSTRG.10426	247.327	305.301	251.253	145.092	113.858	217.732	153.537	207.005	246.838	141.645	148.577	186.207
MSTRG.10427	78.4702	62.8179	65.0456	49.1316	51.0116	92.9057	79.902	68.885	60.0637	47.6138	37.4061	29.5502
MSTRG.10428	126.067	136.81	144.465	40.3801	15.9972	143.296	132.421	116.615	78.4083	42.5703	63.3534	63.5532
MSTRG.10429	0	0	0	0	0	0	0	0	0	0	0	0
MSTRG.1043	26.2019	30.7276	30.1997	27.7133	32.8107	22.0938	13.2829	16.2014	19.824	25.0464	30.5749	28.4168
MSTRG.10430	0	0	0	0	0	0	0	0	0	0	0	0
MSTRG.10431	43.3313	38.0178	42.3958	123.75	104.88	23.906	168.659	85.4361	45.3437	37.2704	17.0228	9.22938
MSTRG.10432	0	0	0	0	0	0	0	0	0	0	0	0
MSTRG.10433	0	0	0	0	0	0	0	0	0	0	0	0
MSTRG.10434	118.145	113.372	111.725	89.6652	98.8401	134.096	75.8831	96.2175	111.399	135.49	198.048	189.445
MSTRG.10435	93.8393	83.1895	83.7027	72.3924	65.3765	66.1421	100.337	96.9752	95.5693	106.511	89.2457	90.2698
MSTRG.10436	31.4152	26.3672	28.6026	14.7395	17.9561	30.2484	21.0484	28.7895	25.3717	27.3544	21.9258	19.6731
MSTRG.10437	73.3246	69.8356	79.6373	75.9237	69.6206	61.8209	57.1507	70.0506	66.9429	77.9601	98.4457	88.3267
MSTRG.10438	0	0.0681323	0	0	0.0816186	0.20909	0	0.116557	0	0	0.0550899	0.404797
MSTRG.10439	0	0	0	0	0	0	0	0	0	0	0	0
MSTRG.1044	15.5045	32.6353	41.6698	13.2809	17.6296	8.4333	28.4732	56.2969	59.9897	10.2579	13.0563	15.7871
MSTRG.10440	23.426	52.9388	34.1199	27.0992	22.2003	9.61814	14.7815	21.0385	17.0131	37.0994	33.5498	49.6281
MSTRG.10441	29.0455	28.6837	20.3993	20.7274	20.8944	30.318	9.264	13.9285	12.2051	25.4738	33.5498	39.0224
MSTRG.10442	12.9994	11.7187	9.14704	1.99597	3.59122	7.03936	8.58283	7.86758	10.5038	7.69343	8.70421	9.95801
MSTRG.10443	425.662	291.402	433.468	358.2	321.659	128.799	237.663	288.886	510.689	457.417	432.511	489.562
MSTRG.10444	0.609346	0.204397	0.145191	0.84445	0.0816186	0.557573	0.136235	0	0.0739701	0	0.11018	0.323838
MSTRG.10445	53.961	44.4904	56.4067	105.172	59.0919	58.6149	94.5473	105.6	50.5216	129.25	164.609	136.174
MSTRG.10446	7.78609	8.58466	6.24322	17.5031	6.77434	32.5483	6.40306	5.07022	5.25188	11.7111	15.7006	13.7631
MSTRG.10447	0	0	0	0	0	0	0	0	0	0	0	0
MSTRG.10448	85.5792	88.7082	98.9477	104.942	77.1296	80.2209	64.3712	86.252	90.3914	110.016	111.116	100.228
MSTRG.10449	0	0.0681323	0.0725955	0.153536	0	0.139393	0.0681177	0	0	0	0.0550899	0.728635
MSTRG.1045	6.22887	10.4242	10.0182	2.30305	2.77503	1.88181	12.6018	13.5789	18.1966	3.9322	8.64912	6.47675
MSTRG.10450	0.203115	0.136265	0.0725955	0	0	0	0	0.0582783	0.0739701	0.256448	0	0
MSTRG.10451	0.27082	0.204397	0	0	0.0816186	0	0.272471	0.116557	0.29588	0.0854826	0.16527	0.0809594
MSTRG.10452	0.203115	0.0681323	0	0	0.163237	0.0696967	0.136235	0.174835	0.14794	0	0.16527	0
MSTRG.10453	0.13541	0.0681323	0.145191	0	0.0816186	0	0	0	0.0739701	0.170965	0	0
MSTRG.10454	1.55722	0.749455	1.23412	0.84445	0.244856	1.18484	0	0.116557	0.22191	1.62417	2.2036	0.971513
MSTRG.10455	2.50509	2.52089	2.54084	1.76567	3.01989	2.0909	2.99718	1.57352	2.9588	0.34193	0.826349	0.890554
MSTRG.10456	2.6405	1.56704	1.6697	1.99597	3.34636	1.67272	3.40588	2.33113	2.66292	0.940308	4.95809	7.04347
MSTRG.10457	4.19772	2.58903	3.77497	7.21621	5.79492	8.15451	4.83636	6.00267	4.36423	5.47088	5.67426	5.991
MSTRG.10458	0.744756	0.340661	0.217787	0	0.163237	0.0696967	0.953648	0.641062	0.665731	0.0854826	0.11018	0.242878
MSTRG.10459	0	0.0681323	0	0	0.0816186	0	0	0	0.0739701	0	0	0
MSTRG.1046	0	0	0	0	0	0	0	0	0	0	0	0
MSTRG.10460	1.62492	0.749455	0.362978	0.614146	0.979423	0.487877	0.613059	0.990732	0.44382	0.34193	0.11018	0.323838
MSTRG.10461	0	0.0681323	0	0	0	0	0	0	0.0739701	0	0	0
MSTRG.10462	1.69263	0.817587	1.30672	0.921218	1.3059	0.766663	1.56671	1.16557	1.33146	0.598378	1.15689	1.21439
MSTRG.10463	0.338525	0.272529	0.145191	0.153536	0.244856	0.0696967	0.272471	0.34967	0.517791	0.683861	0.11018	0.0809594
MSTRG.10464	0	0	0	0	0	0	0	0	0	0	0	0
MSTRG.10465	0.13541	0	0	0	0.163237	0.20909	0	0	0	0	0	0
MSTRG.10466	0	0.0681323	0.145191	0	0	0	0.136235	0.174835	0.14794	0.256448	0.495809	0.242878
MSTRG.10467	240.082	261.423	274.484	421.227	227.553	371.274	163.687	188.53	216.954	322.953	526.054	542.347
MSTRG.10468	0.609346	1.22638	0.290382	0.921218	0.489711	1.32424	0.204353	0.233113	0.591761	0.170965	0.550899	0.971513
MSTRG.10469	0	0	0	0	0	0	0	0	0	0	0	0
MSTRG.1047	357.415	308.094	290.164	371.635	410.052	374.41	177.242	235.386	234.189	284.144	211.6	191.955
MSTRG.10470	45.2947	48.3739	35.354	34.776	34.6063	83.0784	45.5026	41.5525	43.7163	24.8754	30.2995	25.5832
MSTRG.10471	2.23427	2.18023	0.798551	8.29096	4.89711	5.22725	1.97541	1.22385	1.18352	5.64185	4.57246	2.26686
MSTRG.10472	0	0	0	0	0	0	0	0	0	0	0	0
MSTRG.10473	0	0	0	0	0	0	0	0	0	0	0	0
MSTRG.10474	0.338525	0.545058	2.25046	0.383841	0.489711	2.1606	1.97541	0.990732	1.70131	1.4532	1.81797	3.72413
MSTRG.10475	0	0	0	0	0	0	0	0	0	0	0	0
MSTRG.10476	8.19232	2.92969	2.39565	0.921218	2.04046	1.39393	10.2858	3.61326	7.61892	16.3272	3.74611	2.67166
MSTRG.10477	1.3541	8.58466	0.508169	0.0767682	0.163237	0	0.272471	0.990732	0.14794	0.170965	0.11018	0.485757
MSTRG.10478	10.0204	11.7869	15.1725	9.28895	6.61111	5.50604	8.106	16.6676	15.2378	6.41119	7.43714	10.6866
MSTRG.10479	0	0	0	0	0	0	0	0	0	0	0	0
MSTRG.1048	46.9196	50.2135	48.7116	158.91	159.891	160.651	71.5917	44.6412	32.9167	98.3049	66.1079	52.7046
MSTRG.10480	175.559	147.983	139.601	695.904	902.946	530.949	102.449	105.542	76.8549	525.718	175.186	142.165
MSTRG.10481	0.406231	0	0	1.6889	1.87723	0.557573	0	0	0	0.170965	0.771259	0.161919
MSTRG.10482	1.76033	3.54288	5.15428	1.99597	2.36694	6.13331	3.13341	3.26359	2.44101	2.47899	1.81797	1.86207
MSTRG.10483	79.3504	87.4818	84.2834	41.9922	40.7277	109.075	61.374	67.0201	68.2004	36.4156	33.8252	31.2503
MSTRG.10484	0.541641	0.0681323	2.39565	2.61012	1.55075	2.0212	0.136235	0.407948	1.10955	0.427413	0.661079	0.485757
MSTRG.10485	0	0	0	0.153536	0	0.0696967	0	0	0	0.256448	0	0
MSTRG.10486	23.426	19.3496	15.5354	69.0146	74.2729	57.7785	37.2604	26.3418	22.6348	55.3072	35.2025	39.6701
MSTRG.10487	0.0677051	0.476926	0	0.537377	0.816186	0.62727	0	0	0	0	0	0
MSTRG.10488	118.416	71.0619	111.434	442.108	653.275	480.628	168.046	143.54	110.659	257.217	41.7031	31.898
MSTRG.10489	36.0191	40.0618	35.9348	24.2587	27.4238	37.3574	31.4023	43.0677	31.9551	36.7575	28.812	31.7361
MSTRG.1049	0	0	0	0	0	0	0	0	0	0	0	0
MSTRG.10490	2.57279	1.9077	2.32306	5.75761	4.89711	4.39089	4.49577	5.24505	2.66292	9.23212	4.903	3.96701
MSTRG.10491	0	0	0	0	0	0	0	0	0	0	0	0
MSTRG.10492	0	0	0	0	0	0	0	0	0	0	0	0
MSTRG.10493	667.031	451.104	498.005	1249.1	1169.76	1086.22	606.86	551.896	359.79	1341.65	1214.46	856.632
MSTRG.10494	53.6901	48.5783	52.8496	68.4772	47.6653	66.9088	39.7126	38.2306	48.0805	98.2195	127.533	117.472
MSTRG.10495	20.9886	18.6682	24.1017	33.0871	18.7723	40.7725	24.6586	22.3206	24.632	43.5961	55.0899	47.1994
MSTRG.10496	111.984	73.5828	92.7045	190.001	132.875	166.296	51.0201	32.4028	26.2594	134.635	178.877	188.716
MSTRG.10497	0	0	0	0	0	0	0	0	0	0	0	0
MSTRG.10498	0	0	0	0	0	0	0	0	0	0	0	0
MSTRG.10499	22.3427	16.4199	12.922	43.1437	38.2791	34.4302	10.8307	8.45036	4.58614	27.6964	51.7845	56.0239
MSTRG.105	0	0	0	0	0	0	0	0	0	0	0	0
MSTRG.1050	187.408	193.973	201.162	204.357	469.96	459.51	617.01	451.715	322.805	65.9925	6.39043	2.1859
MSTRG.10500	108.125	67.5872	59.6735	59.8792	76.9663	334.962	24.1818	35.9577	49.8558	38.5526	58.3402	63.1484
MSTRG.10501	16.6555	23.9144	14.8095	23.9517	20.323	15.1242	7.28859	8.45036	16.7172	15.8143	16.8575	19.6731
MSTRG.10502	0	0	0	0	0	0	0	0	0	0	0	0
MSTRG.10503	42.3834	44.3541	38.0401	42.5296	48.3182	60.4967	22.6151	26.808	30.3277	37.4414	35.6432	39.2653
MSTRG.10504	82.4648	106.082	89.7281	99.338	116.551	98.2723	66.551	59.3274	63.6882	121.898	159.871	112.453
MSTRG.10505	228.437	231.445	197.75	204.971	227.553	214.108	117.571	147.444	144.316	250.549	302.664	268.704
MSTRG.10506	252.201	240.439	197.532	153.536	200.7	190.69	104.765	119.587	134.182	162.246	200.197	215.109
MSTRG.10507	945.772	775.072	962.907	1890.19	2182.07	2561.98	803.107	925.46	726.904	1364.56	820.124	761.747
MSTRG.10508	191.131	127.135	167.768	278.515	42.4417	98.6905	60.0117	76.4612	96.2351	272.176	360.839	199.808
MSTRG.10509	476.102	471.816	411.98	411.785	519.339	452.262	378.053	409.289	440.344	352.872	396.372	384.395
MSTRG.1051	155.722	153.502	139.964	183.553	185.601	251.535	102.79	107.174	120.201	172.076	154.637	134.231
MSTRG.10510	0	0	0	0	0	0	0	0	0	0	0	0
MSTRG.10511	0	0	0	0	0	0	0	0	0	0	0	0
MSTRG.10512	101.49	111.328	109.619	117.455	116.551	111.654	105.174	114.634	120.349	136.003	121.639	109.457
MSTRG.10513	96.6152	70.2444	60.8351	58.8044	69.2126	52.1331	38.9633	55.7724	59.8418	71.1215	59.1115	59.5052
MSTRG.10514	117.807	137.832	172.197	296.632	182.173	152.148	107.081	95.8096	115.319	173.444	141.085	145.646
MSTRG.10515	0	0.0681323	0.290382	0.230305	0.326474	0.20909	0.136235	0.0582783	0.29588	0	1.15689	1.61919
MSTRG.10516	0.0677051	0	0	0.767682	0.816186	0.278787	0	0	0	0	0	0
MSTRG.10517	0	0	0	0	0	0	0	0	0	0	0	0
MSTRG.10518	67.3666	63.9762	58.0038	66.0206	83.1693	57.221	60.761	60.4346	63.6143	75.994	67.3199	61.853
MSTRG.10519	289.575	258.426	183.086	265.081	372.099	272.723	181.466	194.591	221.688	194.815	141.857	131.478
MSTRG.1052	0	0	0	0	0	0	0	0	0	0	0	0
MSTRG.10520	281.382	254.61	215.246	191.613	258.976	251.744	154.763	138.644	140.025	156.177	145.713	164.51
MSTRG.10521	255.384	283.975	228.023	321.582	359.611	257.111	237.322	252.345	230.269	311.584	281.565	301.817
MSTRG.10522	94.1778	64.93	48.0583	52.8165	59.9897	70.533	39.1677	45.9816	55.1817	62.0603	40.8767	49.6281
MSTRG.10523	118.145	126.59	115.717	81.8349	133.446	94.2996	99.6562	114.226	115.393	66.5054	62.9127	70.1918
MSTRG.10524	15.1659	17.51	16.9874	14.893	18.7723	16.0999	21.9339	13.2292	13.0187	6.66764	2.91977	1.86207
MSTRG.10525	717.877	672.397	621.926	604.242	814.472	447.801	621.438	582.142	508.988	480.241	324.369	312.989
MSTRG.10526	0	0	0	0	0	0	0	0	0	0	0	0
MSTRG.10527	0	0	0	0	0	0	0	0	0	0	0	0
MSTRG.10528	120.854	112.827	143.521	62.7196	85.5363	89.0723	98.3619	107.524	107.626	20.3449	23.7438	30.9265
MSTRG.10529	0	0	0	0	0	0	0	0	0	0	0	0
MSTRG.1053	0	0	0	0	0	0	0	0	0	0	0	0
MSTRG.10530	680.03	624.364	615.683	726.304	986.769	876.366	572.189	610.757	530.661	420.318	481.706	506.563
MSTRG.10531	213.068	219.658	313.395	161.52	175.072	279.344	248.425	293.49	311.636	102.408	87.4277	102.657
MSTRG.10532	1.76033	9.19785	7.33215	0.997986	2.12208	4.87877	1.83918	4.13776	3.77247	1.28224	1.04671	0.161919
MSTRG.10533	196.616	279.683	294.085	596.566	987.258	5892.57	41.5518	162.189	184.999	271.407	229.56	323.19
MSTRG.10534	7.31215	4.56486	6.5336	0.0767682	0.0816186	0.62727	3.81459	5.36161	5.84364	0	0.550899	0.404797
MSTRG.10535	1.15099	2.52089	0.725955	1.84244	1.79561	4.1121	0	0.233113	0.22191	0.512895	0.771259	0.0809594
MSTRG.10536	51.1173	88.6401	45.953	29.0184	40.4828	109.703	53.4724	53.8492	56.883	38.6381	26.333	29.2264
MSTRG.10537	0.541641	0.204397	0.0725955	0	0	0	0.0681177	0.0582783	0	0.170965	0.11018	0
MSTRG.10538	37.9826	61.319	34.2651	58.8812	126.835	358.52	0.544941	0.815897	0.22191	38.0397	31.4013	19.7541
MSTRG.10539	178.064	151.799	246.026	109.855	147.566	791.197	813.325	475.668	387.677	221.656	185.818	164.914
MSTRG.1054	113.677	120.253	144.61	101.257	99.2482	108.448	155.513	172.038	163.178	139.422	144.997	146.294
MSTRG.10540	451.728	590.911	492.053	237.367	255.466	580.085	386.908	394.544	432.651	269.014	245.921	257.532
MSTRG.10541	3.45296	2.45276	1.01634	4.91316	13.4671	7.10906	0	0.466227	0.591761	3.76123	1.54252	1.29535
MSTRG.10542	39.4044	45.3761	43.7025	30.1699	21.4657	32.7574	45.6388	52.9167	47.9326	22.8238	18.9509	24.7736
MSTRG.10543	33.0401	29.8419	38.9112	16.6587	19.5068	19.4454	26.2253	27.5074	28.7744	20.4303	17.3533	21.2114
MSTRG.10544	0	0	0	0	0	0	0	0	0	0	0	0
MSTRG.10545	62.6272	57.4355	59.3832	56.5782	72.3957	55.1301	81.4006	64.8638	69.236	51.4605	47.4324	58.4527
MSTRG.10546	0	0	0	0	0	0	0	0	0	0	0	0
MSTRG.10547	245.973	263.127	338.368	240.668	340.676	204.838	565.717	452.706	463.792	216.1	169.567	193.979
MSTRG.10548	0	0	0	0	0	0	0	0	0	0	0	0
MSTRG.10549	63.9813	51.9849	53.5029	76.5379	76.1501	63.7724	44.1403	54.5485	59.0281	82.3197	48.6995	59.7481
MSTRG.1055	309.548	270.894	309.257	367.259	400.91	333.638	302.579	383.355	262.224	353.983	354.779	309.913
MSTRG.10550	7.58297	7.35828	6.02543	7.67682	6.36625	19.4454	9.94518	9.90732	5.76967	13.2498	12.1749	18.2159
MSTRG.10551	36.4253	43.1958	33.2488	127.128	49.3792	1694.81	21.1846	26.5166	26.0375	192.336	547.208	451.106
MSTRG.10552	20.1761	21.7342	22.8676	8.36773	19.0171	5.43634	17.9831	22.9034	17.9008	13.0788	7.6575	8.9865
MSTRG.10553	486.597	791.288	720.946	421.15	384.995	227.42	539.492	655.981	626.97	217.639	260.19	215.676
MSTRG.10554	0	0	0	0	0	0	0	0	0	0	0	0
MSTRG.10555	69.7362	70.9257	52.7044	25.7941	27.179	69.6967	60.2841	54.2571	51.6311	43.0832	40.436	43.7181
MSTRG.10556	129.52	152.684	148.966	185.395	194.66	220.311	228.262	188.472	201.864	112.068	135.466	133.259
MSTRG.10557	84.2928	66.1564	70.9984	81.144	108.063	109.703	52.5187	74.4797	72.7126	61.8894	33.3845	32.4647
MSTRG.10558	164.388	218.636	174.81	381.077	627.565	381.589	348.149	313.654	247.134	247.045	140.424	147.184
MSTRG.10559	46.2426	55.0509	49.1472	57.1923	78.3538	45.8604	37.7372	47.6134	55.8474	76.5924	79.1642	88.8935
MSTRG.1056	0	0	0	0	0	0	0	0	0	0	0	0
MSTRG.10560	0	0	0	0	0	0	0	0	0	0	0	0
MSTRG.10561	0	0	0	0.383841	0.326474	0	0	0	0.0739701	0	0.0550899	0.404797
MSTRG.10562	14.692	6.81323	20.1816	4.60609	2.53018	0.487877	25.5441	14.2782	14.2762	1.53869	3.69102	4.20989
MSTRG.10563	10.2912	8.6528	8.42108	6.37176	8.48833	4.1121	7.01612	5.01194	5.84364	1.02579	2.80959	2.26686
MSTRG.10564	124.374	95.2489	150.345	74.4651	85.4547	47.6028	190.389	163.471	145.869	55.2217	47.2671	45.5802
MSTRG.10565	0.406231	0.408794	0.0725955	0.614146	0.244856	0.906057	0.340588	0.641062	0.44382	0.683861	0.550899	0.890554
MSTRG.10566	8.59855	9.47038	10.1634	3.07073	3.34636	3.55453	5.85812	7.34307	11.1695	1.9661	2.42396	3.15742
MSTRG.10567	129.384	174.01	143.013	105.019	94.5959	180.584	59.1943	75.587	109.254	132.156	80.266	81.5262
MSTRG.10568	28.6393	33.5211	29.982	33.7012	30.607	26.415	12.3293	18.416	17.1611	56.333	63.739	54.4857
MSTRG.10569	105.891	112.827	90.3089	81.3743	97.2077	225.329	62.8045	87.0096	83.2903	84.8842	85.7199	98.2848
MSTRG.1057	258.972	255.292	291.108	113.31	93.943	103.987	319.268	311.206	275.834	209.005	176.453	163.052
MSTRG.10570	0	0	0	0	0	0	0	0	0	0	0	0
MSTRG.10571	168.992	155.682	169.075	201.593	189.355	164.066	132.353	151.582	159.479	218.237	150.616	146.779
MSTRG.10572	463.509	619.118	455.973	491.7	476.408	278.159	305.712	336.616	393.225	445.108	409.704	404.392
MSTRG.10573	0	0	0	0	0	0	0	0	0	0	0	0
MSTRG.10574	4.06231	4.08794	4.42833	0.690914	0.979423	1.46363	2.04353	2.85564	4.06835	1.4532	2.03833	3.64317
MSTRG.10575	0	0	0	0	0	0	0	0	0	0	0	0
MSTRG.10576	57.2785	57.4355	57.2053	49.669	51.0116	74.9239	75.815	68.7684	71.0852	53.3411	44.8983	47.847
MSTRG.10577	81.9909	71.9477	87.2598	74.0045	68.8045	113.536	68.4583	77.1023	83.4382	94.6292	87.0421	79.907
MSTRG.10578	66.6218	49.1915	81.1618	41.9922	32.6474	24.6726	300.603	155.778	108.292	34.7059	31.842	36.9985
MSTRG.10579	140.894	214.003	134.447	170.732	117.531	99.8753	113.552	108.223	123.234	121.043	112.714	116.905
MSTRG.1058	119.906	120.049	116.588	96.5744	95.657	99.6662	94.2068	102.104	102.301	81.3794	103.349	90.5936
MSTRG.10580	272.31	451.512	257.061	250.188	170.664	175.845	118.048	176.35	201.79	165.58	132.271	153.823
MSTRG.10581	32.4307	35.9738	26.2796	19.8062	30.8518	49.2755	21.7977	27.5657	17.6788	36.4156	28.3713	27.1214
MSTRG.10582	4.87477	5.38245	3.92016	2.53335	3.34636	2.92726	6.19871	5.71128	6.95319	23.2513	17.1881	17.0824
MSTRG.10583	36.5608	33.7255	38.1127	17.7335	13.5487	40.5635	22.2745	30.8875	40.3877	32.1414	32.2827	33.1934
MSTRG.10584	11.8484	8.17587	12.7768	17.8102	23.0981	20.5605	12.6699	9.79076	8.87641	12.9079	9.806	11.901
MSTRG.10585	0	0	0	0	0.244856	0.139393	0.0681177	0.0582783	0.591761	0	0.27545	0.323838
MSTRG.10586	164.794	142.533	165.881	112.465	108.063	177.378	95.2285	116.498	111.251	148.825	171.991	169.934
MSTRG.10587	217.469	220.817	296.045	126.591	109.695	118.415	97.3402	202.284	238.701	114.376	99.272	96.6656
MSTRG.10588	0	0	0	0	0	0	0	0	0	0	0	0
MSTRG.10589	194.246	223.678	191.144	159.908	149.525	125.245	109.874	153.68	177.528	187.549	160.257	173.901
MSTRG.1059	195.058	181.232	170.817	229.383	191.64	303.947	258.37	255.551	254.753	217.895	223.775	235.511
MSTRG.10590	123.562	128.906	123.412	117.455	90.5966	189.854	96.0459	121.277	131.001	160.964	175.682	174.953
MSTRG.10591	33.9203	50.486	33.7569	15.891	33.5452	32.7574	8.03789	11.2477	25.7416	68.1296	73.8756	89.784
MSTRG.10592	59.3097	80.1235	67.2961	42.376	38.3607	44.7453	19.686	28.9643	48.0066	44.28	54.6492	74.2398
MSTRG.10593	157.211	211.346	159.057	119.144	104.717	180.793	73.0903	116.848	122.273	137.029	160.973	141.841
MSTRG.10594	366.894	358.035	330.237	308.531	251.957	459.301	229.148	283.058	310.23	420.916	474.545	485.352
MSTRG.10595	0	0	0	0	0	0	0	0	0	0	0	0
MSTRG.10596	102.099	88.0269	68.022	72.7762	59.5816	52.8998	33.2414	41.6107	75.0057	54.4524	63.2432	71.6491
MSTRG.10597	603.252	468.477	386.063	424.221	374.303	618.488	187.256	232.239	276.352	673.09	841.223	829.834
MSTRG.10598	30.9412	28.1386	41.7424	8.90511	9.30452	10.2454	41.688	48.2545	44.382	11.5401	9.69582	16.5157
MSTRG.10599	0.406231	0	0.217787	0.537377	0.163237	0	0	0	0.22191	0	0.605989	0.404797
MSTRG.106	175.83	205.555	214.955	228.692	201.353	215.363	290.454	304.854	299.135	205.415	213.529	217.052
MSTRG.1060	84.9022	78.6927	71.1436	57.5761	60.0713	68.5815	57.0145	60.3181	80.3315	71.8054	64.1247	73.1873
MSTRG.10600	0	0	0	0	0	0	0	0	0	0	0	0
MSTRG.10601	47.4613	55.9366	108.603	14.2789	20.323	22.9302	58.0363	83.8043	91.9448	27.1835	35.1474	57.1574
MSTRG.10602	0	0	0	0	0	0	0	0	0	0	0	0
MSTRG.10603	72.2413	57.7761	89.5103	13.0506	18.9355	30.7362	83.4442	83.8625	107.405	58.983	67.5953	69.5442
MSTRG.10604	23.8322	31.954	21.1979	7.36975	20.0782	20.5605	13.2829	11.6557	14.942	16.8401	23.7988	30.036
MSTRG.10605	157.753	165.834	155.935	188.082	151.484	145.945	72.4772	101.579	105.185	196.866	217.054	171.31
MSTRG.10606	61.1377	58.3212	57.1327	39.4588	48.5631	47.6725	62.8726	53.2664	55.4036	71.207	58.6157	55.2953
MSTRG.10607	344.687	277.503	235.137	236.676	271.3	300.462	144.273	163.82	183.224	419.548	541.644	489.805
MSTRG.10608	367.639	386.855	393.54	415.316	360.101	357.195	293.928	336.441	357.793	309.703	320.183	262.794
MSTRG.10609	48.8154	40.3343	41.3795	82.6026	167.236	104.266	66.9597	54.7816	47.4888	83.0891	22.8623	16.9205
MSTRG.1061	315.303	293.786	224.32	147.318	215.8	179.817	208.849	183.519	206.155	99.9291	56.6324	59.6671
MSTRG.10610	0	0	0	0	0	0	0	0	0	0	0	0
MSTRG.10611	40.4199	39.5167	48.7842	39.3053	44.8086	45.5119	49.4534	44.4081	44.8259	82.1487	69.7989	68.9774
MSTRG.10612	298.85	301.008	267.079	568.699	741.505	397.271	546.372	469.432	376.138	356.548	139.433	158.438
MSTRG.10613	73.3246	81.6224	47.3323	57.8832	64.3154	54.7119	32.2197	33.6266	54.294	56.7604	56.3019	69.5442
MSTRG.10614	95.1257	87.9587	99.2381	75.6167	116.551	87.4693	158.442	136.255	132.037	85.2261	56.963	68.0869
MSTRG.10615	159.31	153.229	163.63	170.502	124.468	120.087	447.601	375.895	260.079	146.261	138.606	146.779
MSTRG.10616	0	0	0	0	0	0	0	0	0	0	0	0
MSTRG.10617	123.02	108.194	107.441	75.3864	86.5973	91.0935	97.817	99.5977	112.804	117.197	113.981	110.833
MSTRG.10618	69.3977	61.5234	75.6446	22.8769	21.8738	50.5301	109.193	112.827	96.9008	76.5924	58.2851	51.0854
MSTRG.10619	306.366	302.643	317.896	233.913	226.083	313.635	297.266	332.361	341.816	220.716	229.835	241.664
MSTRG.1062	321.058	346.384	320.146	342.847	594.591	211.181	564.355	432.134	356.388	202.936	107.15	94.3987
MSTRG.10620	191.267	211.687	308.168	189.541	199.394	194.523	470.557	411.853	402.323	156.262	140.534	148.156
MSTRG.10621	316.115	313.681	230.273	645.544	607.814	590.61	101.904	163.063	132.48	561.364	548.696	571.978
MSTRG.10622	0	0	0	0	0	0	0	0	0	0	0	0
MSTRG.10623	0.744756	0.61319	0.435573	0	3.01989	6.48179	0	0	0	0.256448	0.11018	0
MSTRG.10624	0	0	0	0	0	0	0	0	0	0	0.0550899	0.0809594
MSTRG.10625	20.1084	7.35828	8.49368	48.0569	40.6461	5.36664	1.70294	3.03047	2.14513	24.5335	130.122	106.705
MSTRG.10626	36.7639	17.8506	15.8258	73.7742	67.2537	13.3121	1.97541	2.44769	1.84925	35.3043	231.929	149.208
MSTRG.10627	69.3977	42.9233	27.2233	28.7113	24.812	34.2908	12.3293	15.7934	15.7556	36.672	31.3462	51.0044
MSTRG.10628	171.836	155.273	145.772	80.9904	78.0274	35.1271	265.046	229.442	168.948	88.389	154.637	128.483
MSTRG.10629	0	0	0	0	0	0	0	0	0	0	0	0
MSTRG.1063	119.499	134.493	114.048	206.123	163.074	130.472	94.4792	112.069	129.226	237.727	217.275	223.691
MSTRG.10630	1.55722	1.70331	0.798551	1.84244	0.979423	2.57878	0.613059	0.407948	0.29588	2.99189	4.40719	3.31934
MSTRG.10631	2.43738	1.77144	1.08893	0.537377	5.46844	0.487877	3.13341	0.466227	1.70131	0.769343	0.27545	0.566716
MSTRG.10632	5.75493	10.0836	9.65521	3.53134	5.7133	5.78482	9.60459	9.67421	16.3474	9.23212	7.16169	6.3958
MSTRG.10633	4.26542	4.90552	10.3086	1.30506	1.3059	0.348483	1.70294	16.1431	32.029	2.13706	0.27545	0.647675
MSTRG.10634	0	0	0	0	0	0	0	0	0	0	0	0
MSTRG.10635	20.1084	11.4462	7.54994	6.44853	22.037	15.7514	8.71906	7.51791	10.4298	1.79513	6.05989	1.21439
MSTRG.10636	1.42181	2.18023	2.17787	2.14951	3.01989	2.23029	1.97541	2.27286	2.88483	2.22255	1.87306	0.566716
MSTRG.10637	15.3691	18.1913	30.0546	32.9336	28.893	69.7664	35.1487	50.0028	44.2341	80.6955	43.1905	46.7946
MSTRG.10638	67.2989	64.1806	51.1799	29.7861	27.5871	56.4543	54.6304	47.8465	61.765	87.7906	95.6361	107.595
MSTRG.10639	0	0	0	0	0	0	0	0	0	0	0	0
MSTRG.1064	6.09346	7.42642	6.24322	2.76365	4.8155	9.40905	3.74647	2.79736	3.6985	2.90641	6.11498	8.66266
MSTRG.10640	0	0	0	0	0	0	0	0	0	0	0	0
MSTRG.10641	0	0	0	0	0	0	0	0	0	0	0	0
MSTRG.10642	0.338525	0.817587	1.08893	0.307073	0.734567	1.25454	1.49859	1.28212	0.961611	0.256448	0.661079	0.809594
MSTRG.10643	108.802	101.176	118.549	148.009	288.114	185.393	106.059	105.309	111.547	124.976	96.5726	99.0943
MSTRG.10644	0	0	0	0	0	0	0	0	0	0	0	0
MSTRG.10645	174.273	147.847	173.286	154.995	164.625	160.93	192.637	205.315	176.197	245.079	201.133	221.586
MSTRG.10646	274.409	274.164	277.751	316.131	221.431	310.29	318.723	363.016	307.05	433.653	485.507	517.088
MSTRG.10647	0	0.0681323	0	0.307073	0	0	0	0.291392	0.22191	0	0.22036	0.161919
MSTRG.10648	45.9718	35.565	41.5972	32.1659	28.24	30.5968	46.5925	37.9392	37.2069	29.235	36.4695	34.2458
MSTRG.10649	41.8417	29.365	19.9638	21.5719	19.9149	23.7666	18.1874	19.2319	21.3774	52.5718	51.8396	46.4707
MSTRG.1065	0	0	0	0	0	0	0	0	0	0	0	0
MSTRG.10650	165.945	168.832	143.812	127.665	134.099	166.714	128.402	127.338	118.944	144.038	169.897	185.802
MSTRG.10651	402.236	549.759	414.303	50.7438	60.1529	48.8574	340.248	356.955	327.613	80.8665	92.7163	89.865
MSTRG.10652	0	0	0	0	0	0	0	0	0	0	0	0
MSTRG.10653	95.3965	80.6005	65.699	58.958	61.2956	78.2694	47.9548	62.2996	67.9785	93.176	96.5726	102.495
MSTRG.10654	15.7076	20.5759	17.4955	11.3617	9.46776	5.85452	5.10883	5.88611	7.54495	11.1127	13.0012	14.0869
MSTRG.10655	26.6758	28.2749	21.4883	15.891	15.1811	44.118	10.9669	14.9193	16.5693	23.4222	22.3114	32.0599
MSTRG.10656	59.3097	62.341	42.178	36.1578	35.5041	53.1089	15.8033	21.0385	29.4401	47.0154	42.86	59.7481
MSTRG.10657	217.198	263.74	178.295	112.389	138.262	229.581	85.4877	80.6572	108.884	288.675	290.434	302.95
MSTRG.10658	0	0	0	0	0	0	0	0	0	0	0	0
MSTRG.10659	67.2312	86.1873	88.7118	121.294	128.876	85.4481	44.9577	64.2227	73.2304	140.191	143.013	131.64
MSTRG.1066	0	0	0	0	0	0	0	0	0	0	0	0
MSTRG.10660	0	0.0681323	0	0	0	0	0	0	0.14794	0.0854826	0	0.323838
MSTRG.10661	564.864	540.561	497.207	466.367	506.688	476.028	340.793	380.849	408.241	717.284	731.87	689.451
MSTRG.10662	0	0	0	0	0	0	0	0	0	0	0	0
MSTRG.10663	167.638	173.805	185.191	168.736	146.342	184.278	137.598	159.391	231.083	178.659	202.896	247.574
MSTRG.10664	81.7878	79.2378	81.2344	74.2348	62.1934	96.3905	69.2076	73.489	75.9673	96.6808	93.4876	83.793
MSTRG.10665	36.8316	34.4749	25.7714	25.0264	28.24	29.1332	17.7787	19.8729	21.9691	33.4237	34.8719	33.1124
MSTRG.10666	123.291	113.917	100.545	95.8835	68.3964	142.878	73.4309	97.8493	115.023	144.722	175.572	142.003
MSTRG.10667	89.3707	83.9389	61.8514	32.3194	35.5041	59.3816	50.8158	62.0082	60.2856	48.9815	38.8935	49.0614
MSTRG.10668	27.4206	26.5034	23.9565	26.178	28.4033	31.712	15.9395	24.4186	20.1199	42.4848	41.0971	40.0749
MSTRG.10669	123.562	77.3301	98.2218	48.9013	44.727	300.462	54.7666	67.0784	80.3315	100.1	115.248	112.776
MSTRG.1067	8.80166	7.97147	6.02543	10.3637	9.46776	22.512	5.85812	6.93512	7.76686	11.2837	9.97127	11.982
MSTRG.10670	52.81	60.5696	44.2833	54.8893	25.7099	52.6907	33.5139	31.9365	25.2978	69.4973	86.5463	78.3687
MSTRG.10671	185.986	207.19	163.558	55.5802	28.6481	101.548	150.404	150.125	167.616	107.879	114.862	128.645
MSTRG.10672	50.4403	46.0574	32.8858	261.856	174.256	183.999	32.6284	32.7524	31.0674	280.725	217.881	235.673
MSTRG.10673	0.203115	0.476926	0.217787	0.614146	0.244856	0.906057	0.476824	0.0582783	0.0739701	0.683861	0.440719	0.728635
MSTRG.10674	31.8214	30.8639	32.7406	31.0911	31.2599	40.2847	42.0967	24.6517	19.9719	12.4805	9.58565	9.47225
MSTRG.10675	266.555	242.21	200.727	399.118	206.903	464.459	190.593	167.9	166.063	479.044	532.389	602.257
MSTRG.10676	111.307	139.126	99.0929	60.1863	61.2956	134.724	75.4744	79.9579	82.3287	126.685	124.393	132.126
MSTRG.10677	127.286	126.181	100.617	75.7702	44.9718	120.784	99.9968	99.1315	127.302	73.0876	65.2265	73.916
MSTRG.10678	62.0856	53.8926	46.6789	53.8913	62.6015	50.7392	83.1036	70.9247	62.2828	68.9844	85.6097	69.787
MSTRG.10679	136.358	120.594	118.912	109.625	103.574	68.7906	97.9532	95.2268	123.308	114.803	111.006	129.94
MSTRG.1068	78.064	33.7936	25.3358	18.5779	21.5473	30.6665	25.6122	25.2928	27.221	18.0368	10.7976	16.2728
MSTRG.10680	16.5877	18.055	24.3195	14.9698	19.0987	15.6817	46.865	42.2518	37.133	9.83049	6.99642	9.95801
MSTRG.10681	210.36	206.236	219.021	223.165	227.961	236.899	256.804	234.862	260.153	167.46	128.855	160.381
MSTRG.10682	0	0	0	0	0	0	0	0	0	0	0	0
MSTRG.10683	0.13541	0	0.362978	0	0	0	0	0	0.14794	0.0854826	0	0.161919
MSTRG.10684	65.8771	69.018	71.9422	67.2489	54.4396	90.2572	132.285	107.524	80.6274	79.6698	61.9211	76.0209
MSTRG.10685	0	0	0	0	0	0	0	0	0	0	0	0.0809594
MSTRG.10686	0	0	0	0	0	0	0	0	0	0	0	0
MSTRG.10687	352.202	322.742	405.083	833.395	733.669	743.663	1077.21	850.98	627.858	417.069	127.588	117.148
MSTRG.10688	10.2912	13.6946	15.971	10.3637	20.8127	15.1242	22.9557	18.5325	18.0487	21.1142	15.9761	16.5967
MSTRG.10689	42.925	47.0794	57.5683	43.9114	65.5397	44.815	36.9879	49.2452	51.4832	44.28	49.8564	49.5472
MSTRG.1069	0.0677051	0.204397	0	1.07475	0.489711	1.46363	0	0	0	0.427413	0.495809	0.647675
MSTRG.10690	37.7117	33.0441	22.432	20.8042	27.9136	22.4423	35.6255	28.5564	26.2594	23.6787	25.7821	20.4827
MSTRG.10691	15.7753	19.7584	17.06	21.2648	12.8141	21.8151	16.3482	11.0146	11.9092	24.7045	28.6468	33.1124
MSTRG.10692	91.1311	94.0906	93.0675	138.029	89.9437	105.451	81.8775	100.647	106.295	177.633	197.718	212.033
MSTRG.10693	9.88494	8.72093	11.1071	4.45255	3.26474	12.9636	7.56106	10.1987	10.8736	4.53058	5.72935	6.3958
MSTRG.10694	397.835	363.486	343.74	285.194	232.939	345.765	337.183	353.4	376.73	238.753	243.442	255.751
MSTRG.10695	31.8214	30.7276	33.4665	41.4548	27.179	39.5877	23.4325	30.0716	33.7304	58.2991	54.0983	61.4482
MSTRG.10696	77.4546	89.5258	79.5647	83.6006	88.9643	88.7239	47.8186	65.5049	63.0965	95.3985	107.646	88.4077
MSTRG.10697	0	0	0	0	0	0	0	0	0	0	0	0
MSTRG.10698	1.15099	0.204397	0.725955	1.84244	0.652949	0.766663	0.272471	1.04901	0.44382	0.427413	0.661079	0.809594
MSTRG.10699	596.211	638.331	887.481	942.406	431.844	680.518	1037.09	1421.99	1304.24	645.65	697.714	661.439
MSTRG.107	112.526	126.658	117.895	55.8872	46.6042	60.427	51.4289	88.5248	87.0628	70.0102	125.605	110.995
MSTRG.1070	6.43198	5.51871	2.25046	17.887	20.5679	6.203	3.54212	5.01194	3.18071	7.00957	4.07665	4.77661
MSTRG.10700	115.64	136.333	122.904	80.0692	94.9224	88.7239	146.249	133.574	141.209	124.377	97.6193	89.3792
MSTRG.10701	0	0	0	0	0	0	0	0	0	0	0	0
MSTRG.10702	102.912	95.6577	95.0276	99.031	85.5363	91.0935	56.1971	73.8969	77.4467	123.009	112.604	113.586
MSTRG.10703	33.988	30.6595	30.3449	41.5316	30.7702	38.9604	24.2499	26.9246	32.5468	38.0397	47.6528	47.928
MSTRG.10704	55.1797	60.9102	54.737	435.583	216.697	98.4814	50.4752	44.1167	44.0122	248.412	329.328	292.911
MSTRG.10705	193.704	177.757	219.892	221.246	257.099	215.432	379.62	329.797	266.588	180.881	78.3379	75.9399
MSTRG.10706	0	0	0	0	0	0	0	0	0	0	0	0
MSTRG.10707	0	0	0	0	0	0	0	0	0	0	0	0
MSTRG.10708	154.638	181.027	161.598	137.952	127.651	146.084	134.941	156.361	186.7	122.411	110.015	125.325
MSTRG.10709	121.192	103.697	84.5738	97.4956	82.8429	154.169	71.1149	85.7274	86.9148	118.308	118.553	119.415
MSTRG.1071	13.1348	13.8308	14.8095	8.90511	11.1817	15.4727	9.05965	13.2875	14.0543	10.3434	11.9545	17.3253
MSTRG.10710	52.1329	43.8772	42.9766	18.0405	24.3223	20.7696	22.3426	26.5166	22.9307	14.874	21.5402	23.6402
MSTRG.10711	0.406231	0.408794	0.290382	0.307073	0.244856	0.906057	0.204353	0.34967	0.813671	0.854826	1.32216	2.5907
MSTRG.10712	24.3061	23.9826	30.2723	42.069	24.812	41.4695	24.7267	23.8358	29.4401	32.3124	39.4995	52.2188
MSTRG.10713	108.396	110.647	103.013	129.815	102.513	130.542	104.288	118.83	129.448	189.942	197.773	197.055
MSTRG.10714	29.9934	25.0045	22.6498	20.5739	28.1584	23.906	26.634	27.0994	27.8867	21.3706	15.7557	20.3208
MSTRG.10715	79.4858	80.2598	85.7353	142.021	54.0315	72.9027	55.6521	71.7989	78.0384	221.314	260.961	493.772
MSTRG.10716	178.064	214.617	159.347	610	724.283	474.843	170.635	188.356	122.642	398.092	269.169	218.752
MSTRG.10717	55.3151	49.1915	42.1054	52.1256	41.8703	85.8663	43.1866	37.9392	52.6667	67.4457	64.7306	79.3402
MSTRG.10718	29.5871	25.9584	30.7079	32.1659	28.7297	28.7847	28.6094	22.612	28.6264	33.9366	38.1222	34.0839
MSTRG.10719	5.21329	4.36046	4.13795	3.45457	3.10151	6.96967	2.52035	2.27286	4.66011	6.24023	6.0048	5.10044
MSTRG.1072	434.802	404.365	401.163	322.273	273.341	371.762	488.608	391.223	436.941	417.411	413.56	412.731
MSTRG.10720	51.7944	48.5783	41.2343	63.7176	58.0308	55.8967	22.6832	28.265	28.7744	81.4649	103.073	87.841
MSTRG.10721	1890.53	1590.75	1579.1	954.996	1105.77	1889.62	1028.58	1041.2	1209.78	2158.86	4437.6	3208.42
MSTRG.10722	13.6764	15.8748	17.1325	2.68689	4.57064	11.2909	8.17412	8.21725	8.95038	2.99189	4.29701	4.04797
MSTRG.10723	65.4031	55.4597	85.2998	33.6245	27.6687	37.5665	58.5131	56.2969	73.6742	34.4495	37.351	40.8845
MSTRG.10724	298.783	307.617	284.429	711.104	408.746	533.389	225.401	270.353	305.792	505.544	444.355	437.91
MSTRG.10725	6.16116	6.40443	3.3394	3.99195	2.85665	4.53028	5.04071	3.96293	5.54776	6.92409	5.34372	6.96251
MSTRG.10726	39.269	32.0903	38.1853	19.5759	23.5878	36.312	32.7646	34.4425	40.3877	30.2608	32.9438	31.0884
MSTRG.10727	55.3828	62.7498	59.5283	24.0284	34.6879	24.0453	52.9956	47.8465	63.9841	28.2947	23.5785	25.4213
MSTRG.10728	0	0	0	0.230305	0	0	0.0681177	0	0	0.0854826	0	0
MSTRG.10729	0	0	0	0	0	0	0	0	0	0	0	0
MSTRG.1073	0	0	0	0	0	0	0	0	0	0	0	0
MSTRG.10730	18.2804	24.1869	15.2451	24.6426	16.6502	14.9151	4.97259	8.68347	8.95038	14.1046	13.2216	12.3058
MSTRG.10731	30.0611	32.3628	41.9602	65.3297	47.9917	40.9816	41.5518	44.8743	53.1845	50.4347	43.4659	51.2473
MSTRG.10732	3.31755	2.65716	2.83123	0.537377	0.816186	0.906057	1.83918	2.56425	1.62734	0.256448	0.385629	0.0809594
MSTRG.10733	1.82804	1.63517	0.798551	0.460609	0.897804	0.83636	0.544941	0.757618	0.44382	0.256448	0.661079	0.647675
MSTRG.10734	1.48951	0.272529	0.0725955	0.0767682	0	0	0.136235	0.757618	0.44382	0.34193	0.27545	0.323838
MSTRG.10735	0.406231	0.749455	0.508169	0.537377	0.897804	2.0909	0.204353	0.34967	0.517791	0.256448	0.22036	0.323838
MSTRG.10736	42.4511	39.9936	46.8967	38.1538	53.2153	43.8392	27.2471	28.3233	29.588	37.1849	48.0935	51.5712
MSTRG.10737	80.7722	67.0421	51.1799	45.9074	70.7633	53.2483	27.6558	38.2889	44.2341	55.9911	68.5869	76.1828
MSTRG.10738	145.024	163.04	134.955	185.779	184.621	204.281	97.7489	115.741	118.056	163.699	190.225	207.337
MSTRG.10739	9.07248	15.466	12.9946	9.67279	14.5281	7.59694	17.8468	18.2994	10.2079	11.9676	6.94133	6.15292
MSTRG.1074	59.1743	58.2531	50.8169	32.5497	34.6879	48.9968	39.0314	47.322	53.1845	67.7022	72.278	70.5157
MSTRG.10740	80.2305	91.706	78.7662	65.1762	69.4574	97.7844	101.7	100.239	88.8381	63.599	74.6468	80.9594
MSTRG.10741	4.26542	5.65498	7.04177	4.14548	4.16255	5.01816	6.06247	10.0822	6.21349	6.58216	6.44552	5.1814
MSTRG.10742	14.4212	23.3012	21.7061	14.9698	7.18244	28.4362	23.705	27.5657	24.5581	32.5689	64.7306	82.9025
MSTRG.10743	91.7404	92.4555	82.2508	131.811	205.516	213.969	133.511	90.3314	75.3755	140.619	87.0421	96.4227
MSTRG.10744	29.5871	28.2749	23.0128	55.8105	43.8292	62.6573	34.5357	21.5047	20.7856	65.5651	58.7258	54.8905
MSTRG.10745	52.8777	60.5014	64.6826	60.1095	112.552	68.5815	91.2096	92.0798	57.9186	67.1893	17.5186	15.6252
MSTRG.10746	0	0	0	0	0	0	0	0	0	0	0	0
MSTRG.10747	387.815	423.987	385.265	498.993	515.013	563.288	253.943	311.964	289.963	560.68	508.094	570.116
MSTRG.10748	238.999	198.742	276.589	87.5925	125.366	153.263	370.356	319.249	405.134	191.994	131.94	125.811
MSTRG.10749	13.8795	15.8748	18.2215	14.9698	12.6509	16.0999	22.2745	22.3206	20.2678	18.8062	11.9545	11.2534
MSTRG.1075	114.083	110.374	109.401	85.6733	87.9032	142.878	73.4309	77.6268	88.0984	122.24	117.948	124.839
MSTRG.10750	21.2594	26.6397	24.7551	2.07274	0.163237	1.25454	21.4571	25.8173	24.706	8.20633	2.36887	2.83358
MSTRG.10751	6.16116	4.0198	10.8167	1.07475	1.3059	1.18484	10.1495	51.9843	10.7996	2.22255	1.54252	1.61919
MSTRG.10752	0	0.136265	0	0	0	0	0	0	0	0	0	0
MSTRG.10753	218.349	229.197	244.066	529.854	457.88	293.771	306.121	266.915	283.157	360.309	364.42	358.731
MSTRG.10754	95.5996	79.4422	71.2888	95.2693	90.2702	90.1178	52.7912	62.9406	58.5103	74.9682	79.9355	80.0689
MSTRG.10755	70.7518	64.8619	56.6245	82.2187	72.6405	98.6208	44.004	50.469	47.3408	98.3904	120.206	100.956
MSTRG.10756	155.789	186.342	160.364	414.625	423.111	307.432	110.487	128.62	120.349	291.41	265.588	233.082
MSTRG.10757	176.372	163.449	198.258	110.623	130.835	151.66	105.446	164.461	165.101	166.435	202.511	194.626
MSTRG.10758	58.5649	59.752	54.0111	67.0186	70.5185	66.4209	53.4043	48.6624	50.0038	90.2696	86.987	80.4737
MSTRG.10759	74.0017	62.6817	57.8586	81.144	58.3573	86.633	41.9605	47.9048	54.294	115.829	122.355	113.586
MSTRG.1076	17.0617	23.9826	24.5373	7.36975	10.4472	22.5817	12.8742	14.6861	16.1994	12.395	13.2767	13.8441
MSTRG.10760	91.605	108.467	128.204	94.6552	74.2729	165.53	62.0552	109.272	174.2	160.451	202.235	217.943
MSTRG.10761	23.8999	23.71	36.3704	24.7194	25.2201	43.3513	23.9774	31.4703	33.4345	13.3353	13.3318	17.4872
MSTRG.10762	184.97	210.324	184.901	164.13	130.671	127.684	95.6372	128.62	200.903	179.513	162.405	167.181
MSTRG.10763	300.272	343.863	338.731	159.678	112.144	235.923	188.345	254.793	326.652	140.106	154.142	162.081
MSTRG.10764	115.979	138.785	151.797	117.686	129.365	101.478	66.9597	103.735	123.16	77.4472	102.963	90.3507
MSTRG.10765	32.363	28.343	28.3849	31.7053	31.0151	25.7878	22.8875	29.8968	42.8287	36.5865	48.4791	45.6611
MSTRG.10766	34.1234	30.3189	26.8604	34.8528	39.1769	34.5695	23.16	21.8544	31.5852	56.333	57.1282	60.0719
MSTRG.10767	20.3115	31.8178	19.9638	41.4548	34.6063	43.9786	14.5772	18.5325	16.3474	23.8496	29.7486	37.6461
MSTRG.10768	25.9311	17.51	21.0527	56.1175	25.6282	42.9331	9.74083	6.9934	8.06274	105.571	88.1439	93.5081
MSTRG.10769	74.3402	106.218	124.501	139.181	47.1755	33.4544	78.9484	91.0308	84.6218	90.7825	113.595	101.523
MSTRG.1077	327.016	345.499	332.705	377.392	411.031	361.865	286.435	331.371	334.123	361.164	367.67	319.709
MSTRG.10770	316.657	454.783	487.624	184.244	153.198	209.996	314.704	350.311	378.357	215.673	191.768	203.856
MSTRG.10771	1.89574	1.63517	1.08893	1.22829	1.38752	0.83636	0.408706	0.524505	1.03558	0.940308	0.936529	0.809594
MSTRG.10772	16.1815	16.2836	20.109	15.2769	21.7922	25.9272	16.8251	10.3735	13.2406	11.3692	13.7725	15.949
MSTRG.10773	20.3792	18.1232	20.109	9.97986	13.2222	15.3333	14.5772	18.2994	17.383	5.8983	6.22516	7.77211
MSTRG.10774	54.9765	57.708	50.3087	23.1072	32.321	34.4998	71.5917	49.6532	74.8577	39.4075	29.8587	37.8081
MSTRG.10775	81.5846	91.4335	64.7552	46.2144	71.5795	47.0452	30.8573	41.4942	39.7219	68.0441	91.7798	66.4677
MSTRG.10776	14.8951	13.6946	12.8494	19.1153	17.8745	30.9453	11.3757	10.6067	9.09832	25.9867	17.4635	22.3448
MSTRG.10777	1.48951	0.817587	1.23412	2.68689	4.65226	2.92726	1.77106	0.582783	1.70131	2.73544	2.86468	3.96701
MSTRG.10778	111.984	101.04	90.817	63.7176	71.6611	73.0421	72.1366	81.5314	100.008	106.597	93.102	108.89
MSTRG.10779	115.369	132.653	117.532	85.2895	88.801	104.893	75.6106	105.95	113.618	147.372	136.843	137.55
MSTRG.1078	183.887	174.827	154.12	134.728	98.2688	116.324	106.264	146.803	137.362	109.76	161.964	156.98
MSTRG.10780	329.792	320.085	266.498	215.258	349.409	231.044	407.208	367.853	324.507	255.935	95.8565	101.037
MSTRG.10781	0	0	0	0	0	0	0	0	0	0	0	0
MSTRG.10782	0.0677051	0	0	0	0	0	0	0	0	0	0	0
MSTRG.10783	171.362	180.55	167.623	159.294	195.395	105.033	156.194	178.157	154.302	151.732	93.5427	94.3177
MSTRG.10784	63.7105	47.6926	67.7316	81.2207	98.7585	109.981	49.794	58.1618	72.4907	107.281	85.6648	87.5981
MSTRG.10785	41.3678	22.0748	18.0763	13.588	12.8957	20.1423	16.0077	11.9471	17.5309	25.6448	23.4132	22.6686
MSTRG.10786	0	0	0	0	0	0	0	0	0	0	0	0
MSTRG.10787	90.454	86.9368	102.287	102.255	75.0075	133.609	139.846	105.076	115.763	96.6808	107.866	125.568
MSTRG.10788	0	0	0	0	0	0	0	0	0	0	0	0
MSTRG.10789	190.522	196.289	165.518	135.419	147.158	171.384	148.428	165.394	169.391	194.9	189.013	191.793
MSTRG.1079	28.9101	19.9627	24.7551	4.45255	5.63168	17.2848	25.6122	20.9802	24.4841	9.06115	8.81439	8.82458
MSTRG.10790	0	0	0.145191	1.07475	0.979423	0	0.408706	0.582783	0.44382	0	1.32216	1.13343
MSTRG.10791	0	0	0	0	0	0	0	0	0	0	0	0
MSTRG.10792	14.4212	10.6968	8.2033	2.99396	3.75445	5.08786	3.67835	4.8371	4.80805	4.53058	4.57246	3.96701
MSTRG.10793	11.8484	6.67696	5.95283	2.22628	2.61179	2.0212	13.4192	14.5113	8.95038	1.11127	0.771259	0.890554
MSTRG.10794	0	0	0.0725955	0.0767682	0.0816186	0.278787	0.0681177	0.0582783	0.14794	0.170965	0.11018	0.0809594
MSTRG.10795	0.609346	0.885719	0.290382	0.537377	0.244856	0.278787	0.204353	0.34967	0	1.19676	4.51737	1.37631
MSTRG.10796	0.203115	0.0681323	0.217787	0	0.0816186	0	0.0681177	0.0582783	0	0	0	0
MSTRG.10797	0	0	0	0	0	0	0	0	0	0	0	0
MSTRG.10798	0	0	0	0	0	0	0	0	0	0	0	0
MSTRG.10799	0	0	0	0	0	0	0	0	0	0.0854826	0	0
MSTRG.108	0	0	0	0	0	0	0	0	0	0	0	0
MSTRG.1080	0	0	0	0	0	0	0	0	0	0	0	0
MSTRG.10800	0.203115	0.545058	0.65336	0.383841	0.326474	0.348483	0.136235	1.22385	0.813671	0.0854826	0.27545	0.161919
MSTRG.10801	0	0	0	0	0	0	0	0	0	0	0	0
MSTRG.10802	0.203115	0.0681323	0	0.0767682	0.0816186	0	0	0.0582783	0.22191	0	0.0550899	0.0809594
MSTRG.10803	0	0	0	0	0	0	0	0.0582783	0	0	0	0
MSTRG.10804	0.0677051	0	0	0	0	0	0	0	0	0	0	0
MSTRG.10805	0	0	0	0	0	0	0	0	0	0	0	0
MSTRG.10806	6.90592	4.63299	3.41199	4.8364	3.59122	8.78178	3.33777	4.07948	5.17791	7.8644	7.21678	6.47675
MSTRG.10807	0.0677051	0.204397	0	0.307073	0.244856	0.20909	0.204353	0	0	0.170965	0	0
MSTRG.10808	20.5823	19.4177	18.5845	28.9416	32.8107	34.9877	18.8005	22.3789	11.7612	25.1319	19.7222	17.892
MSTRG.10809	184.022	174.214	160.073	222.551	243.468	239.687	136.44	168.599	162.586	246.959	140.039	107.595
MSTRG.1081	58.1587	49.3277	41.1617	57.8832	33.8717	63.9815	36.0343	49.42	46.1573	48.2976	52.9965	60.3148
MSTRG.10810	20.5146	29.4331	28.2397	25.3335	18.609	33.1059	14.6453	19.5232	21.2294	24.8754	25.1761	19.2683
MSTRG.10811	0.27082	0	0	0.153536	0.0816186	0.0696967	0	0.116557	0.0739701	0.0854826	0.0550899	0
MSTRG.10812	1.08328	1.43078	0.580764	0.460609	0.57133	1.11515	0.817412	0.815897	0.517791	0.34193	0.27545	0.485757
MSTRG.10813	0	0	0	0	0	0	0	0	0	0	0	0
MSTRG.10814	0.0677051	0.0681323	0	0	0.0816186	0.0696967	0	0.0582783	0.0739701	0	0.661079	0.242878
MSTRG.10815	0.203115	0.340661	0.580764	0.307073	0.326474	0.62727	0.204353	0.466227	0.0739701	1.28224	1.81797	3.15742
MSTRG.10816	3.11443	5.99564	5.58986	7.90712	4.57064	5.50604	6.948	4.42915	3.25468	10.0015	13.2216	8.74362
MSTRG.10817	0.13541	0.0681323	0	0	0	0	0	0	0	0	0	0
MSTRG.10818	0.13541	0	0.217787	0.307073	0	0.20909	0.136235	0.291392	0	0.170965	0.0550899	0.242878
MSTRG.10819	0	0	0	0	0	0	0	0	0	0	0.22036	0
MSTRG.1082	0	0	0	0	0	0	0	0	0	0	0	0
MSTRG.10820	0.0677051	0.0681323	0.217787	0.0767682	0.163237	0.278787	0.272471	0.116557	0.22191	0.256448	0	0
MSTRG.10821	0.27082	0.272529	0	0.0767682	0.244856	0.139393	0.340588	0.0582783	0.0739701	0.0854826	0.495809	0.323838
MSTRG.10822	2.03115	0.749455	1.08893	0.460609	0.979423	0.20909	0.681177	0.815897	1.40543	0.769343	0.826349	1.45727
MSTRG.10823	0.0677051	0.272529	0	0	0	0.0696967	0	0.233113	0	0	0	0
MSTRG.10824	0	0	0	0	0	0	0	0	0	0	0	0
MSTRG.10825	0	0	0	0	0	0	0	0	0	0	0	0
MSTRG.10826	28.3007	25.4133	24.0291	30.6305	18.7723	62.2391	18.2555	23.3696	29.3661	27.8673	22.9725	21.7781
MSTRG.10827	71.4289	88.3675	67.0057	35.6204	53.2153	27.9484	32.969	78.9089	82.0328	59.4959	64.4552	67.925
MSTRG.10828	9.88494	14.7847	8.42108	40.073	18.5274	529.695	2.11165	3.96293	5.02996	19.2336	55.3654	30.4407
MSTRG.10829	200.204	255.223	254.302	384.225	309.743	311.126	414.769	365.056	275.391	432.798	404.911	520.65
MSTRG.1083	0.13541	0	0.0725955	0.153536	0.163237	0	0.340588	0	0	0	0.440719	0.161919
MSTRG.10830	3.04673	3.74727	2.25046	0.460609	0.408093	0.766663	1.22612	1.74835	3.25468	3.59027	0.991618	0.971513
MSTRG.10831	932.028	629.338	609.367	357.356	639.155	194.036	267.771	340.52	554.554	219.69	296.549	292.264
MSTRG.10832	0	0	0	0	0	0	0	0	0	0	0	0
MSTRG.10833	0.541641	0.61319	0.0725955	0.0767682	0.0816186	0.139393	0.272471	0.174835	0.29588	0.0854826	0.16527	0.647675
MSTRG.10834	65.6739	56.2091	45.953	28.9416	29.8724	47.6028	22.8194	27.6239	35.6536	68.1296	63.9043	62.2578
MSTRG.10835	1.2864	1.70331	1.30672	0.383841	0.0816186	0.139393	0.408706	1.63179	1.10955	0.256448	0.22036	0.323838
MSTRG.10836	6.02575	5.45058	1.52451	0.383841	0.326474	0.348483	0.613059	0.932454	1.03558	0.34193	0.385629	0.0809594
MSTRG.10837	0	0	0	0	0	0	0	0	0	0	0	0
MSTRG.10838	0	0	0	0	0	0	0	0	0	0	0	0
MSTRG.10839	0	0.0681323	0	0.0767682	0.0816186	0	0	0.0582783	0	0	0.0550899	0
MSTRG.1084	26.0665	20.6441	26.3522	16.4284	27.0974	13.6605	19.1411	17.3669	17.235	28.1238	27.0491	26.7166
MSTRG.10840	0	0	0	0	0.0816186	0	0	0	0	0	0	0.161919
MSTRG.10841	0	0	0	0	0	0	0	0.0582783	0.22191	0	0	0
MSTRG.10842	0	0.0681323	0	0	0.163237	0.0696967	0	0.0582783	0.0739701	0.0854826	0.0550899	0
MSTRG.10843	0	0	0.145191	0	0	0.0696967	0.0681177	0	0.0739701	0	0.0550899	0
MSTRG.10844	0	0	0.0725955	0	0	0	0.408706	0.116557	0.0739701	0	0.0550899	0
MSTRG.10845	0	0	0	0	0	0	0	0	0	0	0	0
MSTRG.10846	1.55722	1.63517	4.21054	0.690914	0.163237	0.278787	2.45224	4.19604	6.21349	0.598378	1.87306	10.8486
MSTRG.10847	0.338525	0.136265	0.0725955	0.153536	0	0.0696967	0.340588	0.174835	0.813671	0.854826	0.440719	1.13343
MSTRG.10848	0.27082	0.681323	1.16153	0.153536	0	0	1.08988	1.80663	3.6985	0.256448	0.11018	0.242878
MSTRG.10849	74.1371	63.9081	58.3668	56.1175	55.2558	99.248	55.7884	59.4439	56.6611	57.7862	51.0133	47.1994
MSTRG.1085	37.0347	32.7035	37.8949	10.6708	9.79423	20.6302	29.9718	33.1604	24.78	13.5917	14.6539	16.9205
MSTRG.10850	19.4991	16.5561	18.8748	11.2082	13.7119	10.8727	34.127	29.7802	19.0843	13.8482	10.0815	11.2534
MSTRG.10851	0	0	0	0	0	0	0	0	0	0	0	0
MSTRG.10852	4.33313	4.83739	7.98551	5.83438	5.46844	11.0818	9.264	11.4226	7.9148	7.94988	6.77606	8.50074
MSTRG.10853	0	0	0.145191	0	0	0	0.136235	0.0582783	0.0739701	0	0	0
MSTRG.10854	2.30197	2.58903	1.37932	0.230305	1.3059	1.95151	0.476824	0.116557	0.44382	0.598378	1.04671	1.13343
MSTRG.10855	0	0	0	0	0	0	0	0	0	0	0	0
MSTRG.10856	0.812461	0.408794	0.217787	0.0767682	0.0816186	0	0.272471	0.757618	0.44382	0.256448	0.27545	0.0809594
MSTRG.10857	18.9574	17.4419	13.3576	21.8789	23.4245	18.8878	19.5498	18.0663	18.7144	28.2092	37.8468	29.7121
MSTRG.10858	0.541641	1.15825	1.5971	0.690914	0.244856	0.62727	1.08988	0.757618	1.70131	3.24834	2.53414	3.80509
MSTRG.10859	0	0	0	0	0	0	0	0	0	0	0	0
MSTRG.1086	172.783	202.08	161.815	209.5	222.247	186.439	104.22	125.998	106.739	227.042	260.355	252.512
MSTRG.10860	1.42181	2.52089	1.01634	0.767682	0.244856	0.975753	1.36235	1.39868	1.84925	1.53869	1.48743	2.10495
MSTRG.10861	1.2864	1.43078	1.16153	0.537377	2.2037	0.557573	0.544941	0.69934	0.887641	0.598378	1.21198	3.48126
MSTRG.10862	0	0	0	0	0	0	0	0	0	0	0	0
MSTRG.10863	0.338525	0.204397	0.0725955	0.153536	0.0816186	0.0696967	0.204353	0.116557	0.0739701	0.170965	0.0550899	0.161919
MSTRG.10864	0.338525	0.408794	0.290382	0.153536	0.408093	0.278787	0.0681177	0.291392	0.0739701	0.769343	0.16527	0.728635
MSTRG.10865	0	0	0	0	0	0	0	0	0	0	0	0
MSTRG.10866	0	0	0	0	0	0	0	0	0	0	0	0
MSTRG.10867	0.406231	0.204397	0.362978	0.153536	0	0.348483	0.204353	0.174835	0.665731	0.34193	0.16527	0
MSTRG.10868	1.08328	1.29451	0.65336	0.0767682	0.326474	0.139393	1.158	0.932454	2.07116	0.427413	0.661079	1.53823
MSTRG.10869	0	0	0	0	0	0	0	0	0	0	0	0
MSTRG.1087	0	0	0	0	0	0	0	0	0	0	0	0
MSTRG.10870	0	0	0	0	0.163237	0.0696967	0	0	0.14794	0	0	0.0809594
MSTRG.10871	0.0677051	0.0681323	0.0725955	0.0767682	0.244856	0.0696967	0	0	0	0.0854826	0	0
MSTRG.10872	0	0	0	0	0	0	0.204353	0	0	0.170965	0	0
MSTRG.10873	1.21869	1.63517	3.2668	0	0	0	3.13341	2.62253	1.84925	0.170965	0	0
MSTRG.10874	0.880166	0.749455	0.435573	0.0767682	0.163237	0.0696967	5.17694	0.0582783	1.77528	0.34193	0.11018	0.161919
MSTRG.10875	0.203115	0.204397	0.725955	0	0	0	0	0	0.517791	0	0.11018	0.404797
MSTRG.10876	7.71838	42.9233	1.81489	0	0	0	5.3813	2.56425	8.28465	0	0	0
MSTRG.10877	0.812461	1.15825	2.90382	0	0	0	3.26965	5.53644	7.02716	2.39351	0.0550899	0.0809594
MSTRG.10878	0.27082	0.0681323	0	0	0	0	0.0681177	0.466227	0.887641	0.0854826	0.0550899	0.0809594
MSTRG.10879	0.880166	1.02198	0.508169	0.307073	0.163237	0.20909	10.0814	1.39868	4.36423	0.256448	0.16527	0
MSTRG.1088	84.2928	71.7433	77.0965	6.83237	8.3251	21.0484	77.8585	78.8506	66.2772	28.2092	30.024	31.3313
MSTRG.10880	0	0	0	0	0	0	0	0	0	0	0	0
MSTRG.10881	0.338525	0.408794	0.508169	0	0.0816186	0	0.0681177	0.34967	0.665731	0	0	0.161919
MSTRG.10882	223.698	198.06	232.451	698.207	1019.17	420.828	196.588	296.462	192.692	232.855	190.556	226.201
MSTRG.10883	53.3516	63.1586	113.539	240.361	371.936	200.866	106.4	85.7857	85.1396	77.6182	157.998	283.277
MSTRG.10884	0	0	0	0	0	0	0	0	0	0	0	0
MSTRG.10885	0	0	0	0	0	0	0	0	0	0	0	0
MSTRG.10886	0	0	0	0	0	0	0	0	0	0	0	0
MSTRG.10887	0	0	0	0	0	0	0	0	0	0	0	0
MSTRG.10888	0	0	0	0	0	0	0.0681177	0.174835	0.0739701	1.02579	0.330539	1.45727
MSTRG.10889	0.0677051	0.0681323	0.0725955	0	0	0	0.0681177	0.0582783	0.0739701	0	0	0
MSTRG.1089	25.3217	20.1671	20.0364	13.0506	16.8134	10.7333	13.3511	11.306	14.4981	51.8879	37.2959	38.1319
MSTRG.10890	1.55722	0.476926	0.217787	0.0767682	0.244856	0.41818	0.408706	0	0.22191	0.170965	0.11018	0
MSTRG.10891	0	0	0	0	0	0	0	0	0	0	0	0
MSTRG.10892	0	0	0	0	0	0	0	0	0	0	0	0
MSTRG.10893	7.71838	5.10992	5.95283	2.22628	16.487	3.76362	8.37847	8.39208	7.24907	5.21444	3.36048	11.1724
MSTRG.10894	0	0	0	0.153536	0.489711	0	0	0.0582783	0	0.0854826	0.0550899	0.0809594
MSTRG.10895	0	0	0	0	0	0	0	0	0	0	0	0
MSTRG.10896	0	0	0	0	0.0816186	0	0	0	0	0	0	0.161919
MSTRG.10897	0	0	0	0	0	0	0	0	0	0	0	0
MSTRG.10898	15.6399	11.9231	17.2051	71.548	94.6776	50.9483	10.7626	17.4252	9.3942	27.3544	34.5965	53.919
MSTRG.10899	7.58297	5.51871	7.62253	28.7113	43.1762	11.4303	6.26683	8.50864	6.87922	3.33382	16.6922	26.9595
MSTRG.109	195.532	183.412	189.329	152.231	155.402	164.763	128.538	149.717	174.126	190.712	160.697	162.486
MSTRG.1090	1.01558	1.56704	1.01634	3.99195	2.77503	6.48179	0.476824	0.174835	0.517791	1.11127	2.25869	3.07646
MSTRG.10900	0	0	0	0	0	0	0	0	0	0	0	0
MSTRG.10901	1.82804	2.86155	2.68604	19.2688	27.2606	13.0333	2.04353	3.38014	1.40543	6.49667	12.9461	19.5922
MSTRG.10902	0.27082	0	0	0	0	0	0	0	0.0739701	0	0	0
MSTRG.10903	201.084	141.511	115.354	128.433	363.284	90.1178	188.686	247.042	164.435	38.6381	40.9869	148.399
MSTRG.10904	0	0	0	0	0	0	0	0	0	0	0	0
MSTRG.10905	0	0	0	0	0	0	0	0	0	0	0	0
MSTRG.10906	0	0	0	0	0	0	0	0	0	0	0	0
MSTRG.10907	320.854	201.058	263.014	698.591	1134.91	490.037	262.117	358.645	229.973	321.671	367.56	483.652
MSTRG.10908	7.65068	3.67914	5.51726	5.22024	12.0796	2.78787	2.86094	4.54571	4.29026	3.84672	3.30539	3.80509
MSTRG.1091	0.406231	0.817587	0.290382	0.0767682	0.244856	0.906057	0	0.0582783	0.36985	0.0854826	0.22036	0.809594
MSTRG.1092	0	0	0	0	0	0	0	0	0	0	0	0
MSTRG.1093	0	0	0	0	0	0	0	0	0	0	0	0
MSTRG.1094	4.87477	0.681323	0	0	0	0	0	0	0	0	0	0
MSTRG.1095	2.23427	0.204397	0	0	0	0	0	0	0	0	0.0550899	0.161919
MSTRG.1096	2.57279	0.272529	0.0725955	0	0	0	0.204353	0	0	0.170965	0	0.161919
MSTRG.1097	190.861	180.823	166.244	217.254	212.372	196.057	145.499	155.778	205.859	274.912	333.514	340.273
MSTRG.1098	0	0	0	0	0	0	0	0	0	0	0	0
MSTRG.1099	0.677051	0.408794	0.580764	0.690914	0.489711	0.975753	0.204353	0.291392	0.0739701	0.170965	1.21198	0.404797
MSTRG.11	0.677051	2.52089	0.943742	1.84244	1.79561	5.01816	0.136235	0	0.44382	0.940308	1.15689	3.88605
MSTRG.110	10.6974	0.749455	1.08893	0.0767682	0	0	0	0	0	0	0	0
MSTRG.1100	35.816	62.6817	36.0074	111.467	69.6206	92.4875	9.80895	8.15897	11.3174	78.9859	64.4552	108.648
MSTRG.1101	80.0951	81.2818	121.743	75.1561	36.6467	104.475	79.4933	115.216	155.707	114.461	91.1738	97.6371
MSTRG.1102	7.58297	8.92532	6.67879	4.75963	2.12208	6.62118	3.474	3.78809	3.92041	4.35961	4.13174	3.31934
MSTRG.1103	111.917	98.5874	125.155	93.1198	80.0678	108.866	114.915	142.84	125.305	114.119	129.131	121.277
MSTRG.1104	2.91132	3.74727	3.41199	1.30506	3.18312	11.5696	2.52035	2.79736	3.84644	10.4289	7.71259	14.7346
MSTRG.1105	177.861	182.118	192.088	290.184	269.26	243.869	268.111	233.113	195.873	220.289	225.042	218.59
MSTRG.1106	156.805	172.511	142.723	238.826	180.704	339.702	184.326	150.533	142.984	231.059	207.799	188.15
MSTRG.1107	16.4523	20.5078	16.9874	10.1334	8.97804	13.6605	9.80895	14.9775	13.3146	26.0722	21.8156	24.3688
MSTRG.1108	85.3084	72.3564	62.9403	81.144	63.9073	93.6723	45.6388	63.3486	75.5234	100.698	132.601	132.126
MSTRG.1109	80.5691	95.317	74.9186	33.0871	31.9129	66.2815	59.4667	62.5327	89.1339	26.3286	24.1294	32.8695
MSTRG.111	1.21869	0.0681323	0	0	0	0	0	0	0	0	0	0
MSTRG.1110	339.135	363.213	315.718	359.352	380.587	308.059	177.719	263.243	199.349	436.218	438.406	366.018
MSTRG.1111	75.9651	83.1213	49.365	34.3921	25.7099	65.1664	27.9964	34.1511	51.4832	31.0302	39.4995	46.6326
MSTRG.1112	146.311	125.704	130.962	80.9137	73.1302	121.063	84.3297	101.171	118.722	139.764	134.695	127.349
MSTRG.1113	0.13541	0.340661	0.435573	0.921218	0.326474	2.85756	0.272471	0.582783	0.517791	0.512895	0.881439	2.26686
MSTRG.1114	92.0789	87.1411	127.115	107.475	54.8477	224.075	49.4534	85.3778	129.3	129.592	142.738	178.192
MSTRG.1115	48.0706	56.0728	54.5918	35.5437	57.9492	61.6119	24.7267	30.1882	38.5384	28.9786	33.3845	29.0644
MSTRG.1116	19.3637	18.6001	21.1253	19.3456	36.9732	12.0575	23.4325	23.0782	21.1554	8.46277	5.89462	7.61019
MSTRG.1117	26.2019	25.8903	25.3358	38.2306	40.7277	52.3422	21.1165	20.8636	19.3802	37.7833	45.5594	38.6177
MSTRG.1118	171.768	188.59	173.358	231.226	234.653	163.299	89.166	98.7818	92.2407	195.413	214.906	199.16
MSTRG.1119	35.816	50.1453	39.6372	157.144	123.815	303.599	14.1685	19.7564	15.9036	95.826	67.6504	71.3253
MSTRG.112	149.967	198.469	168.131	203.512	188.294	238.641	171.52	178.681	184.333	272.433	262.503	242.231
MSTRG.1120	194.991	176.871	235.936	184.781	169.767	334.962	364.702	287.895	264.147	177.718	118.664	111.886
MSTRG.1121	0.13541	0	0	0	0	0.0696967	0	0	0	0	0	0
MSTRG.1122	0.203115	0.136265	0	0.0767682	0	1.04545	0.340588	0.0582783	0.0739701	0.256448	0	0.323838
MSTRG.1123	455.452	323.833	426.136	455.926	551.415	583.152	449.645	489.946	497.819	470.411	327.344	346.102
MSTRG.1124	64.7261	62.7498	46.3886	23.5678	23.1797	48.7877	19.9585	31.0624	31.0674	38.2107	48.6995	48.5757
MSTRG.1125	2.23427	2.04397	2.25046	3.68487	4.48902	3.55453	3.0653	1.57352	1.99719	0.256448	0.330539	0.566716
MSTRG.1126	19.5668	23.71	20.2542	2.37981	3.99931	9.89693	4.15518	4.3126	11.5393	2.30803	6.17007	6.63867
MSTRG.1127	4.60395	4.29233	3.55718	2.76365	2.04046	5.50604	3.81459	3.72981	3.47659	3.24834	4.84791	3.07646
MSTRG.1128	0	0	0	0.0767682	0	0	0	0	0.0739701	0	0.11018	0.0809594
MSTRG.1129	0	0	0	0	0	0	0	0	0	0	0	0
MSTRG.113	1.15099	0.953852	0.580764	0	0	0	0.204353	0.0582783	0.29588	0	0	0
MSTRG.1130	227.692	361.782	300.473	48.5175	52.9705	53.527	114.574	179.148	329.093	31.714	39.83	45.4992
MSTRG.1131	0	0	0	0	0	0	0	0	0	0	0	0
MSTRG.1132	0	0	0	0	0	0	0	0	0	0	0	0
MSTRG.1133	4.60395	5.58684	2.97642	6.60206	4.73388	8.50299	1.83918	1.51524	1.18352	6.83861	19.0611	22.3448
MSTRG.1134	7.10904	7.29015	12.6316	16.0446	17.3848	21.0484	12.3293	11.3643	13.9803	7.43698	11.018	9.22938
MSTRG.1135	0	0	0	0	0	0	0	0	0	0	0	0
MSTRG.1136	117.13	125.431	119.565	199.521	130.182	221.078	119.138	137.304	140.321	217.724	301.066	292.345
MSTRG.1137	204.402	252.226	245.446	262.317	179.642	361.168	214.707	259.455	258.156	221.913	297.541	306.755
MSTRG.1138	107.245	68.0641	139.601	206.737	408.175	302.623	1091.31	578.937	329.241	70.6086	62.0312	63.3103
MSTRG.1139	69.8717	63.5674	60.1817	28.7113	39.9115	41.818	50.2708	44.0002	51.6311	37.4414	39.7749	40.7226
MSTRG.114	37.9149	56.2772	22.7224	84.5218	98.6769	70.533	2.79282	1.80663	2.29307	31.2866	0	0
MSTRG.1140	131.483	144.645	94.0838	106.401	103.166	148.733	63.9625	89.1659	104.15	146.603	157.667	159.409
MSTRG.1141	60.5961	63.2949	51.9784	61.0307	103.329	49.2755	47.4099	44.2915	37.3549	63.941	39.9402	36.9985
MSTRG.1142	41.097	34.1343	33.6117	42.6831	32.6474	29.2726	30.1761	32.6359	30.1798	52.0589	68.0911	61.2053
MSTRG.1143	39.1335	46.0574	47.9131	71.0873	73.4567	48.5089	56.9464	44.5829	40.1657	70.2667	88.4193	88.0029
MSTRG.1144	1.2864	1.43078	1.81489	0.614146	1.06104	1.25454	2.17977	1.63179	2.9588	0.427413	0.385629	1.70015
MSTRG.1145	75.085	79.0334	60.7625	100.336	84.8833	95.1359	43.2547	51.2849	48.7463	123.351	137.009	125.325
MSTRG.1146	314.829	439.998	492.053	703.657	496.323	467.734	672.322	583.541	643.762	386.21	336.269	341.568
MSTRG.1147	56.2629	42.6508	38.9838	18.7314	26.4444	31.2241	17.4381	23.6027	27.073	20.6868	23.9641	77.4782
MSTRG.1148	150.17	141.374	178.875	186.777	195.395	131.936	202.173	186.024	309.565	117.453	122.3	130.021
MSTRG.1149	0	0	0	0	0	0	0	0	0	0	0	0
MSTRG.115	0	0.136265	0	0.153536	0.244856	0.139393	0	0	0	0.0854826	0	0
MSTRG.1150	54.638	59.0707	61.924	77.3823	75.9053	76.5269	50.0665	60.6095	78.6302	71.207	78.2277	80.0689
MSTRG.1151	59.5128	56.9586	58.9476	65.56	75.4156	60.6361	73.6352	53.1499	50.0038	62.5732	47.157	46.2278
MSTRG.1152	201.897	165.97	153.031	108.857	120.714	130.821	109.942	152.106	168.43	102.152	128.304	129.373
MSTRG.1153	219.568	80.9411	89.0021	7.36975	140.874	9.06057	26.634	15.5603	98.6021	9.74501	11.1833	11.5772
MSTRG.1154	4.33313	0.204397	0.0725955	0	0.326474	0.139393	0	0	0	0	0	0
MSTRG.1155	62.5595	52.053	31.0709	24.4891	23.9959	50.4604	49.0447	42.0187	33.0646	19.7465	16.9677	36.5127
MSTRG.1156	0	0	0	0	0	0	0	0	0	0	0	0
MSTRG.1157	2.6405	0.953852	1.81489	0	0.163237	0.766663	1.08988	1.3404	1.70131	0.940308	1.48743	0.161919
MSTRG.1158	314.152	281.727	263.377	553.806	531.908	584.825	408.774	428.346	366.67	327.142	227.191	239.316
MSTRG.1159	71.6997	87.8225	71.5792	111.237	112.389	90.1178	35.8299	44.1167	43.1985	103.348	126.817	134.231
MSTRG.116	273.867	300.191	297.86	336.782	347.042	349.389	419.741	384.346	327.318	304.916	215.897	218.429
MSTRG.1160	56.1275	61.6597	57.7135	50.5902	47.5836	81.6148	41.075	40.9114	57.9186	69.3264	68.3115	90.8365
MSTRG.1161	3.79149	9.53852	7.62253	54.8125	18.0377	67.3967	4.90447	5.07022	5.02996	13.0788	12.5605	9.31033
MSTRG.1162	47.529	57.3674	76.9513	45.8306	63.0095	43.1422	71.3192	65.1552	95.5693	57.5298	52.5558	57.967
MSTRG.1163	113.88	95.1126	71.434	64.0247	58.1124	102.593	49.181	35.8412	55.6995	90.868	103.789	119.01
MSTRG.1164	15.1659	19.7584	9.29223	6.14146	4.8155	16.5878	6.87989	3.14703	5.25188	10.5998	13.2216	12.3868
MSTRG.1165	69.3977	46.0574	61.9966	270.608	154.341	155.563	58.1044	56.53	67.4607	205.5	264.376	247.331
MSTRG.1166	42.0449	46.2618	39.3468	47.5963	34.443	61.9603	33.9226	39.7458	52.7407	50.0928	57.8995	60.5577
MSTRG.1167	153.217	139.194	114.919	177.642	147.485	134.445	105.719	122.909	134.034	209.347	206.808	207.742
MSTRG.1168	1.42181	1.02198	0.435573	1.99597	1.79561	0.696967	0.0681177	0.874175	0.665731	1.70965	1.76288	2.02399
MSTRG.1169	97.0214	97.1566	78.4758	79.5318	112.389	87.539	51.0201	67.836	61.9869	95.3131	91.1738	96.2608
MSTRG.117	0	0	0	0	0	0	0	0	0	0	0	0
MSTRG.1170	167.164	184.366	134.737	125.9	115.409	176.123	73.1584	87.8255	88.6901	112.153	116.846	123.949
MSTRG.1171	1.3541	1.83957	1.52451	5.14347	3.34636	4.66968	0.204353	0.174835	0.14794	8.71922	6.05989	6.88155
MSTRG.1172	3.58837	4.83739	3.84756	10.2102	9.30452	5.85452	7.62918	4.02121	4.51217	7.09505	9.58565	10.4438
MSTRG.1173	0	0	0	0	0	0	0	0	0	0	0	0
MSTRG.1174	36.2222	40.0618	29.4012	88.8208	81.9451	69.5573	22.2064	20.5723	26.6292	67.7022	58.0648	66.4677
MSTRG.1175	32.2276	22.2111	19.9638	21.7254	30.2805	23.5575	19.0048	13.2875	20.4157	21.6271	18.5102	18.4588
MSTRG.1176	0	0	0	0	0	0	0	0	0	0	0	0
MSTRG.1177	256.738	246.162	245.373	258.248	165.849	235.784	149.11	257.474	213.478	236.53	335.167	342.863
MSTRG.1178	12.39	14.444	13.0672	39.075	49.6241	35.4059	14.1004	10.1987	14.3502	27.7818	51.1234	50.1948
MSTRG.1179	111.375	189.544	150.926	452.318	1066.51	278.299	97.1358	93.0122	83.5122	248.583	363.538	356.141
MSTRG.118	0	0	0	0.0767682	0.326474	0	0	0	0	0	0	0
MSTRG.1180	0	0	0	0	0	0	0	0	0	0	0	0
MSTRG.1181	104.266	151.935	102.723	138.567	469.878	170.199	33.1052	41.3776	54.368	165.152	172.927	228.71
MSTRG.1182	0.0677051	0.136265	0	0	0.734567	0.696967	0	0.0582783	0	0	0.330539	0
MSTRG.1183	97.6985	95.5895	65.2634	52.3559	71.5795	85.8663	45.8432	51.7512	54.5159	87.2777	85.4995	76.5067
MSTRG.1184	0.27082	0.340661	0.217787	0	0	0.278787	0	0	0	0	0	0
MSTRG.1185	37.5763	47.2838	42.7588	121.371	41.0541	346.253	14.2366	12.8795	25.2238	153.014	286.908	326.509
MSTRG.1186	4.06231	4.2242	2.97642	5.0667	8.08024	15.1242	1.56671	0.990732	1.70131	3.84672	7.54732	4.85757
MSTRG.1187	86.0532	101.108	71.3614	24.182	32.4842	69.6967	48.7723	39.5127	45.5656	45.3912	44.0719	70.5966
MSTRG.1188	6.97362	9.19785	6.09803	17.1193	16.9767	16.9363	5.10883	5.88611	7.84083	17.2675	18.0144	28.012
MSTRG.1189	103.047	114.394	90.7444	118.914	84.0671	101.618	36.3067	61.6002	75.4495	78.9859	111.612	126.702
MSTRG.119	1.76033	1.56704	2.10527	0.307073	0.408093	1.39393	0.204353	0.407948	0.517791	0.598378	3.30539	1.45727
MSTRG.1190	185.85	227.085	247.551	139.104	102.758	204.49	184.735	201.818	278.201	236.872	217.054	265.385
MSTRG.1191	71.0904	56.2091	27.2233	2743.16	16.9767	1707.08	28.4732	36.5405	33.5824	822.77	392.901	207.985
MSTRG.1192	9.07248	8.244	2.32306	49.5922	0.897804	42.0968	5.65377	7.75102	8.50656	54.1959	40.0504	18.3778
MSTRG.1193	138.457	119.776	108.313	97.5724	60.1529	160.302	55.9927	73.8969	86.9148	85.9955	90.4025	88.7315
MSTRG.1194	65.4708	68.4729	65.6264	90.2026	77.5377	92.2784	67.3684	67.0201	70.8633	122.582	106.268	108.324
MSTRG.1195	38.7273	71.0619	49.2198	32.1659	15.6708	34.9877	28.8819	31.7034	25.5936	54.3669	27.0491	23.1544
MSTRG.1196	50.1695	49.8047	54.3741	70.1661	58.0308	78.0603	70.025	75.2956	61.1732	84.7132	87.8684	110.51
MSTRG.1197	0	0	0	0	0	0	0	0	0	0	0	0
MSTRG.1198	68.9915	66.8377	56.5519	40.1498	33.1371	34.8483	46.5925	51.4015	54.9598	34.7059	47.6528	58.3718
MSTRG.1199	73.0538	57.8443	59.0202	28.481	22.7716	21.5363	44.4808	62.4161	65.9813	77.8746	86.1055	87.5981
MSTRG.12	0	0	0	0	0	0	0	0	0	0	0	0
MSTRG.120	32.6339	30.3189	28.7478	30.5537	27.6687	26.9726	22.8875	26.2835	22.191	24.1061	26.6635	30.2788
MSTRG.1200	248.681	105.196	89.8007	135.88	157.361	97.2268	43.3228	26.2253	46.897	186.779	133.868	155.928
MSTRG.1201	51.659	47.0113	42.3232	43.374	53.2153	63.7028	49.5216	42.1352	39.8699	34.364	24.1294	33.7601
MSTRG.1202	89.5738	83.0532	83.4123	63.4105	36.7284	116.463	54.7666	55.5975	55.1077	61.5474	75.5283	73.5921
MSTRG.1203	24.103	27.321	25.0455	26.4083	29.7092	34.918	40.8025	34.8505	29.5141	23.0803	17.2431	18.7016
MSTRG.1204	33.7848	39.1079	31.0709	23.9517	32.6474	31.0847	38.4865	28.1484	34.8399	32.056	32.3378	35.6222
MSTRG.1205	37.644	34.2024	26.3522	38.1538	32.9739	38.7513	28.8819	26.808	25.3717	18.7207	22.036	21.0495
MSTRG.1206	672.65	383.653	818.733	535.305	1067.16	1044.54	2589.08	2051.98	1271.25	486.225	120.922	120.549
MSTRG.1207	144.753	176.394	126.534	173.035	103.166	155.911	86.1008	87.5341	98.6761	109.931	104.561	90.9174
MSTRG.1208	449.359	413.018	433.468	634.336	579.655	503.14	514.22	503.175	385.828	431.943	354.669	320.195
MSTRG.1209	0	0	0	0	0	0	0	0	0	0	0	0
MSTRG.121	1.2864	1.9077	1.08893	1.99597	1.95885	2.57878	0	0.174835	0.22191	2.22255	6.5557	5.91004
MSTRG.1210	270.82	265.852	422.869	104.482	66.1927	64.33	240.932	361.034	401.362	61.6329	83.2409	77.2353
MSTRG.1211	0	0	0	0	0	0	0	0	0	0	0	0
MSTRG.1212	20.5823	21.121	18.3667	14.3557	10.7737	14.0787	8.37847	10.1987	11.5393	12.3095	13.2767	14.8965
MSTRG.1213	109.208	109.352	123.34	199.367	160.299	154.03	148.905	143.656	140.691	145.149	217.826	193.493
MSTRG.1214	0	0	0	0	0	0	0	0	0	0	0	0
MSTRG.1215	17.9419	14.3759	26.0618	18.8082	7.0192	5.78482	4.76824	4.89538	6.87922	10.1724	9.86109	11.0914
MSTRG.1216	153.284	173.601	183.231	101.564	55.6639	62.6573	48.1592	43.5339	39.574	63.77	84.1223	79.2593
MSTRG.1217	187.137	179.869	165.881	186.086	139.323	123.015	72.7497	76.636	87.8025	168.914	179.648	154.471
MSTRG.1218	81.3815	78.6927	98.367	207.044	144.628	124.13	142.911	164.52	174.643	155.151	233.581	169.853
MSTRG.1219	45.7009	32.431	27.9493	20.9577	16.895	43.7695	18.5961	21.7378	24.706	40.6897	39.3342	39.6701
MSTRG.122	68.9238	72.5608	69.6917	78.9945	73.9464	84.2633	78.2672	88.0003	93.4982	91.4663	95.3606	96.0988
MSTRG.1220	16.3846	20.5759	16.697	21.2648	26.9341	10.9424	13.2829	17.0173	20.9335	20.6868	28.1509	30.036
MSTRG.1221	0	0	0	0	0	0	0	0	0	0	0	0
MSTRG.1222	64.5907	50.4179	47.7679	78.2268	56.4801	67.1179	24.4542	29.5471	42.7547	86.4229	73.6001	70.3537
MSTRG.1223	206.297	195.063	158.694	161.443	76.8847	124.757	59.7392	102.628	117.464	134.037	142.683	144.755
MSTRG.1224	15.7076	24.2551	13.285	10.3637	8.24348	10.4545	3.474	4.60399	2.88483	23.0803	24.9557	14.6537
MSTRG.1225	231.348	235.261	176.189	154.534	121.938	161.905	75.27	103.677	113.692	157.373	182.568	187.664
MSTRG.1226	0	0	0	0	0	0	0	0	0	0	0.0550899	0
MSTRG.1227	0	0	0	0	0	0	0	0	0	0	0	0
MSTRG.1228	139.743	150.572	169.22	194.914	412.745	303.111	124.86	167.026	150.307	219.263	175.957	268.785
MSTRG.1229	187.34	197.107	216.48	119.682	106.594	77.3633	141.276	178.04	188.476	107.537	96.4073	96.4227
MSTRG.123	1.08328	0.408794	0.0725955	0.0767682	0	0	0	0	0	0	0	0.0809594
MSTRG.1230	2.23427	2.18023	1.23412	0.690914	0.979423	1.32424	2.72471	3.84637	2.51498	2.05158	1.15689	1.13343
MSTRG.1231	69.0592	71.1301	63.9567	74.1581	93.943	44.3271	56.9464	47.7882	52.1489	43.2542	25.5066	24.8545
MSTRG.1232	151.659	126.726	115.282	92.8895	89.9437	107.89	94.0024	103.328	106.369	93.0905	105.607	119.901
MSTRG.1233	163.44	134.697	150.418	53.1236	60.3161	59.7997	98.7025	105.367	124.27	53.1702	64.0696	44.2039
MSTRG.1234	11.5099	22.0067	19.1652	4.68286	15.7524	3.90301	9.12777	8.56692	11.9832	5.64185	10.3569	6.88155
MSTRG.1235	0	0	0	0	0	0	0	0	0	0	0	0
MSTRG.1236	87.2719	67.5872	41.5247	99.4916	70.192	96.5299	24.5224	26.808	39.1302	86.4229	139.102	120.468
MSTRG.1237	1.3541	0.204397	0.290382	0.230305	2.12208	0.906057	0.0681177	0	0	0.0854826	0.16527	0.161919
MSTRG.1238	0	0.0681323	0.145191	0.153536	0.0816186	0	0.681177	0.116557	0	0	0	0
MSTRG.1239	0	0	0	0	0	0	0	0	0	0	0	0
MSTRG.124	17.3325	1.09012	1.37932	0.230305	0.163237	0	0.0681177	0	0.14794	0.0854826	0	0
MSTRG.1240	118.958	118.891	125.155	160.906	133.12	141.693	86.6457	112.186	113.174	176.351	195.459	161.595
MSTRG.1241	84.2251	70.8575	62.5774	260.091	234.164	198.496	117.571	93.3619	72.3427	155.236	168.465	218.429
MSTRG.1242	48.6123	55.3234	65.6264	38.9215	29.3011	112.63	54.6304	53.0916	60.5815	61.3765	54.7043	63.796
MSTRG.1243	63.4397	86.1192	78.984	80.6066	32.4842	31.6423	14.5091	35.1418	44.1601	49.067	73.3798	67.2773
MSTRG.1244	58.091	43.4684	51.1073	38.7679	55.8271	33.3847	23.2962	24.8849	33.8783	51.717	52.06	66.1439
MSTRG.1245	71.6997	69.9037	62.2144	59.265	65.05	63.4937	46.9331	49.0121	54.8858	78.302	81.9738	90.3507
MSTRG.1246	123.291	129.111	124.501	95.1158	100.228	100.572	99.1112	110.496	138.398	123.608	125.164	148.075
MSTRG.1247	207.584	185.865	200.291	128.587	120.796	177.03	206.124	213.94	264.295	150.022	146.374	154.713
MSTRG.1248	611.58	665.652	730.747	284.964	197.843	235.993	279.555	403.053	459.872	249.267	201.96	193.979
MSTRG.1249	216.792	221.225	230.926	412.399	308.192	157.863	92.027	130.31	193.136	124.719	105.883	132.531
MSTRG.125	11.3745	7.15389	8.2033	4.98993	10.0391	11.2212	12.3974	14.7444	17.6788	5.3854	1.43234	3.88605
MSTRG.1250	749.157	718.318	774.667	1354.04	1330.3	978.053	908.281	1030.89	902.139	580.341	364.475	402.368
MSTRG.1251	207.584	208.621	183.013	69.6287	73.3751	49.0665	146.385	139.868	163.178	70.865	59.9929	67.6011
MSTRG.1252	0	0	0	0	0	0	0	0	0	0	0	0
MSTRG.1253	11.6453	9.94731	8.1307	1.30506	2.53018	1.95151	4.08706	7.05168	5.39982	0.427413	0.495809	0.161919
MSTRG.1254	40.0814	44.286	37.5319	21.5719	29.7092	41.9574	28.7457	30.5961	34.3221	76.0795	68.7522	91.727
MSTRG.1255	0	0	0	0	0	0	0	0	0	0	0	0
MSTRG.1256	240.218	211.823	175.609	260.551	219.962	216.269	141.344	186.083	197.722	295.428	319.411	282.71
MSTRG.1257	59.3097	38.7673	35.6444	2.61012	6.20301	1.67272	53.9492	37.3564	21.2294	1.9661	1.04671	3.31934
MSTRG.1258	186.595	137.627	225.7	496.383	672.211	263.105	649.911	582.725	321.622	367.831	213.473	131.883
MSTRG.1259	0.541641	0.681323	1.01634	0.614146	0.408093	1.32424	1.63482	0.233113	1.10955	0.34193	1.15689	0.485757
MSTRG.126	34.0557	41.0156	33.1036	19.192	16.8134	13.0333	38.6908	47.0889	44.8998	21.5416	24.3497	25.5022
MSTRG.1260	66.0802	59.8201	46.5337	39.9195	33.8717	50.321	32.7646	36.016	38.3165	50.9476	46.6612	52.0569
MSTRG.1261	117.468	111.669	112.523	165.666	129.774	175.148	105.582	106.475	107.922	168.657	197.828	180.054
MSTRG.1262	17.8064	18.055	16.6244	15.6607	14.9362	17.5636	18.528	16.4345	16.1994	21.7981	14.8743	17.2444
MSTRG.1263	85.4438	78.1477	69.1836	60.263	75.6604	121.69	84.8065	71.0996	74.7837	126.771	93.8732	101.361
MSTRG.1264	1030.2	1246.89	1111.51	124.211	126.427	207.835	1156.43	1036.83	875.954	250.806	220.8	217.7
MSTRG.1265	112.187	120.117	150.491	169.12	146.505	197.799	290.181	257.182	220.283	143.867	171.605	179.163
MSTRG.1266	0	0	0	0	0	0	0	0	0	0	0	0
MSTRG.1267	0	0	0	0	0	0	0	0	0	0	0	0
MSTRG.1268	111.713	145.871	162.904	302.236	269.341	148.802	115.459	125.24	148.754	135.404	73.545	79.4212
MSTRG.1269	8.39543	8.17587	9.7278	4.37579	9.95747	11.4999	11.3757	6.29406	6.28746	5.72733	4.79282	5.5862
MSTRG.127	0	0	0	0	0	0	0	0	0	0	0	0
MSTRG.1270	124.916	66.7015	154.338	104.328	128.713	102.036	225.47	121.685	124.935	45.1348	53.9881	64.6866
MSTRG.1271	0	0	0	0	0	0	0	0	0	0	0	0
MSTRG.1272	1.48951	1.9077	4.21054	0.460609	2.12208	0.766663	3.74647	1.92319	1.10955	0.769343	0.16527	0.323838
MSTRG.1273	0	0	0	0	0	0	0	0	0	0	0	0
MSTRG.1274	25.7956	38.6991	25.481	151.617	196.538	77.9906	21.3208	25.4676	27.5908	63.5135	32.9438	33.841
MSTRG.1275	0	0	0	0	0	0	0	0	0	0	0	0
MSTRG.1276	0	0	0	0	0	0	0	0	0	0	0	0
MSTRG.1277	0	0	0	0	0	0	0	0	0	0	0	0
MSTRG.1278	0	0	0	0	0	0	0	0	0	0	0	0
MSTRG.1279	0.744756	0.476926	0.290382	0.153536	2.28532	0.348483	1.08988	1.16557	1.40543	0.34193	0	0.242878
MSTRG.128	41.9095	44.8992	38.6934	65.253	68.3148	53.8058	29.9718	37.3564	45.1957	54.5379	60.9294	61.2863
MSTRG.1280	0.0677051	0.136265	0.0725955	0	0	0	0.0681177	0.116557	0.29588	0	0.11018	0.0809594
MSTRG.1281	0.27082	0.136265	0.508169	0	0	0	0.749295	0.69934	0.22191	0	0	0.323838
MSTRG.1282	0.27082	0.136265	0.435573	0	0	0	0.272471	0.407948	0	0	0.0550899	0
MSTRG.1283	0.0677051	0.136265	0.0725955	0	0	0	0	0.116557	0.0739701	0	0	0
MSTRG.1284	2.6405	1.56704	0.580764	0.383841	1.38752	0.20909	0.613059	1.51524	0.961611	0.769343	0.330539	0.728635
MSTRG.1285	0	0	0	0	0	0	0	0	0	0	0	0
MSTRG.1286	1.2864	0.545058	0.362978	0.153536	0.0816186	0.348483	0.136235	0.407948	0.961611	0.0854826	0	0.161919
MSTRG.1287	0.609346	0.61319	0.871147	5.0667	0.734567	1.53333	1.63482	1.28212	2.14513	6.92409	15.921	3.80509
MSTRG.1288	0	0	0	0	0	0	0	0	0.14794	0	0.11018	0
MSTRG.1289	0.473936	0.476926	0.217787	0.0767682	0.0816186	0.348483	0.204353	0.0582783	0.14794	0.170965	0.440719	0
MSTRG.129	635.819	541.447	467.733	343.691	410.46	518.195	240.319	306.661	326.208	487.849	492.614	496.362
MSTRG.1290	146.175	93.0687	107.441	96.037	110.756	174.311	155.785	136.43	124.122	103.006	73.9307	48.4947
MSTRG.1291	6.90592	6.3363	4.71871	1.07475	0.489711	1.53333	3.0653	3.20531	2.73689	0.683861	1.04671	0.0809594
MSTRG.1292	103.453	107.104	94.5194	83.1399	95.657	100.503	72.0004	81.9976	92.7585	101.297	95.4708	101.037
MSTRG.1293	4.19772	2.92969	2.83123	4.91316	9.46776	5.36664	4.76824	3.72981	3.77247	1.70965	0.385629	1.78111
MSTRG.1294	0	0	0	0	0	0	0	0	0	0	0	0
MSTRG.1295	154.977	158.68	145.772	102.639	110.43	189.505	101.359	128.562	129.965	182.847	141.251	140.465
MSTRG.1296	41.774	42.0376	39.7098	55.5802	50.6035	34.012	24.1137	25.2345	28.8483	40.6897	40.3809	45.5802
MSTRG.1297	36.493	44.1497	44.2107	60.7236	75.8237	52.2028	57.5594	46.1564	40.9794	59.2394	46.9366	41.0464
MSTRG.1298	53.6901	72.9015	49.8731	62.4893	71.4979	117.857	34.6719	54.5485	38.0946	86.8503	110.786	77.4782
MSTRG.1299	175.627	164.948	113.539	155.225	257.996	136.884	106.264	122.21	74.118	126.001	59.442	50.1948
MSTRG.13	0	0	0	0	0	0	0	0	0	0	0	0
MSTRG.130	0.13541	0	0.0725955	0.0767682	0	0	0.136235	0.233113	0.517791	0.170965	0.550899	0.404797
MSTRG.1300	0.541641	0.0681323	0	0.537377	0.408093	2.43938	0	0	0	0.427413	0.22036	0
MSTRG.1301	46.6488	32.976	27.2959	8.29096	12.7325	11.2212	15.5308	18.5908	16.7172	18.8916	18.5102	19.5922
MSTRG.1302	3.58837	2.45276	2.25046	0.307073	0.979423	1.18484	1.9073	1.69007	1.77528	1.4532	0.661079	0.728635
MSTRG.1303	44.6177	49.5321	46.5337	58.1903	60.2345	66.1421	32.9008	42.0187	41.2753	59.2394	48.0935	61.934
MSTRG.1304	33.1755	50.2135	22.3594	8.82834	25.6282	10.7333	15.8033	13.812	15.4597	8.8047	9.97127	14.6537
MSTRG.1305	516.048	392.101	576.263	255.715	427.273	233.554	1834.48	999.124	726.46	253.541	224.436	246.764
MSTRG.1306	77.1838	81.6224	52.8496	81.6814	54.6844	78.8269	47.478	69.5261	73.6742	76.5924	82.9654	94.4797
MSTRG.1307	119.499	128.361	121.598	117.609	96.3915	130.751	74.7251	84.1539	84.2519	104.118	105.497	97.799
MSTRG.1308	270.143	256.314	322.76	344.305	274.728	149.918	515.31	412.727	422.517	231.572	286.523	337.439
MSTRG.1309	0	0	0	0	0	0	0.272471	0.233113	0.29588	0	0	0.161919
MSTRG.131	211.849	194.722	199.638	127.665	190.824	140.021	115.664	118.48	123.826	142.67	135.356	149.532
MSTRG.1310	0	0	0	0	0	0	0	0	0	0	0	0
MSTRG.1311	84.022	129.179	77.1691	144.631	113.858	100.363	30.4486	26.808	30.5496	128.053	128.029	126.054
MSTRG.1312	46.7165	83.8027	26.7152	6.5253	8.56995	5.43634	1.56671	3.61326	8.72847	4.87251	8.26349	9.39129
MSTRG.1313	0	0	0	0	0	0	0	0	0	0	0.0550899	0
MSTRG.1314	0.473936	0.204397	0.435573	0.460609	0.0816186	0.278787	0	0	0.0739701	0.256448	0.385629	1.13343
MSTRG.1315	0	0	0	0	0	0	0	0	0	0	0	0
MSTRG.1316	102.776	104.651	93.2127	88.6673	94.5143	102.942	69.2076	90.7977	79.8137	113.179	120.096	145.97
MSTRG.1317	0.880166	0.749455	0.217787	1.76567	3.01989	2.23029	0.476824	0.116557	0.29588	1.70965	3.91138	5.66716
MSTRG.1318	143.264	206.1	173.503	130.813	106.186	141.066	79.902	114.634	140.469	98.8178	115.799	96.0988
MSTRG.1319	102.641	156.159	80.5085	51.0508	51.8278	52.2725	15.1902	29.0226	33.1386	66.5909	67.8708	64.1199
MSTRG.132	7.78609	4.90552	7.11436	7.21621	1.95885	16.5878	39.917	27.7988	19.5281	6.06926	2.42396	2.1859
MSTRG.1320	18.2804	19.8946	25.1907	56.1175	127.896	53.8058	93.9343	53.6161	39.426	56.6749	37.1306	37.6461
MSTRG.1321	0	0	0	0	0	0	0	0	0	0	0	0
MSTRG.1322	15.4368	18.4638	9.8004	26.1012	24.9753	22.5817	9.264	7.16824	7.9148	12.8224	18.8408	18.1349
MSTRG.1323	0	0	0	0	0	0	0	0	0	0	0	0
MSTRG.1324	7.04133	7.08575	7.40475	16.3516	11.0185	10.803	7.28859	7.51791	7.1751	11.6256	16.0312	17.3253
MSTRG.1325	6.77051	8.51653	6.96917	2.37981	9.54937	4.1121	13.0105	11.306	11.6133	3.07737	4.73773	3.23838
MSTRG.1326	540.828	492.256	431.653	319.893	816.023	357.195	382.208	415.641	399.882	424.848	445.953	482.437
MSTRG.1327	0	0	0	0	0	0	0	0	0	0	0	0
MSTRG.1328	29.3163	23.0968	20.1816	27.9436	28.9746	40.1453	24.9311	27.9736	30.9195	43.0832	28.206	29.3073
MSTRG.1329	49.5601	33.2485	52.4866	55.3499	57.6227	31.0847	72.8178	85.7274	75.5974	65.1377	69.5786	67.3582
MSTRG.133	9.2756	3.81541	16.5518	23.2608	37.2997	59.8694	50.1346	42.8346	30.7716	14.1901	8.37367	5.34332
MSTRG.1330	0	0	0	0	0	0	0	0	0	0	0	0
MSTRG.1331	0	0	0	0	0	0	0	0	0	0	0	0
MSTRG.1332	0.0677051	0	0	0.153536	0	0	0.136235	0.291392	0	0	0.330539	0.242878
MSTRG.1333	96.0058	71.8795	55.6082	55.8872	55.1742	47.5331	30.8573	34.2677	30.5496	45.0493	59.3318	71.3253
MSTRG.1334	57.5493	62.2047	52.1236	52.663	49.3792	51.5755	36.1705	39.5127	39.3521	56.2475	61.3702	66.7915
MSTRG.1335	313.61	335.279	331.326	612.917	534.194	495.055	282.007	340.987	319.847	510.502	476.968	456.125
MSTRG.1336	46.378	35.0881	24.1017	129.124	88.8826	101.478	20.4353	21.7961	27.9607	249.267	242.561	298.012
MSTRG.1337	41.3678	34.7474	33.7569	24.5658	16.6502	15.1242	13.6917	22.4372	24.0403	24.7045	29.418	39.6701
MSTRG.1338	160.664	177.008	208.204	312.754	448.657	239.966	357.754	300.017	251.794	292.265	162.901	146.698
MSTRG.1339	509.549	486.737	505.773	778.737	631.238	909.263	360.07	376.77	467.787	877.393	1295.55	1501.55
MSTRG.134	60.1898	59.8882	50.0183	28.0972	42.8498	57.7088	63.9625	45.8651	51.7051	38.3817	58.3402	51.0044
MSTRG.1340	0	0	0	1.6889	1.14266	0.278787	0	0	0	2.39351	8.7593	8.90554
MSTRG.1341	0	0	0	0	0	0	0	0	0	0	0	0
MSTRG.1342	195.261	215.23	206.026	112.696	257.099	145.387	289.5	269.363	209.261	104.545	50.4624	47.6041
MSTRG.1343	0	0	0	0	0	0	0	0	0	0	0	0
MSTRG.1344	273.596	260.606	301.562	266.232	361.407	233.066	271.994	340.054	278.201	160.878	133.758	122.815
MSTRG.1345	214.287	494.504	363.413	0.230305	9.71261	1.39393	35.4212	139.227	176.271	1.02579	3.41557	2.91454
MSTRG.1346	0	0.272529	0.0725955	0	0	0	0.817412	0.0582783	0.36985	0	0	0.647675
MSTRG.1347	0	0	0	0	0	0	0	0	0	0	0	0
MSTRG.1348	1.76033	2.1121	1.81489	0.230305	0.816186	3.41514	4.76824	2.6808	1.55337	0.598378	0.27545	0.0809594
MSTRG.1349	45.1593	46.3981	37.6045	33.3942	23.1797	63.7028	35.2168	31.7617	32.5468	64.3684	70.7905	56.4287
MSTRG.135	2.36968	1.15825	1.23412	0	0.163237	0.41818	2.17977	0.874175	2.2191	0.170965	0.11018	0.728635
MSTRG.1350	0	0	0	0	0	0	0	0	0	0	0	0
MSTRG.1351	627.288	569.586	772.417	545.745	651.316	823.745	795.138	927.034	769.954	614.107	615.465	607.115
MSTRG.1352	24.3738	38.0859	2.25046	2.68689	0.163237	3.83332	2.11165	12.8212	5.25188	3.24834	1.43234	1.78111
MSTRG.1353	0	0	0	0	0	0	0	0	0	0	0	0
MSTRG.1354	77.6577	78.8971	76.3705	84.6753	71.253	76.1785	118.32	106.766	110.289	171.222	309.771	202.803
MSTRG.1355	39.5398	31.409	46.0982	15.3536	25.2201	13.4515	46.5925	48.3127	57.3268	53.4266	82.0289	52.6236
MSTRG.1356	80.6368	71.4707	75.8623	83.3703	86.8422	45.5816	45.2983	55.9472	64.0581	61.5474	60.3235	58.2098
MSTRG.1357	12.2546	8.244	15.0999	14.3557	5.79492	8.08481	163.755	55.6558	38.0946	36.843	43.6312	50.5996
MSTRG.1358	52.8777	49.7365	45.7352	51.665	48.7263	46.1392	28.5413	35.375	41.941	61.8894	54.539	57.0764
MSTRG.1359	69.1269	71.0619	47.7679	49.4387	36.2387	76.3875	40.4619	61.2505	55.5515	56.162	68.6971	63.4722
MSTRG.136	47.4613	38.2903	34.0473	30.0164	54.9293	53.9452	21.1165	16.2014	25.0759	28.7221	74.8121	96.5846
MSTRG.1360	74.2725	102.539	76.0801	38.7679	45.1351	85.3784	42.846	52.3922	55.1077	70.7796	57.8995	89.4602
MSTRG.1361	0	0	0	0	0	0	0	0	0	0	0	0
MSTRG.1362	6.36428	9.94731	11.4701	8.4445	7.42729	18.2605	13.9641	12.2967	11.5393	3.59027	6.17007	3.96701
MSTRG.1363	52.7423	59.3432	70.4177	95.1926	191.396	101.409	81.06	69.0016	55.4036	58.4701	34.321	34.4887
MSTRG.1364	61.2731	61.9322	64.2471	25.487	41.3806	27.5999	43.9359	48.4293	34.544	27.098	15.6455	14.4917
MSTRG.1365	174.341	174.282	181.053	165.589	172.134	172.987	154.15	154.612	193.728	221.4	190.281	175.844
MSTRG.1366	39.269	44.0816	45.1544	58.6509	48.6447	57.9876	21.5933	30.8875	29.2921	64.1974	49.6911	35.2174
MSTRG.1367	0.338525	0.0681323	0.362978	0.153536	0.489711	0.557573	0.0681177	1.10729	0.0739701	0.0854826	0.330539	0.161919
MSTRG.1368	0	0	0	0	0	0	0	0	0	0	0	0
MSTRG.1369	222.817	218.228	330.963	321.121	427.437	438.671	1159.84	711.404	471.633	215.245	243.167	229.439
MSTRG.137	50.8465	57.2311	30.7805	39.075	55.9087	58.5452	52.655	38.0558	40.6096	41.8865	45.4492	42.5847
MSTRG.1370	31.8214	40.8112	33.7569	162.749	320.843	185.951	48.2273	40.7948	38.0206	50.3492	58.8911	29.955
MSTRG.1371	0	0	0	0	0	0	0	0	0	0	0	0
MSTRG.1372	0	0	0	0	0	0	0	0	0	0	0	0
MSTRG.1373	33.988	37.8815	43.4121	21.188	20.4863	27.3211	14.2366	22.5537	30.6236	17.2675	16.5821	18.2159
MSTRG.1374	0	0.0681323	0.145191	0	0	0	0	0	0.0739701	0	0	0
MSTRG.1375	0.0677051	0.0681323	0.290382	0	0.0816186	0	0.681177	0.34967	0.813671	0	0.16527	0
MSTRG.1376	17.8741	33.9299	15.1725	13.588	15.6708	15.2636	2.52035	2.73908	5.25188	18.2078	35.0372	15.3013
MSTRG.1377	701.56	1078.33	664.322	490.165	336.922	316.702	437.656	677.427	1246.62	549.995	567.096	532.227
MSTRG.1378	217.063	207.463	158.476	239.594	160.299	247.772	148.701	155.254	175.531	204.731	257.931	249.598
MSTRG.1379	0	0	0	0	0	0	0	0	0	0	0	0
MSTRG.138	0	0	0	0	0	0	0	0	0	0	0	0
MSTRG.1380	0	0	0	0	0	0	0	0	0	0	0	0
MSTRG.1381	0	0	0	0	0	0	0	0	0	0	0	0
MSTRG.1382	0.0677051	0	0.0725955	0	0	0	0	0	0	0	0	0
MSTRG.1383	24.7801	34.3387	28.4575	67.4025	66.6008	55.5482	16.2801	19.2901	21.8212	67.3603	104.726	108.486
MSTRG.1384	0	0	0	0	0	0	0	0	0	0	0	0
MSTRG.1385	0	0	0	0	0	0	0	0	0	0	0	0
MSTRG.1386	0	0	0	0	0	0	0	0	0	0	0	0
MSTRG.1387	63.8459	100.018	70.1273	32.0123	30.1989	51.6452	55.9246	47.8465	59.7678	39.4929	42.1989	48.7376
MSTRG.1388	0	0	0	0	0	0	0	0	0	0	0	0
MSTRG.1389	89.2353	89.662	85.2998	76.6147	73.7832	79.3148	70.3656	78.2678	83.5862	105.827	123.677	127.673
MSTRG.139	0	0.0681323	0	0.0767682	0	0	0.0681177	0	0	0	0	0.161919
MSTRG.1390	0.13541	0.272529	0.0725955	0.153536	0.0816186	0.62727	0.272471	0.34967	0.36985	0.0854826	2.64432	2.50974
MSTRG.1391	0	0.0681323	0	0	0	0.139393	0.408706	0.116557	0.14794	0	0.16527	0
MSTRG.1392	1.76033	1.97584	1.74229	2.45658	2.77503	2.99696	10.422	10.0822	15.2378	0.769343	6.33534	2.9955
MSTRG.1393	0	0	0	0	0	0	0	0	0	0	0	0
MSTRG.1394	36.0191	35.2244	39.5646	70.7035	64.7235	50.2513	81.8775	98.9566	104.964	55.9056	85.4995	76.6686
MSTRG.1395	4.19772	2.79342	5.29947	6.06469	2.36694	6.89997	1.08988	2.21458	2.81086	2.47899	5.28863	6.88155
MSTRG.1396	0	0	0	0	0	0	0	0	0	0	0	0
MSTRG.1397	18.9574	21.1891	16.1888	28.1739	17.3031	137.163	8.44659	12.5881	8.6545	27.1835	41.4276	22.3448
MSTRG.1398	0	0	0	0	0	0	0	0	0	0	0	0
MSTRG.1399	182.871	112.827	325.083	424.989	771.051	465.922	1803.21	1140.1	749.169	226.529	165.27	149.046
MSTRG.14	5.68723	0.545058	0.943742	0.0767682	0	0	0	0	0	0	0	0
MSTRG.140	45.1593	49.6684	39.0564	67.4025	112.96	58.2664	42.7098	51.8094	40.1657	39.6639	23.5785	24.1259
MSTRG.1400	0	0	0	0	0	0	0	0	0	0	0	0
MSTRG.1401	241.301	181.709	205.3	86.8248	358.795	69.0694	914.616	338.481	344.922	887.651	820.674	1294.22
MSTRG.1402	131.28	68.6773	8.71147	2.37981	8.48833	3.48483	3.67835	2.09802	3.6985	4.18865	9.47547	12.6297
MSTRG.1403	105.823	35.565	323.849	1128.65	1613.52	839.148	1903.62	1046.8	669.133	597.267	176.398	207.337
MSTRG.1404	0	0	0	0	0	0	0	0	0	0	0	0
MSTRG.1405	78.4702	69.0861	71.2162	28.7881	69.539	68.93	53.3361	64.9221	64.4279	68.3006	62.4169	59.5861
MSTRG.1406	165.336	101.449	126.607	172.114	147.73	128.521	80.1064	110.845	126.341	200.2	240.853	340.192
MSTRG.1407	9.74953	11.5144	3.62978	7.36975	5.38683	12.3363	1.97541	3.14703	2.58895	7.8644	9.75091	11.6582
MSTRG.1408	1.15099	0.885719	1.5971	1.07475	0.734567	0.487877	0.0681177	1.04901	0.813671	0.940308	1.87306	2.67166
MSTRG.1409	161.138	161.405	180.11	121.371	163.237	139.393	258.847	218.427	235.817	93.005	72.1127	71.7301
MSTRG.141	116.317	112.623	97.7136	94.7319	121.04	112.421	64.3031	79.9579	78.1124	77.2762	85.3894	77.9639
MSTRG.1410	39.0658	41.6969	44.6463	38.1538	20.8127	29.412	13.4192	21.0385	31.2893	44.6219	35.1474	40.7226
MSTRG.1411	0	0	0	0	0	0	0	0	0	0	0	0
MSTRG.1412	0.880166	0.681323	0.217787	0.383841	0.244856	0.41818	0.476824	0.34967	0.44382	1.02579	0.936529	1.29535
MSTRG.1413	0	0	0	0	0	0	0	0	0	0	0	0
MSTRG.1414	584.16	537.836	447.043	342.386	326.638	618.488	323.014	312.605	367.409	448.954	644.497	674.473
MSTRG.1415	137.577	82.8488	72.8133	41.3781	58.9286	41.4695	40.5981	45.1074	45.7135	31.9705	68.0911	86.8695
MSTRG.1416	27.082	31.2046	25.5536	15.8142	12.5693	27.809	23.5006	26.3418	28.7744	36.0736	28.1509	39.3463
MSTRG.1417	188.356	183.753	219.166	357.586	567.249	229.651	389.906	288.07	242.326	280.297	187.526	167.91
MSTRG.1418	0	0	0	0	0	0	0	0	0	0	0	0
MSTRG.1419	211.037	162.018	137.351	74.9258	75.5788	113.466	92.1632	107.99	157.186	201.14	137.78	173.577
MSTRG.142	188.559	245.617	191.943	312.523	335.208	186.02	181.057	215.28	262.964	311.157	307.842	321.085
MSTRG.1420	236.832	241.052	236.879	285.962	270.974	365.629	155.376	207.354	235.373	255.336	285.696	326.347
MSTRG.1421	41.097	33.3848	21.9239	31.3982	38.6056	44.2574	22.002	21.3299	24.3362	30.1753	42.4743	40.3988
MSTRG.1422	0.947871	0.953852	0.217787	2.30305	1.46913	1.95151	0	0.524505	0.36985	0.512895	0.495809	0.971513
MSTRG.1423	551.593	658.294	658.805	737.435	927.758	1093.05	682.948	650.153	594.941	1063.15	1018.67	997.177
MSTRG.1424	0	0	0	0	0	0	0	0	0	0	0	0
MSTRG.1425	41.8417	42.7871	38.766	118.914	56.3984	71.7179	21.1165	26.3418	32.8427	64.0264	69.6887	71.3253
MSTRG.1426	0	0	0	0	0	0	0	0	0	0	0	0
MSTRG.1427	102.167	146.007	148.095	505.288	147.648	180.863	103.198	103.386	107.922	231.487	249.723	135.283
MSTRG.1428	62.3564	71.1301	63.8841	43.5276	68.1515	40.215	51.7694	62.0664	77.0028	51.546	46.2755	59.829
MSTRG.1429	2.36968	3.20222	2.54084	0.153536	1.06104	1.67272	3.26965	2.9722	4.73408	0.512895	0.936529	1.94303
MSTRG.143	205.35	181.368	151.434	88.9743	144.873	101.478	86.5095	106.941	143.058	93.347	123.016	128.078
MSTRG.1430	0	0	0	0	0	0	0	0	0	0	0	0
MSTRG.1431	0	0	0	0	0	0	0	0	0	0	0	0
MSTRG.1432	50.7788	60.9784	42.541	11.7455	22.037	22.8605	31.9472	25.3511	26.4073	17.353	16.3617	20.3208
MSTRG.1433	120.854	145.19	151.434	99.5683	166.828	106.566	121.113	150.766	151.491	117.624	107.095	146.294
MSTRG.1434	0	0	0	0	0	0	0	0	0	0	0	0
MSTRG.1435	349.087	293.241	402.179	480.339	293.174	427.519	363.612	426.772	407.353	466.393	557.29	587.604
MSTRG.1436	203.048	228.72	209.874	242.05	45.8696	165.53	96.2503	150.533	165.101	160.707	132.436	240.53
MSTRG.1437	169.06	132.108	136.697	185.549	189.11	133.748	132.216	142.665	166.803	242.172	181.411	201.913
MSTRG.1438	77.8609	85.5741	78.4758	86.1339	77.7009	89.5602	62.8045	60.9009	68.7182	71.6344	96.6828	94.9654
MSTRG.1439	331.213	284.111	339.82	764.995	640.461	497.495	350.534	325.834	303.203	359.625	460.882	515.793
MSTRG.144	5.48411	4.2242	3.2668	4.75963	8.89643	7.73633	2.17977	3.84637	3.84644	4.27413	4.68264	3.48126
MSTRG.1440	0	0	0	0	0	0	0	0	0	0	0	0
MSTRG.1441	0	0	0	0	0	0	0	0	0	0	0	0
MSTRG.1442	0.880166	0.408794	0.435573	0.997986	1.95885	1.53333	1.70294	0.582783	0.887641	0.256448	0.661079	0.647675
MSTRG.1443	16.4523	13.9671	16.2614	32.78	48.8079	30.109	25.1354	20.8636	18.4185	13.3353	11.624	8.50074
MSTRG.1444	175.085	166.72	166.897	440.189	373.242	266.659	206.328	211.9	180.043	252.772	270.491	229.763
MSTRG.1445	459.514	350.064	515.864	1998.2	1323.12	1074.51	1310.99	938.456	1006.14	1830.87	2583.17	2765.66
MSTRG.1446	0	0	0	0	0	0	0	0	0	0	0	0
MSTRG.1447	0	0	0	0	0	0	0	0	0	0	0	0
MSTRG.1448	0	0	0	0	0	0	0	0	0	0	0	0
MSTRG.1449	0	0	0	0	0	0	0	0	0	0	0	0
MSTRG.145	0	0	0	0	0	0	0	0	0	0	0	0
MSTRG.1450	0	0	0	0	0	0	0	0	0	0	0	0
MSTRG.1451	0	0	0	0	0	0	0	0	0	0	0	0
MSTRG.1452	178.741	204.533	179.674	214.414	241.754	237.526	148.292	156.827	167.468	243.369	227.246	215.838
MSTRG.1453	42.5188	36.9958	29.619	14.2789	14.5281	17.8423	10.3539	18.008	22.4129	9.91598	11.2934	10.7676
MSTRG.1454	256.061	163.586	182.36	355.053	245.917	528.301	78.4035	116.848	142.244	281.665	346.35	432.161
MSTRG.1455	113.677	113.44	120.872	45.2165	40.4828	72.2754	101.495	101.404	112.952	78.302	73.4349	80.7975
MSTRG.1456	0	0	0	0	0	0	0	0	0	0	0	0
MSTRG.1457	251.389	308.435	341.562	225.161	312.354	331.617	288.955	312.547	341.002	232.684	231.212	250.165
MSTRG.1458	59.3774	55.0509	48.8568	76.845	88.8826	60.2876	40.0532	43.3008	50.7435	116.171	121.528	106.624
MSTRG.1459	327.693	366.347	258.731	317.59	453.065	279.414	131.808	169.998	150.307	346.546	441.215	420.827
MSTRG.146	0	0	0	0	0	0	0	0	0	0	0	0
MSTRG.1460	204.605	174.487	189.039	152.001	229.103	236.62	169.068	153.738	161.403	169.341	132.436	124.435
MSTRG.1461	83.0742	79.7829	86.0257	94.1178	65.5397	62.5876	60.1479	66.4956	75.0796	94.5437	117.011	125.325
MSTRG.1462	93.8393	82.6444	97.7136	52.8165	56.1536	52.8998	47.8867	55.1896	55.1817	76.3359	85.4995	84.2788
MSTRG.1463	0.880166	1.15825	1.74229	23.1072	8.81481	32.2696	0.88553	0.990732	1.70131	28.3802	23.4132	25.2593
MSTRG.1464	240.353	56.686	26.2796	5.52731	2.44856	5.22725	1.97541	4.37088	6.13952	7.8644	3.91138	4.85757
MSTRG.1465	0	0	0	0	0	0	0	0	0	0	0	0
MSTRG.1466	33.7171	26.9804	21.3431	17.7335	25.9547	27.0423	22.8194	20.8054	24.3362	38.2962	32.8336	30.2788
MSTRG.1467	44.2791	43.264	35.2814	46.1377	60.8875	59.521	48.9085	49.3618	46.8231	52.9992	44.0168	43.5562
MSTRG.1468	176.913	179.324	192.015	197.217	138.67	188.042	125.95	173.436	186.996	201.482	251.596	242.15
MSTRG.1469	42.1126	30.0463	34.6281	12.5132	11.4266	12.2666	34.127	28.1484	29.0702	26.756	21.5402	23.964
MSTRG.147	105.823	101.79	86.6791	76.3843	74.4361	77.433	63.8944	77.4519	82.3287	96.6808	86.8768	83.793
MSTRG.1470	4.80706	4.90552	7.91291	5.52731	7.18244	3.62423	6.06247	4.3126	6.13952	5.47088	7.82277	6.88155
MSTRG.1471	3.9946	2.04397	4.21054	4.60609	7.0192	2.0212	4.70012	4.13776	5.39982	3.50479	3.69102	7.28635
MSTRG.1472	39.8106	46.7387	52.414	73.9278	98.432	62.3785	63.6219	58.5697	60.2116	75.1392	55.5857	72.2158
MSTRG.1473	71.0226	89.662	81.4522	150.773	206.413	210.972	68.1177	69.9923	62.0609	195.841	225.097	181.187
MSTRG.1474	249.358	101.858	333.867	246.349	89.0459	179.608	266.34	445.363	477.773	344.067	505.891	488.023
MSTRG.1475	86.8656	108.875	66.3523	91.3541	52.9705	52.4816	28.6094	45.5737	67.3867	85.2261	89.5762	97.3942
MSTRG.1476	80.8399	93.4774	60.0365	71.3176	41.6255	47.3937	19.7541	27.9736	37.7247	74.7118	71.2313	94.7225
MSTRG.1477	71.5643	59.5476	90.8896	161.904	163.727	84.333	74.7932	141.849	152.23	102.408	113.595	99.3372
MSTRG.1478	4.06231	3.54288	6.461	9.36572	9.79423	6.203	12.8061	14.2199	13.7584	10.4289	10.412	8.74362
MSTRG.1479	4.06231	2.92969	4.28314	3.07073	1.06104	2.23029	3.26965	3.03047	3.99438	3.50479	3.47066	3.96701
MSTRG.148	22.8843	22.8243	15.0273	16.889	27.6687	29.2726	13.2148	10.8981	16.3474	20.2594	21.0994	21.859
MSTRG.1480	329.114	342.16	372.56	430.362	325.821	384.726	193.999	263.185	289.667	331.159	379.404	301.331
MSTRG.1481	79.0118	52.7344	64.8278	27.7133	46.2777	80.0815	84.9427	84.6202	84.2519	96.0824	59.7726	75.778
MSTRG.1482	18.822	13.5583	11.3975	5.52731	7.0192	20.0726	12.3974	12.1219	11.6873	21.5416	14.2132	18.5397
MSTRG.1483	461.546	430.664	482.034	918.838	703.715	741.294	256.191	375.954	464.828	967.834	1010.79	1061.86
MSTRG.1484	32.0922	42.5145	35.1362	31.8588	35.4225	47.324	15.8714	20.2226	31.4373	47.1009	46.9366	54.8095
MSTRG.1485	231.01	185.592	208.277	144.324	272.933	158.769	240.592	231.132	239.959	225.759	273.962	250.731
MSTRG.1486	29.6548	29.7057	23.521	23.5678	21.1392	21.6757	13.3511	16.4345	24.4841	38.2962	28.3162	35.0554
MSTRG.1487	134.869	110.102	115.209	76.3076	84.1488	82.8693	78.4716	92.1381	101.043	116.342	117.066	115.61
MSTRG.1488	64.2521	70.585	113.539	43.1437	36.3203	29.7605	58.3087	81.0652	86.545	26.8415	26.5533	27.85
MSTRG.1489	35.8837	26.5034	28.0219	16.2749	23.9959	24.812	23.4325	24.5352	22.9307	31.714	33.6048	31.4932
MSTRG.149	13.6087	12.877	15.8984	18.5779	31.1783	23.6272	29.0863	23.4862	21.3034	15.3869	15.4803	9.71513
MSTRG.1490	503.32	485.647	574.303	163.439	249.508	829.948	402.712	407.89	522.82	598.122	247.354	277.691
MSTRG.1491	1.76033	1.9077	3.84756	1.84244	4.32578	2.64847	2.72471	3.67154	2.29307	1.62417	0.936529	2.1859
MSTRG.1492	96.0058	149.482	164.792	94.7319	105.206	114.233	322.537	288.536	286.93	104.545	93.763	112.372
MSTRG.1493	145.227	146.212	125.518	74.4651	84.8017	73.9482	93.3212	83.338	86.0272	96.5953	95.2505	92.9414
MSTRG.1494	0	0	0	0	0	0	0	0	0	0	0	0
MSTRG.1495	248.816	105.605	219.747	362.96	267.056	301.159	96.1822	90.9725	60.6555	827.471	1483.79	1102.02
MSTRG.1496	0.947871	0.136265	1.23412	8.29096	3.01989	2.29999	0.817412	1.22385	0.29588	5.21444	56.3019	43.88
MSTRG.1497	0.203115	0.136265	0	0.690914	1.06104	0.41818	0.136235	0	0.14794	1.62417	18.8408	8.33882
MSTRG.1498	2.23427	2.1121	1.01634	1.4586	1.3059	1.32424	0.681177	2.09802	1.18352	0.598378	2.64432	3.88605
MSTRG.1499	50.1018	64.0443	56.2615	55.0428	36.9732	40.7029	51.0883	53.9075	59.1021	35.0479	45.945	45.7421
MSTRG.15	42.7896	58.1168	38.5482	61.8752	53.1337	70.0451	29.5631	38.6385	46.3792	58.7265	71.672	71.0014
MSTRG.150	0	0	0	0	0	0	0	0	0	0	0	0
MSTRG.1500	146.175	59.3432	128.349	240.284	211.066	176.123	66.2785	61.3671	41.8671	565.553	1199.09	1215.93
MSTRG.1501	0	0	0.435573	2.45658	0.163237	0.41818	0	0	0	1.4532	15.7557	9.31033
MSTRG.1502	1810.84	1668.29	1606.97	644.162	661.6	331.129	561.494	665.014	859.828	910.475	1341.49	1252.85
MSTRG.1503	1.01558	1.15825	0.435573	2.53335	1.14266	1.95151	0.204353	0.524505	0.813671	0.940308	13.1114	8.41978
MSTRG.1504	5.21329	2.86155	4.79131	3.83841	1.79561	18.4696	1.158	1.80663	2.51498	8.71922	3.30539	4.77661
MSTRG.1505	169.33	150.095	181.416	104.251	73.9464	209.787	146.521	196.806	189.511	227.213	223.83	198.917
MSTRG.1506	25.5925	22.143	15.3177	10.9779	6.93758	12.3363	7.15236	8.45036	12.8708	13.2498	18.4	18.2159
MSTRG.1507	30.1965	44.0816	11.8331	7.36975	7.18244	5.99391	5.44941	6.76029	6.13952	5.81281	8.7593	8.50074
MSTRG.1508	814.695	826.921	803.052	684.619	368.753	590.888	418.788	611.165	752.276	742.587	962.476	988.272
MSTRG.1509	185.85	128.77	153.685	117.148	102.023	91.0935	146.725	153.913	170.723	395.87	349.325	288.216
MSTRG.151	21.4625	25.3452	24.6825	21.3416	24.4856	23.7666	20.844	23.5445	25.5936	21.8835	21.0994	21.859
MSTRG.1510	4.46854	3.40661	3.92016	2.91719	2.85665	3.41514	4.08706	6.81857	6.21349	4.10316	4.3521	3.48126
MSTRG.1511	2803.4	2417.13	2880.81	4219.87	2304.75	1327.86	2928.11	3052.21	3113.92	2122.36	1663.94	2037.26
MSTRG.1512	0	0	0	0	0	0	0	0	0	0	0	0
MSTRG.1513	0	0	0	0	0	0	0.136235	0	0	0	0	0
MSTRG.1514	273.393	266.942	252.778	228.923	187.396	231.811	237.39	227.052	228.494	270.21	282.721	288.539
MSTRG.1515	1.55722	1.63517	2.10527	1.22829	0.652949	0.20909	2.86094	2.9722	3.10674	1.19676	0.550899	0.566716
MSTRG.1516	475.087	524.823	600.22	922.83	1110.91	880.687	1150.24	989.158	666.248	633.084	294.786	271.133
MSTRG.1517	12.9317	1.97584	0.435573	3.99195	11.345	3.48483	0.681177	0.815897	1.25749	9.57405	2.7545	4.37181
MSTRG.1518	27.9622	17.2375	13.5754	9.82633	13.6303	12.5454	9.19589	9.1497	9.32023	5.47088	6.0048	1.45727
MSTRG.1519	0	0	0	0	0	0	0.408706	0.116557	0	0.0854826	0	0
MSTRG.152	0	0	0	0	0	0	0	0	0	0	0	0
MSTRG.1520	0	0	0	0	0	0	0	0	0	0	0	0
MSTRG.1521	80.0951	98.1786	81.307	108.32	99.7379	107.054	121.386	105.659	112.656	119.761	138.496	129.211
MSTRG.1522	96.5475	173.056	124.937	41.3781	32.9739	41.2604	189.095	134.856	135.957	24.0206	24.3497	21.2114
MSTRG.1523	221.057	219.386	174.883	98.033	112.144	192.851	164.3	168.366	205.711	157.63	201.739	168.477
MSTRG.1524	0	0	0	0	0	0	0	0	0	0	0	0
MSTRG.1525	515.642	409.339	746.427	645.62	662.988	863.333	1583.4	1189.81	1030.03	444.766	384.693	408.845
MSTRG.1526	0	0	0	0	0	0	0	0	0	0	0	0
MSTRG.1527	9.3433	10.4924	7.62253	4.06871	5.14197	5.64543	5.72189	3.78809	3.92041	8.37729	8.7593	14.006
MSTRG.1528	0	0	0	0	0	0	0	0	0	0	0	0
MSTRG.1529	56.8046	54.7102	41.7424	23.3375	23.8326	30.1787	28.337	28.9643	30.5496	44.9638	48.2588	45.823
MSTRG.153	6.56739	26.9122	12.922	13.1274	29.5459	37.0089	7.90165	7.57618	7.69289	68.2151	66.5486	82.6596
MSTRG.1530	116.859	128.906	114.411	140.946	124.632	106.218	111.032	108.106	118.648	154.552	159.375	130.345
MSTRG.1531	0	0.272529	0	0	0	0	0	0	0	0	0	0
MSTRG.1532	0.13541	0.476926	0.362978	0	0	0	0.613059	0.116557	0.739701	0	0	0.161919
MSTRG.1533	0.812461	0.817587	1.45191	0.614146	0.897804	0.278787	0.88553	0.582783	1.10955	0.34193	1.1018	0.566716
MSTRG.1534	9.68183	10.4924	9.36483	8.52127	4.08093	12.6848	10.3539	7.92586	9.02435	13.1643	8.86948	10.4438
MSTRG.1535	0	0	0	0	0	0	0	0	0	0	0	0
MSTRG.1536	245.769	209.37	234.266	326.725	335.371	183.929	181.806	213.59	211.776	267.646	277.102	306.755
MSTRG.1537	221.26	257.608	263.812	354.823	300.275	180.584	241.477	266.973	342.777	363.899	388.439	404.878
MSTRG.1538	123.494	97.1566	128.349	96.1905	66.764	112.142	108.239	117.373	128.708	113.777	101.751	103.304
MSTRG.1539	0	0	0	0	0	0	0	0	0	0	0	0
MSTRG.154	1.01558	4.97365	1.08893	0.921218	1.55075	1.18484	0	0	0	1.02579	1.1018	0.323838
MSTRG.1540	65.9448	70.585	59.5283	40.2265	53.0521	161.487	99.9286	64.281	77.7425	59.5813	42.3641	46.6326
MSTRG.1541	103.724	128.429	129.656	212.187	191.967	158.002	124.587	141.267	107.109	158.827	158.659	156.333
MSTRG.1542	7.31215	7.83521	8.2033	5.52731	5.30521	7.38785	6.47118	6.1775	7.32304	8.37729	8.53894	9.14842
MSTRG.1543	137.712	196.289	124.284	94.8087	85.4547	83.636	60.6247	64.9221	78.8521	94.3728	75.8588	91.889
MSTRG.1544	67.028	66.4289	68.385	124.288	100.881	122.666	67.7771	58.628	61.3212	78.9004	72.9941	71.0824
MSTRG.1545	62.0856	68.4048	60.5447	83.0632	51.0932	82.5209	67.3684	66.9035	76.1152	85.8245	86.3259	94.8035
MSTRG.1546	2.57279	3.06595	2.10527	3.3778	2.61179	4.2515	5.65377	3.72981	4.14232	2.99189	3.52575	3.31934
MSTRG.1547	79.9597	74.8092	55.463	63.0267	58.4389	93.3238	54.6985	58.1618	48.0805	98.3049	91.7247	85.4122
MSTRG.1548	168.992	171.08	154.846	161.674	136.466	172.36	203.331	151.932	119.758	136.516	145.382	100.066
MSTRG.1549	253.217	298.964	324.212	88.3602	55.9087	105.66	117.299	205.315	222.65	113.008	163.231	166.453
MSTRG.155	36.7639	42.9233	32.0872	30.1699	58.194	39.9362	46.7968	26.9246	23.3745	35.9027	40.0504	35.7031
MSTRG.1550	0	0	0	0	0	0	0	0	0	0	0	0
MSTRG.1551	0	0	0	0	0	0	0	0	0	0	0	0
MSTRG.1552	12.7963	14.2396	19.746	13.2809	12.7325	18.8878	13.7598	14.0451	12.353	9.91598	9.42038	10.6057
MSTRG.1553	135.478	129.996	122.904	167.892	164.625	135.142	138.415	132.875	143.206	155.065	118.719	115.853
MSTRG.1554	175.627	126.726	145.627	34.3154	42.8498	58.5452	62.8045	77.6268	95.4954	113.435	97.4541	107.838
MSTRG.1555	102.641	104.106	91.4704	87.9763	76.4766	97.0875	114.097	112.769	122.568	119.676	110.015	106.381
MSTRG.1556	0	0	0	0	0	0	0	0	0	0	0	0
MSTRG.1557	0	0	0.217787	0	0	0	0	0	0	0	0	0
MSTRG.1558	0	0	0	0	0	0	0	0	0	0	0	0
MSTRG.1559	120.515	133.88	125.082	117.686	71.906	96.4602	62.1914	87.7089	100.155	88.389	118.333	99.2563
MSTRG.156	91.5373	88.2994	82.7589	54.2751	66.6824	52.9695	115.936	103.094	92.8324	53.3411	48.4791	54.1619
MSTRG.1560	0	0	0	0	0	0	0	0	0	0	0	0
MSTRG.1561	0	0	0	0	0	0	0	0	0	0	0	0
MSTRG.1562	12.39	19.8946	14.3739	0.690914	3.67284	1.11515	3.95083	3.43842	7.84083	0.854826	2.03833	2.42878
MSTRG.1563	238.457	365.189	432.887	1.76567	0.979423	2.71817	21.1165	151.582	392.041	1.62417	3.74611	1.70015
MSTRG.1564	0.27082	0.61319	0.290382	0.307073	0.57133	0.0696967	0.544941	1.45696	1.03558	0.0854826	0.22036	0.404797
MSTRG.1565	711.242	618.232	782.87	283.812	343.533	234.39	1361.67	1170.29	978.846	366.549	252.477	249.517
MSTRG.1566	212.933	190.43	268.313	81.144	63.4176	65.724	134.192	170.173	208.744	48.4686	53.1067	62.2578
MSTRG.1567	36.5608	65.5432	71.5792	38.1538	24.7304	40.0059	19.686	38.4637	69.236	47.7848	54.539	48.9805
MSTRG.1568	0	0	0	0	0	0	0	0	0	0	0	0
MSTRG.1569	0	0	0	0	0	0	0	0	0	0	0	0
MSTRG.157	46.1072	48.9871	67.1509	20.7274	19.0987	86.1451	53.6767	63.7565	55.8474	89.5002	86.7115	104.438
MSTRG.1570	0	0	0	0	0	0	0	0	0	0	0	0
MSTRG.1571	15.1659	15.6023	18.6571	22.0325	14.2833	16.2393	16.9613	23.8358	26.3333	20.5158	15.4252	16.3538
MSTRG.1572	89.5061	64.7256	65.0456	37.8467	35.9938	32.618	42.846	41.4942	43.3465	44.7074	57.1282	61.3673
MSTRG.1573	197.225	146.144	202.251	54.8893	37.2997	47.3937	57.1507	97.4997	127.894	120.701	159.651	165.643
MSTRG.1574	0	0	0	0	0	0	0	0	0	0	0	0
MSTRG.1575	161.612	177.008	172.923	197.832	192.049	204.351	215.729	182.062	172.498	211.655	211.821	208.956
MSTRG.1576	56.1952	86.5961	71.434	66.6348	87.5767	75.4815	190.048	119.063	94.8296	76.7633	75.0876	72.4587
MSTRG.1577	0	0	0	0	0	0	0	0	0	0	0	0
MSTRG.1578	4.80706	4.36046	4.79131	10.4405	11.5082	3.62423	8.37847	9.9656	4.58614	12.053	16.0863	9.79609
MSTRG.1579	99.4588	113.372	121.235	146.781	275.463	129.566	526.55	395.535	350.84	138.824	142.738	135.283
MSTRG.158	57.9556	42.3101	59.6009	20.7274	18.2009	41.5392	43.9359	52.975	57.1789	55.3927	49.1953	52.6236
MSTRG.1580	19.0928	18.7364	19.2378	16.1213	22.3635	16.5181	31.811	25.0014	20.7856	24.8754	18.3449	22.1829
MSTRG.1581	0	0	0	0	0	0	0	0	0	0	0	0
MSTRG.1582	0.27082	0.204397	0.435573	0	0.163237	0.0696967	0	0	0.22191	0.256448	1.37725	1.53823
MSTRG.1583	59.5805	56.8223	54.4467	42.7599	48.7263	47.1846	62.3277	60.7843	60.0637	70.6941	51.6743	65.901
MSTRG.1584	158.091	171.421	161.598	149.007	133.12	142.739	169.545	199.662	180.857	130.361	115.634	133.178
MSTRG.1585	119.77	109.489	96.6973	37.7699	41.2174	31.6423	52.7231	74.5963	78.3343	42.0574	59.8827	65.7391
MSTRG.1586	156.602	171.08	185.845	102.178	72.8854	94.0208	169.817	191.095	197.426	129.506	117.948	120.872
MSTRG.1587	4.94247	3.40661	3.55718	2.99396	2.61179	3.20605	2.17977	1.74835	1.99719	5.12895	7.71259	4.61469
MSTRG.1588	68.5853	69.018	53.9385	69.8591	61.4588	92.6966	46.7287	58.3949	52.4448	96.5098	85.9403	89.784
MSTRG.1589	180.908	168.627	170.309	146.09	96.0651	170.269	120.16	177.574	223.094	218.579	226.034	250.893
MSTRG.159	0.541641	1.9077	2.03268	0.383841	0.163237	0.348483	2.58847	0	1.77528	1.11127	1.48743	1.13343
MSTRG.1590	106.568	87.5499	83.3397	65.253	68.0699	108.169	90.5965	97.2083	98.4542	94.2018	71.4516	88.6506
MSTRG.1591	6.90592	8.72093	8.63887	17.1193	17.2215	10.106	3.81459	5.41989	6.65731	27.0125	26.5533	31.898
MSTRG.1592	44.6177	32.4991	36.2252	37.2326	52.644	45.0937	38.0778	37.7061	38.6124	39.151	33.8252	36.2698
MSTRG.1593	78.1994	64.93	59.1654	57.5761	72.5589	66.4906	54.8347	61.1923	53.8502	70.5231	55.4205	55.2143
MSTRG.1594	1.08328	1.36265	1.45191	1.22829	0.652949	0.696967	0.613059	0.69934	0.517791	0.769343	1.76288	1.37631
MSTRG.1595	131.009	157.385	157.532	148.393	131.651	143.715	216.137	180.43	173.756	112.239	116.019	121.277
MSTRG.1596	41.097	19.554	37.5319	22.5698	57.6227	32.6877	22.8194	31.5286	30.4017	21.4561	23.909	22.9115
MSTRG.1597	4.67165	4.49673	5.22688	2.53335	3.59122	1.95151	6.87989	4.60399	3.77247	2.99189	5.50899	5.5862
MSTRG.1598	0	0	0	0	0	0	0	0	0	0	0	0
MSTRG.1599	189.71	196.425	180.618	225.008	236.204	240.802	124.996	138.761	136.919	193.191	236.887	223.286
MSTRG.16	11.0359	10.9693	6.67879	10.9779	11.1817	16.1696	2.99718	3.4967	4.51217	10.6853	10.1365	10.2009
MSTRG.160	0	0	0.0725955	0	0	0	0	0	0.14794	0	0	0
MSTRG.1600	0.13541	0.204397	0.290382	0	0.244856	0.20909	0.0681177	0	0	0.170965	0.11018	0.485757
MSTRG.1601	83.8866	74.6048	44.864	58.4206	67.9883	58.1967	25.0673	25.8173	31.7332	48.1267	55.5857	66.0629
MSTRG.1602	45.0239	56.141	53.0673	72.5459	137.119	83.0087	49.8621	45.2823	38.3905	84.4568	69.1378	126.216
MSTRG.1603	0	0	0	0	0	0	0	0	0	0	0	0
MSTRG.1604	339.947	330.51	299.529	280.357	289.256	343.883	181.397	248.849	246.69	371.165	363.869	340.92
MSTRG.1605	57.3462	69.0861	50.7443	44.2185	52.4807	66.9785	35.3531	43.126	36.6892	53.5976	66.0528	69.7061
MSTRG.1606	185.647	147.711	163.05	140.179	104.961	115.975	131.944	138.411	123.456	117.453	134.144	127.349
MSTRG.1607	345.431	327.239	285.228	315.057	278.891	338.447	195.975	243.778	249.723	419.89	519.608	481.709
MSTRG.1608	72.309	79.9873	96.0439	87.5925	131.896	153.263	131.535	125.765	129.522	158.827	169.842	164.51
MSTRG.1609	122.411	115.007	105.917	68.1702	87.4135	108.03	89.6429	106.708	92.7585	80.781	76.6852	69.2203
MSTRG.161	37.1024	40.198	43.1218	30.6305	18.8539	34.2908	45.2301	46.273	42.5328	47.7848	41.3174	48.0899
MSTRG.1610	45.4301	38.0178	33.394	24.4123	14.6097	17.5636	18.5961	25.2345	25.2978	31.7995	38.1222	40.7226
MSTRG.1611	275.56	269.667	216.915	264.159	268.28	287.429	172.815	194.067	185.443	294.231	269.28	234.459
MSTRG.1612	6.90592	4.4286	6.31581	8.98188	12.406	10.0363	6.19871	4.72055	7.1751	9.74501	11.5138	19.1064
MSTRG.1613	0	0	0	0	0	0	0	0	0	0	0	0
MSTRG.1614	0	0	0	0	0	0	0	0	0	0	0	0
MSTRG.1615	70.2779	68.1323	51.5428	51.2811	43.5843	64.1906	25.2717	37.5313	40.9794	72.5747	59.3869	58.6956
MSTRG.1616	82.5325	75.218	75.9349	57.4226	55.6639	61.0543	40.4619	62.2996	62.5047	73.7715	92.1103	79.907
MSTRG.1617	108.937	88.1631	74.9186	39.6892	54.1947	48.7877	32.5603	48.2545	51.5571	48.3831	58.6157	57.805
MSTRG.1618	124.239	128.77	107.006	98.9542	115.082	154.099	121.386	110.437	126.415	146.261	116.625	127.997
MSTRG.1619	1.62492	2.65716	1.88748	3.07073	3.10151	1.67272	3.61024	2.91392	3.10674	1.19676	2.42396	2.91454
MSTRG.162	87.6104	87.5499	81.4522	107.629	95.0856	116.184	57.9	66.6704	70.7154	108.306	111.943	97.718
MSTRG.1620	0	0	0	0	0	0.0696967	0	0	0	0	0	0
MSTRG.1621	0	0	0	0	0	0	0	0	0	0	0	0
MSTRG.1622	55.9921	42.3783	28.8204	7.21621	5.7133	32.3393	0.136235	0	0	14.1046	8.81439	9.63417
MSTRG.1623	0	0	0	0	0	0	0	0	0	0	0	0
MSTRG.1624	0	0	0	0	0	0	0	0	0	0	0	0
MSTRG.1625	92.8914	91.4335	104.828	94.3481	62.6015	54.7816	75.1338	87.8837	107.405	93.8599	93.157	121.763
MSTRG.1626	0	0	0	0	0	0	0	0	0	0	0	0
MSTRG.1627	0	0	0	0	0	0	0	0	0	0	0	0
MSTRG.1628	3.04673	2.52089	3.04901	5.22024	1.38752	1.74242	0.817412	1.39868	1.70131	2.30803	4.57246	2.91454
MSTRG.1629	1.21869	1.29451	2.90382	3.6081	0.326474	0.83636	0.544941	0.757618	1.18352	1.19676	1.48743	0.323838
MSTRG.163	0.13541	0	0	0.153536	0.163237	0.278787	0.0681177	0.174835	0	0.170965	0.11018	0.809594
MSTRG.1630	197.97	228.788	242.76	138.874	92.4739	64.8179	107.558	112.477	130.483	65.1377	98.7762	79.4212
MSTRG.1631	1.62492	2.18023	2.75863	11.2849	2.36694	1.46363	0.272471	0.291392	0.517791	2.64996	3.58084	1.13343
MSTRG.1632	398.986	336.233	504.103	259.476	191.804	366.674	350.193	405.209	595.385	766.864	1150.77	1757.31
MSTRG.1633	0	0	0	0	0	0	0	0	0	0	0	0
MSTRG.1634	66.2156	67.7916	71.7244	50.2832	50.1954	51.7149	46.2519	56.3552	66.1292	90.868	118.939	141.922
MSTRG.1635	98.037	95.5214	76.8787	80.5298	67.4986	114.163	50.8839	60.2598	75.2276	84.0294	101.641	85.5741
MSTRG.1636	22.8166	15.1935	22.5046	70.55	35.3408	20.5605	26.4297	21.2716	15.0159	60.8636	74.3163	76.1019
MSTRG.1637	91.3342	82.9851	73.1037	78.4571	85.9444	90.3269	92.7763	72.4983	78.1864	86.6793	79.7702	74.8875
MSTRG.1638	0	0	0	0	0.163237	0.139393	0	0	0	0	0.11018	0.161919
MSTRG.1639	9.47871	7.08575	9.43742	9.21218	8.56995	4.73937	5.92624	6.00267	5.62173	8.20633	19.7222	24.6117
MSTRG.164	54.0287	40.675	42.6862	36.772	37.0548	47.9513	38.5546	33.3352	32.9907	41.5445	46.4959	50.3568
MSTRG.1640	172.513	168.423	162.324	212.264	198.252	213.62	139.096	145.812	124.344	313.208	351.914	342.216
MSTRG.1641	0.203115	1.09012	0.725955	0.690914	0.244856	0.41818	0	0.174835	0	0.512895	1.1018	0.242878
MSTRG.1642	68.653	66.0883	72.5955	99.1077	78.3538	78.0603	107.353	62.9989	82.1808	131.301	122.245	132.531
MSTRG.1643	0	0	0	0	0	0	0	0	0	0	0	0
MSTRG.1644	281.856	283.362	322.106	374.015	300.438	249.723	448.419	333.585	383.683	401.084	437.138	445.925
MSTRG.1645	0.812461	1.02198	1.5971	0.230305	0.326474	0.139393	0.204353	2.09802	2.07116	0	0.16527	0.161919
MSTRG.1646	77.9963	79.1697	84.4286	125.516	108.961	102.663	71.6598	92.7208	84.8437	176.009	147.476	146.294
MSTRG.1647	91.4696	100.631	101.997	114.461	133.038	95.7632	60.6929	72.3817	76.1152	100.1	126.046	116.744
MSTRG.1648	1.42181	2.92969	1.6697	3.1475	2.93827	1.39393	0.340588	0.116557	0.22191	1.11127	6.61079	2.50974
MSTRG.1649	0.406231	0.272529	0.290382	0.153536	0.57133	0.83636	0.204353	0.116557	0.665731	0.427413	0.881439	1.61919
MSTRG.165	3.72378	2.72529	1.6697	0.153536	0.244856	1.53333	0.340588	0.641062	1.25749	0.512895	0.716169	0.242878
MSTRG.1650	3.58837	2.24836	3.48459	2.37981	1.22428	3.27574	3.33777	0.815897	2.14513	3.16285	9.64073	7.12443
MSTRG.1651	0	0	0	0	0	0	0	0	0	0	0	0
MSTRG.1652	0	0	0	0	0	0	0	0	0	0	0	0
MSTRG.1653	2.7082	1.49891	0.435573	0.460609	0.0816186	0.487877	5.10883	0.524505	3.03277	0.512895	0.385629	0.0809594
MSTRG.1654	0	0	0	0.0767682	0	0	0.0681177	0	0	0	0.0550899	0
MSTRG.1655	1.2864	0.953852	0.798551	1.15152	0.652949	1.53333	0.88553	1.51524	1.18352	1.19676	3.08504	4.77661
MSTRG.1656	76.4391	81.7587	76.2253	85.1359	72.3957	104.266	82.9673	89.1076	99.9336	120.701	109.464	124.435
MSTRG.1657	0	0	0	0	0	0	0	0	0	0	0	0
MSTRG.1658	0	0	0	0	0	0	0	0	0	0	0	0
MSTRG.1659	51.1851	73.7191	53.5755	49.0549	43.7476	40.9816	40.6663	49.1286	57.1049	56.9314	64.5654	53.4332
MSTRG.166	0.609346	0.204397	0.0725955	0	0	0	0	0	0.0739701	0	0.330539	0.161919
MSTRG.1660	0	0	0	0	0	0	0	0	0	0	0	0
MSTRG.1661	0	0.204397	0	0.230305	0	0	0	0	0	0.256448	0.27545	0.323838
MSTRG.1662	75.5589	85.3697	74.7734	72.5459	51.5013	75.5512	75.2019	84.9115	100.303	63.0007	63.078	69.868
MSTRG.1663	31.212	48.7146	41.9602	12.9738	13.6303	28.5059	29.3587	26.2835	36.1714	16.2417	21.3749	25.5832
MSTRG.1664	103.589	117.528	94.8098	96.3441	89.9437	95.6238	57.6957	70.6334	80.7013	85.6535	90.8433	84.9264
MSTRG.1665	0.609346	1.22638	1.30672	0.84445	1.3059	1.67272	0.136235	0.233113	0	2.05158	4.903	6.23388
MSTRG.1666	48.5446	47.897	43.5573	31.782	37.1365	31.9211	26.9746	34.2677	41.3493	36.0736	32.6683	49.952
MSTRG.1667	56.466	56.7542	55.1726	30.7073	27.3422	35.0574	54.0173	52.1591	61.839	38.8946	37.4611	34.9745
MSTRG.1668	0	0	0.0725955	0	0	0	0	0.233113	0	0	0	0
MSTRG.1669	67.6374	68.8136	74.7734	71.3944	61.7853	73.3906	57.0145	67.6612	72.8605	60.6071	59.5522	54.8095
MSTRG.167	38.5919	32.7716	37.4593	25.2567	30.3621	27.8787	22.4107	29.7802	30.6236	25.4738	36.3043	31.2503
MSTRG.1670	0.0677051	0	0.435573	0	0	0.0696967	0.136235	0	0	0.0854826	0	0
MSTRG.1671	206.501	189.748	222.868	337.55	270.647	256.344	183.032	207.121	207.634	300.899	329.383	316.228
MSTRG.1672	0.880166	0.272529	0	0	0.163237	0	0.0681177	0	0	0.0854826	0	0
MSTRG.1673	4.67165	0.681323	0.362978	0.0767682	0.163237	0	0	0	0	0.170965	0	0
MSTRG.1674	115.437	142.328	121.162	121.371	100.962	148.315	75.2019	101.637	107.848	167.802	226.089	189.121
MSTRG.1675	2.03115	0.476926	0	0.153536	0	0	0	0	0	0	0	0
MSTRG.1676	283.887	278.32	294.157	430.977	369.242	342.908	319.268	313.654	311.858	439.124	436.147	434.185
MSTRG.1677	0.13541	0	0.0725955	1.07475	1.14266	0.696967	0	0	0	0	0.440719	0.0809594
MSTRG.1678	0	0	0	0	0	0	0	0	0	0	0	0
MSTRG.1679	0	0	0	0	0	0	0	0	0	0	0	0
MSTRG.168	0.609346	0.61319	1.88748	0.460609	0	0	0.272471	0.233113	0.0739701	0.512895	1.48743	1.37631
MSTRG.1680	61.9502	68.4048	58.7298	33.7012	39.3402	49.5543	39.0314	43.7088	32.5468	67.9586	61.1498	68.7346
MSTRG.1681	136.493	87.2093	159.71	338.471	195.395	180.793	115.323	158.983	177.824	492.294	378.578	489.886
MSTRG.1682	0	0	0	0	0	0	0	0	0	0	0	0
MSTRG.1683	0	0	0	0	0	0	0	0	0	0	0	0
MSTRG.1684	0	0	0	0	0.0816186	0	0	0	0	0	0	0.161919
MSTRG.1685	13.8795	1.29451	1.45191	0	0	0	0	0.116557	0	0.0854826	0	0
MSTRG.1686	0.744756	0.749455	0.508169	0.690914	1.06104	1.39393	0	0	0	1.02579	2.03833	2.34782
MSTRG.1687	136.155	190.77	166.389	203.973	172.787	217.593	174.041	192.843	207.116	237.3	248.511	303.679
MSTRG.1688	78.8764	78.3521	84.0656	74.0045	59.9897	95.1359	68.0496	69.0016	82.6985	89.1583	93.5427	100.471
MSTRG.1689	0.947871	0.61319	0.65336	1.07475	3.5096	1.04545	0.272471	0.524505	0	0.256448	0.550899	0.0809594
MSTRG.169	53.0808	50.2135	56.2615	35.774	50.277	45.3725	37.9415	43.9419	44.0862	39.2365	51.0684	48.3328
MSTRG.1690	0.27082	0.953852	0.725955	0.0767682	1.55075	2.23029	0.204353	0.0582783	0.517791	0.940308	3.47066	1.21439
MSTRG.1691	91.0634	85.506	82.2508	70.7035	76.9663	119.46	81.3325	70.8665	82.0328	100.869	91.7247	99.3372
MSTRG.1692	0.338525	0.204397	0.435573	0.383841	0.57133	0.557573	0	0	0	0.512895	1.21198	2.10495
MSTRG.1693	132.567	138.377	165.082	94.4249	150.831	136.327	173.564	168.599	158.666	121.3	133.648	103.061
MSTRG.1694	99.1203	106.082	101.561	121.754	101.207	111.096	115.8	106.591	125.601	88.9019	98.06	99.1753
MSTRG.1695	250.441	250.25	250.89	281.893	245.101	239.687	245.837	233.113	266.07	228.409	253.965	233.325
MSTRG.1696	105.078	121.48	94.3742	120.065	114.919	129.148	76.8367	80.0162	96.383	108.99	122.52	123.301
MSTRG.1697	0.338525	0.408794	0.362978	0	0.0816186	0	1.70294	0.0582783	0.665731	0.34193	0	0
MSTRG.1698	2.16656	2.58903	2.90382	3.91518	4.24417	3.20605	0.0681177	0.524505	1.55337	3.07737	12.3952	3.80509
MSTRG.1699	75.5589	99.6094	75.4994	251.493	257.18	308.268	0	0	0	187.121	257.711	62.9864
MSTRG.17	12.7286	11.6506	20.0364	13.2041	6.03978	6.76058	8.03789	8.85831	12.6489	6.06926	8.59403	7.20539
MSTRG.170	139.472	115.075	75.572	74.6187	46.3594	67.0482	65.1886	87.4175	91.427	60.8636	65.7223	68.1678
MSTRG.1700	9.61412	13.6265	9.29223	0	18.2826	14.0787	0	0	0	20.0029	11.1833	3.72413
MSTRG.1701	0.338525	0.545058	0.145191	0	0.0816186	0.20909	0.204353	0	0.0739701	0	0.385629	0.323838
MSTRG.1702	0.0677051	0	0	0	0	0	0	0.116557	0	0	0	0
MSTRG.1703	52.9454	78.0796	53.2851	170.886	186.743	196.893	0.0681177	0	0	144.124	174.304	40.3988
MSTRG.1704	57.5493	62.0685	78.7662	61.4913	57.3779	82.5209	78.6759	84.2705	73.2304	63.5135	62.6372	66.3867
MSTRG.1705	19.9053	21.9386	21.9965	21.4951	16.8134	20.0726	20.6397	17.3669	20.1938	19.832	23.1378	26.3118
[truncated: 9,213 more rows]
