# Supplementary material for: High Throughput Identification of the Potential Antioxidant Peptides in Ophiocordyceps sinensis
Source: Molecules. 2022 Jan 10;27(2):438. doi: 10.3390/molecules27020438 (PMC8780859; doi:10.3390/molecules27020438)
Supplement: Supplementary file 1 [file molecules-27-00438-s001.zip › Table S4. The length distribution of all smORF.xls]

ID	the length of smORF
IOZ07G0001.t1.c439-221	72
IOZ07G0001.t1.c604-458	48
IOZ07G0001.t1.c695-528	55
IOZ07G0001.t1.c907-680	75
IOZ07G0001.t2.c371-261	36
IOZ07G0001.t2.c508-353	51
IOZ07G0001.t2.c673-527	48
IOZ07G0001.t2.c764-597	55
IOZ07G0001.t2.c976-749	75
IOZ07G0002.t1.245-397	50
IOZ07G0002.t1.3-164	53
IOZ07G0002.t1.324-461	45
IOZ07G0002.t1.398-538	46
IOZ07G0002.t1.5-244	79
IOZ07G0003.t1.1125-1331	68
IOZ07G0003.t1.1136-1372	78
IOZ07G0003.t1.1373-1510	45
IOZ07G0003.t1.1404-1571	55
IOZ07G0003.t1.1511-1663	50
IOZ07G0003.t1.1664-1816	50
IOZ07G0003.t1.1719-1898	60
IOZ07G0003.t1.843-1034	63
IOZ07G0003.t1.974-1099	41
IOZ07G0004.t1.674-853	59
IOZ07G0005.t1.c479-333	48
IOZ07G0006.t1.1334-1516	60
IOZ07G0006.t1.1517-1615	32
IOZ07G0006.t1.1976-2095	39
IOZ07G0006.t1.2091-2330	79
IOZ07G0006.t1.2096-2305	69
IOZ07G0006.t1.2312-2458	48
IOZ07G0006.t1.2334-2534	66
IOZ07G0006.t1.2535-2693	52
IOZ07G0006.t1.255-416	53
IOZ07G0006.t1.2855-2983	42
IOZ07G0006.t1.2955-3161	69
IOZ07G0006.t1.480-641	53
IOZ07G0006.t1.642-830	62
IOZ07G0006.t1.86-241	51
IOZ07G0007.t1.5-202	65
IOZ07G0007.t1.617-814	65
IOZ07G0008.t1.c1160-1044	38
IOZ07G0008.t1.c124-2	41
IOZ07G0008.t1.c1300-1109	63
IOZ07G0008.t1.c1379-1167	70
IOZ07G0008.t1.c1573-1403	56
IOZ07G0008.t1.c2050-1913	45
IOZ07G0008.t1.c2108-1908	66
IOZ07G0009.t1.c205-11	64
IOZ07G0009.t1.c308-81	75
IOZ07G0009.t1.c536-309	75
IOZ07G0010.t1.2-199	65
IOZ07G0010.t1.351-491	46
IOZ07G0010.t1.492-734	81
IOZ07G0010.t1.57-350	97
IOZ07G0011.t1.1205-1402	65
IOZ07G0011.t1.1410-1589	59
IOZ07G0011.t1.1919-2152	77
IOZ07G0011.t1.2273-2458	61
IOZ07G0011.t1.896-1051	51
IOZ07G0012.t1.c527-411	38
IOZ07G0012.t1.c698-528	56
IOZ07G0012.t1.c97-2	32
IOZ07G0013.t1.c365-222	47
IOZ07G0013.t1.c542-366	58
IOZ07G0013.t1.c734-543	63
IOZ07G0013.t1.c994-713	93
IOZ07G0014.t1.1037-1153	38
IOZ07G0014.t1.1149-1307	52
IOZ07G0014.t1.1308-1454	48
IOZ07G0014.t1.1692-1799	35
IOZ07G0014.t1.1803-1937	44
IOZ07G0014.t1.1947-2162	71
IOZ07G0014.t1.3015-3131	38
IOZ07G0014.t1.3204-3389	61
IOZ07G0014.t1.3242-3535	97
IOZ07G0014.t1.3390-3674	94
IOZ07G0014.t1.3608-3853	81
IOZ07G0014.t1.3702-3806	34
IOZ07G0014.t1.3807-4040	77
IOZ07G0014.t1.4028-4153	41
IOZ07G0014.t1.4041-4235	64
IOZ07G0014.t1.4236-4403	55
IOZ07G0014.t1.4404-4547	47
IOZ07G0014.t1.4556-4684	42
IOZ07G0014.t1.4674-4874	66
IOZ07G0014.t1.4781-4918	45
IOZ07G0014.t1.522-818	98
IOZ07G0014.t1.825-953	42
IOZ07G0015.t1.467-649	61
IOZ07G0016.t1.c250-2	83
IOZ07G0016.t1.c275-30	81
IOZ07G0016.t1.c276-1	91
IOZ07G0017.t1.1232-1351	39
IOZ07G0017.t1.1800-1976	58
IOZ07G0017.t1.270-425	51
IOZ07G0017.t1.3-269	88
IOZ07G0017.t1.326-436	36
IOZ07G0017.t1.426-560	44
IOZ07G0017.t1.56-184	42
IOZ07G0017.t1.687-923	78
IOZ07G0017.t2.1149-1304	51
IOZ07G0017.t2.1205-1315	36
IOZ07G0017.t2.1305-1439	44
IOZ07G0017.t2.1566-1802	78
IOZ07G0017.t2.2111-2230	39
IOZ07G0017.t2.2679-2855	58
IOZ07G0017.t2.3-248	81
IOZ07G0017.t2.510-803	97
IOZ07G0017.t2.935-1063	42
IOZ07G0018.t1.c1051-905	48
IOZ07G0018.t1.c1340-1146	64
IOZ07G0018.t1.c169-2	56
IOZ07G0018.t1.c2065-1802	87
IOZ07G0018.t1.c904-623	93
IOZ07G0018.t1.c98-3	32
IOZ07G0018.t2.c1051-905	48
IOZ07G0018.t2.c1340-1146	64
IOZ07G0018.t2.c169-2	56
IOZ07G0018.t2.c2089-1802	95
IOZ07G0018.t2.c2117-1968	49
IOZ07G0018.t2.c2317-2171	48
IOZ07G0018.t2.c2608-2423	61
IOZ07G0018.t2.c2764-2609	51
IOZ07G0018.t2.c2777-2595	60
IOZ07G0018.t2.c3466-3362	34
IOZ07G0018.t2.c3848-3723	41
IOZ07G0018.t2.c4285-4091	64
IOZ07G0018.t2.c4322-4113	69
IOZ07G0018.t2.c4658-4470	62
IOZ07G0018.t2.c5041-4895	48
IOZ07G0018.t2.c5099-4836	87
IOZ07G0018.t2.c904-623	93
IOZ07G0018.t2.c98-3	32
IOZ07G0018.t3.c1051-905	48
IOZ07G0018.t3.c1340-1146	64
IOZ07G0018.t3.c169-2	56
IOZ07G0018.t3.c2089-1802	95
IOZ07G0018.t3.c2117-1968	49
IOZ07G0018.t3.c904-623	93
IOZ07G0018.t3.c98-3	32
IOZ07G0019.t1.c1009-890	39
IOZ07G0019.t1.c1247-1098	49
IOZ07G0019.t1.c1475-1299	58
IOZ07G0019.t1.c1643-1476	55
IOZ07G0019.t1.c1684-1553	43
IOZ07G0019.t1.c1871-1644	75
IOZ07G0019.t1.c194-3	64
IOZ07G0019.t1.c1945-1685	86
IOZ07G0019.t1.c2257-2129	42
IOZ07G0019.t1.c2539-2369	56
IOZ07G0019.t1.c2731-2615	38
IOZ07G0019.t1.c2894-2754	46
IOZ07G0019.t1.c356-252	34
IOZ07G0019.t1.c421-245	58
IOZ07G0019.t1.c634-422	70
IOZ07G0019.t1.c835-635	66
IOZ07G0020.t1.294-512	72
IOZ07G0020.t1.3-293	96
IOZ07G0022.t1.c178-2	59
IOZ07G0023.t1.267-407	46
IOZ07G0023.t1.3-161	52
IOZ07G0023.t1.414-554	46
IOZ07G0024.t1.2-247	81
IOZ07G0024.t1.366-506	46
IOZ07G0024.t1.60-311	83
IOZ07G0025.t1.104-271	55
IOZ07G0025.t1.3-173	56
IOZ07G0025.t1.626-766	46
IOZ07G0026.t1.1280-1381	33
IOZ07G0026.t1.1658-1903	82
IOZ07G0026.t1.2-211	69
IOZ07G0026.t1.998-1192	64
IOZ07G0027.t1.c1727-1557	56
IOZ07G0027.t1.c365-99	88
IOZ07G0027.t1.c944-786	52
IOZ07G0027.t2.c365-99	88
IOZ07G0027.t2.c944-786	52
IOZ07G0028.t1.c404-189	71
IOZ07G0028.t1.c659-432	75
IOZ07G0029.t1.1052-1198	48
IOZ07G0029.t1.152-274	40
IOZ07G0029.t1.2-151	49
IOZ07G0029.t1.495-638	47
IOZ07G0029.t1.503-721	72
IOZ07G0029.t1.743-1039	98
IOZ07G0030.t1.1164-1463	99
IOZ07G0030.t1.1464-1670	69
IOZ07G0030.t1.2-238	78
IOZ07G0030.t1.254-463	69
IOZ07G0030.t1.948-1163	71
IOZ07G0031.t1.c212-99	37
IOZ07G0031.t1.c640-386	84
IOZ07G0031.t1.c796-641	51
IOZ07G0032.t1.155-286	43
IOZ07G0033.t1.c817-683	44
IOZ07G0033.t1.c992-825	55
IOZ07G0034.t1.1217-1513	99
IOZ07G0034.t1.1269-1469	66
IOZ07G0034.t1.14-229	71
IOZ07G0034.t1.720-836	38
IOZ07G0036.t1.c265-2	88
IOZ07G0036.t1.c985-716	89
IOZ07G0036.t1.c986-768	72
IOZ07G0037.t1.c1099-833	88
IOZ07G0037.t1.c1399-1256	47
IOZ07G0037.t1.c1615-1400	71
IOZ07G0037.t1.c1673-1422	83
IOZ07G0037.t1.c1907-1758	49
IOZ07G0037.t1.c208-32	58
IOZ07G0037.t1.c355-209	48
IOZ07G0037.t1.c655-476	59
IOZ07G0037.t1.c832-656	58
IOZ07G0038.t1.c164-48	38
IOZ07G0038.t1.c302-165	45
IOZ07G0039.t1.1221-1334	37
IOZ07G0039.t1.333-488	51
IOZ07G0039.t1.489-662	57
IOZ07G0039.t1.9-212	67
IOZ07G0040.t1.c1090-875	71
IOZ07G0040.t1.c1324-1172	50
IOZ07G0040.t1.c1486-1325	53
IOZ07G0040.t1.c1624-1514	36
IOZ07G0040.t1.c172-38	44
IOZ07G0040.t1.c281-123	52
IOZ07G0041.t1.108-332	75
IOZ07G0041.t1.89-331	81
IOZ07G0042.t1.c1000-785	71
IOZ07G0043.t1.1-246	81
IOZ07G0043.t1.123-245	41
IOZ07G0043.t1.56-223	55
IOZ07G0044.t1.1038-1160	40
IOZ07G0044.t1.1241-1405	54
IOZ07G0044.t1.1409-1573	54
IOZ07G0044.t1.1491-1598	35
IOZ07G0044.t1.1574-1789	71
IOZ07G0044.t1.1599-1736	45
IOZ07G0044.t1.422-598	58
IOZ07G0044.t1.759-1016	85
IOZ07G0044.t1.881-1003	40
IOZ07G0044.t2.1196-1360	54
IOZ07G0044.t2.1364-1528	54
IOZ07G0044.t2.1446-1553	35
IOZ07G0044.t2.1529-1744	71
IOZ07G0044.t2.1554-1691	45
IOZ07G0044.t2.422-598	58
IOZ07G0044.t2.759-971	70
IOZ07G0044.t2.993-1115	40
IOZ07G0045.t1.c1100-960	46
IOZ07G0045.t1.c122-3	40
IOZ07G0045.t1.c283-44	79
IOZ07G0045.t1.c311-183	42
IOZ07G0045.t1.c451-284	55
IOZ07G0045.t1.c713-516	65
IOZ07G0045.t1.c863-750	37
IOZ07G0046.t1.c1409-1170	79
IOZ07G0046.t1.c232-2	77
IOZ07G0046.t1.c236-99	45
IOZ07G0046.t1.c437-237	66
IOZ07G0046.t1.c955-827	42
IOZ07G0047.t1.132-353	73
IOZ07G0047.t1.1385-1543	52
IOZ07G0047.t1.149-307	52
IOZ07G0047.t1.1604-1822	72
IOZ07G0047.t1.1803-1931	42
IOZ07G0047.t1.1823-1990	55
IOZ07G0047.t1.1983-2216	77
IOZ07G0048.t1.c208-11	65
IOZ07G0048.t1.c284-147	45
IOZ07G0049.t1.c1117-821	98
IOZ07G0049.t1.c1139-873	88
IOZ07G0049.t1.c194-3	64
IOZ07G0049.t1.c376-95	93
IOZ07G0049.t1.c664-452	70
IOZ07G0050.t1.237-470	77
IOZ07G0050.t1.317-478	53
IOZ07G0050.t1.684-791	35
IOZ07G0050.t1.72-236	54
IOZ07G0051.t1.c1007-813	64
IOZ07G0051.t1.c1241-1008	77
IOZ07G0051.t1.c1429-1202	75
IOZ07G0051.t1.c1442-1242	66
IOZ07G0051.t1.c518-375	47
IOZ07G0051.t1.c760-581	59
IOZ07G0051.t1.c812-633	59
IOZ07G0052.t1.c1154-1023	43
IOZ07G0052.t1.c1396-1181	71
IOZ07G0052.t1.c1616-1506	36
IOZ07G0052.t1.c293-3	97
IOZ07G0052.t1.c319-116	67
IOZ07G0052.t1.c416-294	40
IOZ07G0052.t1.c749-555	64
IOZ07G0052.t1.c905-750	51
IOZ07G0053.t1.1020-1178	52
IOZ07G0053.t1.1166-1369	67
IOZ07G0053.t1.1179-1439	86
IOZ07G0053.t1.1440-1586	48
IOZ07G0053.t1.185-454	89
IOZ07G0053.t1.1952-2062	36
IOZ07G0053.t1.2-142	46
IOZ07G0053.t1.264-392	42
IOZ07G0053.t1.3-263	86
IOZ07G0053.t1.455-643	62
IOZ07G0053.t1.644-778	44
IOZ07G0054.t1.c1022-870	50
IOZ07G0054.t1.c1379-1164	71
IOZ07G0054.t1.c211-2	70
IOZ07G0054.t1.c296-117	59
IOZ07G0054.t1.c443-297	48
IOZ07G0054.t1.c478-350	42
IOZ07G0054.t1.c740-444	98
IOZ07G0055.t1.c1715-1413	100
IOZ07G0055.t1.c1723-1514	69
IOZ07G0055.t1.c1885-1724	53
IOZ07G0055.t1.c2051-1890	53
IOZ07G0055.t1.c2564-2373	63
IOZ07G0055.t1.c2743-2483	86
IOZ07G0055.t1.c2768-2565	67
IOZ07G0055.t1.c2912-2769	47
IOZ07G0055.t1.c766-518	82
IOZ07G0056.t1.143-265	40
IOZ07G0056.t1.189-302	37
IOZ07G0056.t1.266-424	52
IOZ07G0056.t1.3-104	33
IOZ07G0056.t1.399-506	35
IOZ07G0056.t1.425-703	92
IOZ07G0057.t1.c343-140	67
IOZ07G0057.t1.c668-471	65
IOZ07G0057.t1.c793-509	94
IOZ07G0058.t1.1004-1219	71
IOZ07G0058.t1.1017-1190	57
IOZ07G0058.t1.194-400	68
IOZ07G0058.t1.401-544	47
IOZ07G0059.t1.c160-2	53
IOZ07G0059.t1.c292-161	43
IOZ07G0059.t1.c502-293	69
IOZ07G0060.t1.c1178-954	74
IOZ07G0060.t1.c1376-1269	35
IOZ07G0060.t1.c1738-1532	68
IOZ07G0060.t1.c2099-1974	41
IOZ07G0060.t1.c2345-2100	81
IOZ07G0060.t1.c242-3	80
IOZ07G0060.t1.c3169-3002	55
IOZ07G0060.t1.c3263-3132	43
IOZ07G0060.t1.c3589-3326	87
IOZ07G0060.t1.c650-357	97
IOZ07G0060.t1.c907-752	51
IOZ07G0060.t1.c953-657	98
IOZ07G0061.t1.c1348-1202	48
IOZ07G0061.t1.c1486-1349	45
IOZ07G0061.t1.c280-125	51
IOZ07G0061.t1.c320-144	58
IOZ07G0061.t1.c716-585	43
IOZ07G0062.t1.1052-1225	57
IOZ07G0062.t1.1119-1229	36
IOZ07G0062.t1.1230-1403	57
IOZ07G0062.t1.1268-1507	79
IOZ07G0062.t1.141-359	72
IOZ07G0062.t1.1521-1694	57
IOZ07G0062.t1.1733-1960	75
IOZ07G0062.t1.1923-2060	45
IOZ07G0062.t1.1973-2161	62
IOZ07G0062.t1.2-196	64
IOZ07G0062.t1.2061-2183	41
IOZ07G0062.t1.3-140	45
IOZ07G0062.t1.360-545	61
IOZ07G0062.t1.705-806	33
IOZ07G0062.t1.779-922	47
IOZ07G0063.t1.1014-1157	47
IOZ07G0063.t1.1058-1222	54
IOZ07G0063.t1.1158-1268	36
IOZ07G0063.t1.1283-1516	77
IOZ07G0063.t1.1629-1895	88
IOZ07G0063.t1.2045-2341	98
IOZ07G0063.t1.2196-2330	44
IOZ07G0063.t1.2342-2566	75
IOZ07G0063.t2.1112-1336	75
IOZ07G0063.t2.399-665	88
IOZ07G0063.t2.53-286	77
IOZ07G0063.t2.815-1111	98
IOZ07G0063.t2.966-1100	44
IOZ07G0064.t1.c1351-1073	92
IOZ07G0064.t1.c1525-1430	31
IOZ07G0064.t1.c1625-1347	92
IOZ07G0064.t1.c1756-1541	71
IOZ07G0064.t1.c179-3	59
IOZ07G0064.t1.c1886-1626	86
IOZ07G0064.t1.c370-197	57
IOZ07G0064.t1.c422-180	80
IOZ07G0064.t1.c602-423	59
IOZ07G0064.t1.c949-719	76
IOZ07G0065.t1.186-359	57
IOZ07G0065.t1.2-136	44
IOZ07G0065.t1.269-532	87
IOZ07G0065.t1.27-185	52
IOZ07G0065.t1.360-545	61
IOZ07G0065.t1.783-956	57
IOZ07G0066.t1.2-247	81
IOZ07G0066.t1.272-463	63
IOZ07G0066.t1.417-704	95
IOZ07G0066.t1.518-691	57
IOZ07G0066.t1.692-925	77
IOZ07G0067.t1.c308-102	68
IOZ07G0067.t1.c367-278	29
IOZ07G0069.t1.c1036-902	44
IOZ07G0069.t1.c1184-1026	52
IOZ07G0069.t1.c1441-1214	75
IOZ07G0069.t1.c1652-1533	39
IOZ07G0069.t1.c1675-1541	44
IOZ07G0069.t1.c566-417	49
IOZ07G0069.t1.c583-308	91
IOZ07G0069.t1.c890-717	57
IOZ07G0071.t1.125-403	92
IOZ07G0071.t1.17-124	35
IOZ07G0071.t1.1734-1895	54
IOZ07G0071.t1.201-395	64
IOZ07G0071.t1.42-164	40
IOZ07G0071.t1.531-662	43
IOZ07G0071.t1.711-878	55
IOZ07G0072.t1.c140-3	46
IOZ07G0072.t1.c283-113	56
IOZ07G0072.t1.c311-141	56
IOZ07G0072.t1.c416-312	34
IOZ07G0072.t1.c538-290	82
IOZ07G0072.t2.c140-3	46
IOZ07G0072.t2.c284-141	47
IOZ07G0072.t2.c289-113	58
IOZ07G0072.t2.c422-318	34
IOZ07G0072.t2.c544-296	82
IOZ07G0073.t1.2-103	33
IOZ07G0074.t1.1023-1118	32
IOZ07G0074.t1.198-485	95
IOZ07G0074.t1.486-785	99
IOZ07G0074.t1.968-1117	50
IOZ07G0075.t1.c319-104	71
IOZ07G0075.t1.c520-320	66
IOZ07G0076.t1.c1261-1103	52
IOZ07G0076.t1.c1432-1322	36
IOZ07G0076.t1.c1910-1650	86
IOZ07G0076.t1.c2516-2346	56
IOZ07G0076.t1.c2854-2642	70
IOZ07G0076.t1.c3154-2855	99
IOZ07G0076.t1.c425-174	83
IOZ07G0077.t1.c379-113	88
IOZ07G0078.t1.20-121	33
IOZ07G0079.t1.c1448-1209	79
IOZ07G0080.t1.c1111-833	92
IOZ07G0080.t1.c1355-1164	63
IOZ07G0080.t1.c143-3	47
IOZ07G0080.t1.c1490-1377	37
IOZ07G0080.t1.c1661-1491	56
IOZ07G0080.t1.c1744-1598	48
IOZ07G0080.t1.c1973-1701	90
IOZ07G0080.t1.c409-182	75
IOZ07G0080.t1.c416-252	54
IOZ07G0080.t1.c766-653	37
IOZ07G0081.t1.149-424	91
IOZ07G0083.t1.228-506	92
IOZ07G0084.t1.111-401	96
IOZ07G0084.t1.1160-1324	54
IOZ07G0084.t1.21-107	28
IOZ07G0084.t1.89-277	62
IOZ07G0085.t1.c175-8	55
IOZ07G0085.t1.c301-176	41
IOZ07G0085.t1.c449-237	70
IOZ07G0086.t1.171-293	40
IOZ07G0086.t1.414-569	51
IOZ07G0087.t1.128-307	59
IOZ07G0087.t1.2-127	41
IOZ07G0087.t1.308-571	88
IOZ07G0088.t1.c1081-827	84
IOZ07G0088.t1.c149-33	38
IOZ07G0088.t1.c328-209	39
IOZ07G0088.t1.c826-653	57
IOZ07G0089.t1.c670-545	41
IOZ07G0089.t1.c869-711	52
IOZ07G0089.t2.c670-545	41
IOZ07G0089.t2.c869-711	52
IOZ07G0090.t1.c388-167	73
IOZ07G0090.t1.c536-354	60
IOZ07G0090.t1.c668-537	43
IOZ07G0091.t1.1073-1333	86
IOZ07G0091.t1.1334-1489	51
IOZ07G0091.t1.1586-1696	36
IOZ07G0091.t1.1697-1828	43
IOZ07G0091.t1.1832-1981	49
IOZ07G0091.t1.300-539	79
IOZ07G0091.t1.458-646	62
IOZ07G0091.t1.698-811	37
IOZ07G0091.t1.864-1076	70
IOZ07G0092.t1.c197-3	65
IOZ07G0092.t1.c560-321	79
IOZ07G0092.t1.c601-467	44
IOZ07G0094.t1.c1054-911	47
IOZ07G0094.t1.c181-2	60
IOZ07G0094.t1.c463-269	64
IOZ07G0094.t1.c676-464	70
IOZ07G0094.t1.c910-788	40
IOZ07G0095.t1.2-283	93
IOZ07G0096.t1.c253-2	84
IOZ07G0096.t1.c255-1	84
IOZ07G0097.t1.c149-3	49
IOZ07G0097.t1.c276-1	91
IOZ07G0098.t1.104-331	75
IOZ07G0098.t1.509-724	71
IOZ07G0098.t1.785-1036	83
IOZ07G0099.t1.1086-1361	91
IOZ07G0099.t1.1686-1820	44
IOZ07G0099.t1.1700-1858	52
IOZ07G0099.t1.2-199	65
IOZ07G0099.t1.426-653	75
IOZ07G0099.t1.654-845	63
IOZ07G0099.t1.776-928	50
IOZ07G0099.t1.864-986	40
IOZ07G0100.t1.c452-189	87
IOZ07G0101.t1.272-517	81
IOZ07G0102.t1.c151-2	50
IOZ07G0102.t1.c239-36	67
IOZ07G0102.t1.c376-185	63
IOZ07G0102.t1.c643-509	44
IOZ07G0103.t1.c305-120	61
IOZ07G0103.t1.c574-287	95
IOZ07G0103.t1.c623-510	37
IOZ07G0103.t1.c809-624	61
IOZ07G0103.t1.c829-575	84
IOZ07G0104.t1.c349-179	56
IOZ07G0104.t1.c514-350	54
IOZ07G0104.t1.c730-515	71
IOZ07G0105.t1.1122-1295	57
IOZ07G0105.t1.126-233	35
IOZ07G0105.t1.1418-1603	61
IOZ07G0105.t1.234-371	45
IOZ07G0105.t1.557-691	44
IOZ07G0105.t1.573-665	30
IOZ07G0105.t1.692-868	58
IOZ07G0105.t2.1010-1186	58
IOZ07G0105.t2.1440-1613	57
IOZ07G0105.t2.1736-1921	61
IOZ07G0105.t2.444-551	35
IOZ07G0105.t2.552-689	45
IOZ07G0105.t2.72-329	85
IOZ07G0105.t2.875-1009	44
IOZ07G0105.t2.89-319	76
IOZ07G0105.t2.891-983	30
IOZ07G0105.t3.1224-1481	85
IOZ07G0105.t3.1241-1471	76
IOZ07G0105.t3.1596-1703	35
IOZ07G0105.t3.1704-1841	45
IOZ07G0105.t3.2027-2161	44
IOZ07G0105.t3.2043-2135	30
IOZ07G0105.t3.2162-2338	58
IOZ07G0105.t3.2592-2765	57
IOZ07G0105.t3.2888-3073	61
IOZ07G0105.t3.348-593	81
IOZ07G0105.t3.594-893	99
IOZ07G0105.t3.75-254	59
IOZ07G0105.t3.894-998	34
IOZ07G0105.t3.911-1036	41
IOZ07G0106.t1.c134-12	40
IOZ07G0106.t1.c767-579	62
IOZ07G0106.t1.c949-794	51
IOZ07G0106.t1.c950-831	39
IOZ07G0107.t1.c250-80	56
IOZ07G0108.t1.c239-18	73
IOZ07G0108.t1.c298-35	87
IOZ07G0108.t1.c300-1	99
IOZ07G0109.t1.c1168-998	56
IOZ07G0109.t1.c818-666	50
IOZ07G0109.t2.c1126-998	42
IOZ07G0109.t2.c818-666	50
IOZ07G0111.t1.c1976-1731	81
IOZ07G0111.t1.c3415-3152	87
IOZ07G0111.t1.c682-566	38
IOZ07G0111.t1.c887-693	64
IOZ07G0112.t1.1091-1222	43
IOZ07G0112.t1.1107-1373	88
IOZ07G0112.t1.1250-1471	73
IOZ07G0112.t1.1508-1792	94
IOZ07G0113.t1.113-301	62
IOZ07G0113.t1.3-194	63
IOZ07G0113.t1.302-430	42
IOZ07G0113.t1.315-548	77
IOZ07G0113.t1.693-833	47
IOZ07G0114.t1.c1183-920	87
IOZ07G0114.t1.c146-33	37
IOZ07G0114.t1.c253-155	32
IOZ07G0114.t1.c397-302	31
IOZ07G0114.t1.c814-599	71
IOZ07G0115.t1.2-109	35
IOZ07G0115.t1.524-652	42
IOZ07G0115.t1.653-817	54
IOZ07G0115.t1.831-995	54
IOZ07G0115.t1.899-1027	42
IOZ07G0115.t1.996-1280	94
IOZ07G0115.t2.1164-1328	54
IOZ07G0115.t2.1232-1360	42
IOZ07G0115.t2.1329-1613	94
IOZ07G0115.t2.281-442	53
IOZ07G0115.t2.857-985	42
IOZ07G0115.t2.986-1150	54
IOZ07G0116.t1.176-439	88
IOZ07G0116.t1.74-175	33
IOZ07G0117.t1.c176-3	58
IOZ07G0117.t1.c196-65	43
IOZ07G0118.t1.1241-1432	63
IOZ07G0118.t1.1469-1651	60
IOZ07G0118.t1.3-179	58
IOZ07G0119.t1.1154-1315	53
IOZ07G0119.t1.1230-1331	33
IOZ07G0119.t1.1316-1447	43
IOZ07G0119.t1.1332-1457	41
IOZ07G0119.t1.1503-1649	48
IOZ07G0119.t1.164-292	42
IOZ07G0119.t1.1857-2075	72
IOZ07G0119.t1.2196-2309	37
IOZ07G0119.t1.2279-2551	90
IOZ07G0119.t1.2412-2531	39
IOZ07G0119.t1.2552-2719	56
IOZ07G0119.t1.429-548	39
IOZ07G0119.t1.590-754	54
IOZ07G0119.t1.75-251	58
IOZ07G0119.t2.1112-1273	53
IOZ07G0119.t2.1188-1289	33
IOZ07G0119.t2.122-250	42
IOZ07G0119.t2.1274-1405	43
IOZ07G0119.t2.1290-1415	41
IOZ07G0119.t2.1461-1607	48
IOZ07G0119.t2.18-209	63
IOZ07G0119.t2.1815-2033	72
IOZ07G0119.t2.2-115	37
IOZ07G0119.t2.2154-2267	37
IOZ07G0119.t2.2237-2509	90
IOZ07G0119.t2.2370-2489	39
IOZ07G0119.t2.2510-2677	56
IOZ07G0119.t2.387-506	39
IOZ07G0119.t2.548-712	54
IOZ07G0120.t1.3-146	47
IOZ07G0121.t1.323-571	82
IOZ07G0122.t1.1061-1198	45
IOZ07G0122.t1.1199-1405	68
IOZ07G0122.t1.1703-1912	69
IOZ07G0122.t1.2-283	93
IOZ07G0122.t1.2166-2306	46
IOZ07G0122.t1.2771-3019	82
IOZ07G0122.t1.284-481	65
IOZ07G0122.t1.3027-3257	76
IOZ07G0122.t1.306-398	30
IOZ07G0122.t1.3306-3494	62
IOZ07G0122.t1.3509-3802	97
IOZ07G0122.t1.36-305	89
IOZ07G0122.t1.3824-3988	54
IOZ07G0122.t1.4100-4327	75
IOZ07G0122.t1.4328-4459	43
IOZ07G0122.t1.4514-4741	75
IOZ07G0122.t1.4671-4916	81
IOZ07G0122.t1.482-676	64
IOZ07G0122.t1.4917-5120	67
IOZ07G0122.t1.5264-5416	50
IOZ07G0122.t1.5666-5914	82
IOZ07G0122.t1.806-970	54
IOZ07G0123.t1.c1769-1650	39
IOZ07G0123.t1.c181-2	60
IOZ07G0123.t1.c2006-1860	48
IOZ07G0124.t1.c271-14	85
IOZ07G0125.t1.c1075-953	40
IOZ07G0125.t1.c1261-1076	61
IOZ07G0125.t1.c1483-1262	73
IOZ07G0125.t1.c220-2	73
IOZ07G0126.t2.c1222-1016	68
IOZ07G0126.t2.c1223-993	76
IOZ07G0126.t2.c194-3	64
IOZ07G0126.t2.c217-65	50
IOZ07G0126.t2.c334-218	38
IOZ07G0126.t2.c514-335	59
IOZ07G0126.t2.c776-645	43
IOZ07G0128.t1.c1081-977	34
IOZ07G0128.t1.c245-3	81
IOZ07G0128.t1.c497-378	39
IOZ07G0128.t1.c671-498	57
IOZ07G0128.t1.c797-672	41
IOZ07G0129.t1.1097-1276	59
IOZ07G0129.t1.1382-1594	71
IOZ07G0129.t1.2-160	52
IOZ07G0130.t1.c1051-905	48
IOZ07G0130.t1.c1183-1052	43
IOZ07G0130.t1.c1280-996	94
IOZ07G0130.t1.c1480-1247	77
IOZ07G0130.t1.c1831-1541	96
IOZ07G0130.t1.c337-83	84
IOZ07G0130.t1.c625-449	58
IOZ07G0130.t1.c904-704	66
IOZ07G0130.t1.c995-801	64
IOZ07G0131.t1.2-286	94
IOZ07G0131.t1.3-113	36
IOZ07G0131.t1.534-746	70
IOZ07G0132.t1.2-127	41
IOZ07G0132.t1.788-964	58
IOZ07G0132.t1.965-1204	80
IOZ07G0133.t1.1127-1246	39
IOZ07G0134.t1.3-260	85
IOZ07G0134.t1.522-692	56
IOZ07G0135.t1.c152-18	44
IOZ07G0135.t1.c829-620	69
IOZ07G0136.t1.c191-3	63
IOZ07G0136.t1.c572-375	65
IOZ07G0136.t1.c701-573	42
IOZ07G0136.t1.c908-702	68
IOZ07G0136.t1.c985-719	88
IOZ07G0137.t1.1044-1184	46
IOZ07G0137.t1.1326-1457	43
IOZ07G0137.t1.176-430	84
IOZ07G0137.t1.27-221	64
IOZ07G0137.t1.431-529	32
IOZ07G0137.t1.5-175	56
IOZ07G0137.t1.764-943	59
IOZ07G0138.t1.3-287	94
IOZ07G0139.t1.c1049-813	78
IOZ07G0139.t1.c121-20	33
IOZ07G0139.t1.c1303-1139	54
IOZ07G0139.t1.c1328-1170	52
IOZ07G0139.t1.c1442-1329	37
IOZ07G0139.t1.c1570-1304	88
IOZ07G0139.t1.c1832-1581	83
IOZ07G0139.t1.c2114-1953	53
IOZ07G0139.t1.c2369-2151	72
IOZ07G0139.t1.c647-549	32
IOZ07G0139.t1.c763-629	44
IOZ07G0140.t1.116-409	97
IOZ07G0141.t1.c1195-953	80
IOZ07G0141.t1.c1309-1196	37
IOZ07G0141.t1.c488-372	38
IOZ07G0141.t1.c787-533	84
IOZ07G0142.t1.c233-117	38
IOZ07G0142.t1.c358-212	48
IOZ07G0142.t1.c830-711	39
IOZ07G0142.t1.c847-689	52
IOZ07G0143.t1.c1165-1067	32
IOZ07G0143.t1.c1298-1077	73
IOZ07G0143.t1.c1739-1623	38
IOZ07G0143.t1.c1795-1673	40
IOZ07G0143.t1.c2035-1802	77
IOZ07G0143.t1.c2389-2114	91
IOZ07G0143.t1.c2483-2358	41
IOZ07G0143.t1.c2992-2876	38
IOZ07G0143.t1.c3151-2993	52
IOZ07G0143.t1.c3275-3144	43
IOZ07G0143.t1.c3427-3152	91
IOZ07G0143.t1.c3562-3428	44
IOZ07G0143.t1.c3724-3572	50
IOZ07G0143.t1.c3800-3630	56
IOZ07G0143.t1.c3889-3755	44
IOZ07G0143.t1.c3941-3840	33
IOZ07G0143.t1.c4129-3890	79
IOZ07G0143.t1.c4424-4215	69
IOZ07G0143.t1.c445-317	42
IOZ07G0143.t1.c455-243	70
IOZ07G0143.t1.c4781-4545	78
IOZ07G0143.t1.c4831-4634	65
IOZ07G0143.t1.c4979-4782	65
IOZ07G0143.t1.c580-446	44
IOZ07G0143.t1.c593-456	45
IOZ07G0143.t1.c805-629	58
IOZ07G0144.t1.c1010-711	99
IOZ07G0144.t1.c1054-797	85
IOZ07G0144.t1.c1499-1215	94
IOZ07G0144.t1.c1594-1319	91
IOZ07G0144.t1.c235-89	48
IOZ07G0144.t1.c2423-2211	70
IOZ07G0144.t1.c245-3	81
IOZ07G0144.t1.c2506-2333	57
IOZ07G0144.t1.c2683-2525	52
IOZ07G0144.t1.c2699-2481	72
IOZ07G0144.t1.c3035-2826	69
IOZ07G0144.t1.c3191-3036	51
IOZ07G0144.t1.c475-296	59
IOZ07G0144.t1.c659-393	88
IOZ07G0145.t1.c1060-965	31
IOZ07G0145.t1.c1246-1061	61
IOZ07G0145.t1.c1265-1026	79
IOZ07G0145.t1.c1619-1404	71
IOZ07G0145.t1.c1802-1620	60
IOZ07G0145.t1.c2017-1916	33
IOZ07G0145.t1.c251-21	76
IOZ07G0145.t1.c295-197	32
IOZ07G0145.t1.c541-296	81
IOZ07G0145.t1.c703-542	53
IOZ07G0145.t1.c812-690	40
IOZ07G0145.t1.c964-743	73
IOZ07G0146.t1.2-241	79
IOZ07G0146.t1.3-212	69
IOZ07G0147.t1.c629-450	59
IOZ07G0149.t1.c160-2	53
IOZ07G0149.t1.c1816-1700	38
IOZ07G0149.t1.c1916-1674	80
IOZ07G0149.t1.c2080-1949	43
IOZ07G0149.t1.c2246-2070	58
IOZ07G0149.t1.c2263-2126	45
IOZ07G0149.t1.c2632-2354	92
IOZ07G0149.t1.c2890-2633	85
IOZ07G0149.t1.c302-129	57
IOZ07G0149.t1.c3020-2793	75
IOZ07G0149.t1.c3142-2891	83
IOZ07G0149.t1.c346-161	61
IOZ07G0149.t1.c455-303	50
IOZ07G0151.t1.3-260	85
IOZ07G0152.t1.1-219	72
IOZ07G0152.t1.119-217	33
IOZ07G0153.t1.c464-267	65
IOZ07G0153.t1.c670-383	95
IOZ07G0154.t1.1146-1340	64
IOZ07G0154.t1.1377-1628	83
IOZ07G0154.t1.1658-1885	75
IOZ07G0154.t1.1701-1910	69
IOZ07G0154.t1.1911-2186	91
IOZ07G0154.t1.387-668	93
IOZ07G0154.t1.950-1237	95
IOZ07G0155.t1.c479-252	75
IOZ07G0155.t1.c730-599	43
IOZ07G0156.t1.3-215	70
IOZ07G0156.t1.53-325	91
IOZ07G0157.t1.c227-3	75
IOZ07G0157.t1.c443-312	43
IOZ07G0157.t1.c637-392	81
IOZ07G0157.t1.c796-638	52
IOZ07G0158.t1.c291-1	96
IOZ07G0159.t1.209-313	34
IOZ07G0159.t1.314-418	34
IOZ07G0160.t1.c107-3	35
IOZ07G0160.t1.c560-390	56
IOZ07G0160.t1.c836-561	91
IOZ07G0161.t1.c1121-954	55
IOZ07G0161.t1.c1354-1235	39
IOZ07G0161.t1.c238-71	55
IOZ07G0161.t1.c592-485	35
IOZ07G0161.t1.c704-402	100
IOZ07G0162.t1.c1558-1289	89
IOZ07G0162.t1.c1666-1559	35
IOZ07G0162.t1.c2212-2039	57
IOZ07G0162.t1.c2624-2502	40
IOZ07G0162.t1.c266-132	44
IOZ07G0162.t1.c2816-2625	63
IOZ07G0162.t1.c979-740	79
IOZ07G0163.t1.c1036-863	57
IOZ07G0163.t1.c1672-1478	64
IOZ07G0163.t1.c1918-1673	81
IOZ07G0163.t1.c1952-1806	48
IOZ07G0163.t1.c208-2	69
IOZ07G0163.t1.c302-3	100
IOZ07G0163.t1.c656-423	77
IOZ07G0164.t1.1194-1340	48
IOZ07G0164.t1.222-404	60
IOZ07G0164.t1.23-214	63
IOZ07G0164.t1.3-161	52
IOZ07G0164.t1.405-623	72
IOZ07G0164.t1.624-872	82
IOZ07G0164.t1.999-1121	40
IOZ07G0165.t1.416-559	47
IOZ07G0165.t1.560-772	70
IOZ07G0166.t2.c2254-2093	53
IOZ07G0166.t2.c2402-2151	83
IOZ07G0167.t1.c121-2	40
IOZ07G0167.t1.c1957-1838	39
IOZ07G0167.t1.c2125-1958	55
IOZ07G0167.t1.c743-468	91
IOZ07G0169.t1.2-187	61
IOZ07G0170.t1.551-730	59
IOZ07G0171.t1.c922-725	65
IOZ07G0172.t1.c1276-992	94
IOZ07G0172.t1.c1462-1277	61
IOZ07G0173.t1.1080-1241	54
IOZ07G0173.t1.650-901	83
IOZ07G0173.t1.852-1079	75
IOZ07G0174.t1.c355-122	77
IOZ07G0174.t1.c356-252	34
IOZ07G0175.t1.c1151-996	51
IOZ07G0175.t1.c1603-1409	64
IOZ07G0175.t1.c1810-1604	68
IOZ07G0175.t1.c2276-2124	50
IOZ07G0175.t1.c323-198	41
IOZ07G0175.t1.c560-456	34
IOZ07G0176.t1.c167-3	55
IOZ07G0176.t1.c500-399	33
IOZ07G0176.t1.c892-728	54
IOZ07G0177.t1.1280-1453	57
IOZ07G0177.t1.314-532	72
IOZ07G0177.t1.533-643	36
IOZ07G0178.t2.c740-600	46
IOZ07G0179.t1.c1031-870	53
IOZ07G0180.t1.1-294	97
IOZ07G0181.t1.c1051-773	92
IOZ07G0181.t1.c1202-1038	54
IOZ07G0181.t1.c2147-1848	99
IOZ07G0181.t1.c713-600	37
IOZ07G0182.t1.c215-87	42
IOZ07G0182.t1.c303-1	100
IOZ07G0183.t1.c1417-1166	83
IOZ07G0183.t1.c1505-1269	78
IOZ07G0183.t1.c166-2	55
IOZ07G0183.t1.c2380-2225	51
IOZ07G0183.t1.c2930-2775	51
IOZ07G0183.t1.c5300-5076	74
IOZ07G0183.t1.c587-345	80
IOZ07G0183.t1.c6013-5729	94
IOZ07G0183.t1.c6230-6108	40
IOZ07G0183.t1.c6584-6420	54
IOZ07G0183.t1.c703-578	41
IOZ07G0183.t1.c956-819	45
IOZ07G0184.t1.236-349	37
IOZ07G0184.t1.425-646	73
IOZ07G0187.t1.c595-404	63
IOZ07G0188.t1.c191-3	63
IOZ07G0188.t1.c235-77	52
IOZ07G0188.t1.c506-387	39
IOZ07G0188.t2.c191-3	63
IOZ07G0188.t2.c235-77	52
IOZ07G0189.t1.1049-1198	49
IOZ07G0189.t1.1104-1316	70
IOZ07G0189.t1.1217-1402	61
IOZ07G0189.t1.164-415	83
IOZ07G0189.t1.2054-2200	48
IOZ07G0189.t1.2085-2327	80
IOZ07G0189.t1.2858-3025	56
IOZ07G0189.t1.32-163	43
IOZ07G0189.t1.926-1048	40
IOZ07G0189.t1.96-245	49
IOZ07G0190.t1.1346-1639	98
IOZ07G0190.t1.1482-1628	48
IOZ07G0190.t1.2-199	65
IOZ07G0190.t1.3-260	85
IOZ07G0190.t1.482-775	97
IOZ07G0190.t1.597-734	45
IOZ07G0191.t1.3-287	94
IOZ07G0192.t1.c1030-917	37
IOZ07G0192.t1.c1124-996	42
IOZ07G0192.t1.c134-3	44
IOZ07G0192.t1.c1397-1194	67
IOZ07G0192.t1.c1540-1394	48
IOZ07G0192.t1.c2279-1989	96
IOZ07G0192.t1.c2777-2652	41
IOZ07G0192.t1.c296-135	53
IOZ07G0192.t1.c3310-3146	54
IOZ07G0192.t1.c3766-3521	81
IOZ07G0192.t1.c767-525	80
IOZ07G0192.t1.c995-768	75
IOZ07G0192.t2.c1012-899	37
IOZ07G0192.t2.c1106-978	42
IOZ07G0192.t2.c134-3	44
IOZ07G0192.t2.c1379-1176	67
IOZ07G0192.t2.c1522-1376	48
IOZ07G0192.t2.c2261-1971	96
IOZ07G0192.t2.c2759-2634	41
IOZ07G0192.t2.c296-135	53
IOZ07G0192.t2.c3292-3128	54
IOZ07G0192.t2.c3748-3503	81
IOZ07G0192.t2.c749-525	74
IOZ07G0192.t2.c977-750	75
IOZ07G0193.t1.c200-3	66
IOZ07G0193.t1.c512-330	60
IOZ07G0193.t1.c749-513	78
IOZ07G0194.t1.c967-776	63
IOZ07G0195.t1.c1127-924	67
IOZ07G0195.t1.c1346-1158	62
IOZ07G0195.t1.c143-3	47
IOZ07G0195.t1.c383-240	47
IOZ07G0195.t1.c994-857	45
IOZ07G0195.t2.c143-3	47
IOZ07G0195.t2.c383-240	47
IOZ07G0196.t1.1496-1648	50
IOZ07G0196.t1.1575-1790	71
IOZ07G0196.t1.1791-2033	81
IOZ07G0196.t1.1868-2032	55
IOZ07G0196.t1.3-152	49
IOZ07G0196.t2.107-259	50
IOZ07G0196.t2.186-401	71
IOZ07G0196.t2.3-185	60
IOZ07G0196.t2.402-644	81
IOZ07G0196.t2.479-643	55
IOZ07G0197.t1.c724-539	61
IOZ07G0197.t1.c931-725	68
IOZ07G0198.t1.732-863	43
IOZ07G0198.t1.785-952	55
IOZ07G0198.t1.864-1079	72
IOZ07G0198.t1.953-1078	42
IOZ07G0200.t1.1170-1292	40
IOZ07G0200.t1.573-740	55
IOZ07G0201.t1.c1018-860	52
IOZ07G0201.t1.c1391-1272	39
IOZ07G0201.t1.c1541-1413	42
IOZ07G0201.t1.c1546-1331	71
IOZ07G0201.t1.c1654-1547	35
IOZ07G0201.t1.c397-164	77
IOZ07G0201.t1.c659-525	44
IOZ07G0201.t1.c748-638	36
IOZ07G0202.t1.3-182	59
IOZ07G0202.t1.314-544	76
IOZ07G0202.t1.318-467	49
IOZ07G0202.t1.468-629	53
IOZ07G0203.t1.146-370	74
IOZ07G0203.t1.5-145	46
IOZ07G0203.t1.912-1043	44
IOZ07G0205.t1.c1103-921	60
IOZ07G0205.t1.c1508-1323	61
IOZ07G0205.t1.c313-14	99
IOZ07G0206.t1.2-184	60
IOZ07G0206.t1.3-257	84
IOZ07G0206.t1.341-502	53
IOZ07G0206.t1.498-662	54
IOZ07G0206.t1.663-818	51
IOZ07G0206.t1.957-1226	89
IOZ07G0207.t1.c253-2	84
IOZ07G0207.t1.c350-213	45
IOZ07G0207.t1.c658-362	98
IOZ07G0207.t1.c805-659	48
IOZ07G0208.t1.1-276	91
IOZ07G0208.t1.3-275	91
IOZ07G0208.t1.41-274	78
IOZ07G0209.t1.c1037-822	71
IOZ07G0209.t1.c1484-1275	69
IOZ07G0209.t1.c1486-1364	40
IOZ07G0210.t1.1193-1489	99
IOZ07G0210.t1.2-139	45
IOZ07G0210.t1.45-311	88
IOZ07G0210.t1.452-700	82
IOZ07G0210.t1.570-851	93
IOZ07G0210.t1.701-973	90
IOZ07G0210.t1.974-1168	64
IOZ07G0211.t1.2-268	88
IOZ07G0212.t1.c1042-818	74
IOZ07G0212.t1.c1147-1043	34
IOZ07G0212.t1.c1321-1148	57
IOZ07G0212.t1.c1609-1367	80
IOZ07G0212.t1.c1885-1715	56
IOZ07G0212.t1.c325-86	79
IOZ07G0212.t1.c332-99	77
IOZ07G0212.t1.c535-326	69
IOZ07G0212.t1.c617-333	94
IOZ07G0212.t1.c742-536	68
IOZ07G0212.t1.c779-618	53
IOZ07G0212.t1.c890-795	31
IOZ07G0212.t2.c1039-815	74
IOZ07G0212.t2.c1144-1040	34
IOZ07G0212.t2.c1318-1145	57
IOZ07G0212.t2.c1606-1364	80
IOZ07G0212.t2.c1882-1712	56
IOZ07G0212.t2.c325-86	79
IOZ07G0212.t2.c332-99	77
IOZ07G0212.t2.c532-326	68
IOZ07G0212.t2.c614-333	93
IOZ07G0212.t2.c739-533	68
IOZ07G0212.t2.c776-615	53
IOZ07G0212.t2.c887-792	31
IOZ07G0213.t1.245-406	54
IOZ07G0214.t1.c116-3	38
IOZ07G0214.t1.c343-104	79
IOZ07G0214.t1.c422-195	75
IOZ07G0214.t1.c581-423	52
IOZ07G0214.t1.c730-575	51
IOZ07G0214.t1.c956-657	99
IOZ07G0215.t1.1026-1172	48
IOZ07G0215.t1.1091-1195	34
IOZ07G0215.t1.1536-1799	87
IOZ07G0215.t1.1911-2126	71
IOZ07G0215.t1.2108-2263	51
IOZ07G0215.t1.2324-2509	61
IOZ07G0215.t1.2598-2720	40
IOZ07G0215.t1.3249-3527	93
IOZ07G0215.t1.899-1090	63
IOZ07G0216.t1.c1421-1152	89
IOZ07G0216.t1.c226-2	75
IOZ07G0216.t1.c779-606	57
IOZ07G0216.t1.c844-671	57
IOZ07G0217.t1.c1127-933	64
IOZ07G0217.t1.c1186-965	73
IOZ07G0217.t1.c1307-1128	59
IOZ07G0217.t1.c133-2	44
IOZ07G0217.t1.c1693-1439	84
IOZ07G0217.t1.c191-6	61
IOZ07G0217.t1.c1913-1647	88
IOZ07G0217.t1.c1987-1781	68
IOZ07G0217.t1.c2141-1914	75
IOZ07G0217.t1.c2290-2123	55
IOZ07G0217.t1.c392-273	39
IOZ07G0217.t1.c788-528	86
IOZ07G0217.t1.c874-743	43
IOZ07G0218.t1.107-385	93
IOZ07G0219.t1.c142-2	47
IOZ07G0219.t1.c255-1	84
IOZ07G0220.t1.1026-1199	57
IOZ07G0220.t1.1236-1502	88
IOZ07G0220.t1.1355-1477	40
IOZ07G0220.t1.1647-1817	57
IOZ07G0220.t1.354-644	96
IOZ07G0220.t1.5-196	63
IOZ07G0220.t1.645-881	78
IOZ07G0221.t1.c1037-819	72
IOZ07G0221.t1.c274-146	42
IOZ07G0221.t1.c302-174	42
IOZ07G0221.t1.c818-585	77
IOZ07G0221.t1.c976-875	33
IOZ07G0222.t1.1106-1234	42
IOZ07G0222.t1.1322-1600	92
IOZ07G0222.t1.1335-1457	40
IOZ07G0222.t1.1458-1604	48
IOZ07G0222.t1.1605-1841	78
IOZ07G0222.t1.1679-1816	45
IOZ07G0222.t1.1932-2123	64
IOZ07G0222.t1.290-535	81
IOZ07G0222.t1.381-620	79
IOZ07G0222.t1.536-775	79
IOZ07G0222.t1.818-982	54
IOZ07G0223.t1.246-419	57
IOZ07G0224.t1.c137-3	45
IOZ07G0225.t1.c1427-1272	51
IOZ07G0225.t1.c425-150	91
IOZ07G0225.t1.c655-431	74
IOZ07G0225.t1.c802-656	48
IOZ07G0227.t1.3-182	59
IOZ07G0228.t1.c1055-867	62
IOZ07G0228.t1.c1432-1277	51
IOZ07G0228.t1.c1600-1451	49
IOZ07G0228.t1.c2057-1863	64
IOZ07G0228.t1.c2180-2058	40
IOZ07G0228.t1.c2516-2319	65
IOZ07G0228.t1.c2792-2517	91
IOZ07G0228.t1.c2809-2687	40
IOZ07G0228.t1.c2911-2810	33
IOZ07G0228.t1.c3092-2793	99
IOZ07G0228.t1.c325-146	59
IOZ07G0228.t1.c3251-3120	43
IOZ07G0228.t1.c3416-3294	40
IOZ07G0228.t1.c3581-3417	54
IOZ07G0228.t1.c664-467	65
IOZ07G0228.t1.c806-555	83
IOZ07G0228.t1.c934-698	78
IOZ07G0229.t1.134-307	57
IOZ07G0229.t1.216-335	39
IOZ07G0229.t1.359-472	37
IOZ07G0229.t1.770-997	75
IOZ07G0229.t1.864-1025	53
IOZ07G0229.t1.96-215	39
IOZ07G0229.t1.998-1156	53
IOZ07G0230.t1.c1135-932	67
IOZ07G0230.t1.c1427-1260	55
IOZ07G0230.t1.c161-3	53
IOZ07G0230.t1.c1712-1602	36
IOZ07G0230.t1.c346-176	56
IOZ07G0230.t1.c517-401	38
IOZ07G0230.t1.c754-518	78
IOZ07G0230.t1.c931-812	39
IOZ07G0231.t1.152-283	43
IOZ07G0231.t1.1833-2030	65
IOZ07G0231.t1.2121-2363	80
IOZ07G0231.t1.2249-2389	46
IOZ07G0231.t1.2390-2515	41
IOZ07G0231.t1.284-412	42
IOZ07G0231.t1.3-134	43
IOZ07G0231.t1.3173-3316	47
IOZ07G0231.t1.324-524	66
IOZ07G0231.t1.3380-3529	49
IOZ07G0231.t1.837-1016	59
IOZ07G0231.t1.911-1093	60
IOZ07G0232.t1.341-490	49
IOZ07G0232.t2.1271-1405	44
IOZ07G0232.t2.311-487	58
IOZ07G0232.t2.758-862	34
IOZ07G0235.t1.846-968	41
IOZ07G0236.t1.1034-1318	94
IOZ07G0236.t1.1319-1453	45
IOZ07G0236.t1.3-296	97
IOZ07G0237.t1.c296-186	36
IOZ07G0238.t1.1235-1510	91
IOZ07G0238.t1.132-230	32
IOZ07G0238.t1.1344-1580	78
IOZ07G0238.t1.1511-1759	82
IOZ07G0238.t1.2036-2260	74
IOZ07G0238.t1.2196-2363	55
IOZ07G0238.t1.2276-2425	49
IOZ07G0238.t1.3-131	42
IOZ07G0238.t1.368-649	93
IOZ07G0238.t1.5-136	43
IOZ07G0238.t1.585-875	96
IOZ07G0239.t1.c343-122	73
IOZ07G0240.t1.255-446	63
IOZ07G0240.t1.3-209	68
IOZ07G0241.t1.c1006-806	66
IOZ07G0241.t1.c271-8	87
IOZ07G0241.t1.c722-510	70
IOZ07G0241.t1.c730-530	66
IOZ07G0241.t1.c884-723	53
IOZ07G0242.t1.182-310	42
IOZ07G0243.t1.c257-108	49
IOZ07G0243.t1.c322-140	60
IOZ07G0243.t1.c568-323	81
IOZ07G0243.t1.c599-468	43
IOZ07G0243.t1.c799-689	36
IOZ07G0244.t1.1532-1813	93
IOZ07G0244.t1.1919-2116	65
IOZ07G0244.t1.1998-2180	60
IOZ07G0244.t1.21-227	68
IOZ07G0244.t1.2184-2399	71
IOZ07G0244.t1.2309-2494	61
IOZ07G0244.t1.5-124	39
IOZ07G0244.t1.630-785	51
IOZ07G0244.t1.983-1267	94
IOZ07G0245.t1.c137-3	45
IOZ07G0245.t1.c319-62	85
IOZ07G0245.t1.c604-320	94
IOZ07G0246.t1.1281-1385	34
IOZ07G0246.t1.1382-1471	30
IOZ07G0246.t1.243-380	45
IOZ07G0246.t1.438-563	41
IOZ07G0246.t1.527-739	70
IOZ07G0246.t1.981-1169	62
IOZ07G0247.t1.2-274	90
IOZ07G0247.t1.33-227	64
IOZ07G0247.t1.527-736	69
IOZ07G0247.t1.654-827	57
IOZ07G0247.t1.899-1075	58
IOZ07G0247.t1.960-1136	58
IOZ07G0248.t1.1079-1267	62
IOZ07G0248.t1.1137-1433	98
IOZ07G0248.t1.2-211	69
IOZ07G0248.t1.2276-2398	41
IOZ07G0248.t1.648-839	63
IOZ07G0248.t1.72-218	48
IOZ07G0249.t1.c178-2	59
IOZ07G0249.t1.c2036-1776	86
IOZ07G0249.t1.c461-315	48
IOZ07G0249.t1.c799-671	42
IOZ07G0249.t1.c928-800	42
IOZ07G0250.t1.c257-51	68
IOZ07G0250.t1.c271-74	65
IOZ07G0251.t1.1022-1234	71
IOZ07G0251.t1.842-1021	59
IOZ07G0251.t2.1124-1303	59
IOZ07G0251.t2.1304-1516	71
IOZ07G0251.t2.3-185	60
IOZ07G0252.t1.c182-12	56
IOZ07G0253.t1.c308-171	45
IOZ07G0254.t1.2019-2147	42
IOZ07G0255.t1.74-211	46
IOZ07G0256.t1.c1015-878	45
IOZ07G0256.t1.c179-60	39
IOZ07G0256.t1.c877-575	100
IOZ07G0257.t1.2-220	72
IOZ07G0257.t1.221-472	83
IOZ07G0257.t1.420-515	32
IOZ07G0259.t1.c650-459	63
IOZ07G0259.t1.c691-479	70
IOZ07G0260.t1.c157-5	50
IOZ07G0260.t1.c230-3	76
IOZ07G0260.t1.c286-158	42
IOZ07G0260.t1.c365-231	44
IOZ07G0260.t1.c466-287	59
IOZ07G0260.t1.c643-467	58
IOZ07G0260.t1.c644-378	88
IOZ07G0261.t1.1236-1502	88
IOZ07G0261.t1.1551-1724	57
IOZ07G0261.t1.1601-1834	77
IOZ07G0261.t1.2-223	73
IOZ07G0261.t1.287-430	47
IOZ07G0261.t1.3-131	42
IOZ07G0261.t1.494-628	44
IOZ07G0261.t1.756-974	72
IOZ07G0261.t1.800-967	55
IOZ07G0262.t1.219-440	73
IOZ07G0262.t1.513-674	54
IOZ07G0263.t1.c1099-839	86
IOZ07G0263.t1.c1355-1233	40
IOZ07G0263.t1.c179-42	45
IOZ07G0263.t1.c353-201	50
IOZ07G0263.t1.c476-354	40
IOZ07G0263.t1.c748-533	71
IOZ07G0264.t1.684-812	42
IOZ07G0265.t1.c1151-933	72
IOZ07G0265.t1.c1268-1152	38
IOZ07G0265.t1.c1649-1524	41
IOZ07G0265.t1.c2096-1863	77
IOZ07G0265.t1.c2354-2181	57
IOZ07G0265.t1.c707-474	77
IOZ07G0266.t1.c116-3	38
IOZ07G0266.t1.c190-17	57
IOZ07G0266.t1.c389-117	90
IOZ07G0268.t1.348-542	64
IOZ07G0269.t1.c158-3	52
IOZ07G0269.t1.c784-569	71
IOZ07G0270.t1.1187-1315	42
IOZ07G0270.t1.1364-1534	57
IOZ07G0270.t1.2-229	75
IOZ07G0270.t1.3-269	88
IOZ07G0270.t1.602-823	73
IOZ07G0270.t1.873-1034	53
IOZ07G0270.t2.1061-1189	42
IOZ07G0270.t2.1238-1408	57
IOZ07G0270.t2.2-229	75
IOZ07G0270.t2.3-269	88
IOZ07G0270.t2.602-856	84
IOZ07G0271.t1.c263-123	46
IOZ07G0271.t2.c1462-1223	79
IOZ07G0271.t2.c1960-1685	91
IOZ07G0271.t2.c2182-1961	73
IOZ07G0271.t2.c2407-2183	74
IOZ07G0271.t2.c2447-2298	49
IOZ07G0271.t2.c263-123	46
IOZ07G0271.t2.c2789-2490	99
IOZ07G0271.t2.c2954-2790	54
IOZ07G0271.t2.c3091-2897	64
IOZ07G0271.t2.c3179-2997	60
IOZ07G0271.t2.c3379-3212	55
IOZ07G0271.t2.c3407-3180	75
IOZ07G0271.t2.c689-567	40
IOZ07G0273.t1.1002-1166	54
IOZ07G0273.t1.1323-1424	33
IOZ07G0273.t1.1475-1615	46
IOZ07G0273.t1.1884-2045	53
IOZ07G0273.t1.2070-2165	32
IOZ07G0273.t1.512-637	41
IOZ07G0273.t1.638-871	77
IOZ07G0273.t1.938-1093	51
IOZ07G0275.t1.83-238	51
IOZ07G0275.t2.1350-1565	71
IOZ07G0275.t2.167-334	55
IOZ07G0275.t2.1689-1802	37
IOZ07G0275.t2.1803-1916	37
IOZ07G0275.t2.2064-2216	50
IOZ07G0275.t2.2328-2432	34
IOZ07G0275.t2.2433-2729	98
IOZ07G0275.t2.2588-2719	43
IOZ07G0275.t2.2730-2945	71
IOZ07G0275.t2.2774-2977	67
IOZ07G0275.t2.3336-3605	89
IOZ07G0275.t2.3654-3818	54
IOZ07G0275.t2.3864-4103	79
IOZ07G0275.t2.4202-4357	51
IOZ07G0275.t2.815-970	51
IOZ07G0275.t2.861-1013	50
IOZ07G0276.t1.266-445	59
IOZ07G0276.t1.47-193	48
IOZ07G0276.t1.546-731	62
IOZ07G0278.t1.104-292	62
IOZ07G0278.t1.1164-1451	95
IOZ07G0278.t1.12-281	89
IOZ07G0278.t1.1274-1390	38
IOZ07G0278.t1.1680-1814	44
IOZ07G0278.t1.1793-2029	78
IOZ07G0278.t1.2-103	33
IOZ07G0278.t1.2097-2282	61
IOZ07G0278.t1.2307-2441	44
IOZ07G0278.t1.2442-2615	57
IOZ07G0278.t1.2531-2650	39
IOZ07G0278.t1.2796-2906	36
IOZ07G0278.t1.3152-3334	60
IOZ07G0278.t1.3264-3464	66
IOZ07G0278.t1.3398-3517	39
IOZ07G0278.t1.3518-3631	37
IOZ07G0278.t1.3618-3743	41
IOZ07G0278.t1.3744-3959	71
IOZ07G0278.t1.3881-4138	85
IOZ07G0278.t1.494-754	86
IOZ07G0278.t1.755-919	54
IOZ07G0278.t1.999-1163	54
IOZ07G0279.t1.c313-41	90
IOZ07G0279.t2.c313-41	90
IOZ07G0280.t1.c551-381	56
IOZ07G0281.t1.1139-1279	46
IOZ07G0281.t1.1784-2041	85
IOZ07G0281.t1.1803-2078	92
IOZ07G0281.t1.230-412	60
IOZ07G0281.t1.3-143	46
IOZ07G0281.t1.558-707	49
IOZ07G0281.t1.708-833	41
IOZ07G0281.t1.71-220	49
IOZ07G0281.t1.834-1028	64
IOZ07G0281.t1.983-1138	51
IOZ07G0282.t1.c280-110	56
IOZ07G0283.t1.1460-1675	72
IOZ07G0283.t1.155-358	67
IOZ07G0283.t1.554-772	72
IOZ07G0283.t1.558-740	60
IOZ07G0283.t1.980-1111	43
IOZ07G0284.t1.c1145-939	68
IOZ07G0284.t1.c1186-962	74
IOZ07G0284.t1.c1562-1425	45
IOZ07G0284.t1.c1663-1460	67
IOZ07G0284.t1.c1736-1563	57
IOZ07G0284.t1.c1966-1805	53
IOZ07G0284.t1.c2081-1914	55
IOZ07G0284.t1.c2161-1967	64
IOZ07G0284.t1.c2491-2270	73
IOZ07G0284.t1.c2728-2561	55
IOZ07G0284.t1.c2948-2805	47
IOZ07G0284.t1.c595-326	89
IOZ07G0284.t1.c743-558	61
IOZ07G0284.t1.c892-596	98
IOZ07G0284.t1.c938-801	45
IOZ07G0285.t1.1020-1205	61
IOZ07G0285.t1.1040-1261	73
IOZ07G0285.t1.116-295	59
IOZ07G0285.t1.1206-1397	63
IOZ07G0285.t1.1340-1531	63
IOZ07G0285.t1.1673-1816	47
IOZ07G0285.t1.1962-2207	81
IOZ07G0285.t1.2-115	37
IOZ07G0285.t1.2253-2387	44
IOZ07G0285.t1.2397-2570	57
IOZ07G0285.t1.2571-2693	40
IOZ07G0285.t1.2955-3128	57
IOZ07G0285.t1.2978-3163	61
IOZ07G0285.t1.495-671	58
IOZ07G0285.t1.726-887	53
IOZ07G0286.t1.c1018-758	86
IOZ07G0286.t1.c1222-1067	51
IOZ07G0286.t1.c1454-1248	68
IOZ07G0286.t1.c1609-1322	95
IOZ07G0286.t1.c1948-1736	70
IOZ07G0286.t1.c2047-1949	32
IOZ07G0286.t1.c2269-2048	73
IOZ07G0286.t1.c2357-2172	61
IOZ07G0286.t1.c2578-2444	44
IOZ07G0286.t1.c2914-2759	51
IOZ07G0286.t1.c3086-2949	45
IOZ07G0286.t1.c3524-3276	82
IOZ07G0286.t1.c361-149	70
IOZ07G0286.t1.c3851-3654	65
IOZ07G0286.t1.c3997-3803	64
IOZ07G0286.t1.c4145-3852	97
IOZ07G0286.t1.c4165-3998	55
IOZ07G0286.t1.c4426-4307	39
IOZ07G0286.t1.c4654-4511	47
IOZ07G0286.t1.c4889-4779	36
IOZ07G0286.t1.c5015-4902	37
IOZ07G0286.t1.c5123-5016	35
IOZ07G0286.t1.c5507-5259	82
IOZ07G0286.t1.c5539-5390	49
IOZ07G0286.t1.c652-479	57
IOZ07G0286.t1.c757-653	34
IOZ07G0286.t1.c797-519	92
IOZ07G0287.t1.105-332	75
IOZ07G0287.t1.1127-1306	59
IOZ07G0287.t1.1377-1622	81
IOZ07G0287.t1.1872-2021	49
IOZ07G0287.t1.2022-2171	49
IOZ07G0287.t1.2585-2698	37
IOZ07G0287.t1.2724-2909	61
IOZ07G0287.t1.2924-3220	98
IOZ07G0287.t1.3036-3242	68
IOZ07G0287.t1.3398-3532	44
IOZ07G0287.t1.3533-3790	85
IOZ07G0287.t1.374-541	55
IOZ07G0287.t1.4049-4282	77
IOZ07G0287.t1.4304-4414	36
IOZ07G0287.t1.4314-4562	82
IOZ07G0287.t1.4563-4811	82
IOZ07G0287.t1.4706-4828	40
IOZ07G0287.t1.4829-4987	52
IOZ07G0287.t1.486-671	61
IOZ07G0287.t1.4932-5195	87
IOZ07G0287.t1.4988-5206	72
IOZ07G0287.t1.5196-5411	71
IOZ07G0287.t1.5207-5431	74
IOZ07G0287.t1.5412-5699	95
IOZ07G0287.t1.542-817	91
IOZ07G0287.t1.5700-5999	99
IOZ07G0287.t1.6008-6262	84
IOZ07G0287.t1.6300-6437	46
IOZ07G0288.t1.459-569	36
IOZ07G0288.t1.665-847	60
IOZ07G0288.t2.134-316	60
IOZ07G0288.t2.2-133	43
IOZ07G0290.t1.c710-480	76
IOZ07G0290.t1.c736-566	56
IOZ07G0290.t1.c953-711	80
IOZ07G0291.t1.c266-6	86
IOZ07G0291.t1.c268-2	89
IOZ07G0291.t1.c270-1	89
IOZ07G0292.t1.c1114-869	81
IOZ07G0292.t1.c1315-1115	66
IOZ07G0292.t1.c2039-1905	44
IOZ07G0292.t1.c662-555	35
IOZ07G0292.t1.c824-663	53
IOZ07G0293.t1.1098-1373	91
IOZ07G0293.t1.1247-1387	47
IOZ07G0293.t1.449-670	73
IOZ07G0294.t1.c137-3	45
IOZ07G0294.t1.c509-288	73
IOZ07G0294.t1.c853-635	72
IOZ07G0294.t1.c932-648	94
IOZ07G0294.t1.c994-872	40
IOZ07G0295.t1.c1102-839	87
IOZ07G0295.t1.c1237-1103	44
IOZ07G0295.t1.c1826-1677	49
IOZ07G0295.t1.c1975-1853	40
IOZ07G0295.t1.c2353-2168	61
IOZ07G0295.t1.c2584-2363	73
IOZ07G0295.t1.c365-138	75
IOZ07G0296.t1.c1055-939	38
IOZ07G0296.t1.c1459-1259	66
IOZ07G0296.t1.c229-2	76
IOZ07G0296.t1.c272-42	76
IOZ07G0296.t1.c400-263	45
IOZ07G0296.t1.c596-456	46
IOZ07G0296.t1.c640-506	44
IOZ07G0296.t1.c938-669	89
IOZ07G0297.t1.1182-1328	48
IOZ07G0297.t1.1388-1633	81
IOZ07G0297.t1.146-274	42
IOZ07G0297.t1.1928-2221	97
IOZ07G0297.t1.2-100	32
IOZ07G0297.t1.2234-2383	49
IOZ07G0297.t1.288-587	99
IOZ07G0297.t1.311-556	81
IOZ07G0297.t1.660-941	93
IOZ07G0298.t1.c1141-989	50
IOZ07G0298.t1.c1484-1251	77
IOZ07G0298.t1.c988-830	52
IOZ07G0299.t1.1221-1373	50
IOZ07G0299.t1.150-407	85
IOZ07G0299.t1.1532-1771	79
IOZ07G0299.t1.1743-1928	62
IOZ07G0299.t1.341-607	88
IOZ07G0299.t1.408-596	62
IOZ07G0299.t1.687-920	77
IOZ07G0300.t1.c1060-896	54
IOZ07G0300.t1.c121-2	40
IOZ07G0300.t1.c1432-1178	84
IOZ07G0300.t1.c475-299	58
IOZ07G0300.t1.c635-438	65
IOZ07G0300.t1.c811-662	49
IOZ07G0300.t1.c815-654	53
IOZ07G0301.t1.1464-1706	80
IOZ07G0301.t1.1532-1729	65
IOZ07G0301.t1.1812-2054	80
IOZ07G0301.t1.1829-2086	85
IOZ07G0301.t1.2-145	47
IOZ07G0301.t1.290-529	79
IOZ07G0301.t1.3060-3275	71
IOZ07G0301.t1.39-233	64
IOZ07G0301.t1.639-791	50
IOZ07G0301.t1.668-901	77
IOZ07G0301.t1.882-1163	93
IOZ07G0302.t1.3-146	47
IOZ07G0302.t1.329-532	67
IOZ07G0302.t1.62-262	66
IOZ07G0303.t1.113-286	57
IOZ07G0303.t1.129-335	68
IOZ07G0303.t1.1344-1496	50
IOZ07G0303.t1.329-475	48
IOZ07G0303.t1.336-548	70
IOZ07G0303.t1.557-715	52
IOZ07G0304.t1.c1015-812	67
IOZ07G0304.t1.c1823-1620	67
IOZ07G0304.t1.c268-80	62
IOZ07G0304.t1.c278-39	79
IOZ07G0304.t1.c398-279	39
IOZ07G0304.t1.c875-648	75
IOZ07G0305.t1.1026-1133	35
IOZ07G0305.t1.1100-1291	63
IOZ07G0305.t1.138-305	55
IOZ07G0305.t1.1400-1555	51
IOZ07G0305.t1.1689-1967	92
IOZ07G0305.t1.1982-2116	44
IOZ07G0305.t1.233-421	62
IOZ07G0305.t1.2387-2632	81
IOZ07G0305.t1.3-137	44
IOZ07G0305.t1.396-554	52
IOZ07G0305.t1.422-673	83
IOZ07G0305.t1.674-838	54
IOZ07G0305.t1.908-1099	63
IOZ07G0306.t1.1295-1468	57
IOZ07G0306.t1.1469-1690	73
IOZ07G0306.t1.1917-2066	49
IOZ07G0306.t1.2562-2720	52
IOZ07G0306.t1.30-200	56
IOZ07G0306.t1.605-838	77
IOZ07G0306.t1.839-967	42
IOZ07G0307.t1.1025-1234	69
IOZ07G0307.t1.1277-1552	91
IOZ07G0307.t1.258-407	49
IOZ07G0307.t1.3-257	84
IOZ07G0307.t1.408-581	57
IOZ07G0307.t1.557-715	52
IOZ07G0307.t1.711-935	74
IOZ07G0307.t1.716-997	93
IOZ07G0308.t1.c1049-888	53
IOZ07G0308.t1.c1159-1028	43
IOZ07G0308.t1.c1324-1160	54
IOZ07G0308.t1.c1469-1200	89
IOZ07G0308.t1.c1525-1406	39
IOZ07G0308.t1.c293-111	60
IOZ07G0308.t1.c887-774	37
IOZ07G0309.t1.c151-2	50
IOZ07G0309.t1.c179-48	43
IOZ07G0309.t1.c364-152	70
IOZ07G0309.t1.c560-300	86
IOZ07G0310.t1.c1064-828	78
IOZ07G0310.t1.c1172-1065	35
IOZ07G0310.t1.c1364-1176	62
IOZ07G0310.t1.c1648-1442	68
IOZ07G0310.t1.c1930-1745	61
IOZ07G0310.t1.c206-3	68
IOZ07G0310.t1.c235-20	71
IOZ07G0310.t1.c2696-2445	83
IOZ07G0310.t1.c2990-2736	84
IOZ07G0310.t1.c3106-2828	92
IOZ07G0310.t1.c3158-3063	31
IOZ07G0310.t1.c3253-3107	48
IOZ07G0310.t1.c3415-3290	41
IOZ07G0310.t1.c3428-3159	89
IOZ07G0311.t1.c1144-986	52
IOZ07G0311.t1.c1481-1287	64
IOZ07G0311.t1.c166-2	55
IOZ07G0311.t1.c1961-1776	61
IOZ07G0311.t1.c2132-1962	56
IOZ07G0311.t1.c623-429	64
IOZ07G0312.t1.413-592	59
IOZ07G0312.t1.593-757	54
IOZ07G0313.t1.c199-32	55
IOZ07G0313.t1.c566-456	36
IOZ07G0313.t1.c665-567	32
IOZ07G0313.t1.c938-774	54
IOZ07G0314.t1.1022-1261	79
IOZ07G0314.t1.1185-1358	57
IOZ07G0314.t1.3-224	73
IOZ07G0314.t1.327-482	51
IOZ07G0314.t1.492-632	46
IOZ07G0314.t1.990-1184	64
IOZ07G0315.t1.c1105-974	43
IOZ07G0315.t1.c1223-996	75
IOZ07G0315.t1.c190-2	63
IOZ07G0315.t1.c245-3	81
IOZ07G0315.t1.c328-191	45
IOZ07G0315.t1.c386-246	46
IOZ07G0315.t1.c454-329	41
IOZ07G0315.t1.c524-387	45
IOZ07G0315.t1.c742-473	89
IOZ07G0315.t1.c875-714	53
IOZ07G0317.t1.1004-1159	51
IOZ07G0317.t1.1074-1298	74
IOZ07G0317.t1.1259-1531	90
IOZ07G0317.t1.1299-1430	43
IOZ07G0317.t1.1680-1793	37
IOZ07G0317.t1.1875-2000	41
IOZ07G0317.t1.1883-2017	44
IOZ07G0317.t1.2001-2138	45
IOZ07G0317.t1.2039-2212	57
IOZ07G0317.t1.2139-2417	92
IOZ07G0317.t1.2549-2710	53
IOZ07G0317.t1.2783-3058	91
IOZ07G0317.t1.285-467	60
IOZ07G0317.t1.2862-3047	61
IOZ07G0317.t1.3-248	81
IOZ07G0317.t1.3059-3256	65
IOZ07G0317.t1.3252-3419	55
IOZ07G0317.t1.3257-3436	59
IOZ07G0317.t1.3437-3676	79
IOZ07G0317.t1.3815-3991	58
IOZ07G0317.t1.836-1003	55
IOZ07G0318.t1.c1189-1046	47
IOZ07G0318.t1.c1403-1143	86
IOZ07G0318.t1.c1663-1493	56
IOZ07G0318.t1.c1733-1623	36
IOZ07G0318.t1.c376-116	86
IOZ07G0318.t1.c586-377	69
IOZ07G0318.t1.c748-641	35
IOZ07G0318.t1.c973-818	51
IOZ07G0319.t1.3-140	45
IOZ07G0319.t1.578-694	38
IOZ07G0320.t1.c148-2	49
IOZ07G0320.t1.c227-99	42
IOZ07G0320.t1.c228-1	75
IOZ07G0321.t1.218-418	66
IOZ07G0321.t1.419-526	35
IOZ07G0321.t1.797-910	37
IOZ07G0321.t1.816-1001	61
IOZ07G0321.t1.911-1018	35
IOZ07G0322.t1.c1069-908	53
IOZ07G0322.t1.c1394-1221	57
IOZ07G0322.t1.c362-150	70
IOZ07G0322.t1.c556-338	72
IOZ07G0323.t1.c289-2	96
IOZ07G0323.t1.c300-1	99
IOZ07G0324.t1.c185-30	51
IOZ07G0324.t1.c409-260	49
IOZ07G0325.t1.5-151	48
IOZ07G0325.t1.75-311	79
IOZ07G0326.t1.1079-1237	52
IOZ07G0326.t1.1194-1397	67
IOZ07G0326.t1.1458-1622	54
IOZ07G0326.t1.180-317	45
IOZ07G0326.t1.1860-2015	51
IOZ07G0326.t1.1907-2032	41
IOZ07G0326.t1.2075-2203	42
IOZ07G0326.t1.2088-2210	40
IOZ07G0326.t1.2204-2368	54
IOZ07G0326.t1.2307-2420	37
IOZ07G0326.t1.2421-2534	37
IOZ07G0326.t1.3147-3314	55
IOZ07G0326.t1.3797-3970	57
IOZ07G0326.t1.389-547	52
IOZ07G0326.t1.4025-4192	55
IOZ07G0326.t1.417-701	94
IOZ07G0326.t1.4193-4333	46
IOZ07G0326.t1.5121-5240	39
IOZ07G0326.t1.5241-5504	87
IOZ07G0326.t1.5399-5569	56
IOZ07G0326.t1.548-772	74
IOZ07G0326.t1.5694-5888	64
IOZ07G0326.t1.6234-6359	41
IOZ07G0326.t1.6266-6439	57
IOZ07G0326.t1.6432-6614	60
IOZ07G0326.t1.6593-6763	56
IOZ07G0327.t1.290-586	98
IOZ07G0327.t1.351-614	87
IOZ07G0327.t1.699-875	58
IOZ07G0327.t1.755-871	38
IOZ07G0327.t1.872-1033	53
IOZ07G0328.t1.1275-1397	40
IOZ07G0328.t1.177-323	48
IOZ07G0328.t1.1779-1943	54
IOZ07G0328.t1.185-403	72
IOZ07G0328.t1.515-673	52
IOZ07G0328.t1.546-677	43
IOZ07G0328.t1.995-1153	52
IOZ07G0329.t1.102-329	75
IOZ07G0329.t1.1235-1504	89
IOZ07G0329.t1.1614-1772	52
IOZ07G0329.t1.1844-2011	55
IOZ07G0329.t1.2034-2282	82
IOZ07G0329.t1.2283-2579	98
IOZ07G0329.t1.330-494	54
IOZ07G0329.t1.539-700	53
IOZ07G0329.t1.564-683	39
IOZ07G0329.t1.701-883	60
IOZ07G0329.t1.884-1135	83
IOZ07G0330.t1.107-307	66
IOZ07G0330.t1.153-284	43
IOZ07G0330.t1.2-106	34
IOZ07G0330.t1.405-563	52
IOZ07G0330.t1.864-1067	67
IOZ07G0334.t1.c1096-962	44
IOZ07G0335.t1.233-415	60
IOZ07G0335.t1.3-239	78
IOZ07G0335.t1.582-869	95
IOZ07G0335.t1.704-841	45
IOZ07G0335.t1.873-1079	68
IOZ07G0336.t1.c1189-1010	59
IOZ07G0336.t1.c1298-1035	87
IOZ07G0336.t1.c232-2	77
IOZ07G0336.t1.c500-216	94
IOZ07G0336.t1.c583-326	85
IOZ07G0336.t1.c727-584	47
IOZ07G0337.t1.c176-3	58
IOZ07G0338.t1.c1163-966	65
IOZ07G0338.t1.c1399-1205	64
IOZ07G0338.t1.c1591-1400	63
IOZ07G0338.t1.c1688-1437	83
IOZ07G0338.t1.c1850-1734	38
IOZ07G0338.t1.c2141-2010	43
IOZ07G0338.t1.c827-693	44
IOZ07G0339.t1.c1073-978	31
IOZ07G0339.t1.c1129-953	58
IOZ07G0339.t1.c1447-1337	36
IOZ07G0339.t1.c1640-1392	82
IOZ07G0339.t1.c1931-1722	69
IOZ07G0339.t1.c242-96	48
IOZ07G0339.t1.c340-221	39
IOZ07G0339.t1.c787-572	71
IOZ07G0340.t1.381-545	54
IOZ07G0340.t1.651-902	84
IOZ07G0341.t1.167-328	53
IOZ07G0341.t1.2-166	54
IOZ07G0341.t1.408-542	44
IOZ07G0342.t1.c1015-818	65
IOZ07G0342.t1.c1058-876	60
IOZ07G0342.t1.c1232-1059	57
IOZ07G0342.t1.c1370-1239	43
IOZ07G0342.t1.c238-2	79
IOZ07G0342.t1.c775-587	62
IOZ07G0343.t1.c113-3	37
IOZ07G0343.t1.c682-479	67
IOZ07G0344.t1.381-605	74
IOZ07G0345.t1.c286-86	66
IOZ07G0345.t1.c326-108	72
IOZ07G0345.t1.c779-528	83
IOZ07G0345.t1.c955-809	48
IOZ07G0346.t1.1053-1187	44
IOZ07G0346.t1.1280-1456	58
IOZ07G0346.t1.1317-1496	59
IOZ07G0346.t1.1985-2191	68
IOZ07G0346.t1.2148-2423	92
IOZ07G0346.t1.2240-2422	61
IOZ07G0346.t1.285-446	53
IOZ07G0346.t1.75-221	48
IOZ07G0346.t1.846-1052	68
IOZ07G0347.t1.c1033-800	77
IOZ07G0347.t1.c1234-1034	66
IOZ07G0347.t1.c1814-1557	85
IOZ07G0347.t1.c202-44	52
IOZ07G0347.t1.c2447-2241	68
IOZ07G0347.t1.c2558-2448	36
IOZ07G0347.t1.c2813-2559	84
IOZ07G0347.t1.c799-548	83
IOZ07G0348.t1.12-305	98
IOZ07G0348.t1.2-157	51
IOZ07G0349.t1.c123-1	40
IOZ07G0349.t1.c134-3	44
IOZ07G0349.t1.c214-59	51
IOZ07G0349.t1.c293-135	52
IOZ07G0349.t1.c394-230	54
IOZ07G0349.t1.c664-395	89
IOZ07G0349.t1.c901-731	56
IOZ07G0350.t1.c280-83	65
IOZ07G0350.t1.c281-33	82
IOZ07G0350.t1.c282-1	93
IOZ07G0351.t1.461-553	30
IOZ07G0351.t1.554-769	71
IOZ07G0351.t1.797-1012	71
IOZ07G0351.t1.861-1082	73
IOZ07G0352.t1.c1049-921	42
IOZ07G0352.t1.c1270-992	92
IOZ07G0352.t1.c1610-1482	42
IOZ07G0352.t1.c1823-1698	41
IOZ07G0352.t1.c1997-1824	57
IOZ07G0352.t1.c202-14	62
IOZ07G0352.t1.c323-195	42
IOZ07G0352.t1.c700-581	39
IOZ07G0352.t1.c806-606	66
IOZ07G0353.t1.1029-1247	72
IOZ07G0353.t1.1248-1403	51
IOZ07G0353.t1.126-299	57
IOZ07G0353.t1.2270-2500	76
IOZ07G0353.t1.2382-2573	64
IOZ07G0354.t1.518-793	91
IOZ07G0354.t1.627-785	52
IOZ07G0354.t1.786-962	58
IOZ07G0354.t1.999-1130	43
IOZ07G0355.t1.27-296	89
IOZ07G0355.t1.749-943	64
IOZ07G0355.t2.344-538	64
IOZ07G0356.t1.c473-249	74
IOZ07G0356.t1.c556-350	68
IOZ07G0356.t1.c892-683	69
IOZ07G0357.t1.1026-1226	66
IOZ07G0357.t1.1271-1396	42
IOZ07G0357.t1.2-178	58
IOZ07G0357.t1.3-185	60
IOZ07G0357.t1.561-677	38
IOZ07G0358.t1.c1093-959	44
IOZ07G0358.t1.c193-2	64
IOZ07G0359.t1.c1154-939	71
IOZ07G0359.t1.c1292-1155	45
IOZ07G0359.t1.c1384-1181	67
IOZ07G0359.t1.c1582-1394	62
IOZ07G0359.t1.c1720-1592	42
IOZ07G0359.t1.c250-2	83
IOZ07G0359.t1.c355-251	34
IOZ07G0359.t1.c619-356	87
IOZ07G0359.t1.c748-620	42
IOZ07G0360.t1.c1082-918	54
IOZ07G0360.t1.c1111-962	49
IOZ07G0360.t1.c1256-1083	57
IOZ07G0360.t1.c1339-1112	75
IOZ07G0360.t1.c1406-1275	43
IOZ07G0360.t1.c281-138	47
IOZ07G0360.t1.c497-360	45
IOZ07G0360.t1.c851-588	87
IOZ07G0360.t1.c961-743	72
IOZ07G0361.t1.c1127-933	64
IOZ07G0361.t1.c1396-1112	94
IOZ07G0361.t1.c1421-1128	97
IOZ07G0361.t1.c200-3	66
IOZ07G0361.t1.c403-290	37
IOZ07G0361.t1.c932-690	80
IOZ07G0362.t1.1053-1196	47
IOZ07G0362.t1.1298-1504	68
IOZ07G0362.t1.1517-1717	66
IOZ07G0362.t1.549-695	48
IOZ07G0362.t1.83-253	56
IOZ07G0362.t1.848-1096	82
IOZ07G0362.t2.1140-1295	51
IOZ07G0362.t2.125-331	68
IOZ07G0362.t2.1313-1483	56
IOZ07G0362.t2.1779-1925	48
IOZ07G0362.t2.2078-2326	82
IOZ07G0362.t2.2283-2426	47
IOZ07G0362.t2.2528-2734	68
IOZ07G0362.t2.2747-2947	66
IOZ07G0362.t2.389-673	94
IOZ07G0362.t2.726-953	75
IOZ07G0362.t2.87-257	56
IOZ07G0362.t2.954-1067	37
IOZ07G0363.t1.c1070-894	58
IOZ07G0363.t1.c116-3	38
IOZ07G0363.t1.c1213-1049	54
IOZ07G0363.t1.c1330-1214	38
IOZ07G0363.t1.c1486-1385	33
IOZ07G0363.t1.c151-2	50
IOZ07G0363.t1.c1688-1476	70
IOZ07G0363.t1.c1783-1574	69
IOZ07G0363.t1.c2068-1865	67
IOZ07G0363.t1.c286-152	44
IOZ07G0363.t1.c3148-2903	81
IOZ07G0363.t1.c3286-3149	45
IOZ07G0363.t1.c3736-3617	39
IOZ07G0363.t1.c3788-3531	85
IOZ07G0363.t1.c4207-4019	62
IOZ07G0363.t1.c4447-4217	76
IOZ07G0363.t1.c4621-4448	57
IOZ07G0363.t1.c4784-4590	64
IOZ07G0363.t1.c4861-4655	68
IOZ07G0363.t1.c496-287	69
IOZ07G0363.t1.c5497-5291	68
IOZ07G0363.t1.c5498-5322	58
IOZ07G0363.t1.c667-509	52
IOZ07G0363.t1.c847-668	59
IOZ07G0364.t1.1041-1166	41
IOZ07G0364.t1.1167-1346	59
IOZ07G0364.t1.1644-1805	53
IOZ07G0364.t1.170-445	91
IOZ07G0364.t1.2009-2197	62
IOZ07G0364.t1.2124-2408	94
IOZ07G0364.t1.213-458	81
IOZ07G0364.t1.2583-2825	80
IOZ07G0364.t1.3-155	50
IOZ07G0364.t1.3378-3638	86
IOZ07G0364.t1.3419-3628	69
IOZ07G0364.t1.3743-3877	44
IOZ07G0364.t1.3771-3926	51
IOZ07G0364.t1.3927-4040	37
IOZ07G0364.t1.3947-4105	52
IOZ07G0364.t1.4041-4241	66
IOZ07G0364.t1.4118-4369	83
IOZ07G0364.t1.5160-5276	38
IOZ07G0364.t1.888-1040	50
IOZ07G0365.t1.c1435-1220	71
IOZ07G0366.t1.c214-47	55
IOZ07G0366.t1.c216-1	71
IOZ07G0367.t1.1307-1513	68
IOZ07G0367.t1.261-563	100
IOZ07G0368.t1.3-125	40
IOZ07G0368.t1.5-268	87
IOZ07G0369.t1.c179-3	59
IOZ07G0369.t1.c259-2	86
IOZ07G0369.t1.c299-180	39
IOZ07G0369.t1.c872-711	53
IOZ07G0370.t1.c1006-914	30
IOZ07G0370.t1.c104-3	34
IOZ07G0370.t1.c1349-1227	40
IOZ07G0370.t1.c1604-1350	84
IOZ07G0370.t1.c1732-1526	68
IOZ07G0370.t1.c1844-1668	58
IOZ07G0370.t1.c214-2	71
IOZ07G0370.t1.c362-258	34
IOZ07G0370.t1.c610-461	49
IOZ07G0370.t1.c811-611	66
IOZ07G0371.t1.c167-3	55
IOZ07G0371.t1.c475-188	95
IOZ07G0372.t1.c109-2	36
IOZ07G0372.t1.c1306-1010	98
IOZ07G0372.t1.c1493-1221	90
IOZ07G0372.t1.c221-6	71
IOZ07G0372.t1.c364-110	84
IOZ07G0373.t1.c632-531	33
IOZ07G0374.t1.c388-170	72
IOZ07G0375.t1.c1300-1181	39
IOZ07G0375.t1.c1541-1434	35
IOZ07G0375.t1.c1684-1394	96
IOZ07G0375.t1.c1829-1542	95
IOZ07G0375.t1.c2041-1889	50
IOZ07G0375.t1.c938-753	61
IOZ07G0376.t1.618-764	48
IOZ07G0377.t1.1143-1286	47
IOZ07G0377.t1.1287-1451	54
IOZ07G0377.t1.1533-1685	50
IOZ07G0377.t1.647-793	48
IOZ07G0377.t1.744-962	72
IOZ07G0377.t1.794-940	48
IOZ07G0377.t1.963-1109	48
IOZ07G0378.t1.c1126-998	42
IOZ07G0378.t1.c251-51	66
IOZ07G0378.t1.c593-471	40
IOZ07G0378.t1.c778-545	77
IOZ07G0380.t1.c1147-914	77
IOZ07G0380.t1.c1148-846	100
IOZ07G0380.t1.c211-17	64
IOZ07G0380.t1.c224-3	74
IOZ07G0380.t1.c407-225	60
IOZ07G0381.t1.c149-3	49
IOZ07G0381.t1.c251-150	33
IOZ07G0381.t1.c925-809	38
IOZ07G0382.t1.129-392	87
IOZ07G0382.t1.1685-1816	43
IOZ07G0382.t1.450-587	45
IOZ07G0383.t1.c1079-783	98
IOZ07G0383.t1.c1420-1241	59
IOZ07G0383.t1.c1988-1836	50
IOZ07G0383.t1.c275-3	91
IOZ07G0384.t1.c820-656	54
IOZ07G0385.t1.2-160	52
[truncated: 152,508 more rows]
