# Supplementary material for: High Throughput Identification of the Potential Antioxidant Peptides in Ophiocordyceps sinensis
Source: Molecules. 2022 Jan 10;27(2):438. doi: 10.3390/molecules27020438 (PMC8780859; doi:10.3390/molecules27020438)
Supplement: Supplementary file 1 [file molecules-27-00438-s001.zip › Table S6. The length distribution of all pAOPs.xls]

AOPs id	the length of the pAOPs
IOZ07G0003.t1.1-1899	632
IOZ07G0003.t1.603-842	79
IOZ07G0008.t1.c1912-1574	112
IOZ07G0009.t1.c205-11	64
IOZ07G0026.t1.1445-1489	14
IOZ07G0034.t1.1-1515	504
IOZ07G0048.t1.c484-452	10
IOZ07G0056.t1.303-338	11
IOZ07G0056.t1.696-728	10
IOZ07G0057.t1.c668-471	65
IOZ07G0060.t1.c3062-2544	172
IOZ07G0065.t1.533-970	145
IOZ07G0068.t1.431-481	17
IOZ07G0070.t1.c389-3	129
IOZ07G0074.t1.18-50	10
IOZ07G0094.t1.c1074-1	357
IOZ07G0098.t1.725-781	18
IOZ07G0100.t1.c477-1	158
IOZ07G0105.t2.1-2247	748
IOZ07G0105.t3.1-3399	1132
IOZ07G0109.t1.c1170-1	389
IOZ07G0112.t1.1472-1507	11
IOZ07G0113.t1.1-834	277
IOZ07G0115.t1.1109-1732	207
IOZ07G0115.t1.696-731	11
IOZ07G0115.t2.1029-1064	11
IOZ07G0115.t2.1442-2065	207
IOZ07G0119.t1.2081-2119	12
IOZ07G0119.t2.2039-2077	12
IOZ07G0122.t1.2-283	93
IOZ07G0122.t1.2729-2770	13
IOZ07G0122.t1.3-35	10
IOZ07G0136.t1.c154-119	11
IOZ07G0137.t1.176-430	84
IOZ07G0143.t1.c1298-1077	73
IOZ07G0143.t1.c2437-2390	15
IOZ07G0154.t1.1341-1376	11
IOZ07G0187.t1.c597-1	198
IOZ07G0199.t1.c34-2	11
IOZ07G0201.t1.c410-3	136
IOZ07G0212.t1.c535-326	69
IOZ07G0212.t2.c532-326	68
IOZ07G0215.t1.791-823	10
IOZ07G0222.t1.536-775	79
IOZ07G0223.t1.48-245	65
IOZ07G0228.t1.c3092-2793	99
IOZ07G0228.t1.c3692-3609	27
IOZ07G0228.t1.c3693-1	1230
IOZ07G0241.t1.c1280-948	110
IOZ07G0243.t1.c1060-1028	10
IOZ07G0256.t1.c797-237	186
IOZ07G0260.t1.c230-3	76
IOZ07G0270.t1.1-1536	511
IOZ07G0270.t1.1364-1534	57
IOZ07G0270.t2.1238-1408	57
IOZ07G0271.t1.c568-224	114
IOZ07G0281.t1.1280-1315	11
IOZ07G0286.t1.c4145-3852	97
IOZ07G0295.t1.c1490-870	206
IOZ07G0299.t1.746-1378	210
IOZ07G0300.t1.c1434-1	477
IOZ07G0303.t1.1287-1322	11
IOZ07G0304.t1.c304-269	11
IOZ07G0309.t1.c1011-1	336
IOZ07G0312.t1.1017-1052	11
IOZ07G0315.t1.c190-2	63
IOZ07G0319.t1.791-823	10
IOZ07G0321.t1.2-37	11
IOZ07G0322.t1.c362-150	70
IOZ07G0326.t1.5351-5383	10
IOZ07G0327.t1.951-983	10
IOZ07G0339.t1.c952-920	10
IOZ07G0342.t1.c1467-1	488
IOZ07G0351.t1.1083-1115	10
IOZ07G0357.t1.1365-1397	11
IOZ07G0363.t1.c2846-2391	151
IOZ07G0364.t1.1340-1945	201
IOZ07G0374.t1.c752-129	207
IOZ07G0383.t1.c1079-783	98
IOZ07G0383.t1.c1610-1575	11
IOZ07G0387.t1.1-1950	649
IOZ07G0400.t1.3-449	149
IOZ07G0414.t1.5-250	81
IOZ07G0416.t1.1230-1280	16
IOZ07G0418.t1.c321-1	106
IOZ07G0424.t1.3-41	12
IOZ07G0428.t2.c1103-1056	15
IOZ07G0434.t1.c609-1	202
IOZ07G0441.t1.c167-135	10
IOZ07G0442.t1.1-999	332
IOZ07G0447.t2.1-900	299
IOZ07G0447.t2.813-848	11
IOZ07G0449.t1.1304-1342	12
IOZ07G0456.t1.188-502	104
IOZ07G0457.t1.386-580	64
IOZ07G0458.t1.1-3243	1080
IOZ07G0461.t1.405-437	10
IOZ07G0492.t2.c1670-1635	11
IOZ07G0502.t1.c287-33	84
IOZ07G0510.t2.2-343	113
IOZ07G0512.t1.878-910	10
IOZ07G0520.t1.861-893	10
IOZ07G0524.t1.35-382	115
IOZ07G0532.t1.c1471-1439	10
IOZ07G0532.t1.c3551-2841	236
IOZ07G0536.t1.2-499	165
IOZ07G0536.t1.579-947	122
IOZ07G0550.t2.3-449	148
IOZ07G0566.t1.1-324	107
IOZ07G0567.t1.2001-2030	10
IOZ07G0577.t1.c1397-1107	96
IOZ07G0594.t1.c691-458	77
IOZ07G0595.t1.c461-408	17
IOZ07G0599.t1.c3065-2799	88
IOZ07G0621.t1.3983-4078	31
IOZ07G0624.t2.2085-2120	11
IOZ07G0624.t2.44-616	190
IOZ07G0624.t3.44-616	190
IOZ07G0624.t4.2085-2120	11
IOZ07G0624.t4.44-616	190
IOZ07G0625.t1.c1193-1158	11
IOZ07G0630.t1.c178-146	10
IOZ07G0635.t1.524-820	98
IOZ07G0640.t1.170-205	11
IOZ07G0640.t1.633-671	12
IOZ07G0651.t1.c1061-741	106
IOZ07G0651.t1.c1062-1	353
IOZ07G0667.t1.c2060-1389	223
IOZ07G0674.t1.c152-117	11
IOZ07G0679.t1.c452-3	150
IOZ07G0689.t1.1-354	117
IOZ07G0690.t1.9-74	21
IOZ07G0700.t1.1205-1243	12
IOZ07G0701.t1.1-765	254
IOZ07G0703.t1.c1003-971	10
IOZ07G0711.t1.2123-2152	10
IOZ07G0715.t1.c1039-899	46
IOZ07G0717.t1.c747-1	248
IOZ07G0729.t1.1-324	107
IOZ07G0749.t1.c1406-1368	12
IOZ07G0760.t1.c1484-1452	10
IOZ07G0767.t1.c1845-1	614
IOZ07G0768.t1.c656-357	99
IOZ07G0776.t1.c1135-1094	13
IOZ07G0779.t1.c1297-1262	11
IOZ07G0789.t1.3-35	10
IOZ07G0791.t1.431-562	43
IOZ07G0795.t1.1356-1385	10
IOZ07G0800.t1.c1388-1026	120
IOZ07G0808.t1.2-538	178
IOZ07G0812.t1.779-817	12
IOZ07G0812.t1.881-916	11
IOZ07G0812.t2.197-232	11
IOZ07G0812.t2.95-133	12
IOZ07G0814.t1.525-794	89
IOZ07G0814.t2.525-794	89
IOZ07G0821.t1.c895-830	21
IOZ07G0827.t1.665-697	10
IOZ07G0845.t1.446-481	11
IOZ07G0846.t1.c1827-1	608
IOZ07G0846.t2.c798-1	265
IOZ07G0852.t3.c2066-2013	17
IOZ07G0860.t2.c292-254	12
IOZ07G0862.t1.366-395	10
IOZ07G0865.t1.c4196-3711	161
IOZ07G0881.t1.c396-1	131
IOZ07G0882.t1.1-423	140
IOZ07G0891.t1.48-266	72
IOZ07G0895.t1.c415-2	138
IOZ07G0902.t1.c35-3	11
IOZ07G0902.t2.c35-3	11
IOZ07G0902.t2.c487-455	10
IOZ07G0904.t3.c5443-5222	73
IOZ07G0915.t1.c293-3	97
IOZ07G0918.t1.c647-609	12
IOZ07G0944.t1.c9872-9153	239
IOZ07G0945.t1.713-751	12
IOZ07G0953.t1.185-646	153
IOZ07G0962.t1.731-778	15
IOZ07G0970.t1.1-282	93
IOZ07G0991.t1.c666-1	221
IOZ07G1002.t1.c795-1	264
IOZ07G1005.t1.c1332-1	443
IOZ07G1008.t1.3-443	146
IOZ07G1009.t1.c1447-1415	10
IOZ07G1016.t1.1-780	259
IOZ07G1037.t1.500-1027	176
IOZ07G1039.t1.1-1758	585
IOZ07G1046.t1.695-745	16
IOZ07G1049.t1.1-396	131
IOZ07G1051.t1.c1097-810	95
IOZ07G1056.t1.c473-426	15
IOZ07G1069.t1.2012-2044	10
IOZ07G1070.t1.c1532-1500	10
IOZ07G1073.t1.c31-2	10
IOZ07G1077.t1.1-663	220
IOZ07G1088.t1.c1858-1826	10
IOZ07G1092.t1.c1068-1	355
IOZ07G1099.t1.c3368-3336	10
IOZ07G1115.t1.c222-1	73
IOZ07G1121.t1.1-321	106
IOZ07G1125.t1.c1323-1	440
IOZ07G1125.t1.c76-44	10
IOZ07G1126.t2.2-85	27
IOZ07G1150.t1.c466-23	147
IOZ07G1160.t1.c1040-987	17
IOZ07G1162.t1.c625-437	62
IOZ07G1162.t2.c1154-876	92
IOZ07G1162.t2.c1876-1688	62
IOZ07G1163.t1.c898-854	14
IOZ07G1168.t1.1-1437	478
IOZ07G1169.t1.c1397-1077	106
IOZ07G1169.t1.c2600-1686	304
IOZ07G1172.t1.c333-1	110
IOZ07G1173.t1.1-828	275
IOZ07G1173.t2.1-1404	467
IOZ07G1173.t3.1-4341	1446
IOZ07G1175.t1.c58-26	10
IOZ07G1177.t1.c681-1	226
IOZ07G1180.t1.1-396	131
IOZ07G1187.t1.1-576	191
IOZ07G1188.t1.44-412	122
IOZ07G1191.t1.1169-1204	11
IOZ07G1197.t1.1-2949	982
IOZ07G1198.t1.c299-267	10
IOZ07G1201.t1.2156-2188	10
IOZ07G1204.t1.c481-431	16
IOZ07G1215.t1.1-975	324
IOZ07G1220.t1.c401-117	94
IOZ07G1223.t1.c3353-3090	87
IOZ07G1224.t1.c1550-1506	14
IOZ07G1239.t1.995-1027	10
IOZ07G1248.t1.c1708-1676	10
IOZ07G1249.t1.c1467-1	488
IOZ07G1256.t1.5-235	76
IOZ07G1256.t2.2-370	122
IOZ07G1256.t2.371-601	76
IOZ07G1262.t1.791-823	10
IOZ07G1271.t1.150-185	11
IOZ07G1271.t1.927-962	11
IOZ07G1272.t1.c1112-822	96
IOZ07G1273.t1.1-2916	971
IOZ07G1275.t1.780-815	11
IOZ07G1278.t1.c190-158	10
IOZ07G1278.t1.c617-258	119
IOZ07G1281.t1.c256-212	14
IOZ07G1282.t1.c37-2	12
IOZ07G1296.t1.1494-1529	11
IOZ07G1314.t1.177-218	13
IOZ07G1314.t1.740-769	10
IOZ07G1317.t2.2355-2393	12
IOZ07G1321.t1.c283-251	10
IOZ07G1322.t1.14-259	81
IOZ07G1322.t1.2034-2069	11
IOZ07G1323.t1.1-387	128
IOZ07G1324.t1.c1019-756	87
IOZ07G1324.t2.c1181-756	141
IOZ07G1327.t1.552-590	12
IOZ07G1327.t2.549-587	12
IOZ07G1329.t1.c1832-1788	14
IOZ07G1329.t1.c1834-1391	147
IOZ07G1334.t1.1-786	261
IOZ07G1335.t1.c565-533	10
IOZ07G1338.t1.c1319-984	111
IOZ07G1338.t2.c1304-984	106
IOZ07G1340.t1.c346-293	17
IOZ07G1341.t2.c1060-1028	10
IOZ07G1343.t1.c581-546	11
IOZ07G1345.t1.1610-1645	11
IOZ07G1351.t1.2-319	105
IOZ07G1353.t1.c35-3	11
IOZ07G1353.t1.c988-926	20
IOZ07G1363.t1.c812-384	142
IOZ07G1368.t1.c365-3	121
IOZ07G1370.t1.c1455-1	484
IOZ07G1371.t1.1016-1408	130
IOZ07G1371.t1.3527-3754	75
IOZ07G1383.t1.1-1581	526
IOZ07G1383.t2.1-1557	518
IOZ07G1392.t1.c1955-1710	81
IOZ07G1392.t1.c946-896	16
IOZ07G1393.t1.1472-1681	69
IOZ07G1393.t2.575-784	69
IOZ07G1400.t1.c833-786	15
IOZ07G1400.t1.c834-1	277
IOZ07G1403.t1.c1480-746	244
IOZ07G1403.t1.c527-480	15
IOZ07G1407.t1.1-2931	976
IOZ07G1416.t1.596-628	10
IOZ07G1426.t1.c576-1	191
IOZ07G1461.t1.c1286-912	124
IOZ07G1465.t1.c697-347	116
IOZ07G1474.t1.675-707	10
IOZ07G1474.t1.911-1036	41
IOZ07G1474.t2.531-563	10
IOZ07G1474.t2.767-892	41
IOZ07G1478.t1.2-622	206
IOZ07G1488.t1.c1112-738	124
IOZ07G1488.t2.c800-426	124
IOZ07G1495.t1.591-632	13
IOZ07G1495.t1.617-655	12
IOZ07G1498.t1.c1343-1296	15
IOZ07G1498.t2.c767-720	15
IOZ07G1498.t4.c626-579	15
IOZ07G1499.t1.1346-1378	10
IOZ07G1508.t1.c35-3	11
IOZ07G1521.t1.c2690-2298	130
IOZ07G1524.t1.c1665-1	554
IOZ07G1529.t1.c1451-993	152
IOZ07G1544.t1.63-98	11
IOZ07G1549.t1.c2321-2037	94
IOZ07G1554.t1.c603-1	200
IOZ07G1568.t1.1-2865	954
IOZ07G1578.t1.c1248-1	415
IOZ07G1583.t1.c797-750	15
IOZ07G1585.t1.c669-1	222
IOZ07G1593.t1.1-3015	1004
IOZ07G1601.t1.1025-1237	70
IOZ07G1601.t1.1230-1454	74
IOZ07G1601.t1.2-160	52
IOZ07G1604.t1.1-678	225
IOZ07G1607.t1.c2645-2349	98
IOZ07G1615.t1.c3355-3323	10
IOZ07G1619.t1.324-359	11
IOZ07G1621.t1.1-1092	363
IOZ07G1625.t1.c2192-1677	171
IOZ07G1633.t1.3161-3415	84
IOZ07G1650.t1.1700-1927	75
IOZ07G1652.t1.581-628	15
IOZ07G1656.t2.c5720-5685	11
IOZ07G1658.t1.c1698-1	565
IOZ07G1660.t1.c52-17	11
IOZ07G1660.t1.c698-270	142
IOZ07G1676.t1.c597-1	198
IOZ07G1680.t1.1-2118	705
IOZ07G1685.t1.1-495	164
IOZ07G1691.t1.3-284	93
IOZ07G1712.t1.c1186-1142	14
IOZ07G1720.t1.2687-2719	10
IOZ07G1727.t1.c371-324	15
IOZ07G1729.t1.1-1482	493
IOZ07G1737.t1.1-675	224
IOZ07G1741.t1.c692-651	13
IOZ07G1756.t1.c458-3	152
IOZ07G1768.t1.1-1869	622
IOZ07G1776.t1.c823-629	64
IOZ07G1778.t1.1289-1381	30
IOZ07G1779.t1.c818-588	76
IOZ07G1791.t1.c1295-1263	10
IOZ07G1795.t1.c615-1	204
IOZ07G1796.t1.773-1144	123
IOZ07G1804.t1.1-396	131
IOZ07G1808.t1.1-651	216
IOZ07G1815.t1.252-566	104
IOZ07G1836.t1.1-960	319
IOZ07G1847.t1.2-655	217
IOZ07G1849.t1.c242-210	10
IOZ07G1867.t1.c409-374	11
IOZ07G1870.t1.917-1168	83
IOZ07G1878.t1.c305-90	71
IOZ07G1895.t1.c465-1	154
IOZ07G1899.t1.1082-1405	107
IOZ07G1902.t1.c3888-1	1295
IOZ07G1912.t1.711-746	11
IOZ07G1928.t1.317-346	10
IOZ07G1956.t1.1-2952	983
IOZ07G1963.t1.c211-161	16
IOZ07G1975.t1.c1916-1680	78
IOZ07G1975.t1.c2828-2577	83
IOZ07G1976.t1.5-442	145
IOZ07G1981.t1.530-709	59
IOZ07G1985.t1.297-545	82
IOZ07G1987.t1.c1574-1536	12
IOZ07G1989.t1.c40-2	13
IOZ07G2003.t1.c1324-884	146
IOZ07G2007.t1.c1749-1	582
IOZ07G2008.t1.275-313	12
IOZ07G2009.t1.1-399	132
IOZ07G2028.t1.453-488	11
IOZ07G2028.t1.818-847	10
IOZ07G2030.t1.2088-2120	10
IOZ07G2030.t1.365-397	10
IOZ07G2032.t1.c1147-1115	10
IOZ07G2053.t1.72-104	10
IOZ07G2061.t1.c627-1	208
IOZ07G2063.t1.c1670-1218	150
IOZ07G2066.t1.c32-3	10
IOZ07G2067.t1.c1022-990	10
IOZ07G2074.t1.c2580-1	859
IOZ07G2075.t1.c280-248	10
IOZ07G2082.t1.1-795	264
IOZ07G2082.t1.368-400	10
IOZ07G2087.t1.c527-3	175
IOZ07G2098.t1.c768-1	255
IOZ07G2111.t1.542-1222	226
IOZ07G2127.t2.c862-686	58
IOZ07G2129.t1.c1495-1421	24
IOZ07G2142.t1.c739-707	10
IOZ07G2142.t2.c739-707	10
IOZ07G2168.t1.c371-96	91
IOZ07G2168.t1.c713-432	93
IOZ07G2172.t1.c1196-795	133
IOZ07G2172.t2.c1139-795	114
IOZ07G2185.t1.785-943	52
IOZ07G2189.t1.1893-1922	10
IOZ07G2189.t1.2-1147	381
IOZ07G2204.t1.c1877-1497	126
IOZ07G2204.t1.c2460-1	819
IOZ07G2207.t1.c2653-2618	11
IOZ07G2207.t1.c7490-7101	129
IOZ07G2209.t1.c1191-1	396
IOZ07G2212.t1.3072-3104	10
IOZ07G2214.t1.2864-3154	96
IOZ07G2219.t1.1-1500	499
IOZ07G2232.t1.c913-479	144
IOZ07G2232.t2.c685-251	144
IOZ07G2232.t2.c699-1	232
IOZ07G2235.t1.425-634	70
IOZ07G2237.t1.717-749	10
IOZ07G2260.t1.c1337-1122	71
IOZ07G2267.t1.155-538	127
IOZ07G2270.t1.c1027-989	12
IOZ07G2275.t1.1-1512	503
IOZ07G2278.t1.c1233-1	410
IOZ07G2281.t1.c1568-1533	11
IOZ07G2286.t1.1850-2281	143
IOZ07G2286.t1.3213-3569	118
IOZ07G2287.t1.2471-2500	10
IOZ07G2291.t1.1-399	132
IOZ07G2291.t1.189-398	70
IOZ07G2291.t1.2-397	132
IOZ07G2299.t1.c68-30	12
IOZ07G2303.t1.1-1224	407
IOZ07G2305.t1.c1640-1323	105
IOZ07G2311.t1.c2429-2385	14
IOZ07G2314.t1.1-378	125
IOZ07G2319.t1.c2634-1	877
IOZ07G2329.t1.951-980	10
IOZ07G2331.t1.1-705	234
IOZ07G2348.t3.23-55	10
IOZ07G2349.t1.c385-350	11
IOZ07G2380.t1.2-37	11
IOZ07G2388.t1.191-1237	348
IOZ07G2401.t1.c327-1	108
IOZ07G2404.t1.c2219-2046	57
IOZ07G2404.t1.c2816-2220	198
IOZ07G2404.t1.c2817-1	938
IOZ07G2405.t1.2-493	163
IOZ07G2406.t1.c1625-1278	115
IOZ07G2410.t1.c449-411	12
IOZ07G2421.t1.5-619	204
IOZ07G2423.t1.380-412	10
IOZ07G2450.t1.c31-2	10
IOZ07G2469.t1.2-442	146
IOZ07G2476.t1.c1723-1676	15
IOZ07G2486.t1.c705-1	234
IOZ07G2491.t1.1-1419	472
IOZ07G2505.t1.423-452	10
IOZ07G2511.t1.545-766	73
IOZ07G2520.t1.1-456	151
IOZ07G2533.t1.323-607	94
IOZ07G2537.t1.c2730-1	909
IOZ07G2547.t1.c1182-1	393
IOZ07G2551.t1.c32-3	10
IOZ07G2557.t1.1-1470	489
IOZ07G2563.t1.c53-3	17
IOZ07G2566.t1.4058-4093	12
IOZ07G2572.t1.212-445	77
IOZ07G2577.t1.1-1056	351
IOZ07G2585.t2.1-936	311
IOZ07G2585.t3.1-954	317
IOZ07G2588.t1.c563-3	187
IOZ07G2593.t1.c1328-1293	11
IOZ07G2596.t1.c1649-1158	163
IOZ07G2598.t1.c1526-1311	71
IOZ07G2599.t1.332-364	10
IOZ07G2599.t1.767-1243	158
IOZ07G2599.t2.332-364	10
IOZ07G2599.t2.767-1243	158
IOZ07G2617.t1.1-1284	427
IOZ07G2618.t1.c1610-924	228
IOZ07G2620.t1.c32-3	10
IOZ07G2622.t1.113-649	179
IOZ07G2630.t1.c247-215	10
IOZ07G2630.t1.c646-602	14
IOZ07G2630.t1.c648-1	215
IOZ07G2632.t1.c2425-2390	11
IOZ07G2646.t1.c2566-2522	14
IOZ07G2651.t1.696-881	61
IOZ07G2654.t1.c903-1	300
IOZ07G2658.t1.c2726-2337	129
IOZ07G2679.t1.c1058-1011	15
IOZ07G2680.t1.c464-429	11
IOZ07G2682.t1.705-737	10
IOZ07G2684.t1.152-415	87
IOZ07G2685.t2.c4473-1	1490
IOZ07G2700.t3.3935-3970	11
IOZ07G2711.t1.1-2067	688
IOZ07G2713.t1.261-308	15
IOZ07G2719.t1.c853-821	10
IOZ07G2723.t1.1556-1588	10
IOZ07G2728.t1.c2162-1791	123
IOZ07G2731.t1.1-948	315
IOZ07G2743.t1.c644-138	168
IOZ07G2747.t2.879-911	10
IOZ07G2758.t1.1358-1390	10
IOZ07G2759.t1.c31-2	10
IOZ07G2762.t1.c31-2	10
IOZ07G2767.t1.c202-2	67
IOZ07G2775.t1.c31-2	10
IOZ07G2777.t1.c10816-10778	12
IOZ07G2777.t1.c2786-2652	44
IOZ07G2777.t2.c10819-10781	12
IOZ07G2777.t2.c2786-2652	44
IOZ07G2783.t1.c782-606	58
IOZ07G2786.t1.2369-2401	11
IOZ07G2786.t2.2447-2479	11
IOZ07G2798.t1.1-1119	372
IOZ07G2799.t1.c1523-1137	128
IOZ07G2811.t1.c743-495	82
IOZ07G2812.t1.608-640	10
IOZ07G2820.t1.c139-104	11
IOZ07G2830.t1.1821-1853	10
IOZ07G2854.t1.c421-386	11
IOZ07G2856.t1.351-383	10
IOZ07G2856.t1.407-442	11
IOZ07G2861.t1.c1446-1	481
IOZ07G2861.t2.c1029-1	342
IOZ07G2868.t1.c640-608	10
IOZ07G2870.t1.c641-465	58
IOZ07G2874.t1.c978-1	325
IOZ07G2883.t1.2295-2474	59
IOZ07G2883.t1.2904-2936	10
IOZ07G2884.t1.1-2724	907
IOZ07G2884.t1.486-776	96
IOZ07G2887.t1.c786-1	261
IOZ07G2892.t1.c249-1	82
IOZ07G2895.t1.c1821-1	606
IOZ07G2898.t1.1214-1549	111
IOZ07G2901.t1.c1370-951	139
IOZ07G2904.t2.c2807-2391	138
IOZ07G2904.t2.c3464-3432	10
IOZ07G2914.t1.c1955-1743	70
IOZ07G2920.t1.c2922-1	973
IOZ07G2924.t1.c2962-2930	10
IOZ07G2924.t1.c3287-2649	212
IOZ07G2924.t1.c3924-1	1307
IOZ07G2927.t1.c455-420	11
IOZ07G2929.t1.5-445	146
IOZ07G2935.t1.1037-1069	10
IOZ07G2938.t1.1332-1382	16
IOZ07G2943.t1.c2187-1	728
IOZ07G2946.t1.2004-2036	10
IOZ07G2949.t1.198-236	12
IOZ07G2949.t1.53-382	109
IOZ07G2951.t1.c116-72	14
IOZ07G2961.t1.c3479-3252	75
IOZ07G2976.t1.521-556	11
IOZ07G2979.t1.c773-738	11
IOZ07G2979.t2.c539-504	11
IOZ07G2981.t1.c416-54	120
IOZ07G2989.t1.380-796	138
IOZ07G2996.t1.1-939	312
IOZ07G3002.t1.446-721	91
IOZ07G3003.t1.c1676-1290	128
IOZ07G3010.t1.1-1260	419
IOZ07G3018.t1.c921-1	306
IOZ07G3022.t1.1-930	309
IOZ07G3029.t1.c1618-1340	92
IOZ07G3049.t1.501-533	10
IOZ07G3052.t1.1068-1334	88
IOZ07G3058.t1.2286-2741	151
IOZ07G3066.t1.c3204-1	1067
IOZ07G3067.t1.c2475-1	824
IOZ07G3086.t1.186-218	10
IOZ07G3094.t1.c723-1	240
IOZ07G3107.t1.c767-540	75
IOZ07G3118.t1.c3182-2481	233
IOZ07G3129.t1.5-250	81
IOZ07G3132.t1.425-460	11
IOZ07G3135.t1.789-1196	135
IOZ07G3136.t1.c1923-1	640
IOZ07G3139.t1.c965-720	81
IOZ07G3153.t1.1-1092	363
IOZ07G3153.t1.1052-1087	11
IOZ07G3156.t1.209-241	11
IOZ07G3156.t2.1244-1276	11
IOZ07G3157.t1.c32-3	10
IOZ07G3160.t1.c31-2	10
IOZ07G3162.t1.c10103-9786	105
IOZ07G3162.t1.c9286-9254	10
IOZ07G3169.t1.c4084-4028	18
IOZ07G3172.t1.1-2151	716
IOZ07G3178.t1.c2969-2739	76
IOZ07G3184.t1.c1329-1	442
IOZ07G3187.t1.146-304	52
IOZ07G3191.t1.1-930	309
IOZ07G3205.t1.122-412	97
IOZ07G3216.t1.c58-20	12
IOZ07G3216.t2.c58-20	12
IOZ07G3230.t1.c32-3	10
IOZ07G3232.t1.87-281	64
IOZ07G3236.t1.c1749-1	582
IOZ07G3240.t1.1-417	138
IOZ07G3244.t1.c2178-1	725
IOZ07G3250.t1.c1781-1740	13
IOZ07G3250.t1.c272-240	10
IOZ07G3251.t1.c437-3	145
IOZ07G3256.t1.c1142-1107	11
IOZ07G3256.t1.c3503-3468	11
IOZ07G3270.t1.c3950-3723	75
IOZ07G3270.t1.c4635-1	1544
IOZ07G3275.t1.c1544-1509	11
IOZ07G3279.t1.5310-5342	11
IOZ07G3291.t1.c543-1	180
IOZ07G3312.t1.1-981	326
IOZ07G3313.t1.1-999	332
IOZ07G3324.t1.c52-2	17
IOZ07G3327.t1.c594-1	197
IOZ07G3329.t1.c49-2	16
IOZ07G3330.t1.c302-270	10
IOZ07G3332.t1.c266-57	69
IOZ07G3335.t1.185-622	145
IOZ07G3346.t1.152-421	89
IOZ07G3350.t1.c2561-2004	185
IOZ07G3359.t1.1004-1036	11
IOZ07G3366.t1.c146-111	11
IOZ07G3369.t1.969-1001	11
IOZ07G3375.t1.c893-858	11
IOZ07G3376.t1.c682-647	11
IOZ07G3381.t1.218-634	138
IOZ07G3383.t1.c131-96	11
IOZ07G3384.t1.5-595	196
IOZ07G3391.t1.2-313	103
IOZ07G3397.t1.c226-2	75
IOZ07G3400.t1.2-238	78
IOZ07G3403.t1.c336-1	111
IOZ07G3405.t1.c4031-3771	86
IOZ07G3407.t1.c1808-1557	83
IOZ07G3416.t1.884-913	10
IOZ07G3420.t1.c681-1	226
IOZ07G3421.t1.342-467	42
IOZ07G3425.t1.137-622	161
IOZ07G3436.t2.c1817-1785	10
IOZ07G3436.t3.c1817-1785	10
IOZ07G3438.t1.755-784	10
IOZ07G3452.t1.c6932-6516	138
IOZ07G3466.t1.57-236	59
IOZ07G3473.t1.c990-1	329
IOZ07G3489.t1.290-319	10
IOZ07G3496.t1.1-2865	954
IOZ07G3497.t1.c46-2	15
IOZ07G3512.t1.c236-204	10
IOZ07G3521.t1.c939-1	312
IOZ07G3525.t1.c1037-585	150
IOZ07G3531.t1.1-534	177
IOZ07G3532.t1.c467-3	155
IOZ07G3532.t2.c1088-618	156
IOZ07G3533.t1.1-1134	377
IOZ07G3538.t1.c761-471	96
IOZ07G3547.t1.1971-2003	10
IOZ07G3562.t1.53-223	56
IOZ07G3567.t1.c1109-330	259
IOZ07G3571.t1.c1019-831	62
IOZ07G3581.t1.c323-96	75
IOZ07G3594.t1.1-1719	572
IOZ07G3597.t1.5-328	107
IOZ07G3598.t1.c449-192	85
IOZ07G3601.t1.3-446	147
IOZ07G3618.t1.c44-9	11
IOZ07G3620.t1.c488-42	148
IOZ07G3625.t1.1-3021	1006
IOZ07G3625.t1.1667-3019	451
IOZ07G3631.t1.c1040-744	98
IOZ07G3632.t1.503-547	14
IOZ07G3644.t1.c1131-1	376
IOZ07G3650.t1.c343-311	10
IOZ07G3652.t1.1-2988	995
IOZ07G3653.t1.c1169-945	74
IOZ07G3654.t1.540-572	10
IOZ07G3656.t1.c2068-2021	15
IOZ07G3659.t1.225-260	11
IOZ07G3661.t1.3-41	12
IOZ07G3661.t2.3-41	12
IOZ07G3668.t1.c854-84	256
IOZ07G3682.t1.c679-647	10
IOZ07G3697.t1.1-540	179
IOZ07G3702.t1.1830-1919	30
IOZ07G3709.t1.c1180-995	61
IOZ07G3713.t1.c1240-1208	10
IOZ07G3721.t1.305-1150	281
IOZ07G3722.t1.c483-1	160
IOZ07G3725.t3.1824-1859	11
IOZ07G3725.t4.1200-1235	11
IOZ07G3732.t1.2048-2080	10
IOZ07G3732.t1.284-469	61
IOZ07G3743.t1.2039-2071	10
IOZ07G3746.t1.1007-1039	10
IOZ07G3753.t1.c2793-1	930
IOZ07G3753.t2.c2031-1	676
IOZ07G3753.t3.c1905-1	634
IOZ07G3758.t1.c1218-1	405
IOZ07G3769.t1.1406-1441	11
IOZ07G3775.t1.1-924	307
IOZ07G3775.t2.1-1143	380
IOZ07G3775.t3.1-1956	651
IOZ07G3775.t3.317-817	166
IOZ07G3777.t2.1508-1792	94
IOZ07G3777.t2.2156-2791	211
IOZ07G3778.t1.1011-1046	11
IOZ07G3783.t1.c1225-1190	11
IOZ07G3793.t1.c1899-1	632
IOZ07G3795.t1.c699-1	232
IOZ07G3798.t1.1245-1280	11
IOZ07G3822.t1.c199-2	66
IOZ07G3834.t1.3-35	10
IOZ07G3835.t1.c756-1	251
IOZ07G3849.t1.c561-1	186
IOZ07G3860.t1.c43-2	14
IOZ07G3863.t1.1-1332	443
IOZ07G3867.t1.1-1641	546
IOZ07G3872.t1.c2669-2286	127
IOZ07G3886.t1.602-634	10
IOZ07G3900.t1.c1252-1217	11
IOZ07G3904.t1.11-544	177
IOZ07G3904.t1.1115-1282	55
IOZ07G3904.t2.11-544	177
IOZ07G3904.t2.1115-1282	55
IOZ07G3905.t1.1-2472	823
IOZ07G3906.t1.c1312-734	192
IOZ07G3909.t1.1-996	331
IOZ07G3910.t1.c398-183	71
IOZ07G3910.t1.c653-399	84
IOZ07G3911.t1.c251-219	10
IOZ07G3919.t1.c3671-3150	173
IOZ07G3921.t1.1833-1871	12
IOZ07G3924.t1.c1521-1	506
IOZ07G3927.t1.1-1866	621
IOZ07G3930.t1.36-341	101
IOZ07G3936.t1.767-1075	102
IOZ07G3948.t1.c860-441	139
IOZ07G3949.t1.189-422	77
IOZ07G3952.t1.3-338	112
IOZ07G3953.t1.c616-584	10
IOZ07G3961.t1.c482-195	95
IOZ07G3965.t1.3044-3373	109
IOZ07G3965.t1.474-509	11
IOZ07G4000.t1.2-220	72
IOZ07G4010.t1.149-553	134
IOZ07G4035.t1.c3662-3075	195
IOZ07G4047.t1.1-483	160
IOZ07G4051.t1.1052-1282	76
IOZ07G4051.t1.14-397	127
IOZ07G4057.t1.c1609-1562	15
IOZ07G4058.t1.663-698	11
IOZ07G4065.t1.1434-1463	10
IOZ07G4065.t1.582-614	10
IOZ07G4071.t1.c1592-1551	13
IOZ07G4078.t1.c752-210	180
IOZ07G4080.t1.140-631	163
IOZ07G4086.t1.c31-2	10
IOZ07G4090.t2.c1796-1755	13
IOZ07G4096.t1.c548-171	125
IOZ07G4109.t1.1-990	329
IOZ07G4110.t1.326-589	87
IOZ07G4114.t1.c876-1	291
IOZ07G4120.t1.201-236	11
IOZ07G4121.t1.c615-1	204
IOZ07G4132.t1.c1861-1826	11
IOZ07G4144.t1.c2150-2097	17
IOZ07G4145.t1.1-981	326
IOZ07G4147.t1.c3314-2901	137
IOZ07G4147.t1.c4199-3999	66
IOZ07G4161.t1.c3255-1	1084
IOZ07G4162.t1.c669-1	222
IOZ07G4167.t1.1-225	74
IOZ07G4169.t1.c203-171	10
IOZ07G4185.t1.176-211	11
IOZ07G4191.t1.c623-579	14
IOZ07G4194.t1.c1745-1332	137
IOZ07G4194.t1.c32-3	10
IOZ07G4195.t1.c884-834	16
IOZ07G4204.t1.c652-608	14
IOZ07G4209.t1.c545-402	47
IOZ07G4213.t1.1-780	259
IOZ07G4234.t1.c2489-2085	134
IOZ07G4235.t1.80-292	70
IOZ07G4240.t1.953-1555	200
IOZ07G4241.t1.1377-1664	95
IOZ07G4242.t1.c4383-1	1460
IOZ07G4244.t1.146-403	85
IOZ07G4245.t1.c395-342	17
IOZ07G4253.t1.c746-3	248
IOZ07G4282.t1.1164-1193	10
IOZ07G4282.t1.254-595	113
IOZ07G4297.t1.1-942	313
IOZ07G4300.t1.314-664	116
IOZ07G4304.t1.c548-150	132
IOZ07G4305.t1.1362-1391	10
IOZ07G4307.t1.c787-743	14
IOZ07G4314.t2.1178-1915	246
IOZ07G4326.t1.2-34	10
IOZ07G4330.t1.198-233	11
IOZ07G4334.t1.c611-561	16
IOZ07G4334.t2.c611-561	16
IOZ07G4343.t1.c1424-432	330
IOZ07G4346.t1.c34-2	11
IOZ07G4349.t1.1-1245	414
IOZ07G4350.t1.1-654	217
IOZ07G4364.t1.c462-1	153
IOZ07G4366.t1.1442-2143	233
IOZ07G4368.t1.c2064-1	687
IOZ07G4372.t1.c467-432	11
IOZ07G4380.t1.1401-1433	10
IOZ07G4384.t1.1509-1556	15
IOZ07G4407.t1.1002-1034	10
IOZ07G4409.t1.1-2562	853
IOZ07G4410.t1.c770-336	144
IOZ07G4412.t1.3-455	150
IOZ07G4416.t1.887-940	17
IOZ07G4418.t1.c1128-1	375
IOZ07G4425.t2.c1753-1718	11
IOZ07G4426.t1.2-256	84
IOZ07G4428.t1.23-355	110
IOZ07G4431.t1.2141-2173	11
IOZ07G4431.t2.1133-1165	11
IOZ07G4431.t3.887-919	11
IOZ07G4436.t1.629-1120	163
IOZ07G4437.t1.3-221	72
IOZ07G4456.t1.2-1069	356
IOZ07G4460.t1.c1727-1365	120
IOZ07G4463.t1.c2468-2031	145
IOZ07G4463.t1.c2786-2496	96
IOZ07G4463.t1.c5087-5055	10
IOZ07G4463.t1.c9340-9305	11
IOZ07G4467.t1.1-471	156
IOZ07G4476.t1.c8663-8487	58
IOZ07G4487.t1.c37-2	12
IOZ07G4487.t2.c37-2	12
IOZ07G4495.t1.1-345	114
IOZ07G4506.t1.c359-3	119
IOZ07G4511.t1.c337-302	11
IOZ07G4511.t1.c493-461	10
IOZ07G4515.t1.c431-168	87
IOZ07G4518.t1.2327-2686	119
IOZ07G4519.t1.2-406	134
IOZ07G4540.t1.c333-1	110
IOZ07G4545.t1.540-575	11
IOZ07G4553.t1.c733-701	10
IOZ07G4553.t2.c733-701	10
IOZ07G4556.t1.554-586	10
IOZ07G4580.t1.c31-2	10
IOZ07G4595.t1.c1088-720	122
IOZ07G4598.t1.189-362	58
IOZ07G4609.t1.c2258-2226	10
IOZ07G4609.t1.c481-449	10
IOZ07G4611.t1.c1042-1007	11
IOZ07G4617.t1.c1187-930	85
IOZ07G4617.t1.c1673-1284	129
IOZ07G4621.t1.c1895-1692	67
IOZ07G4621.t1.c2232-1	743
IOZ07G4627.t1.5-262	85
IOZ07G4629.t1.c696-1	231
IOZ07G4631.t1.c962-927	11
IOZ07G4633.t1.5288-5326	12
IOZ07G4633.t1.6983-7339	118
IOZ07G4633.t1.8000-8458	152
IOZ07G4660.t1.c1403-936	155
IOZ07G4663.t1.1-2643	880
IOZ07G4666.t1.c1606-1571	11
IOZ07G4666.t1.c4100-4065	11
IOZ07G4669.t1.1983-2033	16
IOZ07G4676.t1.1-3699	1232
IOZ07G4680.t1.c377-60	105
IOZ07G4687.t1.c1041-1	346
IOZ07G4689.t1.c43-11	10
IOZ07G4701.t1.c1467-1	488
IOZ07G4710.t1.c628-581	15
IOZ07G4724.t1.c187-149	12
IOZ07G4727.t1.2768-3661	297
IOZ07G4729.t1.210-245	11
IOZ07G4736.t1.1898-1930	10
IOZ07G4739.t1.1-2595	864
IOZ07G4739.t2.1-1659	552
IOZ07G4740.t1.1085-1300	71
IOZ07G4751.t1.1352-1390	12
IOZ07G4756.t1.489-545	18
IOZ07G4759.t1.1355-1663	102
IOZ07G4759.t1.1413-1454	13
IOZ07G4768.t1.294-323	10
IOZ07G4769.t1.2-415	137
IOZ07G4770.t1.c1532-1335	65
IOZ07G4774.t3.743-775	10
IOZ07G4779.t1.1-438	145
IOZ07G4788.t1.c155-102	17
IOZ07G4791.t1.1175-1405	77
IOZ07G4791.t1.219-257	12
IOZ07G4804.t1.3-224	73
IOZ07G4805.t1.762-809	15
IOZ07G4816.t1.c1243-1199	14
IOZ07G4836.t1.905-1204	99
IOZ07G4846.t1.2-358	118
IOZ07G4851.t1.c207-1	68
IOZ07G4852.t1.2-34	10
IOZ07G4855.t1.c1844-1671	57
IOZ07G4877.t1.1-2778	925
IOZ07G4879.t1.c413-360	17
IOZ07G4887.t1.c46-2	15
IOZ07G4894.t1.c1024-590	144
IOZ07G4894.t1.c1310-999	103
IOZ07G4894.t1.c3128-3090	12
IOZ07G4894.t1.c4817-4578	79
IOZ07G4894.t1.c593-3	197
IOZ07G4896.t1.c567-1	188
IOZ07G4897.t1.c249-1	82
IOZ07G4906.t2.563-604	13
IOZ07G4922.t1.552-581	10
IOZ07G4922.t2.1740-1769	10
IOZ07G4931.t1.242-274	10
IOZ07G4936.t1.c687-1	228
IOZ07G4944.t1.c37-2	12
IOZ07G4950.t1.887-1255	122
IOZ07G4953.t1.c2121-1	706
IOZ07G4954.t1.1-2268	755
IOZ07G4956.t1.c778-731	15
IOZ07G4965.t1.c988-473	171
IOZ07G4968.t1.c2132-1863	89
IOZ07G4975.t1.1307-1342	11
IOZ07G4975.t1.2033-2065	10
IOZ07G4981.t1.1-405	134
IOZ07G4983.t1.c1440-1	479
IOZ07G4983.t1.c979-947	10
IOZ07G4985.t1.c1392-1	463
IOZ07G4985.t2.c1062-1	353
IOZ07G4986.t1.324-377	17
IOZ07G4986.t2.486-539	17
IOZ07G4998.t1.c1025-993	10
IOZ07G4998.t1.c1400-1359	13
IOZ07G4998.t1.c764-522	80
IOZ07G4999.t1.677-712	11
IOZ07G5010.t1.3-35	10
IOZ07G5020.t1.68-202	44
IOZ07G5025.t1.1046-1255	69
IOZ07G5029.t1.c779-396	127
IOZ07G5033.t1.113-472	119
IOZ07G5040.t1.c663-1	220
IOZ07G5045.t1.1436-1468	10
IOZ07G5052.t3.c1093-1061	10
IOZ07G5056.t1.119-565	148
IOZ07G5057.t1.417-467	16
IOZ07G5058.t1.c1296-1	431
IOZ07G5065.t1.1-1821	606
IOZ07G5067.t1.c1616-1098	172
IOZ07G5067.t1.c2132-1935	65
IOZ07G5067.t2.c1616-1098	172
IOZ07G5069.t1.c1659-1	552
IOZ07G5071.t2.c503-15	162
IOZ07G5073.t1.1-1353	450
IOZ07G5087.t1.5-250	81
IOZ07G5088.t1.c469-269	66
IOZ07G5090.t1.1935-1970	11
IOZ07G5092.t1.4346-4381	11
IOZ07G5095.t1.c419-57	120
IOZ07G5095.t1.c653-474	59
IOZ07G5098.t1.140-184	14
IOZ07G5103.t1.1-1140	379
IOZ07G5108.t1.c718-479	79
IOZ07G5110.t1.102-371	89
IOZ07G5124.t1.1-1593	530
IOZ07G5128.t1.c5601-1	1866
IOZ07G5129.t1.c34-2	11
IOZ07G5130.t1.644-694	16
IOZ07G5139.t1.3-35	10
IOZ07G5139.t1.36-242	68
IOZ07G5142.t1.846-1058	70
IOZ07G5142.t2.36-248	70
IOZ07G5149.t1.c881-828	17
IOZ07G5149.t1.c892-857	11
IOZ07G5166.t1.1413-1550	45
IOZ07G5166.t1.1481-1834	117
IOZ07G5173.t1.c1361-1062	99
IOZ07G5174.t1.c1355-711	214
IOZ07G5174.t1.c320-3	106
IOZ07G5176.t1.c729-1	242
IOZ07G5177.t1.1184-1216	10
IOZ07G5180.t1.c323-3	107
IOZ07G5181.t1.143-454	103
IOZ07G5188.t1.c624-1	207
IOZ07G5188.t1.c88-56	10
IOZ07G5191.t1.c1786-1745	13
IOZ07G5191.t1.c4834-4589	81
IOZ07G5206.t1.1-1056	351
IOZ07G5210.t1.1-1602	533
IOZ07G5218.t1.c46-2	15
IOZ07G5236.t1.c1119-1	372
IOZ07G5238.t1.c1599-1	532
IOZ07G5241.t1.3-383	126
IOZ07G5245.t1.2-316	104
IOZ07G5247.t1.c1016-81	311
IOZ07G5257.t1.917-958	13
IOZ07G5259.t1.1800-1832	10
IOZ07G5260.t1.c31-2	10
IOZ07G5260.t1.c332-3	110
IOZ07G5277.t1.c31-2	10
IOZ07G5282.t2.c2302-2270	10
IOZ07G5284.t1.2042-2677	211
IOZ07G5284.t1.2484-2519	11
IOZ07G5293.t1.170-604	144
IOZ07G5296.t1.728-757	10
IOZ07G5308.t1.c121-86	11
IOZ07G5320.t1.c808-776	10
IOZ07G5322.t1.104-139	11
IOZ07G5325.t1.857-1051	64
IOZ07G5327.t1.1116-1157	13
IOZ07G5340.t1.c1602-1	533
IOZ07G5342.t1.c647-615	10
IOZ07G5350.t1.c2241-1	746
IOZ07G5368.t1.1415-1447	10
IOZ07G5368.t1.605-922	105
IOZ07G5373.t1.c1311-1	436
IOZ07G5373.t2.c2652-1	883
IOZ07G5375.t1.441-647	68
IOZ07G5381.t1.1-1230	409
IOZ07G5387.t1.c182-3	60
IOZ07G5392.t1.c2468-1908	186
IOZ07G5394.t1.c447-1	148
IOZ07G5408.t1.c200-3	66
IOZ07G5410.t1.1-786	261
IOZ07G5419.t1.c34-2	11
IOZ07G5423.t1.c1667-1626	13
IOZ07G5426.t1.c1252-1031	73
IOZ07G5426.t1.c1742-681	353
IOZ07G5426.t1.c265-14	83
IOZ07G5430.t1.180-215	11
IOZ07G5436.t1.c728-3	242
IOZ07G5456.t1.183-272	29
IOZ07G5456.t3.3882-4076	64
IOZ07G5456.t3.7752-7784	10
IOZ07G5458.t1.471-809	112
IOZ07G5466.t1.c1115-945	56
IOZ07G5475.t1.c944-486	152
IOZ07G5486.t1.431-760	109
IOZ07G5488.t1.171-341	56
IOZ07G5489.t1.270-305	11
IOZ07G5489.t1.906-938	11
IOZ07G5491.t1.2-55	17
IOZ07G5513.t2.875-1051	58
IOZ07G5515.t3.930-977	15
IOZ07G5516.t1.c1907-1572	111
IOZ07G5517.t1.993-1031	12
IOZ07G5521.t1.1-321	106
IOZ07G5532.t1.693-725	10
IOZ07G5532.t2.693-725	10
IOZ07G5532.t3.693-725	10
IOZ07G5541.t1.2-34	10
IOZ07G5545.t1.89-745	218
IOZ07G5550.t1.c375-1	124
IOZ07G5551.t1.716-967	83
IOZ07G5559.t1.c302-3	100
IOZ07G5564.t1.c1160-981	59
IOZ07G5566.t1.1989-2111	40
IOZ07G5569.t2.1-603	200
IOZ07G5579.t1.c351-1	116
IOZ07G5582.t1.207-263	18
IOZ07G5582.t3.3429-3485	18
IOZ07G5590.t1.161-499	112
IOZ07G5596.t1.446-778	110
IOZ07G5598.t1.1-921	306
IOZ07G5602.t1.197-745	182
IOZ07G5620.t1.2-319	105
IOZ07G5625.t1.c86-54	10
IOZ07G5636.t1.c35-3	11
IOZ07G5636.t2.c35-3	11
IOZ07G5639.t1.266-298	10
IOZ07G5641.t1.839-871	10
IOZ07G5646.t1.203-232	10
IOZ07G5646.t2.1-888	295
IOZ07G5654.t1.1-882	293
IOZ07G5660.t1.2-217	71
IOZ07G5661.t1.750-782	11
IOZ07G5669.t1.1-585	194
IOZ07G5673.t1.c966-1	321
IOZ07G5676.t1.c1434-1	477
IOZ07G5688.t1.c31-2	10
IOZ07G5688.t1.c752-492	86
IOZ07G5689.t1.1749-1790	13
IOZ07G5697.t1.c194-159	11
IOZ07G5701.t1.500-1009	169
IOZ07G5702.t1.c3074-3033	13
IOZ07G5702.t1.c3708-1	1235
IOZ07G5706.t1.350-556	68
IOZ07G5706.t1.849-887	12
IOZ07G5724.t1.1610-1639	10
IOZ07G5728.t1.2429-2740	103
IOZ07G5734.t1.1989-2081	30
IOZ07G5734.t1.2337-2387	16
IOZ07G5749.t1.c3683-3294	129
IOZ07G5757.t1.c828-1	275
IOZ07G5761.t1.1604-1639	11
IOZ07G5762.t1.518-895	125
IOZ07G5767.t1.c1099-794	101
IOZ07G5770.t1.c3533-3210	107
IOZ07G5772.t1.1-423	140
IOZ07G5777.t1.623-655	10
IOZ07G5781.t1.1-267	88
IOZ07G5785.t1.c324-1	107
IOZ07G5799.t1.c1998-1	665
IOZ07G5799.t2.c1935-1	644
IOZ07G5802.t1.1245-1277	10
IOZ07G5817.t1.c104-69	11
IOZ07G5831.t1.c4845-1	1614
IOZ07G5832.t1.c468-1	155
IOZ07G5841.t1.812-1255	147
IOZ07G5845.t1.317-556	79
IOZ07G5846.t1.c405-1	134
IOZ07G5856.t1.c695-663	10
IOZ07G5856.t2.c4450-4415	11
IOZ07G5856.t2.c695-663	10
IOZ07G5864.t1.116-760	214
IOZ07G5878.t1.c1586-1335	83
IOZ07G5882.t1.507-554	15
IOZ07G5882.t1.729-764	11
IOZ07G5890.t1.c224-177	15
IOZ07G5894.t1.c40-2	13
IOZ07G5912.t1.2084-2260	58
IOZ07G5912.t1.803-949	48
IOZ07G5916.t1.c396-1	131
IOZ07G5922.t1.c2291-1668	207
IOZ07G5938.t1.5562-5729	55
IOZ07G5938.t1.6095-6124	10
IOZ07G5952.t1.252-383	43
IOZ07G5952.t1.497-538	13
IOZ07G5959.t1.c2732-2580	50
IOZ07G5961.t1.1-1272	423
IOZ07G5966.t1.c1154-894	86
IOZ07G5968.t1.c1349-1161	62
IOZ07G5971.t1.c521-3	173
IOZ07G5972.t1.c942-1	313
IOZ07G5983.t1.1316-1465	49
IOZ07G5984.t1.89-628	179
IOZ07G5985.t1.c31-2	10
IOZ07G5997.t1.c14045-13692	117
IOZ07G5997.t1.c6559-6470	29
IOZ07G5998.t1.c414-1	137
IOZ07G6014.t1.c439-404	11
IOZ07G6020.t1.c1383-1	460
IOZ07G6021.t1.c32-3	10
IOZ07G6022.t1.c1387-1355	10
IOZ07G6027.t1.c723-1	240
IOZ07G6034.t1.c409-377	10
IOZ07G6037.t1.1-924	307
IOZ07G6047.t1.1-435	144
IOZ07G6048.t1.2-343	113
IOZ07G6048.t2.968-1441	157
IOZ07G6054.t1.c1178-1143	11
IOZ07G6057.t1.1-873	290
IOZ07G6062.t1.449-766	106
IOZ07G6063.t1.3488-3580	30
IOZ07G6063.t1.5723-5752	10
IOZ07G6102.t1.1455-1643	62
IOZ07G6109.t1.c1041-1	346
IOZ07G6109.t2.c2547-1	848
IOZ07G6119.t1.819-848	10
IOZ07G6132.t1.1-1026	341
IOZ07G6133.t1.1-1794	597
IOZ07G6137.t1.c1538-1422	38
IOZ07G6154.t1.512-835	107
IOZ07G6155.t1.1254-1289	12
IOZ07G6155.t1.386-778	130
IOZ07G6172.t3.c1473-1	490
IOZ07G6186.t1.c32-3	10
IOZ07G6196.t1.c227-69	52
IOZ07G6207.t1.c392-351	13
IOZ07G6215.t1.1-588	195
IOZ07G6223.t1.42-335	97
IOZ07G6237.t1.3-107	34
IOZ07G6246.t1.959-1009	16
IOZ07G6256.t1.1-444	147
IOZ07G6265.t1.560-946	129
IOZ07G6283.t1.671-826	52
IOZ07G6286.t1.1739-1771	10
IOZ07G6292.t1.c5140-5108	10
IOZ07G6292.t1.c5756-5724	10
IOZ07G6300.t1.570-605	12
IOZ07G6319.t1.c540-1	179
IOZ07G6330.t1.c344-300	14
IOZ07G6332.t1.c395-57	112
IOZ07G6336.t1.c398-366	10
IOZ07G6337.t1.245-352	35
IOZ07G6339.t1.c869-828	13
IOZ07G6341.t1.143-631	162
IOZ07G6354.t1.1-1800	599
IOZ07G6367.t1.2481-2528	15
IOZ07G6370.t1.c35-3	11
IOZ07G6379.t1.c127-95	10
IOZ07G6386.t1.2-271	89
IOZ07G6390.t1.c827-207	206
IOZ07G6396.t1.c1264-1229	11
IOZ07G6401.t1.c746-258	162
IOZ07G6402.t1.c626-588	12
IOZ07G6404.t1.c2351-1722	209
IOZ07G6405.t1.1-975	324
IOZ07G6406.t1.c1242-1	413
IOZ07G6407.t1.c167-135	10
IOZ07G6411.t1.1-3597	1198
IOZ07G6411.t1.1925-2383	152
IOZ07G6427.t1.1-696	231
IOZ07G6429.t1.c101-69	10
IOZ07G6433.t1.257-844	195
IOZ07G6436.t1.c61-26	11
IOZ07G6438.t1.c1528-1490	12
IOZ07G6439.t1.c2204-1578	208
IOZ07G6446.t1.440-631	63
IOZ07G6459.t1.1-363	120
IOZ07G6460.t1.1-1659	552
IOZ07G6463.t1.4218-4250	10
IOZ07G6472.t2.1-942	313
IOZ07G6472.t3.1-999	332
IOZ07G6477.t1.c3406-3353	17
IOZ07G6477.t2.c3406-3353	17
IOZ07G6479.t1.c942-1	313
IOZ07G6484.t1.1436-1723	95
IOZ07G6487.t1.1-1506	501
IOZ07G6488.t1.371-805	144
IOZ07G6493.t1.c481-446	11
IOZ07G6498.t1.1347-1382	11
IOZ07G6499.t1.c2424-1	807
IOZ07G6501.t1.c1316-750	188
IOZ07G6503.t1.c32-3	10
IOZ07G6503.t1.c715-683	10
IOZ07G6508.t1.c1257-1	418
IOZ07G6509.t1.35-256	73
IOZ07G6520.t1.c1823-1380	147
IOZ07G6524.t1.1-1170	389
IOZ07G6534.t1.c1807-1745	20
IOZ07G6535.t1.1548-1580	10
IOZ07G6554.t1.126-380	84
IOZ07G6554.t1.2-304	100
IOZ07G6560.t1.1439-1486	15
IOZ07G6560.t1.1470-1502	10
IOZ07G6561.t1.c604-569	11
IOZ07G6565.t1.c1593-1	530
IOZ07G6568.t1.c1028-312	238
IOZ07G6572.t1.1-1899	632
IOZ07G6599.t1.c1341-1	446
IOZ07G6613.t1.c1727-1284	147
IOZ07G6616.t1.11-355	114
IOZ07G6616.t1.977-1252	91
IOZ07G6625.t1.c1445-1398	15
IOZ07G6625.t2.c1445-1398	15
IOZ07G6628.t1.c1257-1	418
IOZ07G6631.t1.c332-300	10
IOZ07G6631.t1.c617-414	67
IOZ07G6636.t2.449-823	124
IOZ07G6639.t1.3861-4133	90
IOZ07G6644.t1.1467-1520	17
IOZ07G6644.t1.1749-2093	114
IOZ07G6644.t2.1305-1358	17
IOZ07G6644.t2.1587-1931	114
IOZ07G6644.t3.1134-1187	17
IOZ07G6644.t3.1416-1760	114
IOZ07G6648.t1.c3754-3530	74
IOZ07G6661.t1.540-572	10
IOZ07G6672.t1.c491-3	163
IOZ07G6696.t1.c1538-1023	171
IOZ07G6705.t1.1-1188	395
IOZ07G6716.t1.1-777	258
IOZ07G6747.t1.c2072-1683	129
IOZ07G6750.t1.95-130	11
IOZ07G6763.t1.384-416	10
IOZ07G6773.t1.c965-240	241
IOZ07G6791.t1.1406-1435	10
IOZ07G6792.t1.c693-1	230
IOZ07G6806.t1.2-148	48
IOZ07G6809.t1.c1280-900	126
IOZ07G6809.t1.c1671-1	556
IOZ07G6814.t1.c173-3	57
IOZ07G6816.t1.c3548-3252	98
IOZ07G6816.t1.c551-516	11
IOZ07G6817.t1.1610-1921	103
IOZ07G6820.t1.1-1287	428
IOZ07G6820.t1.1152-1187	11
IOZ07G6820.t1.149-571	140
IOZ07G6822.t2.c2639-2313	108
IOZ07G6822.t2.c3245-2976	89
IOZ07G6828.t3.1115-1429	104
IOZ07G6839.t1.2606-2662	19
IOZ07G6852.t1.516-551	11
IOZ07G6854.t1.c546-1	181
IOZ07G6855.t1.1365-1583	72
IOZ07G6855.t2.1365-1583	72
IOZ07G6855.t3.1365-1583	72
IOZ07G6855.t3.4607-5065	152
IOZ07G6855.t3.5285-5317	10
IOZ07G6855.t3.7340-7588	82
IOZ07G6856.t1.1-612	203
IOZ07G6866.t1.1-1779	592
IOZ07G6870.t1.c1001-690	103
IOZ07G6871.t1.93-428	111
IOZ07G6877.t1.1-2241	746
IOZ07G6877.t1.1427-1744	105
IOZ07G6909.t1.1-1755	584
IOZ07G6932.t1.c2142-1	713
IOZ07G6936.t1.3-35	10
IOZ07G6937.t1.c825-1	274
IOZ07G6965.t1.c783-1	260
IOZ07G6968.t1.c182-147	11
IOZ07G6972.t1.c447-1	148
IOZ07G6993.t1.c563-6	185
IOZ07G7000.t1.c767-732	11
IOZ07G7005.t1.584-946	120
IOZ07G7005.t2.584-946	120
IOZ07G7006.t1.c1784-1443	113
IOZ07G7006.t1.c2876-2490	128
IOZ07G7006.t1.c2931-1	976
IOZ07G7029.t1.1-1518	505
IOZ07G7031.t1.c816-1	271
IOZ07G7038.t1.c856-821	11
IOZ07G7043.t2.1932-1970	12
IOZ07G7047.t1.1-1278	425
IOZ07G7061.t1.c974-648	108
IOZ07G7080.t1.1-2244	747
IOZ07G7081.t1.c816-1	271
IOZ07G7082.t2.1-4437	1478
IOZ07G7082.t3.1-2385	794
IOZ07G7087.t1.c978-1	325
IOZ07G7089.t1.525-560	11
IOZ07G7089.t1.905-1258	117
IOZ07G7094.t1.3-35	10
IOZ07G7095.t1.458-787	109
IOZ07G7096.t1.c358-155	67
IOZ07G7099.t1.c32-3	10
IOZ07G7104.t1.c1190-1158	10
IOZ07G7111.t1.1-1230	409
IOZ07G7111.t1.44-244	66
IOZ07G7125.t1.125-454	110
IOZ07G7129.t1.1-969	322
IOZ07G7130.t2.c1562-906	218
IOZ07G7132.t1.179-214	11
IOZ07G7147.t1.c651-1	216
IOZ07G7158.t1.c3386-3231	51
IOZ07G7158.t1.c979-668	103
IOZ07G7159.t1.c1527-1	508
IOZ07G7163.t1.c993-1	330
IOZ07G7180.t1.183-215	10
IOZ07G7193.t1.c2294-2016	92
IOZ07G7194.t1.c1203-1	400
IOZ07G7196.t1.c1442-1185	85
IOZ07G7198.t1.59-403	114
IOZ07G7202.t1.1092-1124	10
IOZ07G7203.t1.3-38	11
IOZ07G7204.t1.993-1040	15
IOZ07G7212.t1.875-907	10
IOZ07G7214.t1.2-583	193
IOZ07G7215.t1.c47-3	15
IOZ07G7215.t1.c842-501	113
IOZ07G7219.t1.1-2517	838
IOZ07G7226.t1.c1067-918	49
IOZ07G7230.t1.c806-345	153
IOZ07G7235.t1.c2414-2271	47
IOZ07G7236.t1.3918-4727	269
IOZ07G7242.t1.1110-1355	81
IOZ07G7246.t1.1-1431	476
IOZ07G7251.t1.c1470-1	489
IOZ07G7265.t1.c1787-1566	73
IOZ07G7282.t1.c1677-1	558
IOZ07G7304.t1.2-454	151
IOZ07G7304.t2.539-1240	234
IOZ07G7314.t1.1253-1285	10
IOZ07G7315.t1.c870-1	289
IOZ07G7319.t1.c3833-3381	150
IOZ07G7322.t1.c1863-1	620
IOZ07G7344.t1.614-658	14
IOZ07G7344.t2.611-655	14
IOZ07G7348.t1.c325-2	108
IOZ07G7351.t1.1-1302	433
IOZ07G7352.t1.c1097-609	162
IOZ07G7357.t1.c2262-1	753
IOZ07G7357.t1.c37-2	12
IOZ07G7358.t1.c3383-3198	61
IOZ07G7368.t1.285-317	10
IOZ07G7373.t1.1-405	134
IOZ07G7376.t1.c1243-1211	10
IOZ07G7380.t1.c1701-1	566
IOZ07G7383.t1.2-454	150
IOZ07G7387.t1.2454-2639	61
IOZ07G7387.t1.246-620	124
IOZ07G7392.t1.c3144-1	1047
IOZ07G7393.t1.1-1827	608
IOZ07G7398.t1.1-978	325
IOZ07G7398.t2.1-2025	674
IOZ07G7398.t3.1-486	161
IOZ07G7401.t1.293-844	183
IOZ07G7414.t2.1245-1280	11
IOZ07G7414.t3.1245-1280	11
IOZ07G7418.t1.2-232	76
IOZ07G7429.t1.c1809-1	602
IOZ07G7430.t1.c1592-1560	10
IOZ07G7430.t1.c2195-2160	11
IOZ07G7430.t1.c235-173	20
IOZ07G7442.t1.1089-1127	12
IOZ07G7442.t2.648-686	12
IOZ07G7448.t1.29-64	11
IOZ07G7448.t1.581-613	10
IOZ07G7450.t1.1-1137	378
IOZ07G7466.t1.c564-1	187
IOZ07G7470.t1.c1760-1539	73
IOZ07G7475.t1.557-1345	263
IOZ07G7479.t1.c1187-738	149
IOZ07G7479.t1.c34-2	11
IOZ07G7497.t1.1164-1493	109
IOZ07G7497.t1.939-1082	47
IOZ07G7499.t1.c1226-597	209
IOZ07G7502.t1.101-136	11
IOZ07G7504.t2.c32-3	10
IOZ07G7504.t2.c390-1	129
IOZ07G7507.t1.1605-1634	10
IOZ07G7507.t2.591-620	10
IOZ07G7512.t1.c1475-1140	111
IOZ07G7512.t1.c1520-1476	14
IOZ07G7515.t1.1-957	318
IOZ07G7524.t1.1253-1549	98
IOZ07G7526.t1.3-419	138
IOZ07G7537.t1.c1704-1	567
IOZ07G7546.t1.c2173-2141	10
IOZ07G7548.t1.1-2538	845
IOZ07G7552.t1.1644-1679	11
IOZ07G7553.t1.c2280-1	759
IOZ07G7595.t1.c2142-1	713
IOZ07G7601.t1.545-574	10
IOZ07G7605.t1.c1822-1301	173
IOZ07G7614.t1.c322-272	16
IOZ07G7617.t1.c1713-1	570
IOZ07G7620.t1.c1316-993	107
IOZ07G7620.t1.c1944-1	647
IOZ07G7625.t1.3579-3620	14
IOZ07G7629.t1.c1539-1	512
IOZ07G7635.t1.242-646	134
IOZ07G7641.t1.c567-1	188
IOZ07G7643.t1.1-2742	913
IOZ07G7643.t1.77-616	179
IOZ07G7644.t1.c665-519	48
IOZ07G7669.t1.144-188	14
IOZ07G7673.t1.3-374	123
IOZ07G7674.t1.c1047-1	348
IOZ07G7679.t1.c645-1	214
IOZ07G7700.t1.2267-2302	11
IOZ07G7702.t1.c35-3	11
IOZ07G7702.t2.c35-3	11
IOZ07G7705.t1.c1061-777	94
IOZ07G7705.t1.c68-33	11
IOZ07G7706.t1.1-1509	502
IOZ07G7709.t1.c488-441	15
IOZ07G7722.t1.7368-7403	11
IOZ07G7725.t1.386-622	78
IOZ07G7730.t1.977-1375	132
IOZ07G7736.t1.c650-450	66
IOZ07G7741.t1.c564-1	187
IOZ07G7744.t1.c1264-1079	61
IOZ07G7747.t1.1-1998	665
IOZ07G7749.t2.2004-2354	116
IOZ07G7750.t1.c1790-1593	65
IOZ07G7752.t1.c1670-1638	10
IOZ07G7756.t1.1257-1292	11
IOZ07G7769.t1.c386-72	104
IOZ07G7773.t1.716-1135	140
IOZ07G7775.t1.c311-63	82
IOZ07G7778.t1.c91-47	14
IOZ07G7788.t4.2-556	184
IOZ07G7788.t5.1427-1456	10
IOZ07G7788.t5.2-556	184
IOZ07G7788.t6.2-556	184
IOZ07G7789.t1.c772-740	10
IOZ07G7794.t1.1-477	158
IOZ07G7797.t1.c1410-1	469
IOZ07G7801.t2.47-82	11
IOZ07G7803.t1.1-1461	486
IOZ07G7807.t1.c782-750	10
IOZ07G7812.t1.c561-1	186
IOZ07G7834.t1.c582-1	193
IOZ07G7835.t1.c1202-1170	10
IOZ07G7858.t1.c417-1	138
IOZ07G7861.t1.c1394-1038	118
IOZ07G7868.t1.c1538-1506	10
IOZ07G7873.t1.1784-2026	80
IOZ07G7877.t1.c166-125	13
IOZ07G7877.t1.c977-930	15
IOZ07G7879.t1.c1402-1367	11
IOZ07G7901.t1.689-898	69
IOZ07G7915.t2.1-768	255
IOZ07G7918.t1.3146-3181	11
IOZ07G7923.t1.c35-3	11
IOZ07G7928.t1.c318-1	105
IOZ07G7932.t1.662-697	11
IOZ07G7939.t1.4619-4666	15
IOZ07G7944.t1.c875-438	145
IOZ07G7954.t1.c143-108	11
IOZ07G7955.t1.c980-315	221
IOZ07G7961.t1.575-895	106
IOZ07G7965.t1.c2136-1	711
IOZ07G7983.t1.c348-1	115
IOZ07G7984.t1.812-844	10
IOZ07G7989.t1.3-206	67
IOZ07G8000.t1.1-855	284
IOZ07G8004.t1.2-376	124
IOZ07G8012.t1.1-471	156
IOZ07G8014.t1.1-945	314
IOZ07G8019.t1.c34-2	11
IOZ07G8033.t1.1-1491	496
IOZ07G8049.t1.c2025-1	674
IOZ07G8053.t1.239-622	127
IOZ07G8058.t1.1070-1297	76
IOZ07G8060.t1.c1131-1	376
IOZ07G8068.t1.1-885	294
IOZ07G8075.t1.c208-167	13
IOZ07G8079.t2.251-574	107
IOZ07G8080.t1.c1280-1248	10
IOZ07G8080.t1.c914-522	130
IOZ07G8091.t1.c620-519	33
IOZ07G8093.t1.c1101-1	366
IOZ07G8099.t1.c35-3	11
IOZ07G8105.t1.c2781-1	926
IOZ07G8107.t1.c883-851	10
IOZ07G8125.t1.c2884-2852	10
IOZ07G8132.t1.629-1591	320
IOZ07G8140.t1.c481-431	16
IOZ07G8144.t1.c149-114	11
IOZ07G8156.t1.c203-3	67
IOZ07G8156.t2.c203-3	67
IOZ07G8159.t1.c1514-1482	10
IOZ07G8159.t1.c1605-1	534
IOZ07G8164.t1.737-775	12
IOZ07G8164.t2.1469-1507	12
IOZ07G8166.t1.c86-54	10
IOZ07G8169.t1.c265-233	10
IOZ07G8174.t1.1-1527	508
IOZ07G8174.t1.2-826	274
IOZ07G8176.t1.c3266-3234	10
IOZ07G8183.t1.c1360-1328	10
IOZ07G8185.t1.2316-2348	10
IOZ07G8191.t1.1-1281	426
IOZ07G8192.t1.c659-612	15
IOZ07G8207.t1.1187-1441	84
IOZ07G8209.t1.1200-1574	124
IOZ07G8209.t1.749-784	11
IOZ07G8210.t1.1-750	249
IOZ07G8213.t1.c1322-1290	10
IOZ07G8216.t1.141-176	11
IOZ07G8219.t1.629-898	89
IOZ07G8222.t1.c1234-1100	44
IOZ07G8222.t1.c80-39	13
IOZ07G8225.t1.c315-1	104
IOZ07G8228.t1.c998-798	66
IOZ07G8231.t1.1-1434	477
IOZ07G8231.t1.189-221	10
IOZ07G8231.t1.998-1030	10
IOZ07G8234.t1.c1622-1119	167
IOZ07G8237.t1.1775-2161	128
IOZ07G8240.t1.1-306	101
IOZ07G8250.t1.470-883	137
IOZ07G8251.t1.c607-569	12
IOZ07G8251.t1.c74-42	10
IOZ07G8253.t1.1655-1690	11
IOZ07G8254.t1.c1280-795	161
IOZ07G8266.t1.1100-1138	12
IOZ07G8266.t2.1-801	266
IOZ07G8276.t1.c1710-1	569
IOZ07G8276.t2.c1305-1	434
IOZ07G8277.t1.1-615	204
IOZ07G8277.t1.2-445	147
IOZ07G8279.t1.c1392-1	463
IOZ07G8283.t1.3641-3676	11
IOZ07G8285.t1.c1011-1	336
IOZ07G8286.t1.333-365	10
IOZ07G8289.t1.1-2898	965
IOZ07G8289.t1.2282-2323	13
IOZ07G8300.t1.1-462	153
IOZ07G8304.t1.1251-1286	11
IOZ07G8322.t1.485-961	158
IOZ07G8323.t1.c264-1	87
IOZ07G8330.t1.c1766-1452	104
IOZ07G8332.t1.92-463	123
IOZ07G8338.t1.c2607-1	868
IOZ07G8358.t1.c2311-2123	62
IOZ07G8362.t1.c1085-1050	11
IOZ07G8365.t1.c2680-2492	62
IOZ07G8372.t1.c350-303	15
IOZ07G8374.t1.c648-1	215
IOZ07G8375.t1.c915-1	304
IOZ07G8376.t1.908-1438	176
IOZ07G8378.t1.c281-3	93
IOZ07G8379.t1.c164-126	12
IOZ07G8379.t1.c785-738	15
IOZ07G8382.t1.185-217	10
IOZ07G8385.t1.1470-1502	10
IOZ07G8400.t1.c4231-4196	11
IOZ07G8400.t1.c4397-4365	10
IOZ07G8402.t1.209-637	142
IOZ07G8403.t1.5-310	101
IOZ07G8404.t1.c736-695	13
IOZ07G8408.t1.c1083-1	360
IOZ07G8410.t1.1-1989	662
IOZ07G8410.t1.551-1057	168
IOZ07G8436.t1.99-311	70
IOZ07G8438.t1.c1746-1	581
IOZ07G8441.t1.1-477	158
IOZ07G8442.t1.c1558-1397	53
IOZ07G8443.t1.986-1264	93
IOZ07G8446.t1.1-1512	503
IOZ07G8452.t1.362-394	10
IOZ07G8452.t1.533-880	115
IOZ07G8454.t1.3300-3335	12
IOZ07G8454.t2.1-2523	840
IOZ07G8454.t2.2487-2522	12
IOZ07G8460.t1.5-598	198
IOZ07G8466.t1.1112-1144	10
IOZ07G8467.t1.1337-1381	14
IOZ07G8467.t1.194-226	10
IOZ07G8472.t1.c3013-2978	11
IOZ07G8485.t1.c800-351	149
IOZ07G8506.t1.c1238-876	120
IOZ07G8507.t1.c1953-1	650
IOZ07G8507.t1.c350-144	68
IOZ07G8508.t1.467-799	110
IOZ07G8526.t1.c2011-1979	10
IOZ07G8528.t1.1601-2080	159
IOZ07G8539.t1.1725-1760	11
IOZ07G8539.t2.1542-1577	11
IOZ07G8550.t1.1-915	304
IOZ07G8553.t1.500-1291	263
IOZ07G8567.t1.c1824-1	607
IOZ07G8570.t1.c44-3	14
IOZ07G8572.t1.3-212	69
IOZ07G8578.t1.1-444	147
IOZ07G8589.t1.1-2154	717
IOZ07G8591.t1.1-960	319
IOZ07G8611.t1.c1087-1055	10
IOZ07G8621.t1.357-632	91
IOZ07G8622.t1.593-913	106
IOZ07G8627.t1.c690-1	229
IOZ07G8630.t1.c425-105	106
IOZ07G8632.t1.c2331-1	776
IOZ07G8664.t1.c2889-1	962
IOZ07G8667.t1.866-1363	165
IOZ07G8668.t1.689-1081	130
IOZ07G8674.t1.c944-393	183
IOZ07G8674.t2.c944-393	183
IOZ07G8674.t3.c944-393	183
IOZ07G8675.t1.c2061-1	686
IOZ07G8676.t1.c1630-1466	54
IOZ07G8686.t1.1022-1189	55
IOZ07G8686.t1.1211-1804	197
IOZ07G8686.t2.1022-1189	55
IOZ07G8686.t2.1211-1804	197
IOZ07G8688.t1.1790-1822	10
IOZ07G8688.t1.4539-4571	10
IOZ07G8688.t1.7505-7540	11
IOZ07G8697.t1.1677-1709	11
IOZ07G8710.t1.c37-2	12
IOZ07G8710.t1.c979-947	10
IOZ07G8710.t2.c37-2	12
IOZ07G8716.t1.1737-1769	11
IOZ07G8722.t1.1-1287	428
IOZ07G8724.t1.c518-3	172
IOZ07G8724.t1.c771-1	256
IOZ07G8726.t1.1-3018	1005
IOZ07G8739.t1.1-696	231
IOZ07G8750.t1.321-356	12
IOZ07G8754.t2.1-1089	362
IOZ07G8754.t2.78-476	132
IOZ07G8755.t1.c31-2	10
IOZ07G8766.t1.c2345-1893	150
IOZ07G8769.t1.1-1044	347
IOZ07G8772.t1.c698-666	10
IOZ07G8780.t1.896-940	14
IOZ07G8783.t1.914-1525	203
IOZ07G8798.t1.131-271	46
IOZ07G8813.t1.c1534-1352	60
IOZ07G8815.t1.c377-339	12
IOZ07G8817.t1.c1324-1286	12
IOZ07G8821.t1.1437-1856	139
IOZ07G8822.t1.c52-2	17
IOZ07G8831.t1.2387-2419	10
IOZ07G8832.t1.1-1602	533
IOZ07G8847.t1.1790-1831	13
IOZ07G8847.t1.716-757	13
IOZ07G8849.t1.c920-480	146
IOZ07G8853.t1.c1146-1	381
IOZ07G8859.t1.2-37	11
IOZ07G8860.t1.c1385-1347	12
IOZ07G8861.t1.164-628	155
IOZ07G8861.t1.5-163	52
IOZ07G8864.t1.c530-66	154
IOZ07G8865.t1.c2336-1830	168
IOZ07G8872.t1.1383-1463	26
IOZ07G8881.t1.c34-2	11
IOZ07G8888.t1.c783-1	260
IOZ07G8891.t1.c182-147	11
IOZ07G8898.t1.848-889	14
IOZ07G8903.t1.c454-2	151
IOZ07G8907.t1.2513-2626	37
IOZ07G8907.t1.3210-3260	16
IOZ07G8910.t1.c612-1	203
IOZ07G8913.t1.c1308-1	435
IOZ07G8919.t1.2577-2744	55
IOZ07G8919.t1.3110-3139	10
IOZ07G8925.t1.c960-1	319
IOZ07G8928.t1.c2145-1	714
IOZ07G8928.t2.c2151-1	716
IOZ07G8932.t1.c254-15	79
IOZ07G8936.t1.1-957	318
IOZ07G8936.t1.870-905	11
IOZ07G8938.t1.1475-1513	12
MSTRG.10.1.59-97	12
MSTRG.10001.1.1530-1784	84
MSTRG.10003.1.1253-1627	124
MSTRG.10003.1.802-837	11
MSTRG.10007.1.c1797-1765	10
MSTRG.10007.1.c4136-3804	110
MSTRG.10007.1.c4595-4563	10
MSTRG.10007.1.c789-139	216
MSTRG.10007.2.c1797-1765	10
MSTRG.10007.2.c4136-3804	110
MSTRG.10007.2.c789-139	216
MSTRG.10011.1.1-681	226
MSTRG.10011.1.682-951	89
MSTRG.10013.1.c1178-1044	44
MSTRG.10013.1.c1269-958	103
MSTRG.10013.1.c2094-1915	59
MSTRG.10013.1.c80-39	13
MSTRG.10013.2.c1234-1100	44
MSTRG.10013.2.c2079-1900	59
MSTRG.10013.2.c2099-1014	361
MSTRG.10013.2.c80-39	13
MSTRG.10018.1.c2475-1897	192
MSTRG.10018.1.c4159-4121	12
MSTRG.10020.1.c2769-2734	11
MSTRG.10020.1.c998-798	66
MSTRG.10021.1.33-296	88
MSTRG.10024.1.135-1652	505
MSTRG.10024.1.1495-3135	546
MSTRG.10024.1.2519-2560	13
MSTRG.10028.1.c7315-7088	75
MSTRG.10028.3.c5133-4906	75
MSTRG.10031.1.1067-1270	67
MSTRG.10031.1.935-1066	43
MSTRG.10031.2.841-972	43
MSTRG.10031.2.973-1176	67
MSTRG.10035.1.2536-2568	10
MSTRG.10035.1.3463-3501	12
MSTRG.10038.1.c414-379	11
MSTRG.10038.2.c298-263	11
MSTRG.10038.4.c518-483	11
MSTRG.10039.1.c248-195	17
MSTRG.10039.1.c4384-3860	174
MSTRG.10039.1.c4895-1320	1191
MSTRG.10042.2.507-1157	217
MSTRG.10047.1.861-1229	122
MSTRG.10048.1.c512-480	10
MSTRG.10051.1.155-1327	390
MSTRG.10052.1.5595-5630	11
MSTRG.10052.3.5350-5385	11
MSTRG.10052.3.584-880	98
MSTRG.10052.4.5233-5268	11
MSTRG.10052.4.536-832	98
MSTRG.10053.1.c1835-1803	10
MSTRG.10057.1.2292-3209	305
MSTRG.10057.1.4987-5478	163
MSTRG.10057.2.2345-3262	305
MSTRG.10057.2.5064-5468	135
MSTRG.10057.4.2078-2995	305
MSTRG.10057.4.4773-5159	128
MSTRG.10058.1.c593-3	197
MSTRG.10060.1.751-1227	158
MSTRG.10061.1.c791-498	97
MSTRG.10063.1.163-849	228
MSTRG.10063.3.759-1907	382
MSTRG.10065.1.c240-34	68
MSTRG.10071.1.c1806-1492	104
MSTRG.10073.1.260-1105	281
MSTRG.10074.1.c3080-2784	98
MSTRG.10075.1.2-322	107
MSTRG.10077.1.825-1628	267
MSTRG.10079.1.c202-170	10
MSTRG.1008.1.c4017-3676	113
MSTRG.10085.3.c33-1	11
MSTRG.10086.1.c734-507	75
MSTRG.10088.3.3-185	60
MSTRG.10088.4.1115-1390	91
MSTRG.10088.5.1115-1390	91
MSTRG.10092.1.c1369-1337	10
MSTRG.101.1.c1402-953	149
MSTRG.101.1.c668-471	65
MSTRG.1010.1.2220-2585	121
MSTRG.1010.1.3180-5162	660
MSTRG.1010.1.3362-3430	22
MSTRG.1010.2.2215-2580	121
MSTRG.1010.2.3357-3425	22
MSTRG.1010.5.162-545	127
MSTRG.10103.2.821-1147	108
MSTRG.10106.1.522-716	64
MSTRG.10108.1.643-690	15
MSTRG.10111.1.c1085-1050	11
MSTRG.10112.1.3-263	86
MSTRG.10114.1.1046-1561	171
MSTRG.10116.1.1321-1713	130
MSTRG.10118.1.c4553-4365	62
MSTRG.10118.2.c4438-4250	62
MSTRG.1012.1.1520-1627	35
MSTRG.1012.1.32-136	34
MSTRG.10120.1.c111-67	14
MSTRG.10120.1.c249-217	10
MSTRG.10120.1.c528-310	72
MSTRG.10124.2.1369-1398	10
MSTRG.10125.1.c366-334	10
MSTRG.10125.2.c339-307	10
MSTRG.10128.1.c3299-3111	62
MSTRG.10129.1.2617-2652	11
MSTRG.10129.1.750-782	10
MSTRG.1013.1.c2649-2443	68
MSTRG.1013.2.c2527-2321	68
MSTRG.1013.3.c2384-2178	68
MSTRG.1013.4.c2398-2192	68
MSTRG.1013.5.c2276-2070	68
MSTRG.10132.1.818-850	10
MSTRG.10135.1.2477-2512	11
MSTRG.10135.1.739-771	10
MSTRG.10135.1.c1318-1283	11
MSTRG.10135.1.c96-61	11
MSTRG.10135.1.c994-962	10
MSTRG.1014.4.365-826	153
MSTRG.1014.5.215-787	190
MSTRG.10142.1.1276-1311	11
MSTRG.10144.1.c689-642	15
MSTRG.10150.1.1516-1548	10
MSTRG.10150.2.1385-1417	10
MSTRG.10150.2.1831-2691	286
MSTRG.10150.2.2255-2287	10
MSTRG.10150.3.1032-2381	449
MSTRG.10150.3.1385-1417	10
MSTRG.10150.3.2194-2226	10
MSTRG.10156.1.2177-2563	128
MSTRG.10158.1.c1620-1588	10
MSTRG.10158.1.c4809-4495	104
MSTRG.10159.1.3302-3547	81
MSTRG.1016.1.1-765	254
MSTRG.1016.1.1092-1472	126
MSTRG.10162.1.3448-3870	141
MSTRG.10162.1.602-2242	546
MSTRG.10163.1.c1303-1271	10
MSTRG.10163.1.c2681-2649	10
MSTRG.10166.1.539-904	121
MSTRG.10166.2.94-459	121
MSTRG.10167.1.5283-5321	13
MSTRG.10167.2.5219-5257	13
MSTRG.1017.1.c2691-2659	10
MSTRG.10170.1.c678-640	12
MSTRG.10170.1.c74-42	10
MSTRG.10172.1.c2099-1614	161
MSTRG.10172.1.c261-85	58
MSTRG.10173.1.1655-1687	10
MSTRG.10174.1.5-700	231
MSTRG.10180.1.2540-2752	70
MSTRG.10180.2.224-766	180
MSTRG.10180.2.860-1072	70
MSTRG.10180.4.876-1088	70
MSTRG.10180.5.631-843	70
MSTRG.10181.1.c856-503	117
MSTRG.10183.1.c5913-5872	13
MSTRG.10186.1.c3966-3931	11
MSTRG.10188.1.c2858-2817	13
MSTRG.10188.1.c3287-3234	17
MSTRG.10188.3.c2334-2293	13
MSTRG.10188.3.c2763-2710	17
MSTRG.10189.1.1-306	101
MSTRG.10189.2.1-306	101
MSTRG.10189.3.1-306	101
MSTRG.10189.4.3-290	95
MSTRG.10189.5.3-266	87
MSTRG.1019.1.2318-2356	12
MSTRG.10192.1.1-393	130
MSTRG.10192.1.216-734	172
MSTRG.10192.1.233-541	102
MSTRG.10192.2.1-393	130
MSTRG.10192.2.216-734	172
MSTRG.10192.2.233-541	102
MSTRG.10200.1.751-783	10
MSTRG.10200.2.727-759	10
MSTRG.10201.1.c283-2	94
MSTRG.10204.1.3796-3831	11
MSTRG.10207.1.334-366	10
MSTRG.10209.1.c552-1	183
MSTRG.10209.1.c920-534	128
MSTRG.10209.3.c1199-261	312
MSTRG.10209.3.c1463-1200	87
MSTRG.10214.1.1758-2000	80
MSTRG.10214.1.2778-3308	176
MSTRG.10214.2.1650-1892	80
MSTRG.10214.2.2670-3200	176
MSTRG.10215.1.c164-126	12
MSTRG.10215.1.c785-738	15
MSTRG.10216.1.2-34	10
MSTRG.10218.1.c366-160	68
MSTRG.1022.1.3797-3841	15
MSTRG.10220.1.595-783	62
MSTRG.10228.1.2528-2560	10
MSTRG.10228.2.2872-2904	10
MSTRG.10229.1.492-923	143
MSTRG.10232.1.2172-2600	142
MSTRG.10232.1.6508-6540	10
MSTRG.10232.1.6745-7002	85
MSTRG.10232.2.2052-2480	142
MSTRG.10232.2.6388-6420	10
MSTRG.10232.2.6625-6882	85
MSTRG.10232.3.2119-2547	142
MSTRG.10232.3.7166-7423	85
MSTRG.10232.4.2119-2547	142
MSTRG.10232.4.6607-6639	10
MSTRG.10232.4.6844-7101	85
MSTRG.10237.1.2500-3081	193
MSTRG.10238.2.c39-1	13
MSTRG.10238.3.c391-356	11
MSTRG.10238.6.c167-132	11
MSTRG.1024.1.c267-43	74
MSTRG.10246.1.6283-6357	24
MSTRG.10246.1.6548-6583	12
MSTRG.10246.2.3502-4662	386
MSTRG.10246.3.5769-5843	24
MSTRG.10246.4.5740-5814	24
MSTRG.10249.1.c4669-4634	11
MSTRG.10249.1.c4835-4803	10
MSTRG.10249.2.c4568-4533	11
MSTRG.10249.2.c4734-4702	10
MSTRG.10252.1.576-881	101
MSTRG.10256.4.307-699	130
MSTRG.10257.1.c1067-207	286
MSTRG.10263.1.466-819	117
MSTRG.10264.1.1532-1564	10
MSTRG.10264.1.3802-3840	12
MSTRG.10264.1.4586-4846	86
MSTRG.10264.1.792-1118	108
MSTRG.10264.2.1439-1471	10
MSTRG.10264.2.2-202	66
MSTRG.10264.2.699-1025	108
MSTRG.10264.3.1454-1486	10
MSTRG.10264.3.3724-3762	12
MSTRG.10264.3.4508-4768	86
MSTRG.10264.3.714-1040	108
MSTRG.10264.4.1457-1489	10
MSTRG.10264.4.717-1043	108
MSTRG.10265.1.c1622-1356	88
MSTRG.10265.1.c33-1	11
MSTRG.10266.1.2981-3016	11
MSTRG.10266.1.495-1238	247
MSTRG.10266.2.431-1174	247
MSTRG.10270.1.c928-476	150
MSTRG.10271.1.1199-1882	227
MSTRG.10271.2.946-1629	227
MSTRG.10273.2.c3536-1041	831
MSTRG.10275.1.3-377	124
MSTRG.10279.3.c1197-856	113
MSTRG.1028.1.12373-12402	10
MSTRG.1028.1.4075-4245	56
MSTRG.1028.1.4246-4704	152
MSTRG.1028.1.5178-6176	332
MSTRG.1028.1.5255-5485	76
MSTRG.1028.2.4018-4188	56
MSTRG.1028.2.4189-4647	152
MSTRG.1028.2.5121-6119	332
MSTRG.1028.2.5198-5428	76
MSTRG.1028.4.5824-5853	10
MSTRG.1028.5.5729-5758	10
MSTRG.1028.7.5125-5154	10
MSTRG.1028.8.2550-2579	10
MSTRG.1028.9.2448-2477	10
MSTRG.10287.1.6334-7002	222
MSTRG.10287.1.6416-6730	104
MSTRG.10287.4.3327-3995	222
MSTRG.10287.4.3409-3723	104
MSTRG.10287.6.3-254	83
MSTRG.10287.7.3-254	83
MSTRG.10299.2.2-265	87
MSTRG.10300.1.5173-5550	125
MSTRG.10303.1.c1034-3	344
MSTRG.10303.1.c3023-1371	550
MSTRG.10304.1.c1558-1397	53
MSTRG.10307.1.c2210-1467	247
MSTRG.10307.1.c2326-1790	178
MSTRG.10307.2.c2073-1483	196
MSTRG.10313.1.c738-373	121
MSTRG.10320.1.97-795	232
MSTRG.10328.1.1390-1434	14
MSTRG.10328.1.298-330	10
MSTRG.10334.1.c1537-2	512
MSTRG.10334.1.c1715-1683	10
MSTRG.10335.1.1-516	171
MSTRG.10335.1.1327-1359	10
MSTRG.10335.1.4128-4163	11
MSTRG.10341.1.c3860-3825	11
[truncated: 6,542 more rows]
