# Supplementary material for: High Throughput Identification of the Potential Antioxidant Peptides in Ophiocordyceps sinensis
Source: Molecules. 2022 Jan 10;27(2):438. doi: 10.3390/molecules27020438 (PMC8780859; doi:10.3390/molecules27020438)
Supplement: Supplementary file 1 [file molecules-27-00438-s001.zip › Table S7. The result of top hit GO analysis of the AOPs.xlsx]

## Sheet: Sheet1
gene id	GO anotation
IOZ07G0003.t1.1-1899	GO:0003700, GO:0005515, GO:0006355, GO:0043565
IOZ07G0094.t1.c1074-1	GO:0005524
IOZ07G0109.t1.c1170-1	GO:0003700, GO:0006355, GO:0043565
IOZ07G0270.t1.1-1536	GO:0016021, GO:0055085
IOZ07G0300.t1.c1434-1	GO:0005515
IOZ07G0309.t1.c1011-1	GO:0005524, GO:0006298, GO:0030983, GO:0032300
IOZ07G0342.t1.c1467-1	GO:0046907
IOZ07G0442.t1.1-999	GO:0046872
IOZ07G0651.t1.c1062-1	GO:0008080
IOZ07G0970.t1.1-282	GO:0003723, GO:0003735, GO:0005840, GO:0006412
IOZ07G1002.t1.c795-1	GO:0003824, GO:0008152
IOZ07G1005.t1.c1332-1	GO:0003824, GO:0004722, GO:0006470, GO:0043169
IOZ07G1016.t1.1-780	GO:0005789, GO:0006506, GO:0016021
IOZ07G1039.t1.1-1758	GO:0006810, GO:0006865, GO:0016020, GO:0016021, GO:0055085
IOZ07G1077.t1.1-663	GO:0008171
IOZ07G1092.t1.c1068-1	GO:0006284
IOZ07G1168.t1.1-1437	GO:0004222
IOZ07G1215.t1.1-975	GO:0046872
IOZ07G1249.t1.c1467-1	GO:0016020, GO:0030001, GO:0046873, GO:0055085
IOZ07G1323.t1.1-387	GO:0005786, GO:0006614, GO:0008312, GO:0030942
IOZ07G1334.t1.1-786	GO:0008168
IOZ07G1554.t1.c603-1	GO:0003735, GO:0005622, GO:0005840, GO:0006412
IOZ07G1568.t1.1-2865	GO:0003777, GO:0005524, GO:0007018, GO:0008017
IOZ07G1578.t1.c1248-1	GO:0003779
IOZ07G1621.t1.1-1092	GO:0005515, GO:0005885, GO:0015629, GO:0030833, GO:0034314
IOZ07G1680.t1.1-2118	GO:0046983
IOZ07G1729.t1.1-1482	GO:0004579, GO:0005783, GO:0006486, GO:0016021
IOZ07G1768.t1.1-1869	GO:0070403
IOZ07G1808.t1.1-651	GO:0006662, GO:0015035, GO:0045454
IOZ07G1895.t1.c465-1	GO:0004784, GO:0006801, GO:0046872, GO:0055114
IOZ07G2007.t1.c1749-1	GO:0005515
IOZ07G2061.t1.c627-1	GO:0016491, GO:0045454
IOZ07G2204.t1.c2460-1	GO:0000723, GO:0003678, GO:0004386, GO:0005524, GO:0006281
IOZ07G2209.t1.c1191-1	GO:0005515, GO:0008270
IOZ07G2219.t1.1-1500	GO:0016021, GO:0055085
IOZ07G2278.t1.c1233-1	GO:0016020, GO:0030001, GO:0046873, GO:0055085
IOZ07G2331.t1.1-705	GO:0055085
IOZ07G2401.t1.c327-1	GO:0070072
IOZ07G2557.t1.1-1470	GO:0046983
IOZ07G2617.t1.1-1284	GO:0019211
IOZ07G2711.t1.1-2067	GO:0005515, GO:0008270
IOZ07G2861.t1.c1446-1	GO:0000981, GO:0005634, GO:0006355, GO:0008270
IOZ07G2874.t1.c978-1	GO:0016021, GO:0016765
IOZ07G2943.t1.c2187-1	GO:0005524, GO:0015991, GO:0015992, GO:0033180, GO:0046034, GO:0046961
IOZ07G3010.t1.1-1260	GO:0016491, GO:0055114
IOZ07G3022.t1.1-930	GO:0006807, GO:0016151
IOZ07G3136.t1.c1923-1	GO:0003677
IOZ07G3184.t1.c1329-1	GO:0046872
IOZ07G3191.t1.1-930	GO:0008152, GO:0016791
IOZ07G3236.t1.c1749-1	GO:0016021, GO:0055085
IOZ07G3270.t1.c4635-1	GO:0003779, GO:0030036, GO:0051014
IOZ07G3313.t1.1-999	GO:0003779, GO:0005622, GO:0030837
IOZ07G3594.t1.1-1719	GO:0046872
IOZ07G3652.t1.1-2988	GO:0003677, GO:0005634, GO:0006351, GO:0008270, GO:0046872
IOZ07G3753.t1.c2793-1	GO:0008017
IOZ07G3753.t2.c2031-1	GO:0008017
IOZ07G3753.t3.c1905-1	GO:0008017
IOZ07G3758.t1.c1218-1	GO:0003735, GO:0005840, GO:0006412
IOZ07G3793.t1.c1899-1	GO:0003677
IOZ07G3835.t1.c756-1	GO:0016787
IOZ07G3867.t1.1-1641	GO:0046983
IOZ07G3909.t1.1-996	GO:0016491, GO:0046872, GO:0055114
IOZ07G3924.t1.c1521-1	GO:0004072, GO:0008152, GO:0008652, GO:0016597
IOZ07G3927.t1.1-1866	GO:0003700, GO:0005634, GO:0006351, GO:0046872
IOZ07G4114.t1.c876-1	GO:0005515
IOZ07G4121.t1.c615-1	GO:0003955, GO:0010181, GO:0016491
IOZ07G4162.t1.c669-1	GO:0016209, GO:0016491, GO:0045454, GO:0051920, GO:0055114
IOZ07G4242.t1.c4383-1	GO:0005515
IOZ07G4364.t1.c462-1	GO:0003677, GO:0003713, GO:0006355
IOZ07G4409.t1.1-2562	GO:0005737, GO:0006914
IOZ07G4418.t1.c1128-1	GO:0018580, GO:0055114
IOZ07G4663.t1.1-2643	GO:0000981, GO:0003677, GO:0005634, GO:0006351, GO:0006355, GO:0008270
IOZ07G4676.t1.1-3699	GO:0046907
IOZ07G4687.t1.c1041-1	GO:0006807, GO:0016810
IOZ07G4936.t1.c687-1	GO:0016491, GO:0045454
IOZ07G5073.t1.1-1353	GO:0005179, GO:0005576
IOZ07G5103.t1.1-1140	GO:0010181
IOZ07G5124.t1.1-1593	GO:0016429, GO:0016491, GO:0030488, GO:0031515, GO:0050660, GO:0055114
IOZ07G5176.t1.c729-1	GO:0008080
IOZ07G5236.t1.c1119-1	GO:0003700, GO:0006355, GO:0043565
IOZ07G5238.t1.c1599-1	GO:0005215, GO:0016020, GO:0055085
IOZ07G5350.t1.c2241-1	GO:0005515
IOZ07G5394.t1.c447-1	GO:0003735, GO:0005622, GO:0005840, GO:0006412, GO:0015935
IOZ07G5521.t1.1-321	GO:0005515
IOZ07G5569.t2.1-603	GO:0035556
IOZ07G5646.t2.1-888	GO:0016491
IOZ07G5676.t1.c1434-1	GO:0015098, GO:0015689, GO:0016021
IOZ07G5785.t1.c324-1	GO:0009055, GO:0020037
IOZ07G5961.t1.1-1272	GO:0016788
IOZ07G5972.t1.c942-1	GO:0008654, GO:0016020, GO:0016780
IOZ07G6020.t1.c1383-1	GO:0000139, GO:0005351, GO:0008643, GO:0016021
IOZ07G6037.t1.1-924	GO:0005525
IOZ07G6057.t1.1-873	GO:0008137, GO:0016651, GO:0055114
IOZ07G6133.t1.1-1794	GO:0005515
IOZ07G6172.t3.c1473-1	GO:0016021, GO:0055085
IOZ07G6215.t1.1-588	GO:0005525, GO:0007264
IOZ07G6354.t1.1-1800	GO:0016021, GO:0055085
IOZ07G6405.t1.1-975	GO:0016020
IOZ07G6427.t1.1-696	GO:0016209, GO:0016491, GO:0045454, GO:0051920, GO:0055114
IOZ07G6460.t1.1-1659	GO:0005515, GO:0008270
IOZ07G6487.t1.1-1506	GO:0005789, GO:0016758
IOZ07G6508.t1.c1257-1	GO:0006108, GO:0016491, GO:0016615, GO:0016616, GO:0030060, GO:0055114
IOZ07G6628.t1.c1257-1	GO:0016020, GO:0030001, GO:0046873, GO:0055085
IOZ07G6792.t1.c693-1	GO:0005515, GO:0008270
IOZ07G6809.t1.c1671-1	GO:0003677, GO:0003700, GO:0005634, GO:0006355, GO:0008017, GO:0043565
IOZ07G6820.t1.1-1287	GO:0046872
IOZ07G6854.t1.c546-1	GO:0003735, GO:0005622, GO:0005840, GO:0006412
IOZ07G6856.t1.1-612	GO:0003824, GO:0008152
IOZ07G6866.t1.1-1779	GO:0016021, GO:0055085
IOZ07G6909.t1.1-1755	GO:0005515
IOZ07G6932.t1.c2142-1	GO:0004096, GO:0006979, GO:0020037, GO:0055114
IOZ07G6937.t1.c825-1	GO:0006355
IOZ07G7029.t1.1-1518	GO:0015112, GO:0015113, GO:0015706, GO:0015707, GO:0016021, GO:0055085
IOZ07G7081.t1.c816-1	GO:0004298, GO:0005839, GO:0051603
IOZ07G7282.t1.c1677-1	GO:0046872
IOZ07G7315.t1.c870-1	GO:0046872
IOZ07G7357.t1.c2262-1	GO:0003700, GO:0006355, GO:0043565
IOZ07G7393.t1.1-1827	GO:0004725, GO:0006470, GO:0008138, GO:0016311, GO:0016791
IOZ07G7429.t1.c1809-1	GO:0005515, GO:0008270
IOZ07G7504.t2.c390-1	GO:0006662, GO:0015035, GO:0045454
IOZ07G7617.t1.c1713-1	GO:0005215, GO:0016020, GO:0016021, GO:0022857, GO:0022891, GO:0055085
IOZ07G7620.t1.c1944-1	GO:0003677, GO:0046983
IOZ07G7706.t1.1-1509	GO:0045454
IOZ07G7747.t1.1-1998	GO:0000775, GO:0005634, GO:0045132
IOZ07G7797.t1.c1410-1	GO:0016021, GO:0055085
IOZ07G7812.t1.c561-1	GO:0051920, GO:0055114
IOZ07G7965.t1.c2136-1	GO:0046872
IOZ07G8105.t1.c2781-1	GO:0006914, GO:1990316
IOZ07G8159.t1.c1605-1	GO:0003677, GO:0003700, GO:0005507, GO:0005634, GO:0006355
IOZ07G8191.t1.1-1281	GO:0046872
IOZ07G8231.t1.1-1434	GO:0003824, GO:0005965, GO:0018343, GO:0042127
IOZ07G8276.t1.c1710-1	GO:0005096
IOZ07G8277.t1.1-615	GO:0006979, GO:0016671, GO:0030091, GO:0033743, GO:0055114
IOZ07G8285.t1.c1011-1	GO:0016021, GO:0016765
IOZ07G8289.t1.1-2898	GO:0004672, GO:0005524, GO:0006468
IOZ07G8374.t1.c648-1	GO:0045454
IOZ07G8410.t1.1-1989	GO:0004842, GO:0016567
IOZ07G8438.t1.c1746-1	GO:0003676
IOZ07G8446.t1.1-1512	GO:0008152, GO:0070569
IOZ07G8507.t1.c1953-1	GO:0005515
IOZ07G8550.t1.1-915	GO:0003824, GO:0008152
IOZ07G8627.t1.c690-1	GO:0016209, GO:0016491, GO:0045454, GO:0055114
IOZ07G8632.t1.c2331-1	GO:0004519, GO:0006281
IOZ07G8722.t1.1-1287	GO:0004932, GO:0007186, GO:0016020
IOZ07G8739.t1.1-696	GO:0003676, GO:0008270
IOZ07G8832.t1.1-1602	GO:0005515
IOZ07G8913.t1.c1308-1	GO:0003700, GO:0006355, GO:0043565
MSTRG.10011.1.1-681	GO:0000324, GO:0006816, GO:0015085, GO:0015369, GO:0015386
MSTRG.10024.1.135-1652	GO:0004672, GO:0005524, GO:0006468
MSTRG.10051.1.155-1327	GO:0001671, GO:0006950, GO:0051087
MSTRG.1010.1.3180-5162	GO:0003677
MSTRG.10150.2.1831-2691	GO:0003824, GO:0005965, GO:0018343, GO:0042127
MSTRG.10150.3.1032-2381	GO:0003824, GO:0005965, GO:0018343, GO:0042127
MSTRG.10209.1.c552-1	GO:0045454
MSTRG.10273.2.c3536-1041	GO:0003700, GO:0006355, GO:0008270, GO:0043565
MSTRG.10303.1.c3023-1371	GO:0003676
MSTRG.10320.1.97-795	GO:0003824, GO:0055114
MSTRG.10334.1.c1537-2	GO:0016021, GO:0055085
MSTRG.10368.1.c3735-1558	GO:0005515
MSTRG.10368.2.c2937-760	GO:0005515
MSTRG.10405.1.c3577-3086	GO:0003777, GO:0005524, GO:0007018, GO:0008017
MSTRG.10431.2.977-1408	GO:0016021, GO:0055085
MSTRG.10523.1.c2370-1	GO:0004519, GO:0006281
MSTRG.10525.1.c2131-1172	GO:0016209, GO:0016491, GO:0045454, GO:0055114
MSTRG.10525.2.c1924-1235	GO:0016209, GO:0016491, GO:0045454, GO:0055114
MSTRG.10530.2.3-893	GO:0003676, GO:0008270
MSTRG.10543.1.1-756	GO:0003824, GO:0016491, GO:0016614, GO:0050660, GO:0055114
MSTRG.10643.1.c1649-798	GO:0005506, GO:0016226, GO:0051536
MSTRG.10756.1.3073-3789	GO:0003676, GO:0008270
MSTRG.10756.3.3708-4457	GO:0003676, GO:0008270
MSTRG.10756.6.60-1067	GO:0003676, GO:0008270
MSTRG.10831.1.c2599-1298	GO:0003700, GO:0006355, GO:0043565
MSTRG.10831.2.c2599-1298	GO:0003700, GO:0006355, GO:0043565
MSTRG.1106.3.1-450	GO:0016021, GO:0055085
MSTRG.1274.1.c4307-2244	GO:0046872
MSTRG.1274.2.c3008-1113	GO:0046872
MSTRG.1296.1.102-350	GO:0003723, GO:0003735, GO:0005840, GO:0006412
MSTRG.1296.2.64-372	GO:0003723, GO:0003735, GO:0005840, GO:0006412
MSTRG.1325.1.251-877	GO:0003824, GO:0006281
MSTRG.1329.1.c1280-462	GO:0003824, GO:0008152
MSTRG.1335.1.c2404-797	GO:0003824, GO:0004722, GO:0006470, GO:0043169
MSTRG.1335.2.c1548-1	GO:0003824, GO:0004722, GO:0006470, GO:0043169
MSTRG.1335.3.c1548-1	GO:0003824, GO:0004722, GO:0006470, GO:0043169
MSTRG.1377.1.370-2466	GO:0006810, GO:0006865, GO:0016020, GO:0016021, GO:0055085
MSTRG.1377.2.111-2207	GO:0006810, GO:0006865, GO:0016020, GO:0016021, GO:0055085
MSTRG.1420.1.c1176-361	GO:0008073
MSTRG.1433.2.c604-134	GO:0000439, GO:0006289, GO:0006355
MSTRG.1508.2.63-3329	GO:0003677
MSTRG.1573.1.1031-2437	GO:0004222
MSTRG.1573.2.1015-2421	GO:0004222
MSTRG.1573.3.651-1994	GO:0004222
MSTRG.1632.1.c2091-1255	GO:0004252, GO:0006508
MSTRG.1632.1.c5339-3789	GO:0016020, GO:0030001, GO:0046873, GO:0055085
MSTRG.1682.1.c1673-540	GO:0046872
MSTRG.1682.2.c1673-540	GO:0046872
MSTRG.1941.3.c1339-575	GO:0004672, GO:0005524, GO:0006468
MSTRG.1947.1.1280-1519	GO:0003676, GO:0008270
MSTRG.2062.1.c2863-869	GO:0003824, GO:0004722, GO:0006470
MSTRG.209.1.c3130-758	GO:0005515
MSTRG.2143.1.c1450-563	GO:0003735, GO:0005622, GO:0005840, GO:0006412
MSTRG.2212.1.274-1152	GO:0005515, GO:0005885, GO:0015629, GO:0030833, GO:0034314
MSTRG.2317.3.2-2389	GO:0003700, GO:0006355, GO:0043565
MSTRG.2338.1.1-1482	GO:0004579, GO:0005783, GO:0006486, GO:0016021
MSTRG.2338.1.4499-5863	GO:0000287, GO:0004427, GO:0005737, GO:0006796
MSTRG.2357.2.287-799	GO:0005509, GO:0005783, GO:0006457, GO:0051082
MSTRG.2377.1.529-2484	GO:0070403
MSTRG.2377.2.385-2265	GO:0070403
MSTRG.2405.1.c2078-726	GO:0046872
MSTRG.2476.1.c2087-1344	GO:0005515, GO:0008270
MSTRG.2485.1.c2700-1	GO:0005515
MSTRG.2507.1.704-3667	GO:0005515, GO:0008270
MSTRG.2507.2.651-3614	GO:0005515, GO:0008270
MSTRG.2507.3.196-3153	GO:0005515, GO:0008270
MSTRG.2507.4.248-3205	GO:0005515, GO:0008270
MSTRG.2513.1.3-827	GO:0003934, GO:0005737, GO:0046654
MSTRG.2560.1.c1091-450	GO:0016491, GO:0045454
MSTRG.2560.2.c1043-450	GO:0016491, GO:0045454
MSTRG.2560.3.c1039-446	GO:0016491, GO:0045454
MSTRG.2573.1.c2369-1731	GO:0005515
MSTRG.2688.4.c1554-1	GO:0016021, GO:0055085
MSTRG.2715.3.c2607-1	GO:0000723, GO:0003678, GO:0004386, GO:0005524, GO:0006281
MSTRG.2715.5.c2607-1	GO:0000723, GO:0003678, GO:0004386, GO:0005524, GO:0006281
MSTRG.2731.2.1098-2330	GO:0016021, GO:0055085
MSTRG.2731.3.692-1426	GO:0016021, GO:0055085
MSTRG.2735.1.c3772-2660	GO:0000981, GO:0005634, GO:0006355, GO:0008270
MSTRG.2735.3.c3253-2075	GO:0000981, GO:0005634, GO:0006355, GO:0008270
MSTRG.2757.1.c1010-702	GO:0016021, GO:0016125, GO:0047750
MSTRG.2764.2.c4243-2372	GO:0005515, GO:0007165
MSTRG.2816.2.1119-1907	GO:0015095, GO:0015693, GO:0016021
MSTRG.2862.2.c5029-248	GO:0003723, GO:0005515
MSTRG.2877.1.c2393-1149	GO:0005515
MSTRG.3062.1.229-1386	GO:0055085
MSTRG.3172.2.c1194-313	GO:0046872
MSTRG.3172.3.c1191-313	GO:0046872
MSTRG.3224.3.c1037-738	GO:0070072
MSTRG.323.1.c2124-1501	GO:0005737, GO:0034227
MSTRG.3377.1.c1134-757	GO:0006366
MSTRG.3383.1.1-678	GO:0046983
MSTRG.3456.1.2115-2687	GO:0003723
MSTRG.3456.4.1664-2236	GO:0003723
MSTRG.3471.2.1-930	GO:0005515
MSTRG.3521.1.c2749-1694	GO:0003677, GO:0006275, GO:0030337
MSTRG.3585.2.2-904	GO:0016491, GO:0055114
MSTRG.3633.1.c1881-961	GO:0016021, GO:0055085
MSTRG.3640.4.359-2536	GO:0000776, GO:0019237, GO:0051382
MSTRG.3640.5.359-2533	GO:0000776, GO:0019237, GO:0051382
MSTRG.3746.1.c717-1	GO:0046872
MSTRG.3746.2.c1077-1	GO:0046872
MSTRG.3753.1.c2032-35	GO:0003677, GO:0003899, GO:0006351
MSTRG.3759.1.c1632-1	GO:0000981, GO:0005634, GO:0006355, GO:0008270
MSTRG.3794.3.1-345	GO:0003824, GO:0016491, GO:0016614, GO:0050660, GO:0055114
MSTRG.380.2.81-1904	GO:0016021, GO:0055085
MSTRG.3872.1.c1216-263	GO:0008152, GO:0016787
MSTRG.3929.1.637-1890	GO:0016491, GO:0055114
MSTRG.3973.2.1-648	GO:0016021
MSTRG.4050.1.587-1519	GO:0005515
MSTRG.4067.1.c3095-1173	GO:0003677
MSTRG.41.1.823-5946	GO:0005515, GO:0005543, GO:0005938, GO:0032065
MSTRG.41.3.764-5887	GO:0005515, GO:0005543, GO:0005938, GO:0032065
MSTRG.4135.1.c2405-1173	GO:0046872
MSTRG.4135.2.c2837-1173	GO:0046872
MSTRG.4135.3.c1962-1	GO:0046872
MSTRG.4135.4.c1908-1	GO:0046872
MSTRG.4143.1.74-994	GO:0008152, GO:0016791
MSTRG.4184.1.1328-3619	GO:0005515
MSTRG.4223.1.c5524-653	GO:0003779, GO:0030036, GO:0051014
MSTRG.4223.2.c4800-1	GO:0003779, GO:0030036, GO:0051014
MSTRG.4223.3.c4800-1	GO:0003779, GO:0030036, GO:0051014
MSTRG.4223.3.c6133-5846	GO:0005525
MSTRG.4223.4.c4800-1	GO:0003779, GO:0030036, GO:0051014
MSTRG.4263.1.2234-3355	GO:0003779, GO:0005622, GO:0030837
MSTRG.4480.2.252-2867	GO:0004553, GO:0004568, GO:0005975, GO:0006032
MSTRG.4480.3.252-2867	GO:0004553, GO:0004568, GO:0005975, GO:0006032
MSTRG.4515.2.5834-7498	GO:0046872
MSTRG.4515.2.7047-7994	GO:0003677, GO:0005634, GO:0006351, GO:0008270
MSTRG.4515.4.1521-4715	GO:0003677, GO:0005634, GO:0006351, GO:0008270, GO:0046872
MSTRG.4517.1.c3161-1350	GO:0005515
MSTRG.4517.3.c1812-1	GO:0005515
MSTRG.4535.1.c1326-1	GO:0009058, GO:0016788
MSTRG.4536.1.c1861-620	GO:0016021
MSTRG.4586.1.c2536-644	GO:2000574
MSTRG.4699.1.489-1886	GO:0046872
MSTRG.4712.2.c3832-941	GO:0008017
MSTRG.472.1.c1638-1264	GO:0003779, GO:0007010
MSTRG.4780.2.1-1095	GO:0000981, GO:0005634, GO:0006355, GO:0008270
MSTRG.4836.1.2392-4041	GO:0046983
MSTRG.4986.1.c2765-1272	GO:0004072, GO:0008152, GO:0008652, GO:0016597
MSTRG.4994.1.650-2518	GO:0003700, GO:0005634, GO:0006351, GO:0046872
MSTRG.511.3.c729-319	GO:0015078, GO:0015991, GO:0033179
MSTRG.5138.2.c3456-1312	GO:0007165
MSTRG.5201.3.c3617-1710	GO:0016791
MSTRG.5202.1.1863-3113	GO:0005515
MSTRG.5260.1.c1045-287	GO:0000413, GO:0003755, GO:0006457
MSTRG.538.1.939-2204	GO:0046872
MSTRG.5391.1.c1150-305	GO:0005515
MSTRG.5391.2.c1071-283	GO:0005515
MSTRG.5391.4.c1107-289	GO:0005515
MSTRG.5468.1.2187-2993	GO:0008483, GO:0030170
MSTRG.5510.1.c730-179	GO:0016020
MSTRG.5533.1.c1869-1360	GO:0006810, GO:0016020, GO:0055085
MSTRG.5535.1.c4563-1	GO:0005515
MSTRG.5535.2.c4476-1	GO:0005515
MSTRG.5537.2.1702-2421	GO:0016021, GO:0022857, GO:0055085
MSTRG.5548.1.338-1204	GO:0000981, GO:0005634, GO:0006355, GO:0008270
MSTRG.5563.2.2534-3097	GO:0008168
MSTRG.5566.1.c5438-4872	GO:0046872
MSTRG.5635.1.c1361-213	GO:0018580, GO:0055114
MSTRG.5752.1.c3840-1684	GO:0046872
MSTRG.5773.1.2-841	GO:0005886
MSTRG.5957.1.c3505-2090	GO:0008299
MSTRG.5987.1.c1674-1525	GO:0005525
MSTRG.5988.1.295-2118	GO:0000981, GO:0003677, GO:0005634, GO:0006351, GO:0006355, GO:0008270
MSTRG.5995.1.c1413-790	GO:0015078, GO:0015991, GO:0033177, GO:0033179
MSTRG.6012.2.c5022-3403	GO:0003700, GO:0006355, GO:0008270, GO:0043565
MSTRG.6024.1.c1457-417	GO:0006807, GO:0016810
MSTRG.6024.2.c1349-3	GO:0006807, GO:0016810
MSTRG.6024.3.c1184-3	GO:0006807, GO:0016810
MSTRG.6024.4.c1250-138	GO:0006807, GO:0016810
MSTRG.605.1.c1993-359	GO:0046907
MSTRG.6057.2.c1768-1274	GO:0003824, GO:0005992
MSTRG.6103.1.c3577-2891	GO:0016491, GO:0045454
MSTRG.6118.1.1-801	GO:0006810, GO:0006865, GO:0016020, GO:0016021, GO:0055085
MSTRG.6118.2.1-372	GO:0006810, GO:0006865, GO:0016020, GO:0016021, GO:0055085
MSTRG.6148.1.c2300-1542	GO:0005525, GO:0007264
MSTRG.633.1.c1113-640	GO:0008934, GO:0046854, GO:0046855
MSTRG.6450.1.445-1854	GO:0005179, GO:0005576
MSTRG.6450.2.316-1716	GO:0005179, GO:0005576
MSTRG.6478.1.2478-3647	GO:0010181
MSTRG.6535.1.c2042-318	GO:0003700, GO:0006355, GO:0043565
MSTRG.6585.1.c2656-1568	GO:0004672, GO:0005524, GO:0006468
MSTRG.6606.1.c842-294	GO:0005199, GO:0009277
MSTRG.6694.1.3985-5580	GO:0016429, GO:0030488, GO:0031515
MSTRG.6694.1.5606-5947	GO:0016491, GO:0050660, GO:0055114
MSTRG.6694.2.3113-4717	GO:0016429, GO:0030488, GO:0031515
MSTRG.6694.2.4743-5084	GO:0016491, GO:0050660, GO:0055114
MSTRG.6694.3.3174-4706	GO:0016429, GO:0030488, GO:0031515
MSTRG.6694.3.4732-5073	GO:0016491, GO:0050660, GO:0055114
MSTRG.6742.3.1-672	GO:0046872
MSTRG.6757.1.c900-1	GO:0008080
MSTRG.6764.1.c1580-99	GO:0016021, GO:0055085
MSTRG.6764.2.c1580-99	GO:0016021, GO:0055085
MSTRG.6764.3.c1579-98	GO:0016021, GO:0055085
MSTRG.6764.4.c1579-98	GO:0016021, GO:0055085
MSTRG.6764.5.c1579-98	GO:0016021, GO:0055085
MSTRG.6779.1.c2572-1154	GO:0005515
MSTRG.6833.1.c1160-522	GO:0003735, GO:0005622, GO:0005840, GO:0006412, GO:0015935
MSTRG.6833.2.c1204-443	GO:0003735, GO:0005622, GO:0005840, GO:0006412, GO:0015935
MSTRG.6833.3.c883-437	GO:0003735, GO:0005622, GO:0005840, GO:0006412, GO:0015935
MSTRG.6859.1.c2996-768	GO:0003676, GO:0008270
MSTRG.6968.1.388-828	GO:0005515
MSTRG.6971.1.c1207-239	GO:0016491, GO:0055114
MSTRG.6971.2.c1133-219	GO:0016491, GO:0055114
MSTRG.700.1.1-528	GO:0003975, GO:0006487, GO:0006488
MSTRG.7022.1.2497-2850	GO:0010181, GO:0016491, GO:0055114
MSTRG.7151.1.c1641-112	GO:0015098, GO:0015689, GO:0016021
MSTRG.7151.2.c1530-1	GO:0015098, GO:0015689, GO:0016021
MSTRG.7183.1.c447-1	GO:0003735, GO:0005622, GO:0005840, GO:0006412, GO:0015935
MSTRG.7310.1.c1842-277	GO:0006810, GO:0006865, GO:0016020, GO:0016021, GO:0055085
MSTRG.7370.1.c2540-1740	GO:0000981, GO:0005634, GO:0006355, GO:0008270
MSTRG.7388.2.c582-298	GO:0005381, GO:0006827, GO:0016020, GO:0033573
MSTRG.7390.1.c1623-538	GO:0008654, GO:0016020, GO:0016780
MSTRG.7390.2.c1086-1	GO:0008654, GO:0016020, GO:0016780
MSTRG.7435.1.c2450-1536	GO:0016021, GO:0022857, GO:0055085
MSTRG.7435.2.c2229-1318	GO:0016021, GO:0022857, GO:0055085
MSTRG.7560.1.204-2240	GO:0005515
MSTRG.7649.1.1345-1992	GO:0005525, GO:0007264
MSTRG.7649.2.1342-1989	GO:0005525, GO:0007264
MSTRG.7649.3.1278-1925	GO:0005525, GO:0007264
MSTRG.7649.4.805-1452	GO:0005525, GO:0007264
MSTRG.767.1.1806-3035	GO:0005576
MSTRG.767.2.1681-2910	GO:0005576
MSTRG.7708.2.c1187-681	GO:0003824, GO:0008152
MSTRG.7708.3.c1114-608	GO:0003824, GO:0008152
MSTRG.7708.4.c1065-559	GO:0003824, GO:0008152
MSTRG.786.1.1461-2411	GO:0000981, GO:0005634, GO:0006355, GO:0008270
MSTRG.786.2.1410-2360	GO:0000981, GO:0005634, GO:0006355, GO:0008270
MSTRG.788.2.c939-1	GO:0008121, GO:0016491, GO:0016679, GO:0051537, GO:0055114
MSTRG.7931.1.1-1203	GO:0016021, GO:0055085
MSTRG.7931.1.692-1792	GO:0016021, GO:0055085
MSTRG.7997.1.225-1154	GO:0016020
MSTRG.7997.2.3-995	GO:0016020
MSTRG.8056.1.1687-2478	GO:0005515, GO:0008270
MSTRG.8056.1.394-1686	GO:0005515
MSTRG.8056.2.1-1659	GO:0005515, GO:0008270
MSTRG.8056.3.1-1047	GO:0005515
MSTRG.8056.3.686-1540	GO:0005515, GO:0008270
MSTRG.8086.1.653-2140	GO:0005789, GO:0016758
MSTRG.8110.1.c1534-341	GO:0006108, GO:0016491, GO:0016615, GO:0016616, GO:0030060, GO:0055114
MSTRG.8171.3.362-1213	GO:0005789
MSTRG.8220.1.1189-1710	GO:0003824, GO:0009058
MSTRG.8220.1.49-369	GO:0003899, GO:0006351
MSTRG.8223.5.c2325-1387	GO:0003824
MSTRG.8309.1.c1986-1	GO:0003677, GO:0003700, GO:0005634, GO:0006355, GO:0008017, GO:0043565
MSTRG.8309.2.c1986-1	GO:0003677, GO:0003700, GO:0005634, GO:0006355, GO:0008017, GO:0043565
MSTRG.8322.1.604-1350	GO:0003677, GO:0005634, GO:0006351, GO:0008270
MSTRG.8322.2.608-1354	GO:0003677, GO:0005634, GO:0006351, GO:0008270
MSTRG.8327.1.2789-4141	GO:0046872
MSTRG.8327.2.2687-4039	GO:0046872
MSTRG.8327.3.2693-4045	GO:0046872
MSTRG.8355.1.1-789	GO:0003854, GO:0006694, GO:0016616, GO:0055114
MSTRG.8366.1.360-950	GO:0003824, GO:0008152
MSTRG.8366.3.242-832	GO:0003824, GO:0008152
MSTRG.8461.1.c1126-884	GO:0004096, GO:0006979, GO:0020037, GO:0055114
MSTRG.8461.1.c1567-1142	GO:0004096, GO:0006979, GO:0020037, GO:0055114
MSTRG.8461.2.c1869-1	GO:0004096, GO:0006979, GO:0020037, GO:0055114
MSTRG.8461.3.c1126-884	GO:0004096, GO:0006979, GO:0020037, GO:0055114
MSTRG.8461.3.c1567-1142	GO:0004096, GO:0006979, GO:0020037, GO:0055114
MSTRG.8461.3.c2375-1584	GO:0004096, GO:0006979, GO:0020037, GO:0055114
MSTRG.8897.1.c1007-231	GO:0000723, GO:0003678, GO:0006281
MSTRG.8897.2.c979-203	GO:0000723, GO:0003678, GO:0006281
MSTRG.8960.1.c5035-2711	GO:0046872
MSTRG.8960.2.c3857-1116	GO:0046872
MSTRG.8960.3.c2985-1381	GO:0046872
MSTRG.8973.1.c808-347	GO:0005739, GO:0032780, GO:0042030
MSTRG.9006.1.c3288-1669	GO:0046872
MSTRG.9040.1.c2102-1104	GO:0046872
MSTRG.9090.1.c3220-878	GO:0003700, GO:0006355, GO:0043565
MSTRG.9090.2.c3239-897	GO:0003700, GO:0006355, GO:0043565
MSTRG.9090.3.c3151-812	GO:0003700, GO:0006355, GO:0043565
MSTRG.9125.1.869-3280	GO:0004725, GO:0006470, GO:0008138, GO:0016311, GO:0016791
MSTRG.9204.1.c1407-922	GO:0004252, GO:0006508
MSTRG.9260.1.c2111-498	GO:0005215, GO:0016020, GO:0016021, GO:0022857, GO:0022891, GO:0055085
MSTRG.9262.1.c2397-1	GO:0003677, GO:0046983
MSTRG.9326.1.c2926-755	GO:0005515, GO:0008270
MSTRG.9326.2.c2936-816	GO:0005515, GO:0008270
MSTRG.9358.1.c2850-1	GO:0006812, GO:0015299, GO:0016021, GO:0055085
MSTRG.9455.1.343-1104	GO:0020037
MSTRG.9472.1.3-1580	GO:0045454
MSTRG.9472.2.1-1572	GO:0045454
MSTRG.9472.4.2-1336	GO:0045454
MSTRG.9508.1.c3155-2679	GO:0007067, GO:0042729, GO:0072686
MSTRG.9509.1.306-2306	GO:0000775, GO:0005634, GO:0045132
MSTRG.958.1.c1231-170	GO:0008080
MSTRG.958.2.c1380-1	GO:0008080
MSTRG.9581.1.1868-2653	GO:0005506, GO:0016705, GO:0020037, GO:0055114
MSTRG.9629.1.c1671-199	GO:0016021, GO:0055085
MSTRG.9710.1.c2402-45	GO:0046872
MSTRG.9710.1.c3924-3199	GO:1902979
MSTRG.9879.1.c6204-3307	GO:0006914, GO:1990316
MSTRG.9940.1.c3177-1	GO:0003677, GO:0005634, GO:0006351, GO:0008270, GO:0046872
MSTRG.9940.2.c3177-1	GO:0003677, GO:0005634, GO:0006351, GO:0008270, GO:0046872
MSTRG.9945.1.c1587-1	GO:0003677, GO:0003700, GO:0005507, GO:0005634, GO:0006355
MSTRG.9981.1.1105-2478	GO:0046872
