# Supplementary material for: High Throughput Identification of the Potential Antioxidant Peptides in Ophiocordyceps sinensis
Source: Molecules. 2022 Jan 10;27(2):438. doi: 10.3390/molecules27020438 (PMC8780859; doi:10.3390/molecules27020438)
Supplement: Supplementary file 1 [file molecules-27-00438-s001.zip › Table S8. Differentially expressed AOPs between stages in O. sinensis.xls]

## Sheet: IL vs. ST
gene_id	comparison	logFC	logCPM	PValue	FDR
MSTRG.5516	IL_vs_ST	14.2361	6.35379	4.33452e-81	8.65496e-78
MSTRG.8538	IL_vs_ST	14.0656	8.90199	4.62419e-15	4.44981e-13
MSTRG.8914	IL_vs_ST	12.969	5.09253	3.98933e-14	3.38966e-12
MSTRG.7020	IL_vs_ST	12.9362	5.05904	2.5377e-66	2.89552e-63
MSTRG.5004	IL_vs_ST	12.7657	4.88957	1.8812e-57	1.36592e-54
MSTRG.63	IL_vs_ST	11.6095	3.74431	1.53655e-48	8.76604e-46
MSTRG.7637	IL_vs_ST	11.5814	6.94719	1.44694e-77	2.31134e-74
MSTRG.5821	IL_vs_ST	11.4569	3.5945	1.20182e-26	2.59431e-24
MSTRG.531	IL_vs_ST	11.2222	7.53373	6.85654e-33	1.88839e-30
MSTRG.1724	IL_vs_ST	11.0113	3.15577	6.45353e-41	2.57722e-38
MSTRG.479	IL_vs_ST	10.9771	3.12225	7.7947e-36	2.49025e-33
MSTRG.4761	IL_vs_ST	10.9297	5.78463	1.4423e-63	1.27996e-60
MSTRG.1703	IL_vs_ST	10.7874	4.84328	2.90974e-88	7.74671e-85
MSTRG.7187	IL_vs_ST	10.2653	4.32377	1.98609e-96	7.93144e-93
MSTRG.7650	IL_vs_ST	9.91552	2.08812	2.32837e-12	1.56275e-10
MSTRG.8547	IL_vs_ST	9.49838	5.54053	1.7181e-14	1.59564e-12
MSTRG.3061	IL_vs_ST	9.27299	1.47584	1.89475e-21	3.02668e-19
MSTRG.3075	IL_vs_ST	9.01053	1.22916	3.63008e-18	4.46053e-16
MSTRG.5354	IL_vs_ST	8.68046	0.931174	0.00112888	0.00654418
MSTRG.590	IL_vs_ST	8.65986	0.912767	6.82662e-09	2.75375e-07
MSTRG.31	IL_vs_ST	8.39642	0.667822	5.35872e-18	6.48487e-16
MSTRG.2782	IL_vs_ST	8.38401	0.660667	6.36462e-14	5.24064e-12
MSTRG.6560	IL_vs_ST	8.32913	4.41653	3.69282e-22	6.0193e-20
MSTRG.7143	IL_vs_ST	8.2576	0.5476	2.0645e-12	1.39739e-10
MSTRG.7582	IL_vs_ST	8.15602	0.454043	5.7231e-11	3.17433e-09
MSTRG.1735	IL_vs_ST	8.12439	0.423324	7.42294e-12	4.74296e-10
MSTRG.154	IL_vs_ST	8.01647	0.332814	1.11692e-07	3.24394e-06
MSTRG.7268	IL_vs_ST	7.90584	0.22732	3.28645e-14	2.88449e-12
MSTRG.5262	IL_vs_ST	7.65001	0.0150101	9.80472e-05	0.00094123
MSTRG.2804	IL_vs_ST	7.63028	3.03377	5.92641e-36	1.97226e-33
MSTRG.3105	IL_vs_ST	7.59068	-0.0258049	7.08325e-05	0.00073093
MSTRG.527	IL_vs_ST	7.44409	1.57105	2.62662e-14	2.35717e-12
MSTRG.8836	IL_vs_ST	7.36707	-0.222175	1.45851e-06	2.96435e-05
MSTRG.4903	IL_vs_ST	7.35076	-0.248131	1.35991e-11	8.41986e-10
MSTRG.7080	IL_vs_ST	7.2273	1.38612	1.96292e-13	1.45165e-11
MSTRG.1778	IL_vs_ST	7.15557	3.46191	2.12703e-37	7.72207e-35
MSTRG.6186	IL_vs_ST	7.11939	3.37899	5.97097e-23	1.01468e-20
MSTRG.512	IL_vs_ST	6.7386	3.26283	3.66646e-21	5.74197e-19
MSTRG.2471	IL_vs_ST	6.676	3.95644	4.11427e-37	1.42872e-34
MSTRG.124	IL_vs_ST	6.20599	1.70785	3.55487e-05	0.00041149
MSTRG.10538	IL_vs_ST	6.11741	4.39997	6.42586e-40	2.44397e-37
MSTRG.1793	IL_vs_ST	5.85569	1.96529	1.6851e-16	1.86929e-14
MSTRG.7638	IL_vs_ST	5.73806	0.759344	2.53344e-12	1.68622e-10
MSTRG.5044	IL_vs_ST	5.70663	5.55659	1.11174e-07	3.24068e-06
MSTRG.4620	IL_vs_ST	5.68746	4.04378	1.13763e-31	2.93105e-29
MSTRG.10129	IL_vs_ST	5.5053	2.56681	0.000274861	0.00212235
MSTRG.492	IL_vs_ST	5.28001	4.4705	1.91708e-23	3.40261e-21
MSTRG.1813	IL_vs_ST	5.19234	-0.415848	6.43264e-08	1.98369e-06
MSTRG.270	IL_vs_ST	5.13393	0.200008	6.40564e-08	1.98302e-06
MSTRG.3055	IL_vs_ST	4.92059	0.0124922	1.37581e-08	5.28298e-07
MSTRG.1769	IL_vs_ST	4.90749	2.95695	3.40272e-05	0.000398497
MSTRG.6339	IL_vs_ST	4.86969	0.0273781	0.000536852	0.00367739
MSTRG.7221	IL_vs_ST	4.75106	1.96976	0.000264841	0.00205767
MSTRG.3099	IL_vs_ST	4.61093	-0.242312	5.83158e-05	0.000621883
MSTRG.5000	IL_vs_ST	4.58125	0.520851	2.16498e-07	5.68807e-06
MSTRG.1464	IL_vs_ST	4.49488	5.6983	1.93616e-07	5.17193e-06
MSTRG.7211	IL_vs_ST	4.37115	-0.426385	2.39591e-08	8.46731e-07
MSTRG.4946	IL_vs_ST	4.21792	-0.0987909	1.55923e-07	4.33923e-06
MSTRG.1797	IL_vs_ST	4.08608	0.633029	3.11488e-08	1.04973e-06
MSTRG.7748	IL_vs_ST	4.0773	5.8327	9.60134e-05	0.000925041
MSTRG.7633	IL_vs_ST	3.92496	2.75384	3.66416e-14	3.14684e-12
MSTRG.208	IL_vs_ST	3.8582	3.14891	7.65064e-08	2.31461e-06
MSTRG.7655	IL_vs_ST	3.84329	5.46893	3.36918e-19	4.6396e-17
MSTRG.9615	IL_vs_ST	3.77649	0.863363	2.52255e-05	0.000314059
MSTRG.6800	IL_vs_ST	3.70346	3.13526	1.47913e-12	1.0363e-10
MSTRG.3626	IL_vs_ST	3.64691	1.70773	1.34426e-15	1.41271e-13
MSTRG.9137	IL_vs_ST	3.60846	0.520497	5.88864e-08	1.86637e-06
MSTRG.10207	IL_vs_ST	3.5972	4.3972	1.01827e-19	1.50609e-17
MSTRG.10135	IL_vs_ST	3.58432	1.06422	0.000293726	0.00223854
MSTRG.498	IL_vs_ST	3.46066	0.115929	0.00986584	0.0349284
MSTRG.5315	IL_vs_ST	3.41701	1.9851	0.00243578	0.0118409
MSTRG.8871	IL_vs_ST	3.38488	0.209599	0.000232904	0.00187834
MSTRG.4960	IL_vs_ST	3.37768	1.05974	0.00250394	0.0120811
MSTRG.8548	IL_vs_ST	3.36336	9.37559	0.00209577	0.0105608
MSTRG.1312	IL_vs_ST	3.32482	4.74472	3.08809e-07	7.80524e-06
MSTRG.7190	IL_vs_ST	3.30269	1.42789	0.000511081	0.00354033
MSTRG.121	IL_vs_ST	3.15552	-0.174265	2.68391e-06	5.04386e-05
MSTRG.6562	IL_vs_ST	3.15007	4.35758	1.30063e-13	1.00856e-11
MSTRG.4399	IL_vs_ST	3.09914	1.11783	5.92555e-06	9.90538e-05
MSTRG.10144	IL_vs_ST	3.06278	3.8516	6.41392e-24	1.19135e-21
MSTRG.8239	IL_vs_ST	3.01057	1.70079	2.14054e-05	0.00027681
MSTRG.5302	IL_vs_ST	3.00967	0.900196	0.00186063	0.00960001
MSTRG.10535	IL_vs_ST	2.99542	-0.126382	0.000221634	0.00180448
MSTRG.1171	IL_vs_ST	2.88698	-0.0315278	1.45861e-06	2.96435e-05
MSTRG.8997	IL_vs_ST	2.87706	4.48749	3.87655e-24	7.5517e-22
MSTRG.6711	IL_vs_ST	2.6309	-0.0833895	1.09344e-05	0.000162329
MSTRG.3814	IL_vs_ST	2.60913	-0.084483	5.17975e-05	0.000563633
MSTRG.5902	IL_vs_ST	2.58775	2.3607	2.05529e-06	4.02343e-05
MSTRG.8827	IL_vs_ST	2.5659	0.774263	0.00317634	0.0146507
MSTRG.5890	IL_vs_ST	2.50628	0.920691	1.25901e-05	0.00018151
MSTRG.10541	IL_vs_ST	2.49939	0.500051	0.00247284	0.0119701
MSTRG.1631	IL_vs_ST	2.39065	0.444488	7.46786e-06	0.000119053
MSTRG.10854	IL_vs_ST	2.38323	0.388435	7.42641e-05	0.000760245
G6O67_007874	IL_vs_ST	2.3603	0.616367	8.16321e-06	0.000129108
MSTRG.4105	IL_vs_ST	2.30787	9.60195	0.00281596	0.0133399
MSTRG.8831	IL_vs_ST	2.30361	0.333047	0.000920307	0.00558124
MSTRG.7447	IL_vs_ST	2.23808	3.4674	5.19335e-09	2.12714e-07
MSTRG.4910	IL_vs_ST	2.15605	0.178135	0.00958896	0.0342978
MSTRG.6465	IL_vs_ST	2.1215	3.63759	0.00627095	0.0248566
MSTRG.3399	IL_vs_ST	2.11805	2.67691	1.36143e-10	6.97035e-09
MSTRG.10073	IL_vs_ST	2.11361	10.1294	2.11716e-07	5.61785e-06
MSTRG.2393	IL_vs_ST	2.08956	6.13707	0.00220989	0.0109494
MSTRG.8017	IL_vs_ST	2.08414	6.25845	2.02367e-13	1.48285e-11
MSTRG.5204	IL_vs_ST	2.02176	3.45261	9.16121e-08	2.75077e-06
MSTRG.1507	IL_vs_ST	2.00692	4.06272	1.67544e-05	0.000227194
MSTRG.8248	IL_vs_ST	1.98489	1.81696	3.90959e-06	6.99935e-05
MSTRG.1887	IL_vs_ST	1.9832	2.66972	0.000217265	0.00177252
MSTRG.9503	IL_vs_ST	1.94854	5.0772	0.00163046	0.00865281
MSTRG.6811	IL_vs_ST	1.9357	0.162376	0.000244842	0.00194777
MSTRG.10334	IL_vs_ST	1.91748	7.54564	0.0139795	0.045259
MSTRG.4955	IL_vs_ST	1.9087	-0.161635	0.00116814	0.0066977
MSTRG.998	IL_vs_ST	1.77661	6.05467	0.000288167	0.00220882
MSTRG.4231	IL_vs_ST	1.7678	7.4104	0.000646633	0.0042368
MSTRG.10370	IL_vs_ST	1.75019	8.84145	0.013152	0.0433354
MSTRG.4471	IL_vs_ST	1.74938	6.72624	1.2382e-11	7.72619e-10
MSTRG.1216	IL_vs_ST	1.73688	6.68592	1.13192e-17	1.32951e-15
MSTRG.1200	IL_vs_ST	1.70605	6.48244	7.7075e-05	0.000778253
MSTRG.5298	IL_vs_ST	1.69617	0.581071	0.0136272	0.0444248
MSTRG.6347	IL_vs_ST	1.68373	3.44088	5.87964e-06	9.86569e-05
MSTRG.5196	IL_vs_ST	1.66866	0.258929	0.00385364	0.0169675
MSTRG.9989	IL_vs_ST	1.6508	0.157029	0.015413	0.048812
MSTRG.1215	IL_vs_ST	1.62051	3.60649	1.54629e-06	3.11089e-05
MSTRG.6075	IL_vs_ST	1.61589	6.80689	0.000153245	0.00134354
MSTRG.6529	IL_vs_ST	1.60551	8.01103	7.90631e-11	4.2381e-09
MSTRG.5058	IL_vs_ST	1.57213	-0.14667	0.0057859	0.0233158
MSTRG.7336	IL_vs_ST	1.57034	7.01233	1.50469e-08	5.67514e-07
MSTRG.9912	IL_vs_ST	1.56822	5.40036	0.000335659	0.00250025
MSTRG.10018	IL_vs_ST	1.5601	6.52892	2.92644e-06	5.39197e-05
MSTRG.9549	IL_vs_ST	1.55895	1.12968	0.0010751	0.00631851
MSTRG.8099	IL_vs_ST	1.49806	7.21694	8.43183e-07	1.86551e-05
MSTRG.3531	IL_vs_ST	1.49741	1.89908	0.000916477	0.00556223
MSTRG.10142	IL_vs_ST	1.49047	4.29648	0.0132862	0.0436335
MSTRG.7990	IL_vs_ST	1.49009	3.86293	0.00736575	0.0280277
MSTRG.8933	IL_vs_ST	1.48904	1.69435	0.000200872	0.00166948
MSTRG.9166	IL_vs_ST	1.48316	5.32307	6.55672e-10	3.13467e-08
MSTRG.868	IL_vs_ST	1.45996	1.58317	5.98518e-05	0.000631488
MSTRG.4378	IL_vs_ST	1.45403	6.33673	0.00747177	0.0283771
MSTRG.6632	IL_vs_ST	1.4347	4.76708	2.26218e-05	0.000288626
MSTRG.7597	IL_vs_ST	1.42257	3.97158	0.0143726	0.0462646
MSTRG.9558	IL_vs_ST	1.42102	8.97834	0.00035758	0.00262983
MSTRG.8916	IL_vs_ST	1.41073	6.48157	1.03924e-10	5.38987e-09
MSTRG.185	IL_vs_ST	1.38262	4.35263	3.3196e-08	1.10474e-06
MSTRG.1973	IL_vs_ST	1.35611	3.57665	5.16211e-06	8.75367e-05
MSTRG.3377	IL_vs_ST	1.35374	3.58099	4.72346e-05	0.000525436
MSTRG.784	IL_vs_ST	1.35059	5.97293	2.13039e-08	7.56241e-07
MSTRG.6418	IL_vs_ST	1.33627	5.86001	7.39963e-09	2.95504e-07
MSTRG.6398	IL_vs_ST	1.31282	8.70929	2.89815e-08	9.89209e-07
MSTRG.8074	IL_vs_ST	1.30018	7.49711	0.00284754	0.0134337
MSTRG.1164	IL_vs_ST	1.29961	3.28491	0.00286851	0.0135087
MSTRG.5506	IL_vs_ST	1.29874	5.2611	5.40427e-05	0.000584086
MSTRG.2767	IL_vs_ST	1.29228	7.17214	0.000277127	0.00213515
MSTRG.1181	IL_vs_ST	1.27638	6.29562	6.38917e-08	1.98302e-06
MSTRG.9950	IL_vs_ST	1.25969	5.64698	2.14183e-05	0.00027681
MSTRG.7424	IL_vs_ST	1.24858	5.07959	6.52034e-11	3.54272e-09
MSTRG.10392	IL_vs_ST	1.24717	3.50682	9.77725e-05	0.000939722
MSTRG.2487	IL_vs_ST	1.24496	4.72699	1.0985e-05	0.000162683
MSTRG.4875	IL_vs_ST	1.24434	6.66382	0.000284705	0.00218859
MSTRG.9039	IL_vs_ST	1.24075	3.30016	2.87511e-06	5.31562e-05
MSTRG.4464	IL_vs_ST	1.23182	9.28556	0.00417506	0.018064
MSTRG.3537	IL_vs_ST	1.21261	7.5369	0.00300695	0.0140283
MSTRG.6736	IL_vs_ST	1.21129	3.56478	4.53396e-06	7.97638e-05
MSTRG.7942	IL_vs_ST	1.21005	0.769292	0.0110782	0.0380893
MSTRG.2249	IL_vs_ST	1.20525	3.93648	4.60916e-06	8.03785e-05
MSTRG.8822	IL_vs_ST	1.17782	4.744	0.00051971	0.00357838
MSTRG.4472	IL_vs_ST	1.1744	9.93164	2.31444e-05	0.000293886
MSTRG.6551	IL_vs_ST	1.17438	6.84338	3.85756e-11	2.23263e-09
MSTRG.16	IL_vs_ST	1.1739	2.71039	0.000591515	0.0039535
MSTRG.6039	IL_vs_ST	1.17362	6.30743	2.58773e-10	1.29989e-08
MSTRG.2785	IL_vs_ST	1.17292	3.54364	0.00264005	0.0126469
MSTRG.1008	IL_vs_ST	1.17036	3.10373	5.67629e-05	0.000608544
MSTRG.6130	IL_vs_ST	1.16132	4.10657	0.000697556	0.0045003
MSTRG.6131	IL_vs_ST	1.15586	5.31301	0.000252534	0.00198365
MSTRG.10768	IL_vs_ST	1.15576	3.86974	7.44349e-05	0.000760245
MSTRG.9849	IL_vs_ST	1.15323	5.71768	1.47373e-05	0.000204708
MSTRG.9149	IL_vs_ST	1.15103	5.85994	1.02901e-08	4.02877e-07
MSTRG.10206	IL_vs_ST	1.15067	1.9411	0.0117381	0.0397085
MSTRG.7310	IL_vs_ST	1.14075	9.70806	0.0147051	0.047093
MSTRG.645	IL_vs_ST	1.13701	7.71693	6.2206e-08	1.94839e-06
MSTRG.5404	IL_vs_ST	1.13081	4.58238	0.00061006	0.00403691
MSTRG.5464	IL_vs_ST	1.11977	2.5155	0.00380689	0.0168218
MSTRG.3313	IL_vs_ST	1.1151	5.31132	2.76612e-07	7.08109e-06
MSTRG.7664	IL_vs_ST	1.1048	4.1268	6.20603e-06	0.000101991
MSTRG.1243	IL_vs_ST	1.10309	5.70173	0.00198782	0.0101125
MSTRG.2221	IL_vs_ST	1.0984	8.74806	0.0148914	0.0475179
MSTRG.5970	IL_vs_ST	1.09801	5.00108	0.00113247	0.00654962
MSTRG.9593	IL_vs_ST	1.09672	6.28538	3.03259e-08	1.02633e-06
MSTRG.2190	IL_vs_ST	1.09622	4.33382	0.000264292	0.0020554
MSTRG.8181	IL_vs_ST	1.09421	8.74334	7.1829e-05	0.000739302
MSTRG.8998	IL_vs_ST	1.08736	3.26267	0.00527487	0.0217503
MSTRG.1601	IL_vs_ST	1.08512	5.53257	2.09948e-05	0.000273104
MSTRG.6818	IL_vs_ST	1.07592	1.20731	0.0081086	0.0302068
MSTRG.4284	IL_vs_ST	1.04998	4.86209	5.55476e-05	0.000596315
MSTRG.10657	IL_vs_ST	1.04978	7.24027	7.13857e-07	1.61518e-05
MSTRG.5779	IL_vs_ST	1.03766	2.90043	0.000992866	0.005949
MSTRG.4609	IL_vs_ST	1.03345	6.36958	0.00104705	0.00619468
MSTRG.8847	IL_vs_ST	1.02927	2.63265	0.0118273	0.0399072
MSTRG.5584	IL_vs_ST	1.00282	5.07306	3.78154e-06	6.80251e-05
MSTRG.6326	IL_vs_ST	1.00251	3.70994	0.00122892	0.00697115
MSTRG.1329	IL_vs_ST	-1.0031	5.98096	1.31585e-05	0.000187988
MSTRG.4589	IL_vs_ST	-1.00738	8.09554	0.00114701	0.00660979
MSTRG.2463	IL_vs_ST	-1.00842	7.58608	0.000458522	0.00323803
MSTRG.4631	IL_vs_ST	-1.01292	5.96837	8.58441e-07	1.89402e-05
MSTRG.6883	IL_vs_ST	-1.01422	9.14525	0.00129917	0.00728506
MSTRG.9142	IL_vs_ST	-1.01546	9.7449	0.000421119	0.00302743
MSTRG.2506	IL_vs_ST	-1.01685	8.56573	0.000204447	0.00168864
MSTRG.4861	IL_vs_ST	-1.02014	6.42842	4.63817e-05	0.000517389
MSTRG.149	IL_vs_ST	-1.02645	4.32726	0.000103477	0.000975766
MSTRG.9607	IL_vs_ST	-1.0289	8.90529	0.00133158	0.00742173
MSTRG.10699	IL_vs_ST	-1.02941	9.96965	0.000105678	0.000989512
MSTRG.3794	IL_vs_ST	-1.03323	9.38809	0.000116023	0.00106689
MSTRG.3854	IL_vs_ST	-1.03546	8.14987	0.00962467	0.034364
MSTRG.4635	IL_vs_ST	-1.03613	5.97032	4.2167e-06	7.45106e-05
MSTRG.9569	IL_vs_ST	-1.03638	1.73974	0.00870594	0.0317944
MSTRG.8359	IL_vs_ST	-1.0385	6.76486	3.78475e-07	9.34061e-06
MSTRG.4507	IL_vs_ST	-1.03933	8.53868	6.81668e-06	0.000109989
MSTRG.9581	IL_vs_ST	-1.04057	4.75951	1.25789e-05	0.00018151
MSTRG.1516	IL_vs_ST	-1.04145	9.56816	0.000713585	0.00457783
MSTRG.5221	IL_vs_ST	-1.04656	8.28466	3.50633e-05	0.000407643
MSTRG.688	IL_vs_ST	-1.04698	6.56485	0.000196151	0.00164565
MSTRG.2434	IL_vs_ST	-1.04813	8.26189	5.08706e-06	8.6817e-05
MSTRG.396	IL_vs_ST	-1.05407	6.97204	0.000116057	0.00106689
MSTRG.9469	IL_vs_ST	-1.0569	6.85732	0.00152341	0.0082268
MSTRG.8381	IL_vs_ST	-1.06021	7.44171	1.75699e-06	3.49951e-05
MSTRG.5437	IL_vs_ST	-1.06493	4.42476	0.00825981	0.030613
MSTRG.2491	IL_vs_ST	-1.06619	9.09487	0.00177794	0.0092874
MSTRG.10620	IL_vs_ST	-1.06978	8.42074	8.10349e-05	0.000812078
MSTRG.9697	IL_vs_ST	-1.07786	6.57135	0.000542212	0.00370933
MSTRG.8903	IL_vs_ST	-1.08481	7.91323	5.92664e-05	0.0006278
MSTRG.7892	IL_vs_ST	-1.08967	8.00944	4.53418e-05	0.000507918
MSTRG.6949	IL_vs_ST	-1.09907	8.16624	2.68823e-07	6.9261e-06
MSTRG.2317	IL_vs_ST	-1.10086	8.68767	1.85245e-05	0.000246591
MSTRG.1037	IL_vs_ST	-1.10092	4.17504	0.000254877	0.00199774
MSTRG.6038	IL_vs_ST	-1.10183	5.69695	3.54608e-07	8.82322e-06
MSTRG.4862	IL_vs_ST	-1.10253	7.18753	2.28684e-06	4.43324e-05
MSTRG.6112	IL_vs_ST	-1.10616	8.29108	2.5488e-05	0.000316169
MSTRG.1218	IL_vs_ST	-1.10618	6.98286	1.3307e-09	6.03882e-08
MSTRG.6602	IL_vs_ST	-1.10677	8.50256	6.84459e-06	0.000110085
MSTRG.5480	IL_vs_ST	-1.107	5.62261	4.92035e-06	8.45548e-05
MSTRG.9846	IL_vs_ST	-1.10783	8.16967	1.41837e-05	0.000198745
MSTRG.694	IL_vs_ST	-1.11558	2.34308	0.0103142	0.0360523
MSTRG.8161	IL_vs_ST	-1.13193	9.8973	1.38188e-05	0.000195001
MSTRG.2540	IL_vs_ST	-1.1355	9.67759	0.000150513	0.00132395
MSTRG.10200	IL_vs_ST	-1.14823	6.61574	0.000255421	0.00200005
MSTRG.1576	IL_vs_ST	-1.15611	6.74458	0.000694888	0.00449802
MSTRG.10198	IL_vs_ST	-1.15635	6.7073	4.73179e-06	8.21582e-05
MSTRG.5714	IL_vs_ST	-1.16042	6.95814	0.00450124	0.0191843
MSTRG.6657	IL_vs_ST	-1.16233	8.88941	1.03384e-05	0.000155504
MSTRG.6462	IL_vs_ST	-1.16583	9.87385	3.16932e-05	0.000375012
MSTRG.5704	IL_vs_ST	-1.16941	9.03251	0.00992612	0.0350796
MSTRG.3766	IL_vs_ST	-1.17167	3.79913	0.00680742	0.0264321
MSTRG.7868	IL_vs_ST	-1.17739	4.20849	0.000257422	0.00201374
MSTRG.4947	IL_vs_ST	-1.17954	4.81342	1.17027e-05	0.000172135
MSTRG.4022	IL_vs_ST	-1.19825	4.64179	0.00389922	0.0171493
MSTRG.4184	IL_vs_ST	-1.19843	8.17237	2.9299e-06	5.39197e-05
MSTRG.6988	IL_vs_ST	-1.20431	6.8421	6.64533e-06	0.00010766
MSTRG.6057	IL_vs_ST	-1.2116	8.1965	0.00113493	0.00655434
MSTRG.4786	IL_vs_ST	-1.21167	9.16759	0.000167163	0.00144053
MSTRG.8653	IL_vs_ST	-1.21521	8.82535	1.22266e-05	0.000177876
MSTRG.839	IL_vs_ST	-1.21835	8.11863	0.000313513	0.00235963
MSTRG.3387	IL_vs_ST	-1.21846	2.93051	0.00226218	0.0111669
MSTRG.8470	IL_vs_ST	-1.22472	1.24437	0.00731402	0.0278974
MSTRG.1265	IL_vs_ST	-1.22622	7.63305	3.78911e-07	9.34061e-06
MSTRG.3223	IL_vs_ST	-1.22824	8.95916	2.16751e-05	0.000279675
MSTRG.4268	IL_vs_ST	-1.22846	10.271	8.03298e-05	0.000807036
MSTRG.5573	IL_vs_ST	-1.22991	1.57397	0.00153809	0.00826144
MSTRG.10214	IL_vs_ST	-1.23428	6.72853	0.00177627	0.00928472
MSTRG.10192	IL_vs_ST	-1.23491	5.0552	8.55187e-05	0.000850629
MSTRG.2954	IL_vs_ST	-1.23629	7.74485	2.78563e-05	0.000339159
MSTRG.5558	IL_vs_ST	-1.24185	3.06651	0.01199	0.0403216
MSTRG.2003	IL_vs_ST	-1.24673	3.77972	0.000400533	0.00288984
MSTRG.9123	IL_vs_ST	-1.25215	5.52627	1.47119e-05	0.000204708
MSTRG.5783	IL_vs_ST	-1.25567	4.24889	0.000434823	0.0031036
MSTRG.6505	IL_vs_ST	-1.26172	5.91461	0.00188462	0.00971128
G6O67_002176	IL_vs_ST	-1.26773	4.53102	1.01295e-06	2.17111e-05
MSTRG.3599	IL_vs_ST	-1.27416	7.18812	4.60573e-06	8.03785e-05
MSTRG.6036	IL_vs_ST	-1.2755	8.15477	3.63942e-05	0.000418245
MSTRG.904	IL_vs_ST	-1.2764	7.44257	2.10579e-05	0.000273479
MSTRG.7123	IL_vs_ST	-1.28926	8.72621	0.000151379	0.00132864
MSTRG.5680	IL_vs_ST	-1.29146	4.54047	0.000112159	0.00103683
MSTRG.316	IL_vs_ST	-1.29169	8.00217	3.90939e-09	1.65208e-07
MSTRG.2170	IL_vs_ST	-1.29245	6.67435	3.16597e-08	1.06246e-06
MSTRG.7708	IL_vs_ST	-1.29282	3.37115	0.000824249	0.00508361
MSTRG.10170	IL_vs_ST	-1.29618	6.99287	5.9461e-06	9.90538e-05
MSTRG.2033	IL_vs_ST	-1.30363	2.31424	0.00302884	0.0140975
MSTRG.9778	IL_vs_ST	-1.31682	8.9979	0.000217049	0.00177252
MSTRG.10680	IL_vs_ST	-1.31858	5.0044	2.38389e-07	6.20199e-06
MSTRG.5555	IL_vs_ST	-1.32081	5.81574	8.46783e-05	0.000845407
MSTRG.4043	IL_vs_ST	-1.32184	4.13943	3.02134e-07	7.66078e-06
MSTRG.5895	IL_vs_ST	-1.32255	6.07199	0.00903154	0.0326846
MSTRG.10082	IL_vs_ST	-1.32687	5.94006	1.02449e-05	0.000154388
MSTRG.6821	IL_vs_ST	-1.33109	4.3397	0.00152968	0.00823641
MSTRG.7030	IL_vs_ST	-1.34091	7.41047	2.52818e-07	6.55602e-06
MSTRG.1492	IL_vs_ST	-1.34665	7.81918	4.98971e-07	1.20039e-05
MSTRG.8461	IL_vs_ST	-1.34753	7.80275	0.00148444	0.00805167
MSTRG.6475	IL_vs_ST	-1.35204	7.34706	0.000106913	0.00099756
MSTRG.4791	IL_vs_ST	-1.3613	6.28326	1.19023e-13	9.31995e-12
MSTRG.6608	IL_vs_ST	-1.3614	5.30607	3.62192e-05	0.000417572
MSTRG.3450	IL_vs_ST	-1.37846	7.45517	0.000768975	0.00482088
MSTRG.887	IL_vs_ST	-1.38168	5.52193	2.99725e-05	0.000358906
MSTRG.7817	IL_vs_ST	-1.38411	7.67024	0.00033096	0.00247508
MSTRG.297	IL_vs_ST	-1.40859	5.22048	0.000524938	0.00360506
MSTRG.1525	IL_vs_ST	-1.41195	9.89421	4.48562e-05	0.000504601
MSTRG.10615	IL_vs_ST	-1.4196	8.08307	4.41312e-07	1.07135e-05
MSTRG.6650	IL_vs_ST	-1.4239	2.51565	4.99897e-05	0.000550714
MSTRG.4943	IL_vs_ST	-1.42975	9.41475	0.00353056	0.0159044
MSTRG.8425	IL_vs_ST	-1.4339	7.93583	2.04795e-06	4.01891e-05
MSTRG.3497	IL_vs_ST	-1.44155	4.6985	5.05535e-06	8.64605e-05
MSTRG.5773	IL_vs_ST	-1.4467	5.46469	3.04555e-05	0.000362641
MSTRG.5836	IL_vs_ST	-1.44967	9.61294	0.000815874	0.00504364
MSTRG.1287	IL_vs_ST	-1.46526	0.426546	0.00198616	0.0101106
MSTRG.724	IL_vs_ST	-1.46732	2.90157	0.00157	0.00839892
MSTRG.4539	IL_vs_ST	-1.46867	10.4062	2.63438e-05	0.000323705
MSTRG.10287	IL_vs_ST	-1.46882	9.63444	9.81748e-05	0.000941323
MSTRG.9863	IL_vs_ST	-1.46949	2.59606	4.53411e-05	0.000507918
MSTRG.3248	IL_vs_ST	-1.46954	8.75154	2.57608e-08	9.0242e-07
MSTRG.6922	IL_vs_ST	-1.4719	2.89368	0.0013828	0.00765378
MSTRG.6333	IL_vs_ST	-1.4732	4.77431	5.1502e-07	1.23527e-05
MSTRG.10687	IL_vs_ST	-1.47515	9.30661	1.50069e-06	3.03444e-05
MSTRG.9485	IL_vs_ST	-1.47648	0.532212	0.0155836	0.0491572
MSTRG.931	IL_vs_ST	-1.50086	6.84166	1.60524e-13	1.20953e-11
MSTRG.8395	IL_vs_ST	-1.50383	6.89148	2.47592e-06	4.7309e-05
MSTRG.2372	IL_vs_ST	-1.51086	6.72568	1.31358e-05	0.000187988
MSTRG.1445	IL_vs_ST	-1.52073	9.63625	1.66135e-07	4.57558e-06
MSTRG.394	IL_vs_ST	-1.52316	0.759727	0.00683863	0.0264889
MSTRG.3241	IL_vs_ST	-1.52634	6.3425	6.19534e-07	1.43844e-05
MSTRG.4298	IL_vs_ST	-1.53109	6.97866	0.000346136	0.0025598
MSTRG.10431	IL_vs_ST	-1.53417	6.22436	0.00142769	0.00783707
MSTRG.9680	IL_vs_ST	-1.53645	4.99895	5.4326e-07	1.28754e-05
MSTRG.8027	IL_vs_ST	-1.5422	10.0203	0.00017207	0.00146986
MSTRG.798	IL_vs_ST	-1.55559	3.10087	0.00882683	0.0321184
MSTRG.2735	IL_vs_ST	-1.55851	6.54711	1.71992e-05	0.000232436
MSTRG.8096	IL_vs_ST	-1.56109	5.90981	0.00382948	0.016889
MSTRG.9713	IL_vs_ST	-1.56851	6.28803	0.000293608	0.00223854
MSTRG.2442	IL_vs_ST	-1.58506	1.73978	0.00202233	0.0102535
MSTRG.8430	IL_vs_ST	-1.59585	5.40092	1.28547e-07	3.65548e-06
MSTRG.6961	IL_vs_ST	-1.60948	5.49023	0.000310216	0.00234187
MSTRG.2230	IL_vs_ST	-1.61177	8.94198	3.71147e-08	1.22494e-06
MSTRG.4711	IL_vs_ST	-1.61312	3.84714	0.000564034	0.00381451
MSTRG.5946	IL_vs_ST	-1.62143	9.07671	5.68676e-07	1.3242e-05
MSTRG.4024	IL_vs_ST	-1.63255	7.33075	5.29336e-07	1.26203e-05
MSTRG.7102	IL_vs_ST	-1.63333	4.36258	0.00446496	0.0190939
MSTRG.6332	IL_vs_ST	-1.65104	6.79633	9.38614e-07	2.04828e-05
MSTRG.523	IL_vs_ST	-1.65243	1.76824	0.0102142	0.0357967
MSTRG.2431	IL_vs_ST	-1.65587	5.71341	8.30176e-07	1.84184e-05
MSTRG.8748	IL_vs_ST	-1.66145	8.51685	2.33922e-15	2.33542e-13
MSTRG.9565	IL_vs_ST	-1.66805	9.1161	1.89271e-12	1.3032e-10
MSTRG.4058	IL_vs_ST	-1.66855	0.598719	0.0032716	0.0149744
MSTRG.926	IL_vs_ST	-1.67385	10.878	3.51739e-05	0.000408334
MSTRG.5679	IL_vs_ST	-1.67411	0.761005	0.00316384	0.0146236
MSTRG.3631	IL_vs_ST	-1.68706	1.33065	0.00167293	0.0088382
MSTRG.8676	IL_vs_ST	-1.6875	6.17998	0.000225426	0.00183162
MSTRG.8307	IL_vs_ST	-1.69081	8.45445	0.00198315	0.0101017
MSTRG.5782	IL_vs_ST	-1.69233	6.82823	3.55821e-08	1.17923e-06
MSTRG.5846	IL_vs_ST	-1.72261	10.1454	0.000131506	0.00118817
MSTRG.319	IL_vs_ST	-1.73323	0.0315063	0.0149214	0.047583
MSTRG.4176	IL_vs_ST	-1.7467	4.80107	0.00021202	0.00174218
MSTRG.3683	IL_vs_ST	-1.75645	7.42226	0.000880638	0.00538565
MSTRG.7005	IL_vs_ST	-1.77421	1.17375	1.23103e-05	0.000178767
MSTRG.9775	IL_vs_ST	-1.77488	5.8069	2.45364e-06	4.69957e-05
MSTRG.3282	IL_vs_ST	-1.78853	4.66896	0.0037081	0.0164811
MSTRG.7028	IL_vs_ST	-1.81624	13.1412	0.00781903	0.0293552
G6O67_005358	IL_vs_ST	-1.82391	1.40261	0.00724728	0.0276692
MSTRG.9746	IL_vs_ST	-1.8348	6.53915	1.84814e-05	0.000246591
MSTRG.1369	IL_vs_ST	-1.84373	9.10515	1.28157e-05	0.000184431
MSTRG.8382	IL_vs_ST	-1.85161	5.50041	1.28727e-06	2.67745e-05
MSTRG.5138	IL_vs_ST	-1.85458	2.5859	1.46216e-08	5.58768e-07
MSTRG.10877	IL_vs_ST	-1.87816	1.87673	0.00103785	0.00616304
MSTRG.8196	IL_vs_ST	-1.89972	8.4773	1.07288e-08	4.15976e-07
MSTRG.3456	IL_vs_ST	-1.91655	6.99088	4.13982e-06	7.33142e-05
MSTRG.838	IL_vs_ST	-1.92277	7.34876	8.90693e-08	2.68451e-06
MSTRG.6349	IL_vs_ST	-1.92612	9.95527	3.03994e-05	0.000362641
MSTRG.6050	IL_vs_ST	-1.9265	0.82091	0.000106776	0.00099745
MSTRG.4162	IL_vs_ST	-1.94876	6.68583	2.69978e-08	9.3347e-07
MSTRG.6771	IL_vs_ST	-1.9705	1.59655	0.00271808	0.0129376
MSTRG.9132	IL_vs_ST	-1.99717	7.71218	2.4889e-06	4.74436e-05
MSTRG.7833	IL_vs_ST	-2.00618	5.69869	0.000124854	0.00113837
MSTRG.10189	IL_vs_ST	-2.03326	3.16646	2.00339e-05	0.000261884
MSTRG.7846	IL_vs_ST	-2.05315	10.0952	5.4521e-07	1.28834e-05
MSTRG.4127	IL_vs_ST	-2.06862	8.26489	6.20024e-12	4.02612e-10
MSTRG.2349	IL_vs_ST	-2.07684	10.5909	0.00403565	0.0176424
MSTRG.7333	IL_vs_ST	-2.07937	6.46725	0.000430913	0.00308396
MSTRG.6556	IL_vs_ST	-2.09766	1.54989	0.000358682	0.00263308
MSTRG.10172	IL_vs_ST	-2.12593	4.69988	9.47824e-10	4.42037e-08
MSTRG.7774	IL_vs_ST	-2.14039	3.58825	1.8966e-06	3.74622e-05
MSTRG.1579	IL_vs_ST	-2.15934	8.14585	1.42428e-15	1.47737e-13
MSTRG.3097	IL_vs_ST	-2.18566	-0.0474319	0.00106674	0.00628788
MSTRG.735	IL_vs_ST	-2.19133	2.02095	6.49997e-06	0.000105519
G6O67_004188	IL_vs_ST	-2.28081	1.99985	8.13885e-07	1.81578e-05
MSTRG.133	IL_vs_ST	-2.28191	4.76671	1.99227e-05	0.000261284
MSTRG.4568	IL_vs_ST	-2.32782	9.93526	0.000731795	0.00465354
MSTRG.9616	IL_vs_ST	-2.35909	6.43336	2.4415e-05	0.000305647
MSTRG.7867	IL_vs_ST	-2.37495	7.07181	1.41745e-13	1.08857e-11
MSTRG.132	IL_vs_ST	-2.37737	4.25671	1.0982e-09	5.07015e-08
MSTRG.959	IL_vs_ST	-2.41622	4.65246	1.57209e-12	1.09185e-10
MSTRG.7059	IL_vs_ST	-2.48077	3.16499	6.38948e-12	4.11555e-10
MSTRG.4302	IL_vs_ST	-2.495	4.9191	3.40019e-05	0.000398497
MSTRG.334	IL_vs_ST	-2.50684	3.40781	0.00430412	0.0185421
MSTRG.2141	IL_vs_ST	-2.55035	9.59443	2.72951e-08	9.3968e-07
MSTRG.5579	IL_vs_ST	-2.74694	3.41383	1.00014e-06	2.15313e-05
MSTRG.1399	IL_vs_ST	-2.80859	9.59832	1.4947e-07	4.17419e-06
MSTRG.9417	IL_vs_ST	-2.82835	2.97001	1.4794e-05	0.000205139
MSTRG.7054	IL_vs_ST	-2.83043	0.172709	0.00050273	0.00349461
MSTRG.3739	IL_vs_ST	-2.89366	10.4608	1.20103e-05	0.000175368
MSTRG.1392	IL_vs_ST	-2.90238	2.86965	1.57874e-17	1.80177e-15
MSTRG.1138	IL_vs_ST	-2.91753	8.71055	6.783e-08	2.0757e-06
MSTRG.5625	IL_vs_ST	-2.92891	7.30091	1.31074e-07	3.70013e-06
MSTRG.10879	IL_vs_ST	-2.9625	1.74935	0.000236442	0.00189604
MSTRG.5117	IL_vs_ST	-3.17918	5.48468	3.88701e-30	9.70173e-28
MSTRG.7403	IL_vs_ST	-3.26163	-0.0788626	1.05078e-07	3.08835e-06
MSTRG.7531	IL_vs_ST	-3.35864	3.59217	0.000559559	0.00379389
MSTRG.4423	IL_vs_ST	-3.67521	12.0172	0.000425091	0.0030505
MSTRG.4486	IL_vs_ST	-4.19955	12.9128	6.36762e-05	0.000667167
MSTRG.6019	IL_vs_ST	-4.68466	7.72602	1.07937e-10	5.56187e-09
MSTRG.3754	IL_vs_ST	-5.27362	6.78042	0.000493969	0.00344865
MSTRG.3753	IL_vs_ST	-10.0856	4.00691	0.000782669	0.00488373

## Sheet: ST vs. MF
gene_id	comparison	logFC	logCPM	PValue
MSTRG.7110	ST_vs_MF	15.1167	9.18532	8.82414e-81
MSTRG.3753	ST_vs_MF	11.7953	3.97995	0.000628248
MSTRG.7011	ST_vs_MF	11.558	10.622	3.05755e-23
MSTRG.4427	ST_vs_MF	11.2476	6.02868	5.43699e-09
MSTRG.3754	ST_vs_MF	9.51271	6.71057	3.14209e-06
MSTRG.9746	ST_vs_MF	9.31274	6.16044	3.92761e-49
MSTRG.10877	ST_vs_MF	9.28582	1.53628	1.47619e-19
MSTRG.523	ST_vs_MF	9.12692	1.37534	5.03274e-12
MSTRG.4888	ST_vs_MF	8.52018	0.817908	7.8877e-18
MSTRG.7028	ST_vs_MF	8.45975	12.7545	7.40329e-08
MSTRG.7074	ST_vs_MF	7.97772	0.361926	6.34611e-05
MSTRG.7550	ST_vs_MF	7.31359	-0.260097	3.48827e-07
MSTRG.1563	ST_vs_MF	6.80147	6.59037	3.58813e-10
MSTRG.8228	ST_vs_MF	6.72515	7.54944	2.63213e-22
MSTRG.6495	ST_vs_MF	6.40597	0.618358	4.18585e-10
MSTRG.8548	ST_vs_MF	6.39316	5.87666	0.000270946
MSTRG.7267	ST_vs_MF	6.16891	2.7634	9.9963e-16
MSTRG.10366	ST_vs_MF	6.05616	6.80712	7.06507e-05
MSTRG.8247	ST_vs_MF	5.98343	4.77168	2.94834e-07
MSTRG.7774	ST_vs_MF	5.88645	3.29733	8.46221e-12
MSTRG.6494	ST_vs_MF	5.77672	5.96089	1.58493e-45
MSTRG.5946	ST_vs_MF	5.70669	8.67015	6.43405e-16
MSTRG.10287	ST_vs_MF	5.44332	9.19454	4.90389e-41
MSTRG.7757	ST_vs_MF	5.42024	9.7915	1.48911e-29
MSTRG.5902	ST_vs_MF	5.40829	-0.245902	1.58891e-08
MSTRG.735	ST_vs_MF	5.00612	1.77468	1.44618e-14
MSTRG.7677	ST_vs_MF	4.70725	6.98656	1.3468e-09
MSTRG.10879	ST_vs_MF	4.68275	1.62959	1.21217e-06
MSTRG.10874	ST_vs_MF	4.59312	0.53002	0.00290229
MSTRG.6960	ST_vs_MF	4.57241	2.89647	2.08489e-05
MSTRG.3946	ST_vs_MF	4.5461	-0.296396	4.6161e-08
G6O67_003554	ST_vs_MF	4.32446	0.00173864	1.27322e-05
MSTRG.475	ST_vs_MF	4.3106	1.42611	1.09043e-11
MSTRG.10073	ST_vs_MF	4.26907	7.76362	4.36096e-35
MSTRG.4572	ST_vs_MF	4.22111	4.68321	6.84326e-29
MSTRG.5714	ST_vs_MF	4.20682	6.47176	7.12705e-29
MSTRG.9597	ST_vs_MF	4.10251	3.98574	2.6525e-05
MSTRG.8322	ST_vs_MF	4.01934	11.5768	0.000494365
MSTRG.6398	ST_vs_MF	3.866	6.97869	4.92584e-12
MSTRG.389	ST_vs_MF	3.86472	0.744532	1.0353e-05
MSTRG.4731	ST_vs_MF	3.82297	10.4965	2.26255e-25
MSTRG.1767	ST_vs_MF	3.75176	-0.508554	2.8146e-06
MSTRG.3097	ST_vs_MF	3.74327	-0.191411	5.30039e-06
MSTRG.1925	ST_vs_MF	3.72655	1.14036	8.41209e-07
MSTRG.4022	ST_vs_MF	3.72342	4.20135	1.42445e-17
MSTRG.926	ST_vs_MF	3.66884	10.5657	0.00278446
MSTRG.8307	ST_vs_MF	3.63606	8.14888	1.13948e-28
MSTRG.334	ST_vs_MF	3.61139	3.26861	4.302e-10
MSTRG.10846	ST_vs_MF	3.60094	1.35266	4.94216e-08
MSTRG.7531	ST_vs_MF	3.55922	3.55279	5.96982e-08
MSTRG.7123	ST_vs_MF	3.51865	8.32229	1.84657e-21
MSTRG.2349	ST_vs_MF	3.51747	10.3703	0.000411348
MSTRG.938	ST_vs_MF	3.45477	7.22357	9.70482e-20
MSTRG.6050	ST_vs_MF	3.42245	0.625797	2.28798e-07
MSTRG.3282	ST_vs_MF	3.42212	4.40622	2.35307e-14
MSTRG.5888	ST_vs_MF	3.41786	4.75393	4.60429e-14
MSTRG.9417	ST_vs_MF	3.30675	2.90044	0.000146481
MSTRG.1653	ST_vs_MF	3.22762	0.879294	0.00166169
MSTRG.7320	ST_vs_MF	3.21246	-0.331155	1.33257e-05
MSTRG.6522	ST_vs_MF	3.19245	1.52241	2.33669e-08
MSTRG.3614	ST_vs_MF	3.18348	3.86676	2.45614e-12
MSTRG.6923	ST_vs_MF	3.17714	-0.114867	0.000660853
G6O67_000591	ST_vs_MF	3.15137	0.827594	3.34816e-07
MSTRG.8074	ST_vs_MF	3.089	5.84374	6.19553e-08
G6O67_004188	ST_vs_MF	3.00882	1.888	3.33857e-09
MSTRG.9553	ST_vs_MF	3.00647	8.03682	6.56311e-12
MSTRG.9552	ST_vs_MF	3.005	3.9276	3.41042e-10
MSTRG.4486	ST_vs_MF	2.99015	12.9775	0.00278208
MSTRG.4778	ST_vs_MF	2.97191	0.186407	3.17533e-05
MSTRG.3404	ST_vs_MF	2.9618	2.7468	2.23511e-05
MSTRG.4780	ST_vs_MF	2.94811	9.02447	7.46632e-10
MSTRG.8529	ST_vs_MF	2.9273	7.3643	7.06816e-08
MSTRG.2087	ST_vs_MF	2.85909	7.58707	9.28475e-36
MSTRG.10651	ST_vs_MF	2.83794	7.68917	1.49088e-28
MSTRG.3919	ST_vs_MF	2.83504	8.07301	1.37956e-21
MSTRG.9252	ST_vs_MF	2.82985	8.63608	6.85489e-09
MSTRG.9264	ST_vs_MF	2.82502	8.69094	3.19375e-28
MSTRG.6302	ST_vs_MF	2.81787	8.77524	1.15331e-18
MSTRG.8782	ST_vs_MF	2.79913	5.38734	7.24768e-14
MSTRG.3864	ST_vs_MF	2.78159	9.18116	1.43181e-14
MSTRG.4711	ST_vs_MF	2.76576	3.61328	1.13382e-07
MSTRG.2983	ST_vs_MF	2.75459	9.61828	7.81058e-11
MSTRG.2170	ST_vs_MF	2.7381	6.35542	1.85169e-27
MSTRG.7597	ST_vs_MF	2.73236	2.2928	5.39902e-09
MSTRG.9189	ST_vs_MF	2.72892	9.65988	3.24835e-12
MSTRG.5573	ST_vs_MF	2.70632	1.27042	7.40082e-08
MSTRG.8242	ST_vs_MF	2.69238	5.21376	4.01944e-25
MSTRG.9132	ST_vs_MF	2.66232	7.57088	1.51162e-08
MSTRG.4993	ST_vs_MF	2.61583	4.95781	4.55365e-21
MSTRG.9607	ST_vs_MF	2.61284	8.52271	3.31261e-05
MSTRG.5486	ST_vs_MF	2.59476	2.09221	6.53493e-05
MSTRG.6404	ST_vs_MF	2.59162	7.17446	8.70273e-21
MSTRG.8500	ST_vs_MF	2.58575	-0.00269559	1.47596e-05
MSTRG.2172	ST_vs_MF	2.55562	5.14148	3.0044e-21
MSTRG.5625	ST_vs_MF	2.51112	7.32485	1.8365e-05
MSTRG.10476	ST_vs_MF	2.47018	2.21751	3.51212e-05
MSTRG.304	ST_vs_MF	2.46548	8.64813	5.72173e-06
MSTRG.7403	ST_vs_MF	2.44436	0.0250135	0.000470462
MSTRG.8241	ST_vs_MF	2.43499	2.32177	0.000256853
MSTRG.8881	ST_vs_MF	2.42598	6.27355	1.38004e-19
MSTRG.7388	ST_vs_MF	2.41644	5.7691	3.40609e-06
MSTRG.6718	ST_vs_MF	2.37961	5.88329	1.34967e-15
MSTRG.8823	ST_vs_MF	2.34309	8.91085	0.000232615
MSTRG.8006	ST_vs_MF	2.34029	7.6539	2.78145e-11
MSTRG.4024	ST_vs_MF	2.33784	7.15989	5.10577e-19
MSTRG.4274	ST_vs_MF	2.32208	5.48621	1.74957e-10
MSTRG.4619	ST_vs_MF	2.3165	3.57348	1.33254e-06
MSTRG.3508	ST_vs_MF	2.30653	4.51728	2.42069e-08
MSTRG.8110	ST_vs_MF	2.29951	10.1671	4.18767e-16
MSTRG.8366	ST_vs_MF	2.29025	6.09751	1.56516e-07
MSTRG.1392	ST_vs_MF	2.26585	2.94319	1.45254e-09
MSTRG.9450	ST_vs_MF	2.26405	5.93622	4.77296e-08
MSTRG.8740	ST_vs_MF	2.26083	2.86251	1.42988e-07
MSTRG.2680	ST_vs_MF	2.24973	8.24762	4.02753e-07
MSTRG.5783	ST_vs_MF	2.24727	3.99494	1.32859e-07
MSTRG.1210	ST_vs_MF	2.23055	7.73156	1.13819e-11
MSTRG.6075	ST_vs_MF	2.22606	5.04031	1.27992e-05
MSTRG.1565	ST_vs_MF	2.18716	9.57184	1.83047e-10
MSTRG.10601	ST_vs_MF	2.17568	5.64445	2.8267e-13
MSTRG.10189	ST_vs_MF	2.17543	3.11753	0.000157903
MSTRG.6608	ST_vs_MF	2.17055	5.095	1.33939e-09
MSTRG.9548	ST_vs_MF	2.16378	8.80036	4.52421e-13
MSTRG.10303	ST_vs_MF	2.14687	7.51931	1.93733e-12
MSTRG.2540	ST_vs_MF	2.14354	9.40117	5.32452e-10
MSTRG.7421	ST_vs_MF	2.14289	7.53912	0.00583853
MSTRG.1130	ST_vs_MF	2.13471	7.04472	1.29493e-08
MSTRG.5476	ST_vs_MF	2.1195	7.4463	1.31333e-06
MSTRG.3854	ST_vs_MF	2.09984	7.85052	6.18195e-09
MSTRG.3794	ST_vs_MF	2.09296	9.08962	2.10799e-08
MSTRG.7543	ST_vs_MF	2.08467	1.4626	0.000146292
MSTRG.1014	ST_vs_MF	2.08253	7.4595	2.11563e-08
MSTRG.5502	ST_vs_MF	2.07919	5.1361	1.50551e-11
MSTRG.4311	ST_vs_MF	2.07833	8.07288	2.10918e-09
MSTRG.8676	ST_vs_MF	2.07542	6.06746	2.4271e-07
MSTRG.9697	ST_vs_MF	2.05568	6.29806	6.47434e-08
MSTRG.2735	ST_vs_MF	2.04896	6.40781	4.90567e-06
MSTRG.4748	ST_vs_MF	2.04736	5.77056	2.018e-16
MSTRG.6804	ST_vs_MF	2.04138	6.11885	3.78074e-13
MSTRG.5895	ST_vs_MF	2.03724	5.87017	0.000251649
MSTRG.8461	ST_vs_MF	2.03528	7.60958	2.77153e-07
MSTRG.1037	ST_vs_MF	2.02028	3.91662	0.000517591
MSTRG.9943	ST_vs_MF	2.01806	4.84967	2.16371e-11
MSTRG.23	ST_vs_MF	2.01739	8.62939	6.0571e-07
MSTRG.6349	ST_vs_MF	1.997	9.91374	6.12951e-11
MSTRG.7310	ST_vs_MF	1.9947	8.32698	0.000768363
MSTRG.3342	ST_vs_MF	1.99192	0.149144	0.00506608
MSTRG.132	ST_vs_MF	1.98497	4.3017	0.00557636
MSTRG.5138	ST_vs_MF	1.9838	2.54296	1.26329e-06
MSTRG.6296	ST_vs_MF	1.97727	7.69399	5.63343e-08
MSTRG.9024	ST_vs_MF	1.97341	5.56082	2.33801e-10
MSTRG.3546	ST_vs_MF	1.96423	0.460666	0.00220421
MSTRG.1988	ST_vs_MF	1.96086	3.97605	8.43419e-07
MSTRG.5497	ST_vs_MF	1.93474	3.29755	1.8733e-05
MSTRG.5548	ST_vs_MF	1.91653	8.49902	9.71891e-10
MSTRG.6529	ST_vs_MF	1.91129	6.31003	8.21872e-13
MSTRG.9277	ST_vs_MF	1.9102	6.30308	1.97982e-13
MSTRG.6611	ST_vs_MF	1.90885	4.84009	3.19355e-06
MSTRG.6556	ST_vs_MF	1.90211	1.57946	0.00189345
MSTRG.7590	ST_vs_MF	1.90185	5.94808	2.39938e-09
MSTRG.2498	ST_vs_MF	1.89907	6.49391	0.00556662
MSTRG.7868	ST_vs_MF	1.88513	4.00136	3.89992e-07
MSTRG.10103	ST_vs_MF	1.8616	3.19388	0.00709861
MSTRG.7431	ST_vs_MF	1.85991	0.96681	0.000584684
MSTRG.7030	ST_vs_MF	1.85468	7.25373	4.18354e-11
MSTRG.10172	ST_vs_MF	1.84682	4.72879	1.36342e-05
MSTRG.8279	ST_vs_MF	1.83135	5.88106	3.36368e-07
MSTRG.5709	ST_vs_MF	1.8163	7.19205	7.81776e-06
MSTRG.8748	ST_vs_MF	1.78629	8.45999	5.63509e-07
MSTRG.6980	ST_vs_MF	1.77457	6.66364	2.72511e-08
MSTRG.5437	ST_vs_MF	1.77171	4.20554	4.1185e-05
MSTRG.6602	ST_vs_MF	1.73222	8.30429	8.51909e-06
MSTRG.5679	ST_vs_MF	1.72973	0.747741	0.0105014
MSTRG.9778	ST_vs_MF	1.72912	8.86143	0.000125589
MSTRG.6475	ST_vs_MF	1.72788	7.22179	2.64387e-05
MSTRG.5634	ST_vs_MF	1.7274	8.39009	1.49682e-07
MSTRG.7833	ST_vs_MF	1.69961	5.73733	6.60686e-05
MSTRG.5836	ST_vs_MF	1.69922	9.51948	0.000327068
MSTRG.9040	ST_vs_MF	1.69684	6.18497	1.25403e-07
MSTRG.6858	ST_vs_MF	1.68305	1.95525	2.16249e-05
MSTRG.1492	ST_vs_MF	1.68272	7.70391	8.09725e-13
MSTRG.9448	ST_vs_MF	1.66658	3.2892	6.76386e-07
MSTRG.8498	ST_vs_MF	1.66173	4.88396	8.69459e-08
MSTRG.6275	ST_vs_MF	1.62947	7.20589	7.04048e-10
MSTRG.6333	ST_vs_MF	1.62114	4.70951	4.66642e-06
MSTRG.9141	ST_vs_MF	1.60762	6.08924	2.85439e-05
MSTRG.9285	ST_vs_MF	1.60657	6.61632	4.37044e-08
MSTRG.2003	ST_vs_MF	1.60242	3.66037	8.65376e-06
MSTRG.6655	ST_vs_MF	1.59006	4.43678	3.39844e-05
MSTRG.6430	ST_vs_MF	1.58848	6.38777	1.43546e-06
MSTRG.2077	ST_vs_MF	1.58153	6.96798	0.00134623
MSTRG.8590	ST_vs_MF	1.57058	0.987047	0.00113115
MSTRG.9923	ST_vs_MF	1.56786	6.46499	7.3604e-10
MSTRG.126	ST_vs_MF	1.56075	4.95029	1.91432e-07
MSTRG.10615	ST_vs_MF	1.55483	8.01844	5.93351e-06
MSTRG.6542	ST_vs_MF	1.5542	6.25259	4.19152e-05
MSTRG.6390	ST_vs_MF	1.55345	8.18933	0.000224521
MSTRG.4749	ST_vs_MF	1.54497	3.2437	7.96799e-06
MSTRG.4791	ST_vs_MF	1.54422	6.20751	2.45066e-06
MSTRG.4118	ST_vs_MF	1.54239	5.90189	3.69483e-06
MSTRG.10309	ST_vs_MF	1.53034	7.72578	2.51088e-09
MSTRG.10671	ST_vs_MF	1.5211	6.79767	0.000295709
MSTRG.5782	ST_vs_MF	1.51426	6.84335	9.05859e-06
MSTRG.4776	ST_vs_MF	1.51287	2.47184	0.000452093
MSTRG.10680	ST_vs_MF	1.50777	4.92624	4.4613e-07
MSTRG.10057	ST_vs_MF	1.50479	7.9494	1.71552e-10
MSTRG.6165	ST_vs_MF	1.48353	3.91252	5.62299e-06
MSTRG.9089	ST_vs_MF	1.48194	5.88173	0.000280839
MSTRG.7905	ST_vs_MF	1.47948	5.20762	2.62612e-05
MSTRG.20	ST_vs_MF	1.47753	5.09981	0.0133462
MSTRG.7132	ST_vs_MF	1.47504	4.73176	1.01558e-07
MSTRG.8079	ST_vs_MF	1.47252	4.55681	2.02644e-05
MSTRG.6795	ST_vs_MF	1.47214	9.23002	0.000427346
MSTRG.6514	ST_vs_MF	1.47117	7.15038	0.000237234
MSTRG.3456	ST_vs_MF	1.44545	7.07266	0.0052224
MSTRG.3450	ST_vs_MF	1.44442	7.40623	0.00721063
MSTRG.8257	ST_vs_MF	1.44413	7.64207	4.9426e-09
MSTRG.3148	ST_vs_MF	1.44129	4.27354	3.32976e-06
MSTRG.10039	ST_vs_MF	1.43941	8.02241	7.0737e-08
MSTRG.6441	ST_vs_MF	1.43416	6.41236	3.76681e-07
MSTRG.4861	ST_vs_MF	1.43238	6.27745	1.202e-06
MSTRG.1566	ST_vs_MF	1.4303	6.94331	1.43229e-08
MSTRG.3496	ST_vs_MF	1.42971	6.43055	1.96161e-05
MSTRG.2879	ST_vs_MF	1.42139	6.66265	4.11503e-09
MSTRG.3387	ST_vs_MF	1.4186	2.85413	0.00831563
MSTRG.6505	ST_vs_MF	1.41555	5.84084	0.0017699
MSTRG.9558	ST_vs_MF	1.41489	7.53485	0.00744576
MSTRG.2575	ST_vs_MF	1.40963	8.86858	4.05965e-05
MSTRG.3759	ST_vs_MF	1.40904	6.87987	6.21527e-06
MSTRG.750	ST_vs_MF	1.40471	4.14975	3.06158e-06
MSTRG.4464	ST_vs_MF	1.40023	7.98145	0.00290285
MSTRG.901	ST_vs_MF	1.40003	8.20744	0.00116849
MSTRG.2590	ST_vs_MF	1.3964	9.045	0.000318155
MSTRG.10632	ST_vs_MF	1.39145	3.12356	0.000525175
MSTRG.10850	ST_vs_MF	1.38543	4.36652	0.000236109
MSTRG.7323	ST_vs_MF	1.37884	6.12466	1.27681e-07
MSTRG.8400	ST_vs_MF	1.37881	4.5751	0.0141336
MSTRG.2359	ST_vs_MF	1.36436	8.47292	1.04895e-07
MSTRG.1579	ST_vs_MF	1.36316	8.29907	0.000923304
MSTRG.7701	ST_vs_MF	1.36258	3.86651	0.00114886
MSTRG.1993	ST_vs_MF	1.35908	7.08803	8.16508e-08
MSTRG.2548	ST_vs_MF	1.35802	5.12409	4.88393e-08
MSTRG.1474	ST_vs_MF	1.35397	8.17248	0.00124037
MSTRG.1144	ST_vs_MF	1.35202	0.835613	0.00632634
MSTRG.5221	ST_vs_MF	1.35012	8.16447	0.000119607
MSTRG.10860	ST_vs_MF	1.34832	0.336578	0.0135604
MSTRG.4389	ST_vs_MF	1.33622	2.95243	0.00301836
MSTRG.9388	ST_vs_MF	1.33467	0.0510558	0.0102963
MSTRG.7372	ST_vs_MF	1.33394	5.36279	3.69569e-07
MSTRG.8425	ST_vs_MF	1.33316	7.9342	6.54978e-05
MSTRG.4839	ST_vs_MF	1.33266	0.379329	0.0147351
MSTRG.8282	ST_vs_MF	1.33236	8.42127	4.82518e-08
MSTRG.10246	ST_vs_MF	1.33212	6.51573	7.24319e-07
MSTRG.1399	ST_vs_MF	1.32955	9.85854	0.00494658
MSTRG.7520	ST_vs_MF	1.32542	5.84148	0.000142292
MSTRG.8781	ST_vs_MF	1.3251	7.02085	0.000156553
MSTRG.5759	ST_vs_MF	1.32233	0.990227	0.00952339
MSTRG.6488	ST_vs_MF	1.32193	6.47636	5.39198e-05
MSTRG.1138	ST_vs_MF	1.31795	8.98636	0.0132542
MSTRG.8382	ST_vs_MF	1.31792	5.60482	0.0140728
MSTRG.727	ST_vs_MF	1.31752	4.48747	0.01226
MSTRG.4875	ST_vs_MF	1.31315	5.37675	0.00368022
MSTRG.6961	ST_vs_MF	1.31228	5.53926	0.0062693
MSTRG.911	ST_vs_MF	1.30656	1.7528	0.00631234
MSTRG.931	ST_vs_MF	1.30352	6.86888	7.0505e-07
MSTRG.10620	ST_vs_MF	1.30352	8.32106	1.94098e-07
MSTRG.5555	ST_vs_MF	1.30341	5.79275	0.00345848
MSTRG.10153	ST_vs_MF	1.29898	5.12504	0.000701092
MSTRG.6473	ST_vs_MF	1.28955	7.97033	6.88956e-08
MSTRG.6874	ST_vs_MF	1.28104	7.43352	0.000337662
MSTRG.8196	ST_vs_MF	1.28029	8.60259	0.000114108
MSTRG.4043	ST_vs_MF	1.27936	4.12599	6.20961e-05
MSTRG.1549	ST_vs_MF	1.27927	7.06786	8.44788e-05
MSTRG.6969	ST_vs_MF	1.27714	5.47055	1.26186e-05
MSTRG.6446	ST_vs_MF	1.27454	7.08152	4.10461e-05
MSTRG.3366	ST_vs_MF	1.27081	4.25425	0.00103172
MSTRG.3182	ST_vs_MF	1.26616	1.93792	0.00233416
MSTRG.5819	ST_vs_MF	1.26112	8.05561	0.00937698
MSTRG.2060	ST_vs_MF	1.24957	1.2279	0.0125652
MSTRG.3343	ST_vs_MF	1.24925	7.76745	3.23083e-07
MSTRG.8011	ST_vs_MF	1.24661	5.90293	0.000513619
MSTRG.7763	ST_vs_MF	1.24174	8.85088	0.00219152
MSTRG.645	ST_vs_MF	1.23928	6.52211	0.000330763
MSTRG.333	ST_vs_MF	1.23707	5.60914	7.72565e-07
MSTRG.9905	ST_vs_MF	1.23688	7.66795	1.88042e-08
MSTRG.8161	ST_vs_MF	1.23613	9.83683	0.00311217
MSTRG.4610	ST_vs_MF	1.22478	7.17277	0.000133088
MSTRG.7680	ST_vs_MF	1.19715	3.92702	0.0162037
MSTRG.2025	ST_vs_MF	1.19398	7.40351	2.54354e-06
MSTRG.436	ST_vs_MF	1.18629	1.20771	0.0039613
MSTRG.2230	ST_vs_MF	1.18365	9.03129	0.000326473
MSTRG.686	ST_vs_MF	1.17495	6.781	6.47338e-05
MSTRG.6793	ST_vs_MF	1.17426	8.21498	1.17864e-05
MSTRG.4738	ST_vs_MF	1.17363	6.38258	9.58104e-06
MSTRG.1369	ST_vs_MF	1.17315	9.24947	0.0055672
MSTRG.1377	ST_vs_MF	1.16608	9.20238	0.00589861
MSTRG.4661	ST_vs_MF	1.16535	7.30962	9.20385e-07
MSTRG.9565	ST_vs_MF	1.16473	9.22605	0.00142839
MSTRG.4350	ST_vs_MF	1.16111	7.10356	0.000211903
MSTRG.206	ST_vs_MF	1.16024	8.44528	0.000976882
MSTRG.8158	ST_vs_MF	1.15904	5.97243	0.000710746
MSTRG.2092	ST_vs_MF	1.15621	8.27633	0.000236322
MSTRG.1573	ST_vs_MF	1.15432	6.15337	0.00048292
MSTRG.8329	ST_vs_MF	1.14154	8.51407	2.04203e-06
MSTRG.10170	ST_vs_MF	1.13789	7.01179	0.000160336
MSTRG.4905	ST_vs_MF	1.1378	7.39692	0.000694835
MSTRG.10279	ST_vs_MF	1.13775	2.6754	0.00305906
MSTRG.757	ST_vs_MF	1.13429	5.08593	0.000153389
MSTRG.4248	ST_vs_MF	1.1331	3.25716	0.00235104
MSTRG.3241	ST_vs_MF	1.124	6.42844	0.000196837
MSTRG.5996	ST_vs_MF	1.12255	7.68413	2.30586e-06
MSTRG.2721	ST_vs_MF	1.11884	7.11319	2.81971e-06
MSTRG.3428	ST_vs_MF	1.11882	3.78093	0.000219054
MSTRG.3785	ST_vs_MF	1.11651	4.35118	0.000204924
MSTRG.9469	ST_vs_MF	1.11471	6.80886	0.00185903
MSTRG.5668	ST_vs_MF	1.11408	7.12186	1.46271e-06
MSTRG.6893	ST_vs_MF	1.11062	7.93746	2.06799e-05
MSTRG.2468	ST_vs_MF	1.10108	9.12131	0.00175436
MSTRG.6287	ST_vs_MF	1.10104	6.73002	4.93222e-05
MSTRG.10770	ST_vs_MF	1.09172	8.07405	2.32045e-06
MSTRG.2112	ST_vs_MF	1.09051	5.98102	0.00314427
MSTRG.10723	ST_vs_MF	1.08966	5.60792	1.17483e-05
MSTRG.1799	ST_vs_MF	1.08089	5.95958	0.000549224
MSTRG.4268	ST_vs_MF	1.07857	10.2909	0.000347156
MSTRG.1233	ST_vs_MF	1.07616	6.41138	1.08282e-06
MSTRG.6047	ST_vs_MF	1.06716	2.14145	0.00907135
MSTRG.6192	ST_vs_MF	1.06597	7.54508	1.36889e-06
MSTRG.6178	ST_vs_MF	1.05592	7.14932	1.70169e-05
MSTRG.5665	ST_vs_MF	1.05533	7.57485	9.45392e-06
MSTRG.8889	ST_vs_MF	1.0407	2.44632	0.00893051
MSTRG.10478	ST_vs_MF	1.03554	3.39534	0.0156205
MSTRG.8303	ST_vs_MF	1.0306	8.85077	0.0151931
MSTRG.10699	ST_vs_MF	1.02668	9.94369	0.00502294
MSTRG.759	ST_vs_MF	1.02305	8.25753	1.59605e-05
MSTRG.8790	ST_vs_MF	1.01761	6.40692	1.61294e-05
MSTRG.3402	ST_vs_MF	1.0147	6.47781	0.000818301
MSTRG.41	ST_vs_MF	1.0129	8.85301	3.64684e-05
MSTRG.5909	ST_vs_MF	1.00381	7.55614	3.39331e-05
MSTRG.10237	ST_vs_MF	-1.00224	6.62056	0.00571319
MSTRG.8180	ST_vs_MF	-1.00281	6.74654	8.472e-05
MSTRG.685	ST_vs_MF	-1.00439	5.85188	3.89385e-05
MSTRG.9402	ST_vs_MF	-1.00887	6.74933	6.2318e-05
MSTRG.1601	ST_vs_MF	-1.01038	5.45467	5.99892e-05
MSTRG.4924	ST_vs_MF	-1.01074	6.55574	0.00238809
MSTRG.1118	ST_vs_MF	-1.01921	7.2253	0.000136148
MSTRG.805	ST_vs_MF	-1.0238	6.03221	0.000166815
MSTRG.3298	ST_vs_MF	-1.02415	6.81541	1.78598e-06
MSTRG.2772	ST_vs_MF	-1.03168	4.63715	0.000959681
MSTRG.3515	ST_vs_MF	-1.03425	6.09393	1.83171e-05
MSTRG.9437	ST_vs_MF	-1.04093	6.03684	5.58047e-05
MSTRG.9346	ST_vs_MF	-1.04318	5.85382	0.000926484
MSTRG.504	ST_vs_MF	-1.04343	7.63564	0.00181493
MSTRG.9685	ST_vs_MF	-1.04497	7.27249	0.000254426
MSTRG.6336	ST_vs_MF	-1.04983	6.38587	0.0106033
MSTRG.3165	ST_vs_MF	-1.05409	8.18652	0.00213776
MSTRG.2562	ST_vs_MF	-1.06434	6.3741	3.80609e-05
MSTRG.7442	ST_vs_MF	-1.06721	4.18863	0.0006468
MSTRG.1459	ST_vs_MF	-1.07128	7.94682	0.000318787
MSTRG.4082	ST_vs_MF	-1.07907	8.85633	0.0163119
MSTRG.7653	ST_vs_MF	-1.08184	4.9644	0.000209466
MSTRG.9149	ST_vs_MF	-1.09339	5.79284	0.000702581
MSTRG.7870	ST_vs_MF	-1.09779	5.48689	0.0128078
MSTRG.3677	ST_vs_MF	-1.10694	7.6505	0.00240963
MSTRG.971	ST_vs_MF	-1.10927	5.17307	0.00169414
MSTRG.10767	ST_vs_MF	-1.11756	4.79362	2.88308e-05
MSTRG.1922	ST_vs_MF	-1.12591	7.06397	0.000451198
MSTRG.6208	ST_vs_MF	-1.13605	7.85051	2.42304e-07
MSTRG.3750	ST_vs_MF	-1.14402	6.87578	1.15351e-06
MSTRG.1836	ST_vs_MF	-1.16167	6.74678	9.98667e-05
MSTRG.10088	ST_vs_MF	-1.16737	3.65911	0.00371921
MSTRG.9619	ST_vs_MF	-1.16975	7.99148	8.8013e-05
MSTRG.7806	ST_vs_MF	-1.1776	8.53119	0.000376108
MSTRG.2210	ST_vs_MF	-1.17919	2.06345	0.00186339
MSTRG.2565	ST_vs_MF	-1.19582	5.47424	0.00841539
MSTRG.4029	ST_vs_MF	-1.1967	6.67373	2.16336e-07
MSTRG.9166	ST_vs_MF	-1.19885	5.09195	6.48207e-05
MSTRG.7290	ST_vs_MF	-1.20116	3.06909	0.0156767
MSTRG.8907	ST_vs_MF	-1.20164	5.56169	6.94008e-06
MSTRG.1159	ST_vs_MF	-1.20171	6.16094	1.60777e-06
MSTRG.4298	ST_vs_MF	-1.20654	8.24457	0.0136205
MSTRG.1008	ST_vs_MF	-1.21597	3.106	0.00382872
MSTRG.7712	ST_vs_MF	-1.23685	7.18414	0.000925116
MSTRG.3605	ST_vs_MF	-1.23799	7.58983	5.41944e-05
MSTRG.7473	ST_vs_MF	-1.24365	5.08805	0.000306127
MSTRG.6862	ST_vs_MF	-1.25105	7.30349	0.00244371
MSTRG.10173	ST_vs_MF	-1.25825	1.68892	0.0062358
MSTRG.4115	ST_vs_MF	-1.2599	4.02827	0.000306083
MSTRG.2393	ST_vs_MF	-1.26053	5.47916	0.000708458
MSTRG.9617	ST_vs_MF	-1.26106	9.45629	0.0103484
MSTRG.1427	ST_vs_MF	-1.26164	7.55836	0.0110955
MSTRG.7519	ST_vs_MF	-1.2621	7.67233	1.05667e-05
MSTRG.1908	ST_vs_MF	-1.26795	5.41636	1.79614e-07
MSTRG.9576	ST_vs_MF	-1.27651	8.75184	8.27973e-05
MSTRG.6085	ST_vs_MF	-1.28033	4.42241	0.00173143
MSTRG.6861	ST_vs_MF	-1.28289	5.61658	0.013198
MSTRG.9593	ST_vs_MF	-1.28496	6.38774	2.28006e-08
MSTRG.8320	ST_vs_MF	-1.28498	9.24025	0.000475213
MSTRG.4084	ST_vs_MF	-1.28782	5.528	6.71849e-06
MSTRG.4122	ST_vs_MF	-1.29029	6.30253	3.28242e-09
MSTRG.9950	ST_vs_MF	-1.29041	5.64206	8.56609e-05
MSTRG.9119	ST_vs_MF	-1.29302	7.10764	7.49127e-10
MSTRG.7813	ST_vs_MF	-1.29566	6.01097	9.42636e-07
MSTRG.6154	ST_vs_MF	-1.30017	8.29736	8.55599e-06
MSTRG.10403	ST_vs_MF	-1.3026	6.278	1.15006e-05
MSTRG.9319	ST_vs_MF	-1.30536	3.3365	0.000361213
MSTRG.10907	ST_vs_MF	-1.3068	9.02882	0.00184577
MSTRG.3640	ST_vs_MF	-1.31611	8.79756	3.18172e-06
MSTRG.9247	ST_vs_MF	-1.32238	6.36305	3.46455e-05
MSTRG.8630	ST_vs_MF	-1.32878	6.90262	0.000202298
MSTRG.9624	ST_vs_MF	-1.33077	6.32425	3.51869e-08
MSTRG.9903	ST_vs_MF	-1.33163	6.93463	0.0032179
MSTRG.6988	ST_vs_MF	-1.33575	8.10985	0.00213249
MSTRG.2672	ST_vs_MF	-1.336	9.19102	0.00230481
MSTRG.5451	ST_vs_MF	-1.34201	5.00722	0.00763526
MSTRG.9534	ST_vs_MF	-1.34254	3.16628	0.000366539
MSTRG.9057	ST_vs_MF	-1.34736	1.73849	0.00496157
MSTRG.5926	ST_vs_MF	-1.35019	4.12307	0.000324375
MSTRG.10181	ST_vs_MF	-1.36622	1.61222	0.00138493
MSTRG.7781	ST_vs_MF	-1.36793	6.6547	7.97363e-07
MSTRG.400	ST_vs_MF	-1.36827	7.61397	1.97534e-07
MSTRG.3325	ST_vs_MF	-1.36848	5.0638	1.64709e-05
MSTRG.4114	ST_vs_MF	-1.3823	1.76104	0.00212142
MSTRG.6326	ST_vs_MF	-1.38293	3.94401	0.000389041
MSTRG.4116	ST_vs_MF	-1.39971	5.28148	2.77273e-07
MSTRG.8152	ST_vs_MF	-1.40351	6.6325	7.28034e-08
MSTRG.6621	ST_vs_MF	-1.40407	4.69138	0.000363156
MSTRG.3471	ST_vs_MF	-1.4134	7.90738	5.94636e-06
MSTRG.7386	ST_vs_MF	-1.43231	8.19583	8.75426e-07
MSTRG.7874	ST_vs_MF	-1.43851	5.2091	0.000232117
MSTRG.5464	ST_vs_MF	-1.46402	2.72363	0.000624237
MSTRG.6642	ST_vs_MF	-1.46898	8.26608	0.00529818
MSTRG.8587	ST_vs_MF	-1.46966	4.34337	5.33308e-05
MSTRG.7957	ST_vs_MF	-1.4725	7.32127	0.00274883
MSTRG.8021	ST_vs_MF	-1.47372	8.04226	6.07023e-05
MSTRG.7636	ST_vs_MF	-1.47414	6.8413	5.66535e-06
MSTRG.9514	ST_vs_MF	-1.48248	7.53515	9.9237e-07
MSTRG.9006	ST_vs_MF	-1.48375	8.70017	0.0096283
MSTRG.4472	ST_vs_MF	-1.48485	10.1262	0.00288448
MSTRG.5	ST_vs_MF	-1.49488	0.0339113	0.0110385
MSTRG.1028	ST_vs_MF	-1.49554	8.00289	4.59566e-07
MSTRG.10882	ST_vs_MF	-1.50287	8.85688	0.00043638
MSTRG.7964	ST_vs_MF	-1.5064	6.00002	1.39942e-06
MSTRG.784	ST_vs_MF	-1.51633	6.06645	3.51113e-08
MSTRG.5512	ST_vs_MF	-1.51832	0.623531	0.0167294
MSTRG.10320	ST_vs_MF	-1.51902	7.66751	3.38346e-05
MSTRG.9797	ST_vs_MF	-1.52018	2.86907	7.69809e-05
MSTRG.10328	ST_vs_MF	-1.52405	5.86292	0.000311394
MSTRG.10756	ST_vs_MF	-1.52431	7.93946	1.33873e-08
MSTRG.1165	ST_vs_MF	-1.52531	6.95826	1.32811e-06
MSTRG.1178	ST_vs_MF	-1.53075	4.73629	2.59659e-06
MSTRG.5553	ST_vs_MF	-1.55529	3.93683	0.00222487
MSTRG.1010	ST_vs_MF	-1.55933	9.37076	0.000148709
MSTRG.7272	ST_vs_MF	-1.56353	7.46771	1.12276e-09
MSTRG.2161	ST_vs_MF	-1.56478	5.76754	1.68716e-07
MSTRG.9438	ST_vs_MF	-1.56576	8.30711	9.14985e-08
MSTRG.1383	ST_vs_MF	-1.57813	5.33099	3.40999e-09
MSTRG.1454	ST_vs_MF	-1.58099	7.87538	3.02758e-06
MSTRG.104	ST_vs_MF	-1.58365	6.19048	0.00130119
MSTRG.2635	ST_vs_MF	-1.58671	6.30809	0.00086706
MSTRG.7424	ST_vs_MF	-1.59912	5.30558	4.75451e-11
MSTRG.1200	ST_vs_MF	-1.59984	6.3727	5.34774e-06
MSTRG.2440	ST_vs_MF	-1.60029	5.66297	2.07724e-05
MSTRG.153	ST_vs_MF	-1.60377	4.05921	0.000219564
MSTRG.10206	ST_vs_MF	-1.62232	2.23908	0.000747565
MSTRG.6468	ST_vs_MF	-1.63336	5.50019	2.81788e-09
MSTRG.16	ST_vs_MF	-1.64014	3.01241	4.99581e-06
G6O67_003314	ST_vs_MF	-1.65528	-0.067022	0.00725558
MSTRG.733	ST_vs_MF	-1.67445	1.62528	0.00374245
MSTRG.9508	ST_vs_MF	-1.69979	5.92906	6.10552e-08
MSTRG.10001	ST_vs_MF	-1.71759	7.13709	3.88673e-12
MSTRG.9959	ST_vs_MF	-1.72037	0.565368	0.0157059
MSTRG.6596	ST_vs_MF	-1.73018	8.03143	2.50979e-11
MSTRG.2057	ST_vs_MF	-1.73602	7.49678	0.000115726
MSTRG.1495	ST_vs_MF	-1.73761	7.58046	2.41187e-08
MSTRG.6099	ST_vs_MF	-1.76491	7.48348	1.14812e-12
MSTRG.7862	ST_vs_MF	-1.76661	8.69311	0.000173325
MSTRG.7990	ST_vs_MF	-1.76859	4.0374	0.000323619
MSTRG.4471	ST_vs_MF	-1.77568	6.72008	3.9452e-09
MSTRG.3700	ST_vs_MF	-1.77637	7.24112	0.00025186
MSTRG.858	ST_vs_MF	-1.77707	4.61874	1.26403e-08
MSTRG.8488	ST_vs_MF	-1.78434	3.14386	0.000112324
MSTRG.8150	ST_vs_MF	-1.79703	8.33819	5.50586e-09
MSTRG.5879	ST_vs_MF	-1.7994	7.98032	1.55917e-05
MSTRG.1905	ST_vs_MF	-1.80992	0.386297	0.00128181
MSTRG.10899	ST_vs_MF	-1.81456	4.11723	0.000909206
MSTRG.4382	ST_vs_MF	-1.81592	2.96853	5.7793e-06
MSTRG.66	ST_vs_MF	-1.82996	8.05346	9.9324e-07
MSTRG.10630	ST_vs_MF	-1.83062	0.291178	0.00284074
MSTRG.5756	ST_vs_MF	-1.84126	2.82757	3.35775e-06
MSTRG.320	ST_vs_MF	-1.84316	5.65653	6.70737e-07
MSTRG.6098	ST_vs_MF	-1.84996	6.45412	6.76113e-05
MSTRG.8736	ST_vs_MF	-1.86634	4.08493	0.000115137
MSTRG.6314	ST_vs_MF	-1.88101	10.2767	1.87868e-05
MSTRG.868	ST_vs_MF	-1.88956	1.86509	0.000102801
MSTRG.5204	ST_vs_MF	-1.89207	3.32224	1.99321e-05
MSTRG.7740	ST_vs_MF	-1.89776	2.89528	0.000306663
MSTRG.10471	ST_vs_MF	-1.89853	1.9393	9.82789e-05
MSTRG.3377	ST_vs_MF	-1.90593	3.96463	1.9517e-06
MSTRG.185	ST_vs_MF	-1.91387	4.72619	0.00585608
MSTRG.4368	ST_vs_MF	-1.92699	6.61263	0.00141267
MSTRG.6518	ST_vs_MF	-1.93947	8.09108	8.72237e-07
MSTRG.2906	ST_vs_MF	-1.94016	2.04206	0.0101844
MSTRG.5058	ST_vs_MF	-1.94746	0.0745717	0.00251984
MSTRG.5798	ST_vs_MF	-1.96043	8.97413	2.74726e-12
MSTRG.5622	ST_vs_MF	-1.96711	6.57704	0.000474549
MSTRG.6095	ST_vs_MF	-1.98876	1.84158	0.000112262
MSTRG.2439	ST_vs_MF	-2.00735	3.13364	1.60059e-07
MSTRG.6041	ST_vs_MF	-2.01219	8.43323	2.85541e-15
MSTRG.2528	ST_vs_MF	-2.02881	7.45615	4.19211e-11
MSTRG.1336	ST_vs_MF	-2.03777	5.97595	1.36063e-13
MSTRG.5779	ST_vs_MF	-2.05041	3.61206	1.20561e-09
MSTRG.10621	ST_vs_MF	-2.06453	8.49763	1.35014e-13
MSTRG.6632	ST_vs_MF	-2.069	5.2236	3.5233e-13
MSTRG.5402	ST_vs_MF	-2.10242	0.304345	0.00195129
MSTRG.4420	ST_vs_MF	-2.12448	-0.0497387	0.00242156
MSTRG.10013	ST_vs_MF	-2.12558	8.07709	2.15765e-13
MSTRG.4289	ST_vs_MF	-2.13344	6.92486	1.27943e-06
MSTRG.3188	ST_vs_MF	-2.13654	-0.362085	0.00620442
MSTRG.2488	ST_vs_MF	-2.14747	1.17187	1.50877e-05
MSTRG.3120	ST_vs_MF	-2.15013	2.08347	3.17146e-07
MSTRG.10768	ST_vs_MF	-2.16005	4.59581	7.19029e-08
MSTRG.8983	ST_vs_MF	-2.1631	8.92578	2.59333e-13
MSTRG.2450	ST_vs_MF	-2.16536	6.42667	5.90735e-05
MSTRG.305	ST_vs_MF	-2.16872	2.0676	1.39902e-06
MSTRG.8873	ST_vs_MF	-2.18147	4.01131	5.61432e-05
MSTRG.5196	ST_vs_MF	-2.21557	0.621526	0.0040664
MSTRG.3531	ST_vs_MF	-2.21653	2.41056	3.63136e-09
MSTRG.5298	ST_vs_MF	-2.24359	0.954706	0.000318949
MSTRG.9616	ST_vs_MF	-2.24457	8.66421	0.000212591
MSTRG.9795	ST_vs_MF	-2.25537	0.370593	0.00186039
MSTRG.7782	ST_vs_MF	-2.2654	5.78774	2.1688e-19
MSTRG.4955	ST_vs_MF	-2.27268	0.0499945	0.00126275
MSTRG.8831	ST_vs_MF	-2.28989	0.283296	0.00628347
MSTRG.10704	ST_vs_MF	-2.29949	7.18433	3.21277e-05
MSTRG.10346	ST_vs_MF	-2.31868	0.219857	0.0165782
MSTRG.9622	ST_vs_MF	-2.33992	-0.596786	0.00638769
MSTRG.2747	ST_vs_MF	-2.34097	5.37543	4.12815e-05
MSTRG.319	ST_vs_MF	-2.36124	2.12629	0.000687402
MSTRG.1496	ST_vs_MF	-2.36266	1.4474	0.00216739
MSTRG.7153	ST_vs_MF	-2.38018	9.10731	0.0011884
MSTRG.1274	ST_vs_MF	-2.38867	6.34917	5.43916e-09
MSTRG.1397	ST_vs_MF	-2.40057	5.0466	0.00129082
MSTRG.9517	ST_vs_MF	-2.4022	5.13335	3.41487e-10
MSTRG.4360	ST_vs_MF	-2.41472	2.83237	0.00234367
MSTRG.2785	ST_vs_MF	-2.43486	4.48106	9.5009e-09
MSTRG.3416	ST_vs_MF	-2.45406	3.52957	0.000115248
MSTRG.1887	ST_vs_MF	-2.45906	3.01802	1.31586e-06
MSTRG.1181	ST_vs_MF	-2.47089	7.20252	3.12587e-06
MSTRG.6039	ST_vs_MF	-2.4761	7.29056	6.49889e-21
MSTRG.10380	ST_vs_MF	-2.48541	4.0248	1.01745e-09
MSTRG.9549	ST_vs_MF	-2.48577	1.79809	1.06238e-06
MSTRG.9137	ST_vs_MF	-2.49106	-0.387031	0.000171936
MSTRG.8998	ST_vs_MF	-2.52372	4.33539	7.72618e-06
MSTRG.10672	ST_vs_MF	-2.52751	6.85046	2.55173e-19
MSTRG.2303	ST_vs_MF	-2.5878	6.49896	0.000333937
MSTRG.3252	ST_vs_MF	-2.62709	0.606946	0.0054183
MSTRG.995	ST_vs_MF	-2.63279	4.35911	0.00040536
MSTRG.1517	ST_vs_MF	-2.64322	1.85406	6.78423e-05
MSTRG.5906	ST_vs_MF	-2.64575	7.20879	2.30374e-05
MSTRG.5684	ST_vs_MF	-2.67103	5.96862	1.87848e-05
MSTRG.6022	ST_vs_MF	-2.68599	6.60889	2.91232e-11
MSTRG.10142	ST_vs_MF	-2.73313	5.26774	6.00925e-05
MSTRG.87	ST_vs_MF	-2.76515	7.61946	2.11179e-13
MSTRG.6735	ST_vs_MF	-2.78171	4.22752	3.40439e-08
MSTRG.1317	ST_vs_MF	-2.80454	0.485679	6.46433e-06
MSTRG.4435	ST_vs_MF	-2.80854	3.29121	2.25859e-05
MSTRG.6811	ST_vs_MF	-2.86051	0.823497	1.16401e-06
MSTRG.10038	ST_vs_MF	-2.86234	4.60433	1.1543e-05
MSTRG.10214	ST_vs_MF	-2.92169	9.2861	2.05322e-08
MSTRG.8933	ST_vs_MF	-2.92728	2.81	8.58831e-05
G6O67_007874	ST_vs_MF	-2.93535	1.03653	9.79477e-09
MSTRG.7435	ST_vs_MF	-2.96364	2.68127	2.6888e-08
MSTRG.8997	ST_vs_MF	-3.00925	4.57431	5.52011e-22
MSTRG.4209	ST_vs_MF	-3.05718	5.40365	4.79401e-15
MSTRG.7608	ST_vs_MF	-3.06419	5.82559	1.0472e-26
MSTRG.9569	ST_vs_MF	-3.0777	4.33987	6.7305e-06
MSTRG.9005	ST_vs_MF	-3.10184	0.427727	0.000187786
MSTRG.6093	ST_vs_MF	-3.11166	3.59445	2.10956e-05
MSTRG.6418	ST_vs_MF	-3.13093	7.29953	2.91851e-11
MSTRG.3714	ST_vs_MF	-3.19082	1.87108	0.000149207
MSTRG.5577	ST_vs_MF	-3.22598	6.90078	8.60218e-17
MSTRG.7447	ST_vs_MF	-3.27367	4.32837	6.10283e-14
MSTRG.1090	ST_vs_MF	-3.32459	1.27199	3.83272e-08
MSTRG.2485	ST_vs_MF	-3.32535	4.31852	2.10042e-15
MSTRG.8864	ST_vs_MF	-3.38648	8.70185	2.37169e-12
MSTRG.8141	ST_vs_MF	-3.44562	9.0553	1.98858e-16
MSTRG.3626	ST_vs_MF	-3.46136	1.50746	1.35136e-07
MSTRG.6130	ST_vs_MF	-3.48423	5.98262	3.4386e-12
MSTRG.7633	ST_vs_MF	-3.49017	2.32245	5.06973e-12
MSTRG.8916	ST_vs_MF	-3.55104	8.25087	1.3432e-15
MSTRG.5890	ST_vs_MF	-3.55121	1.76203	2.33341e-10
MSTRG.3908	ST_vs_MF	-3.66483	4.79083	0.00243435
MSTRG.1631	ST_vs_MF	-3.66602	1.45676	0.000173587
MSTRG.6839	ST_vs_MF	-3.69499	4.7227	0.00103687
MSTRG.10207	ST_vs_MF	-3.71468	4.47612	1.54482e-24
MSTRG.7655	ST_vs_MF	-3.72067	5.32555	7.63757e-12
MSTRG.6711	ST_vs_MF	-3.72522	0.749093	3.2064e-05
MSTRG.121	ST_vs_MF	-3.80574	0.303845	5.26101e-09
MSTRG.6562	ST_vs_MF	-3.82188	4.93843	1.34377e-21
MSTRG.10535	ST_vs_MF	-3.8383	0.516832	3.60434e-07
MSTRG.9912	ST_vs_MF	-3.85081	7.3252	9.59851e-08
MSTRG.9530	ST_vs_MF	-3.92367	4.48888	7.25461e-16
MSTRG.6754	ST_vs_MF	-3.93374	5.2137	0.000403282
MSTRG.3814	ST_vs_MF	-3.95186	0.969718	5.30793e-09
MSTRG.5870	ST_vs_MF	-3.99132	3.05647	3.69272e-17
MSTRG.182	ST_vs_MF	-3.99804	7.77507	2.22625e-05
MSTRG.4399	ST_vs_MF	-4.04435	1.90311	3.34219e-08
MSTRG.9039	ST_vs_MF	-4.17802	5.76068	1.69757e-14
MSTRG.9485	ST_vs_MF	-4.18524	4.21834	0.00159179
MSTRG.407	ST_vs_MF	-4.20978	-0.188937	1.42923e-05
MSTRG.6733	ST_vs_MF	-4.25439	4.97424	1.42202e-14
MSTRG.1797	ST_vs_MF	-4.31049	0.772455	4.8808e-10
MSTRG.3136	ST_vs_MF	-4.31404	6.00796	3.42979e-25
MSTRG.9526	ST_vs_MF	-4.33213	2.68128	5.92539e-05
MSTRG.3350	ST_vs_MF	-4.36188	0.820948	3.33636e-08
MSTRG.10144	ST_vs_MF	-4.4094	5.06227	1.052e-34
MSTRG.1171	ST_vs_MF	-4.41071	1.20454	5.1621e-14
MSTRG.10541	ST_vs_MF	-4.44457	2.12275	2.71715e-07
MSTRG.3830	ST_vs_MF	-4.47596	9.12361	9.56567e-30
MSTRG.5445	ST_vs_MF	-4.63623	10.163	0.000816
MSTRG.7343	ST_vs_MF	-4.79362	4.22519	4.68574e-08
MSTRG.4946	ST_vs_MF	-4.9446	0.473716	1.90812e-11
MSTRG.7059	ST_vs_MF	-5.02959	7.95862	7.05704e-29
MSTRG.5000	ST_vs_MF	-5.03112	0.876443	2.78351e-14
MSTRG.7211	ST_vs_MF	-5.14377	0.173095	1.01666e-07
MSTRG.1793	ST_vs_MF	-5.54056	1.63205	4.30871e-18
MSTRG.3055	ST_vs_MF	-5.601	0.572626	5.55461e-14
MSTRG.1813	ST_vs_MF	-5.66365	-0.0683637	2.24162e-06
MSTRG.6339	ST_vs_MF	-5.8062	0.773172	2.80115e-05
MSTRG.7126	ST_vs_MF	-5.87023	9.05951	1.2853e-06
MSTRG.3114	ST_vs_MF	-6.13117	0.384075	2.19747e-07
MSTRG.527	ST_vs_MF	-6.23202	0.425116	8.95511e-13
MSTRG.4620	ST_vs_MF	-6.47082	4.78354	1.64061e-60
MSTRG.7638	ST_vs_MF	-6.68869	1.60586	1.46772e-15
MSTRG.1340	ST_vs_MF	-6.83359	-0.671191	1.17381e-05
MSTRG.492	ST_vs_MF	-6.91363	6.03637	2.13784e-47
MSTRG.208	ST_vs_MF	-6.94127	6.09439	4.81911e-12
MSTRG.3331	ST_vs_MF	-6.96464	-0.523391	0.000105893
MSTRG.154	ST_vs_MF	-7.03964	-0.487882	3.85261e-09
MSTRG.4907	ST_vs_MF	-7.22201	1.34762	3.0633e-18
MSTRG.6843	ST_vs_MF	-7.22474	6.22769	3.03879e-09
MSTRG.5044	ST_vs_MF	-7.32915	7.13417	2.26466e-09
MSTRG.2804	ST_vs_MF	-7.36151	2.75021	2.76559e-22
MSTRG.8836	ST_vs_MF	-7.404	-0.151779	3.89698e-06
MSTRG.1778	ST_vs_MF	-7.46563	3.73803	1.70651e-40
MSTRG.6845	ST_vs_MF	-7.52994	5.81159	8.71293e-10
MSTRG.8900	ST_vs_MF	-7.57826	-0.022847	4.27578e-10
MSTRG.4903	ST_vs_MF	-7.69036	0.0533523	2.02617e-10
MSTRG.512	ST_vs_MF	-7.85443	4.33032	9.38363e-41
MSTRG.7080	ST_vs_MF	-8.01166	2.11302	0.0014349
MSTRG.7582	ST_vs_MF	-8.04258	0.381304	1.72615e-12
MSTRG.2471	ST_vs_MF	-8.10701	5.33638	7.29279e-69
MSTRG.10538	ST_vs_MF	-8.16907	6.38681	5.36354e-19
MSTRG.3076	ST_vs_MF	-8.23151	0.546308	3.47573e-16
MSTRG.967	ST_vs_MF	-8.30181	0.607295	4.49946e-15
MSTRG.6186	ST_vs_MF	-8.49949	4.73373	1.61543e-54
MSTRG.3075	ST_vs_MF	-8.64506	0.923459	1.74362e-17
MSTRG.6606	ST_vs_MF	-8.6855	0.999014	2.89599e-05
MSTRG.537	ST_vs_MF	-8.72309	0.998269	1.76499e-17
MSTRG.590	ST_vs_MF	-8.86049	1.10777	3.84774e-08
MSTRG.31	ST_vs_MF	-8.99248	1.24745	4.09879e-15
MSTRG.5354	ST_vs_MF	-9.09713	1.34676	4.02921e-20
MSTRG.6560	ST_vs_MF	-9.13998	5.1707	3.2247e-56
MSTRG.3061	ST_vs_MF	-9.40992	1.6516	1.02349e-15
MSTRG.7650	ST_vs_MF	-10.1559	2.35748	0.000516734
MSTRG.7268	ST_vs_MF	-10.1855	2.39782	1.91364e-31
MSTRG.6426	ST_vs_MF	-10.2546	6.29153	1.11814e-16
MSTRG.7143	ST_vs_MF	-10.5598	2.76415	3.45757e-35
MSTRG.5821	ST_vs_MF	-10.7066	2.90959	1.89827e-25
MSTRG.4387	ST_vs_MF	-10.7375	6.07053	1.76914e-07
MSTRG.5004	ST_vs_MF	-10.8941	3.08831	9.46728e-19
MSTRG.7187	ST_vs_MF	-11.6851	5.73046	4.48205e-96
MSTRG.4761	ST_vs_MF	-12.0719	6.90986	2.45615e-69
MSTRG.7637	ST_vs_MF	-12.0975	7.43887	1.47851e-132
MSTRG.1724	ST_vs_MF	-12.2192	4.40445	6.26879e-63
MSTRG.7020	ST_vs_MF	-12.3961	4.58348	1.28271e-05
MSTRG.1703	ST_vs_MF	-12.4076	6.45217	1.19109e-125
MSTRG.2782	ST_vs_MF	-12.5166	4.70443	3.34417e-08
MSTRG.531	ST_vs_MF	-12.6889	9.02374	9.55434e-06
MSTRG.479	ST_vs_MF	-13.0005	5.18197	3.85444e-60
MSTRG.63	ST_vs_MF	-13.0078	5.18921	5.13275e-81
MSTRG.5516	ST_vs_MF	-14.3233	6.50176	7.75094e-83
MSTRG.8914	ST_vs_MF	-18.3141	10.4905	5.64756e-43

## Sheet: MF vs. YF
gene_id	comparison	logFC	logCPM	PValue	FDR
MSTRG.7020	MF_vs_YF	12.4887	4.71968	9.8976e-06	0.000407791
MSTRG.5354	MF_vs_YF	9.20563	1.4791	2.75934e-19	2.75692e-16
MSTRG.3076	MF_vs_YF	8.33537	0.663448	1.21073e-15	6.91242e-13
MSTRG.926	MF_vs_YF	8.28351	6.96075	1.10875e-06	7.26416e-05
MSTRG.4399	MF_vs_YF	7.88647	1.96478	6.31689e-19	5.6101e-16
MSTRG.4378	MF_vs_YF	4.15327	4.99218	4.75945e-07	3.88186e-05
MSTRG.5684	MF_vs_YF	4.04088	6.00429	2.24821e-08	2.89837e-06
MSTRG.2610	MF_vs_YF	3.71711	0.470592	1.22853e-06	7.98343e-05
MSTRG.9909	MF_vs_YF	3.52884	0.938667	0.000259429	0.00464936
MSTRG.9649	MF_vs_YF	3.52684	-0.291058	0.000794546	0.0107277
MSTRG.10144	MF_vs_YF	3.47737	5.27213	6.89742e-29	1.8377e-25
MSTRG.3188	MF_vs_YF	3.1705	-0.375359	0.00401056	0.0345918
MSTRG.9912	MF_vs_YF	3.05067	7.5426	0.00170749	0.0184682
MSTRG.4289	MF_vs_YF	2.84743	6.96156	1.56703e-11	5.0101e-09
MSTRG.10538	MF_vs_YF	2.69555	6.73467	2.40805e-05	0.000782422
MSTRG.6465	MF_vs_YF	2.62558	1.07813	6.83941e-05	0.00179237
MSTRG.10535	MF_vs_YF	2.55236	0.757905	0.000542227	0.00808586
MSTRG.2602	MF_vs_YF	2.54537	3.46728	7.86199e-05	0.00199117
MSTRG.1293	MF_vs_YF	2.52244	2.07532	0.000272701	0.00478604
MSTRG.6590	MF_vs_YF	2.5217	8.06289	5.39343e-10	1.16513e-07
MSTRG.6701	MF_vs_YF	2.49651	3.895	0.00210761	0.0214327
MSTRG.7524	MF_vs_YF	2.46189	5.36654	0.00634279	0.0482838
MSTRG.2609	MF_vs_YF	2.44093	4.08824	4.506e-10	1.00046e-07
MSTRG.1138	MF_vs_YF	2.37809	7.59216	2.23728e-13	1.05192e-10
MSTRG.3870	MF_vs_YF	2.36168	0.695338	0.000398061	0.00645289
MSTRG.9549	MF_vs_YF	2.36059	1.95851	6.76377e-06	0.000316157
MSTRG.2141	MF_vs_YF	2.32145	9.79673	0.000168412	0.00336629
MSTRG.3697	MF_vs_YF	2.3211	2.55275	3.59685e-05	0.00108081
MSTRG.8027	MF_vs_YF	2.30971	10.9676	1.32929e-07	1.36219e-05
MSTRG.1797	MF_vs_YF	2.29858	1.0857	0.000132496	0.00283166
MSTRG.967	MF_vs_YF	2.29194	0.983678	2.15467e-05	0.000739152
MSTRG.6095	MF_vs_YF	2.26297	1.92925	7.58724e-06	0.000342626
MSTRG.8228	MF_vs_YF	2.25628	1.30777	0.00133568	0.0156083
MSTRG.7889	MF_vs_YF	2.25043	11.457	2.01185e-09	3.55349e-07
MSTRG.6494	MF_vs_YF	2.23689	0.690639	0.00132886	0.0155677
MSTRG.4955	MF_vs_YF	2.22196	0.179854	0.0013261	0.0155646
MSTRG.133	MF_vs_YF	2.22046	4.66517	1.39045e-05	0.000531342
MSTRG.4118	MF_vs_YF	2.21468	4.37487	5.71832e-06	0.000280408
MSTRG.10214	MF_vs_YF	2.17534	9.55341	0.000866757	0.0114702
MSTRG.2161	MF_vs_YF	2.16587	5.79063	4.18662e-17	2.78864e-14
MSTRG.352	MF_vs_YF	2.1654	6.59282	6.45262e-06	0.000303387
G6O67_004289	MF_vs_YF	2.16311	0.116794	0.00656655	0.0494688
MSTRG.10431	MF_vs_YF	2.15836	5.80173	0.00439676	0.0371494
MSTRG.3683	MF_vs_YF	2.15526	6.86244	7.92216e-06	0.000353753
MSTRG.2506	MF_vs_YF	2.12761	9.05191	0.000186652	0.00362639
MSTRG.733	MF_vs_YF	2.12696	1.67117	0.00396976	0.0343401
MSTRG.9514	MF_vs_YF	2.11815	7.54883	5.10554e-12	1.85494e-09
MSTRG.10541	MF_vs_YF	2.10212	2.50608	0.00140956	0.0162813
MSTRG.6389	MF_vs_YF	2.09497	4.72552	2.80411e-05	0.0008859
MSTRG.6098	MF_vs_YF	2.0909	6.55721	1.35446e-06	8.55898e-05
MSTRG.5850	MF_vs_YF	2.0784	9.44085	0.00017925	0.00353764
MSTRG.2640	MF_vs_YF	2.07237	7.76349	1.00752e-05	0.000412981
MSTRG.3636	MF_vs_YF	2.04276	7.92199	0.000603263	0.00870376
MSTRG.6938	MF_vs_YF	2.03939	3.74974	1.60968e-05	0.000590668
MSTRG.7756	MF_vs_YF	1.98885	7.77741	0.000139537	0.00294279
MSTRG.6759	MF_vs_YF	1.9788	1.85139	0.00233107	0.023117
MSTRG.839	MF_vs_YF	1.96054	8.16401	0.00013138	0.00282291
MSTRG.9344	MF_vs_YF	1.96002	2.90668	0.00437742	0.0370251
MSTRG.10687	MF_vs_YF	1.93306	9.00089	0.000529666	0.00795794
MSTRG.336	MF_vs_YF	1.89511	3.28215	1.64397e-06	0.000101789
MSTRG.1443	MF_vs_YF	1.89318	4.65717	6.45205e-07	4.79603e-05
MSTRG.10882	MF_vs_YF	1.89073	8.92328	5.54959e-06	0.000273814
MSTRG.3497	MF_vs_YF	1.88781	4.65561	1.65246e-06	0.000101789
MSTRG.1274	MF_vs_YF	1.87453	6.60204	7.92479e-05	0.00199627
MSTRG.6282	MF_vs_YF	1.85629	6.61143	6.96041e-05	0.0018122
MSTRG.7846	MF_vs_YF	1.84764	9.29206	0.00464231	0.0384518
MSTRG.2393	MF_vs_YF	1.84336	5.48678	1.29897e-06	8.30611e-05
MSTRG.10674	MF_vs_YF	1.83738	4.52557	1.52972e-09	2.91121e-07
MSTRG.7093	MF_vs_YF	1.81034	-0.0330287	0.00479982	0.0395956
MSTRG.7106	MF_vs_YF	1.80088	7.10628	3.8205e-05	0.00114372
MSTRG.1976	MF_vs_YF	1.77986	7.31463	0.000943581	0.012204
MSTRG.10011	MF_vs_YF	1.7773	8.45721	0.00602317	0.0465152
MSTRG.1399	MF_vs_YF	1.77439	8.57296	2.07381e-06	0.000122785
MSTRG.3765	MF_vs_YF	1.75476	8.8937	2.31722e-07	2.19802e-05
MSTRG.104	MF_vs_YF	1.73876	6.31183	0.00109466	0.01357
MSTRG.5944	MF_vs_YF	1.70212	7.81313	4.32633e-05	0.00123501
MSTRG.6019	MF_vs_YF	1.67244	8.56139	7.73297e-11	2.20749e-08
MSTRG.3235	MF_vs_YF	1.66484	10.6976	0.00201235	0.0208894
MSTRG.4766	MF_vs_YF	1.64054	3.04644	0.000255512	0.00458946
MSTRG.4084	MF_vs_YF	1.63791	5.58441	7.72979e-08	8.58114e-06
MSTRG.6418	MF_vs_YF	1.60894	7.7115	0.000571923	0.00840328
MSTRG.1518	MF_vs_YF	1.60774	3.08924	0.00530729	0.0424847
MSTRG.2431	MF_vs_YF	1.60108	5.91387	3.51114e-06	0.000183989
MSTRG.4673	MF_vs_YF	1.56932	8.67483	0.000492324	0.00755307
MSTRG.990	MF_vs_YF	1.56178	6.65399	3.92188e-06	0.000200946
MSTRG.6462	MF_vs_YF	1.55501	10.1419	0.0040571	0.0348692
MSTRG.838	MF_vs_YF	1.55376	6.76223	0.000349245	0.00581565
MSTRG.4298	MF_vs_YF	1.54882	8.30603	8.32191e-05	0.00207218
MSTRG.8918	MF_vs_YF	1.54806	7.42744	4.02363e-05	0.00117375
MSTRG.4269	MF_vs_YF	1.54678	3.08339	0.00655967	0.0494637
MSTRG.10612	MF_vs_YF	1.53689	8.67448	0.00161795	0.0177999
MSTRG.10229	MF_vs_YF	1.52601	8.44639	0.000116502	0.00260112
MSTRG.5537	MF_vs_YF	1.52054	5.41829	0.000368987	0.00606854
MSTRG.7621	MF_vs_YF	1.51687	9.41439	0.000114542	0.00257174
MSTRG.8903	MF_vs_YF	1.50023	7.95002	1.02319e-07	1.09045e-05
MSTRG.2491	MF_vs_YF	1.49748	9.28709	0.00306645	0.028434
MSTRG.6314	MF_vs_YF	1.49647	10.5185	1.28254e-05	0.000502519
MSTRG.9089	MF_vs_YF	1.48369	4.56186	0.00590011	0.0459198
MSTRG.7983	MF_vs_YF	1.48284	10.4587	0.000646013	0.00913909
MSTRG.10198	MF_vs_YF	1.48192	7.32548	3.46984e-06	0.000183672
MSTRG.3633	MF_vs_YF	1.47401	4.40717	1.396e-05	0.000531342
MSTRG.3366	MF_vs_YF	1.47168	3.08946	0.000190291	0.00366335
MSTRG.2092	MF_vs_YF	1.47007	7.18668	1.0817e-06	7.1551e-05
MSTRG.4115	MF_vs_YF	1.46777	4.11963	0.00664804	0.049888
MSTRG.4761	MF_vs_YF	1.46538	7.50578	7.47943e-06	0.000341618
MSTRG.5533	MF_vs_YF	1.46317	5.75846	1.25721e-07	1.32222e-05
MSTRG.8141	MF_vs_YF	1.45113	9.52696	0.000141072	0.00296734
MSTRG.1249	MF_vs_YF	1.44392	7.74383	0.000327541	0.00553495
MSTRG.3352	MF_vs_YF	1.44363	6.63807	0.000294089	0.00511011
MSTRG.9252	MF_vs_YF	1.43844	6.22487	2.38536e-07	2.217e-05
MSTRG.8907	MF_vs_YF	1.4311	5.64801	2.04505e-09	3.55349e-07
MSTRG.8267	MF_vs_YF	1.43103	6.41487	0.000297778	0.00514416
MSTRG.1516	MF_vs_YF	1.42257	9.46341	0.00105877	0.0132824
MSTRG.938	MF_vs_YF	1.40229	4.27104	0.00161388	0.0177999
MSTRG.805	MF_vs_YF	1.39284	6.07489	2.74787e-05	0.000871576
MSTRG.7102	MF_vs_YF	1.38596	5.27869	5.53215e-05	0.00150403
MSTRG.7380	MF_vs_YF	1.37581	8.31138	0.000144685	0.00301726
MSTRG.7712	MF_vs_YF	1.3115	7.3128	2.74028e-05	0.000871576
MSTRG.6518	MF_vs_YF	1.30639	8.40266	0.00131189	0.0154433
MSTRG.4205	MF_vs_YF	1.30612	5.07315	4.13115e-05	0.00119639
MSTRG.5836	MF_vs_YF	1.29765	8.08035	0.000157049	0.00321047
MSTRG.2954	MF_vs_YF	1.2804	8.45031	0.000773611	0.010534
MSTRG.7519	MF_vs_YF	1.26168	7.82439	1.15058e-05	0.000455276
MSTRG.8774	MF_vs_YF	1.2572	10.1822	0.00280822	0.0266264
MSTRG.7473	MF_vs_YF	1.25116	5.23301	1.75175e-05	0.000627882
MSTRG.9639	MF_vs_YF	1.23669	6.72186	0.00160597	0.0177996
MSTRG.9596	MF_vs_YF	1.23445	5.47889	0.000217494	0.00402819
MSTRG.5904	MF_vs_YF	1.23073	3.94961	0.000131796	0.00282425
MSTRG.8630	MF_vs_YF	1.22724	7.08794	0.000202332	0.00382063
MSTRG.1008	MF_vs_YF	1.22264	3.25593	0.00516397	0.0417347
MSTRG.8249	MF_vs_YF	1.22162	5.80501	0.0016737	0.0182274
MSTRG.1158	MF_vs_YF	1.21259	8.71094	1.13309e-05	0.00045284
MSTRG.1344	MF_vs_YF	1.19992	7.7746	4.88476e-05	0.00134171
MSTRG.1270	MF_vs_YF	1.18923	6.41138	2.56063e-06	0.000142133
MSTRG.4082	MF_vs_YF	1.18762	8.97308	0.00372045	0.0330417
MSTRG.2983	MF_vs_YF	1.18106	7.34046	0.000599412	0.00869529
MSTRG.5991	MF_vs_YF	1.17199	6.29479	0.00175471	0.0189022
MSTRG.7764	MF_vs_YF	1.16454	8.0168	0.000617297	0.00885827
MSTRG.6085	MF_vs_YF	1.1645	4.61089	0.00335463	0.0305394
MSTRG.10907	MF_vs_YF	1.16253	9.23009	0.00530057	0.0424847
MSTRG.4204	MF_vs_YF	1.16154	5.16497	0.000132954	0.00283387
MSTRG.4162	MF_vs_YF	1.15984	7.25874	0.001004	0.0127786
MSTRG.305	MF_vs_YF	1.14659	2.45365	0.00557462	0.0439001
MSTRG.8021	MF_vs_YF	1.13936	8.294	0.00130262	0.0154021
MSTRG.2575	MF_vs_YF	1.13535	7.6938	0.00052348	0.00789467
MSTRG.6733	MF_vs_YF	1.11928	5.59316	0.00444146	0.0374084
MSTRG.2418	MF_vs_YF	1.11916	8.44213	0.000270201	0.00475708
MSTRG.6757	MF_vs_YF	1.11806	3.3661	0.00525915	0.0423327
MSTRG.8892	MF_vs_YF	1.11691	5.55894	0.000844117	0.0112108
MSTRG.1134	MF_vs_YF	1.11314	3.81017	0.000579553	0.00848419
MSTRG.8834	MF_vs_YF	1.11046	9.06526	2.27566e-05	0.000761756
MSTRG.10643	MF_vs_YF	1.10929	7.33146	0.000822849	0.0110168
MSTRG.858	MF_vs_YF	1.10692	4.94984	2.24961e-05	0.000758699
MSTRG.9326	MF_vs_YF	1.10684	7.75691	0.000427038	0.00674568
MSTRG.8150	MF_vs_YF	1.10641	8.67591	0.00161899	0.0177999
MSTRG.2688	MF_vs_YF	1.104	5.1429	0.00184918	0.0196452
MSTRG.3798	MF_vs_YF	1.09974	6.81384	3.6454e-06	0.000187985
MSTRG.9930	MF_vs_YF	1.06356	6.59085	0.000501737	0.0076534
MSTRG.6099	MF_vs_YF	1.06169	7.82941	8.34574e-06	0.000366525
MSTRG.6206	MF_vs_YF	1.05837	5.56763	0.000768667	0.0104846
MSTRG.2471	MF_vs_YF	1.0518	6.0493	7.4213e-06	0.000340911
MSTRG.6987	MF_vs_YF	1.0503	6.58148	0.00019138	0.00366836
MSTRG.3854	MF_vs_YF	1.04806	6.16628	0.00204416	0.0211098
MSTRG.9913	MF_vs_YF	1.04699	4.75749	0.00114551	0.0140862
MSTRG.6036	MF_vs_YF	1.04637	8.60823	0.000125447	0.00274163
MSTRG.10680	MF_vs_YF	1.04625	3.71506	0.00280717	0.0266264
MSTRG.4539	MF_vs_YF	1.04517	9.92305	0.000468011	0.00724964
MSTRG.700	MF_vs_YF	1.04492	5.28152	3.56789e-05	0.00108081
MSTRG.3929	MF_vs_YF	1.0371	7.69446	0.00101076	0.0128238
MSTRG.4624	MF_vs_YF	1.03399	7.90355	9.67423e-05	0.0022544
MSTRG.10530	MF_vs_YF	1.02876	9.40572	0.000301482	0.00519172
MSTRG.9048	MF_vs_YF	1.0278	3.41696	0.00577675	0.0452138
MSTRG.3708	MF_vs_YF	1.024	8.71134	0.000338088	0.00568912
MSTRG.4254	MF_vs_YF	1.01988	6.45099	0.000260914	0.00466552
MSTRG.10028	MF_vs_YF	1.01948	10.4897	0.00548171	0.0434417
MSTRG.8932	MF_vs_YF	1.01237	5.01192	0.000872165	0.0115227
MSTRG.6517	MF_vs_YF	1.00157	6.6534	0.000783827	0.0106189
MSTRG.1107	MF_vs_YF	-1.00666	4.11452	0.00106916	0.0133737
MSTRG.8279	MF_vs_YF	-1.01122	5.43958	0.00361582	0.0323118
MSTRG.10118	MF_vs_YF	-1.02182	5.70021	0.000217713	0.00402819
MSTRG.2526	MF_vs_YF	-1.03274	3.3997	0.00118636	0.0145142
MSTRG.6010	MF_vs_YF	-1.03741	6.2717	1.96566e-05	0.000686094
MSTRG.3555	MF_vs_YF	-1.03754	6.03454	0.00652015	0.0492662
MSTRG.2894	MF_vs_YF	-1.04194	9.50414	0.000510676	0.00774542
MSTRG.7435	MF_vs_YF	-1.04412	4.25403	0.000786576	0.0106381
MSTRG.3864	MF_vs_YF	-1.04594	7.97252	0.00139461	0.0161319
MSTRG.1634	MF_vs_YF	-1.05811	6.36526	9.5856e-06	0.000396983
MSTRG.7447	MF_vs_YF	-1.06492	5.95649	0.00123834	0.0148467
MSTRG.10768	MF_vs_YF	-1.06653	6.0777	0.000986064	0.0125703
MSTRG.724	MF_vs_YF	-1.07075	3.41255	0.00535584	0.0426978
MSTRG.4780	MF_vs_YF	-1.07173	7.68299	0.000117006	0.0026051
MSTRG.6957	MF_vs_YF	-1.07429	4.53596	0.000195977	0.00372963
MSTRG.4527	MF_vs_YF	-1.08467	5.57085	0.000894682	0.0117425
MSTRG.3561	MF_vs_YF	-1.09055	4.80894	0.00198374	0.0207759
MSTRG.4853	MF_vs_YF	-1.09386	8.00241	1.75171e-05	0.000627882
MSTRG.8378	MF_vs_YF	-1.10013	6.25722	0.000313953	0.00536202
MSTRG.4043	MF_vs_YF	-1.13118	4.17535	0.000150383	0.00310552
MSTRG.10309	MF_vs_YF	-1.13754	7.59446	5.4237e-07	4.25016e-05
MSTRG.3325	MF_vs_YF	-1.15763	6.43299	0.000166375	0.00334971
MSTRG.1336	MF_vs_YF	-1.15775	7.50247	2.06102e-06	0.000122785
MSTRG.9594	MF_vs_YF	-1.17511	3.36184	0.0040639	0.0348901
MSTRG.9135	MF_vs_YF	-1.18735	5.47533	0.0001061	0.00244389
MSTRG.2179	MF_vs_YF	-1.18962	5.16237	0.00394675	0.0342894
MSTRG.3463	MF_vs_YF	-1.20395	6.69878	0.000190278	0.00366335
MSTRG.2426	MF_vs_YF	-1.23109	5.74912	1.61632e-05	0.000590668
MSTRG.1474	MF_vs_YF	-1.23651	8.23608	0.00179768	0.0192354
MSTRG.4022	MF_vs_YF	-1.24361	2.31253	0.00592447	0.0459751
MSTRG.5508	MF_vs_YF	-1.24953	6.75302	7.64854e-08	8.58114e-06
MSTRG.8439	MF_vs_YF	-1.27651	3.42523	0.00332603	0.0303481
MSTRG.9056	MF_vs_YF	-1.27953	8.8493	5.59377e-07	4.34088e-05
MSTRG.153	MF_vs_YF	-1.31574	5.59758	0.000693777	0.0096449
MSTRG.8299	MF_vs_YF	-1.31925	3.33635	0.00293501	0.027435
MSTRG.4471	MF_vs_YF	-1.36377	8.33804	4.90252e-07	3.95817e-05
MSTRG.2804	MF_vs_YF	-1.40687	4.74726	4.53917e-05	0.00127815
MSTRG.6130	MF_vs_YF	-1.40974	7.87213	0.000960212	0.0123392
MSTRG.1354	MF_vs_YF	-1.41029	7.22062	7.98955e-07	5.55308e-05
MSTRG.6772	MF_vs_YF	-1.46381	7.71716	0.00188847	0.0199221
MSTRG.5971	MF_vs_YF	-1.51521	8.33248	0.00049118	0.00755
MSTRG.6390	MF_vs_YF	-1.52229	8.31988	8.79192e-10	1.80189e-07
MSTRG.1573	MF_vs_YF	-1.52957	6.57215	9.31755e-10	1.86188e-07
MSTRG.8590	MF_vs_YF	-1.56258	1.13456	0.00136279	0.0158787
MSTRG.10173	MF_vs_YF	-1.56318	3.28602	0.000687493	0.00959011
MSTRG.2456	MF_vs_YF	-1.61976	9.27016	0.000124146	0.00273344
MSTRG.8120	MF_vs_YF	-1.62283	6.33753	6.9797e-07	5.02601e-05
MSTRG.715	MF_vs_YF	-1.62554	1.43275	0.000212719	0.00399122
MSTRG.4494	MF_vs_YF	-1.64993	3.89026	0.000183574	0.00359283
MSTRG.10742	MF_vs_YF	-1.71624	5.21659	0.00144187	0.0165113
MSTRG.1495	MF_vs_YF	-1.72439	9.45822	2.90853e-07	2.61212e-05
MSTRG.5548	MF_vs_YF	-1.73635	8.50618	2.10478e-08	2.75795e-06
MSTRG.6404	MF_vs_YF	-1.74597	6.63486	2.1681e-12	8.66482e-10
MSTRG.7431	MF_vs_YF	-1.85451	1.11228	0.00197924	0.0207612
MSTRG.20	MF_vs_YF	-1.85721	5.53914	5.08969e-12	1.85494e-09
MSTRG.6047	MF_vs_YF	-1.89104	2.88818	2.66797e-06	0.000146062
MSTRG.3978	MF_vs_YF	-1.89753	1.50981	0.00531233	0.0424847
MSTRG.2509	MF_vs_YF	-1.90685	6.64273	1.47659e-05	0.000554102
MSTRG.5813	MF_vs_YF	-1.92376	6.40197	8.87916e-05	0.00215064
MSTRG.8556	MF_vs_YF	-1.96987	8.21869	3.23412e-11	9.57418e-09
MSTRG.1632	MF_vs_YF	-2.03272	9.493	4.99985e-07	3.99638e-05
MSTRG.3583	MF_vs_YF	-2.04966	10.4112	9.15714e-05	0.00220461
MSTRG.10815	MF_vs_YF	-2.13548	0.452059	0.000637459	0.00903406
MSTRG.3404	MF_vs_YF	-2.20424	2.27353	3.96561e-05	0.00116533
MSTRG.9553	MF_vs_YF	-2.24695	7.54208	8.97754e-09	1.30468e-06
MSTRG.6734	MF_vs_YF	-2.25019	2.01877	0.000548199	0.00815969
MSTRG.6117	MF_vs_YF	-2.26065	1.60675	3.91185e-05	0.00115781
MSTRG.5573	MF_vs_YF	-2.26467	1.07686	6.52357e-05	0.00172658
MSTRG.9507	MF_vs_YF	-2.29898	3.25077	7.7817e-07	5.45606e-05
MSTRG.8351	MF_vs_YF	-2.32658	6.17137	4.21194e-08	5.1794e-06
MSTRG.6771	MF_vs_YF	-2.36869	3.3761	0.000125868	0.00274163
MSTRG.1788	MF_vs_YF	-2.46259	0.331238	0.00552552	0.043685
MSTRG.1340	MF_vs_YF	-2.49792	1.96602	0.00209757	0.0214327
MSTRG.4549	MF_vs_YF	-2.50569	0.93914	0.000404931	0.00649922
MSTRG.10795	MF_vs_YF	-2.57674	0.600177	0.00110302	0.0136266
MSTRG.8239	MF_vs_YF	-2.66983	0.84939	9.57465e-05	0.00224429
MSTRG.1496	MF_vs_YF	-2.77201	4.26184	0.00236784	0.0233945
MSTRG.5073	MF_vs_YF	-2.77504	0.351069	0.00394408	0.0342894
MSTRG.8241	MF_vs_YF	-2.80949	2.78268	2.29052e-05	0.000762839
MSTRG.4008	MF_vs_YF	-2.96286	-0.17672	0.00149328	0.0169302
MSTRG.4610	MF_vs_YF	-3.01457	8.76704	1.90699e-16	1.1725e-13
MSTRG.7597	MF_vs_YF	-3.08831	2.75512	0.00080102	0.0107969
MSTRG.8529	MF_vs_YF	-3.11886	7.67986	5.69052e-09	8.74699e-07
MSTRG.10846	MF_vs_YF	-3.34939	1.28259	0.00399176	0.0344931
MSTRG.1582	MF_vs_YF	-3.50458	-0.483274	0.000586251	0.00856656
MSTRG.7320	MF_vs_YF	-3.60927	0.129573	6.08834e-05	0.00163852
MSTRG.4751	MF_vs_YF	-4.03999	1.99294	0.00143416	0.0164702
MSTRG.2348	MF_vs_YF	-4.46927	0.60931	8.6968e-07	5.94132e-05
MSTRG.10108	MF_vs_YF	-4.66613	0.68583	1.35993e-06	8.55898e-05
MSTRG.1831	MF_vs_YF	-4.85202	2.14552	5.42213e-08	6.37339e-06
MSTRG.7054	MF_vs_YF	-6.08473	6.93409	4.69563e-18	3.41202e-15
MSTRG.10888	MF_vs_YF	-6.60298	-0.765386	9.56306e-06	0.000396983
MSTRG.2405	MF_vs_YF	-8.91965	5.3401	3.13717e-57	2.50754e-53
