# Supplementary material for: High Throughput Identification of the Potential Antioxidant Peptides in Ophiocordyceps sinensis
Source: Molecules. 2022 Jan 10;27(2):438. doi: 10.3390/molecules27020438 (PMC8780859; doi:10.3390/molecules27020438)
Supplement: Supplementary file 1 [file molecules-27-00438-s001.zip › TableS10. A number of spectra, peptide and protein identified by using ITraq approach from the growth stages in the cultivated O. sinensis and the wild specimens.xlsx]

## Sheet: Sheet1
Sequence	N-term cleavage window	C-term cleavage window	Length	Missed cleavages	Mass	Leading razor protein	Charges	PEP	Score	LFQ intensity MT1	LFQ intensity MT2	LFQ intensity MT3	LFQ intensity MT4	LFQ intensity PR1	LFQ intensity PR2	LFQ intensity PR3	LFQ intensity PR4	LFQ intensity ST1	LFQ intensity ST2	LFQ intensity ST3	LFQ intensity ST4	LFQ intensity YF1	LFQ intensity YF2	LFQ intensity YF3	LFQ intensity YF4
AAAAAGPRPVVPLPK	EQPPAPPKPMTWANRAAAAAGPRPVVPLPK	AAAAAGPRPVVPLPKTATPPAQNQNRVPAP	15	1	1413.85	tr|T5AC88|T5AC88_OPHSC	2;3	0.025791	33.961	0	0	0	0	0	6688500	0	2707700	0	0	0	0	0	0	0	0
AAAAESSSSTRPARPDENAFK	______________________________	SSSTRPARPDENAFKEALASAEKAHKASMD	21	2	2162.04	tr|T5A993|T5A993_OPHSC	3;4	5.17e-05	53.453	2264500	0	0	0	464580	0	1237700	0	0	13523000	0	0	0	0	0	0
AAAASAIGAIASSMDK	GPMVKLLDHDDFGVKAAAASAIGAIASSMD	AAASAIGAIASSMDKSFEPYFEGVMKALAN	16	0	1433.72	tr|T5AJ25|T5AJ25_OPHSC	2	0.010133	31.431	0	0	0	0	0	0	0	865690	0	0	0	0	0	0	0	0
AAAATILAQNPK	QQPGVASIKEEDMDRAAAATILAQNPKLVQ	MDRAAAATILAQNPKLVQMIQGRLGSLIGR	12	0	1167.66	tr|T5A8S7|T5A8S7_OPHSC	2	4.44e-15	126.41	8219900	0	0	3396600	2500600	2177300	2970000	1724200	7831500	18944000	1981300	6954100	1217400	1280800	1360500	1588000
AAADALDAMIAR	TGTDITGPALERWPRAAADALDAMIARNAH	WPRAAADALDAMIARNAHNGSFAVFDMDNT	12	0	1187.6	tr|T5AQB2|T5AQB2_OPHSC	2	0.010174	52.579	0	0	0	0	0	1329600	0	0	0	0	115680	0	0	0	0	0
AAADEGPLAPGGADGHGGGDAAR	SGAGERAFTAGLDVRAAADEGPLAPGGADG	APGGADGHGGGDAARAAKALRGHIDEFQGC	23	0	1988.89	tr|T5AIL5|T5AIL5_OPHSC	3	1.48e-05	35.703	0	0	1041500	917330	1022400	1552200	2729300	0	2490300	3182800	1997200	2056700	1222400	1215500	1093800	1205000
AAADGDLFAAR	NLSFDPVPDYSGIAKAAADGDLFAARVSQA	GIAKAAADGDLFAARVSQASELEGVLKEAI	11	0	1076.53	tr|T5AH52|T5AH52_OPHSC	2	0.0023574	67.993	0	0	0	0	0	0	0	1265800	0	0	0	0	0	0	0	0
AAAEPDPDDTIQFTVPDSDVVLR	YVGGDVKYEVVSGSKAAAEPDPDDTIQFTV	DTIQFTVPDSDVVLRESVPQAPDGLHQYRT	23	0	2470.19	tr|T5AC53|T5AC53_OPHSC	2;3	2.19e-140	167.69	0	13743000	154390000	372680	77868000	46557000	68910000	50933000	4742800	7370700	0	3597800	60352000	61165000	71656000	77662000
AAAEPEAATDSPAAIFK	DAAVSVAKPSSDEKKAAAEPEAATDSPAAI	AEPEAATDSPAAIFKTDESKTEKEVKPAEV	17	0	1658.82	tr|T5ACK0|T5ACK0_OPHSC	2	1.44e-19	90.146	0	0	1657900	1511200	2319100	1715000	1355600	2747800	0	1417000	0	0	516150	0	0	0
AAAFASHEER	KTTLASVPLASIGARAAAFASHEEREMTRL	SIGARAAAFASHEEREMTRLVSAAANVTLQ	10	0	1087.5	tr|T5ADB0|T5ADB0_OPHSC	3	0.023718	31.185	0	0	0	0	0	72965	0	0	0	0	0	0	0	0	0	1019000
AAAFVEQEKEDEKER	TLRGPESAVQSLASKAAAFVEQEKEDEKER	AAAFVEQEKEDEKERGFTLTFDFPQKYANH	15	2	1777.85	tr|T5AKL5|T5AKL5_OPHSC	3	0.0014208	38.337	0	0	0	0	0	0	0	0	0	0	1228000	1733900	0	0	0	0
AAAGDDYLTITSLSVR	RHSQRLDARVARDSRAAAGDDYLTITSLSV	AAGDDYLTITSLSVRQVFGALGITGTREKT	16	0	1651.84	tr|T5ADC3|T5ADC3_OPHSC	2	9.84e-13	85.288	1270900	0	955530	4441000	0	0	0	0	865710	0	0	986280	2881600	3315700	2737800	2745200
AAAGEAVSLDHVK	TVWALHETLVSLVGKAAAGEAVSLDHVKGV	GKAAAGEAVSLDHVKGVTTAGDIKAWGTVT	13	0	1266.66	tr|T5AHB4|T5AHB4_OPHSC	2;3	2.53e-51	164.85	1299200000	1897900000	761710000	1551900000	502400000	454690000	528120000	328370000	551160000	302590000	837170000	701570000	1082700000	977690000	1138600000	1137600000
AAAGNTEDLAK	ARRAAEHQASQTSAKAAAGNTEDLAKDNYG	TSAKAAAGNTEDLAKDNYGDALPKTKIEAE	11	0	1059.52	tr|T5AIX5|T5AIX5_OPHSC	2	0.0064649	59.153	0	0	0	0	0	0	0	0	0	0	0	764000	0	0	0	0
AAALAAGFPNTAGAYSVNR	RDLQVSDGKAAYKLRAAALAAGFPNTAGAY	AAGFPNTAGAYSVNRFCSSGLKATADIAHA	19	0	1820.92	tr|T5A195|T5A195_OPHSC	2	0.00041539	57.836	0	0	0	0	1074300	441790	227900	393390	0	0	0	0	0	0	0	0
AAALAELTWSGNR	EQVDDSVISGKMWPRAAALAELTWSGNRHP	PRAAALAELTWSGNRHPETGKKRTTAFTQR	13	0	1358.69	tr|T5A6P2|T5A6P2_OPHSC	2	0.00017267	74.162	0	0	0	3191700	0	5702000	0	2233100	1825500	0	0	0	0	0	0	1070600
AAALAELTWSGNRHPETGK	EQVDDSVISGKMWPRAAALAELTWSGNRHP	AELTWSGNRHPETGKKRTTAFTQRILNFRE	19	1	2008.01	tr|T5A6P2|T5A6P2_OPHSC	3	0.01088	19.819	0	0	0	2219200	0	0	0	0	0	0	1966000	1671600	0	0	0	0
AAALALQQQDGIFSGLK	PRADISQPDMIKIKRAAALALQQQDGIFSG	ALALQQQDGIFSGLKRTDEPGTTEAHLIEM	17	0	1729.94	tr|T5AFZ2|T5AFZ2_OPHSC	2	4.65e-23	96.103	0	0	0	0	229900	189860	0	0	0	106470	0	0	0	0	0	0
AAAMEAPPPTLK	SGFFGSFFAAKNKKRAAAMEAPPPTLKASG	KKRAAAMEAPPPTLKASGTLSERENIEVEV	12	0	1195.63	tr|T5ACQ6|T5ACQ6_OPHSC	2	0.024867	35.511	0	0	0	0	0	0	0	2181300	0	0	0	0	0	0	0	0
AAAPAMPQQAAQTQPPSSR	DLHVDQSIWGIGSSKAAAPAMPQQAAQTQP	AMPQQAAQTQPPSSRKMMSLEEVEAAMRAQ	19	0	1906.93	tr|T5AC66|T5AC66_OPHSC	2;3	7.42e-63	116.51	0	0	0	0	0	0	0	5229900	0	0	0	0	0	0	0	0
AAAPCVVFLDELDSIAK	GESESNIRDIFDKARAAAPCVVFLDELDSI	APCVVFLDELDSIAKARGGSVGDAGGASDR	17	0	1817.92	tr|T5A7X9|T5A7X9_OPHSC	2	5.96e-15	81.431	0	0	0	0	0	85848	0	99169	517650	665590	0	0	0	0	0	10672
AAAPEWTIEK	______________________________	______________________________	10	0	1114.57	tr|T5A9D5|T5A9D5_OPHSC	2	0.00052471	86.67	475540000	337580000	489260000	518360000	193290000	336650000	278390000	192460000	503770000	256770000	429410000	425350000	130360000	127850000	56295000	121620000
AAAPLPNIAPR	RKDPRDDESSSEEGRAAAPLPNIAPRASAG	EEGRAAAPLPNIAPRASAGSNTSARLGKAT	11	0	1089.63	tr|T5AK80|T5AK80_OPHSC	2	0.0051776	59.245	0	0	0	1497600	921170	0	0	4756500	0	3157000	600470	0	0	0	0	0
AAAQNIIPSSTGAAK	KTVDGPSGKDWRGGRAAAQNIIPSSTGAAK	AAAQNIIPSSTGAAKAVGKVIPDLNGKLTG	15	0	1398.75	tr|T5AFQ7|T5AFQ7_OPHSC	2;3	1.97e-39	129.89	266600000	366900000	260190000	272140000	201630000	229380000	240560000	292860000	112090000	124430000	128900000	159810000	282800000	313520000	263560000	299620000
AAATLHYVDNNAPLEGK	GAKEMAYHPILAAGKAAATLHYVDNNAPLE	ATLHYVDNNAPLEGKLNVLIDAGAEWDNYA	17	0	1782.89	tr|T5AA19|T5AA19_OPHSC	3	0.0081164	21.841	0	0	3453700	1836600	0	3093100	0	0	1180600	0	2170100	0	5248200	4447400	5623300	5443500
AAAVTALAK	RYIYNRVVLENAIVRAAAVTALAKFGVGQK	ENAIVRAAAVTALAKFGVGQKDPDVKASVK	9	0	814.491	tr|T5AQ41|T5AQ41_OPHSC	2	0.0417	58.815	0	0	0	0	0	0	0	1013000	0	0	0	0	0	0	0	0
AADCPDPQEQTCR	PAAGKCFSCGEMGHRAADCPDPQEQTCRYC	HRAADCPDPQEQTCRYCKQPGHIVRDCPDK	13	0	1546.61	tr|T5AAS6|T5AAS6_OPHSC	2	0.0012605	66.595	0	0	0	867170	213860	256260	0	0	0	0	0	0	273940	442680	542110	603160
AADEGQQHGTQNETLQR	AENEKLEGAIKDCKKAADEGQQHGTQNETL	DEGQQHGTQNETLQRRVQLLEDEAEEADKT	17	0	1881.86	tr|T5A750|T5A750_OPHSC	2;3	1.67e-56	148.57	16018000	0	1930800	1729700	1656200	2707000	7405500	0	0	5234200	591180	551970	1827900	1519200	1228600	1212300
AADIVVNEIK	NDLGGSFKGEGNSNKAADIVVNEIKAAGGK	GNSNKAADIVVNEIKAAGGKAVANYDSVEV	10	0	1070.6	tr|T5A5C0|T5A5C0_OPHSC	2	0.00060986	85.676	0	48702000	24194000	29175000	37625000	31676000	7137400	41340000	61453000	22093000	45484000	63788000	20371000	20186000	18638000	17014000
AADKDAPSPLVEPMYWSYPER	LRHRLIPYLHTMNARAADKDAPSPLVEPMY	PSPLVEPMYWSYPERKEAYAFPNQYMFGSE	21	1	2421.13	tr|T5AKV5|T5AKV5_OPHSC	3	1.06e-21	80.156	0	0	0	0	0	413410	0	1205400	0	0	0	0	0	0	0	0
AADLILGADSPALK	HEYAPIAGLPEFTSKAADLILGADSPALKE	KAADLILGADSPALKEKRATSLQTISGTGA	14	0	1353.75	tr|T5AKA8|T5AKA8_OPHSC	2	9.53e-08	81.865	0	0	3499000	4477900	8351600	8071200	4483100	12894000	6059300	1928300	4390700	3210200	0	0	0	2651800
AADQSSGGAETWEFR	RDYSRQTGEDWVEPKAADQSSGGAETWEFR	AADQSSGGAETWEFRWTDGRDGGATQGPFD	15	0	1610.7	tr|T5AK88|T5AK88_OPHSC	2	1.48e-11	82.171	0	0	0	863360	798950	0	1967300	0	0	0	0	0	0	0	0	0
AADSDLNIPALQK	SGVDVNGEPMGEGVRAADSDLNIPALQKRG	VRAADSDLNIPALQKRGHQRKGSEYDGSEY	13	0	1354.71	tr|T5A565|T5A565_OPHSC	2	0.011806	38.303	0	0	0	0	397570	0	0	544560	0	0	0	0	0	510960	157090	296730
AADVGSSSPAKPQIASR	STAIDDTRTSKPRKRAADVGSSSPAKPQIA	DVGSSSPAKPQIASRTDPTRWRMKDDDSRH	17	1	1640.85	tr|T5AEQ4|T5AEQ4_OPHSC	3	0.00034706	52.372	0	0	0	0	1828300	1092000	0	1481700	1673000	0	0	0	852310	0	1078300	842270
AAEAAEAAALEQGAQGEPSVAAEAK	KREEKERKRAAKAAKAAEAAEAAALEQGAQ	EQGAQGEPSVAAEAKVVDEPKAQDEASAAG	25	0	2339.12	tr|T5A7W0|T5A7W0_OPHSC	3	1.68e-07	33.425	0	0	517700	0	671030	0	0	0	0	0	0	0	0	943440	0	520750
AAEAAEKPLVDGK	NVSGAVVGVGQTFEKAAEAAEKPLVDGKHE	EKAAEAAEKPLVDGKHEKGGVDGAVTPQEV	13	1	1297.69	tr|T5A1V8|T5A1V8_OPHSC	3	0.0067195	32.933	0	0	0	751950	0	529230	0	0	0	0	0	0	286130	777940	0	1462200
AAEAKPTVAAR	PEGQKALQSKPAEDKAAEAKPTVAARDSKT	AEDKAAEAKPTVAARDSKTPESKTADSPVD	11	1	1083.6	tr|T5AFH5|T5AFH5_OPHSC	2;3	0.024265	54.982	0	0	0	0	0	0	1096800	749900	0	0	0	0	0	0	0	0
AAEDGLFSPNLISPEVVAALPEGYK	______________________________	LISPEVVAALPEGYKLRALRKSDRDTGFLE	25	0	2586.32	tr|T5A9P2|T5A9P2_OPHSC	3	4.96e-10	43.162	0	0	0	0	0	0	0	155030	0	0	0	0	0	0	0	0
AAEIGHIAELLNATLDPSQHR	______________________________	IAELLNATLDPSQHRKAEAALKQEATKPQY	21	0	2255.17	tr|T5AAX6|T5AAX6_OPHSC	3	1.4e-64	111.65	0	0	156160	339080	636670	495370	293280	219480	525030	0	195690	653300	0	0	0	0
AAEILQR	DRVLIKIAATWEGIKAAEILQRDHGINCNL	AATWEGIKAAEILQRDHGINCNLTLMFSPV	7	0	799.455	tr|T5A5T7|T5A5T7_OPHSC	2	0.0034691	129.96	2383700	2242000	0	1466000	2984200	5679300	5182800	5127100	4412500	2443800	5937200	6396700	0	0	0	3279200
AAELDPGNPHIK	SCNNQIADALDAYQRAAELDPGNPHIKARL	YQRAAELDPGNPHIKARLQLLRSGGSAPTA	12	0	1260.65	tr|T5AHV9|T5AHV9_OPHSC	2;3	0.0095298	38.776	3482800	0	0	2581300	660510	0	743330	0	0	0	0	0	0	0	0	0
AAELSPSFR	NVNADEAAVFGAGFRAAELSPSFRVKEIKI	FGAGFRAAELSPSFRVKEIKISEGPMYQAG	9	0	976.498	tr|T5ANC1|T5ANC1_OPHSC	2	0.017317	66.073	0	0	0	0	0	0	0	0	0	1769600	0	0	0	0	0	0
AAENKFESDVHR	GGIGYYLYSAGGNAKAAENKFESDVHRASA	NAKAAENKFESDVHRASASIKSQLPGSSPN	12	1	1401.66	tr|T5AQG1|T5AQG1_OPHSC	3	0.0040592	42.031	24859000	2611600	0	0	1249300	2852700	2527200	0	0	13584000	0	0	0	0	3926000	1062600
AAESAPAQSLPSRPAK	______________________________	AESAPAQSLPSRPAKQPKDKGPKGPKGPKN	16	1	1579.83	tr|T5A7Q8|T5A7Q8_OPHSC	2;3	0.00093652	50.354	837190	0	1167400	1607500	1695500	0	597330	4729700	2422500	19758000	0	0	0	1008500	0	717910
AAESPVILGWK	YAEWKVRKLRTQLKKAAESPVILGWKSSGL	QLKKAAESPVILGWKSSGLDTRIEKFLTGG	11	0	1169.64	tr|T5AEX7|T5AEX7_OPHSC	2	0.0088708	52.716	0	0	0	0	0	1150900	0	0	0	0	0	0	0	0	0	0
AAEVSMPIR	NHSSHDSAVRPTSSRAAEVSMPIRSAAKPR	RPTSSRAAEVSMPIRSAAKPREATEGLAAM	9	0	972.506	tr|T5ALZ8|T5ALZ8_OPHSC	2	0.00093007	86.953	0	0	0	0	0	0	0	615420	0	0	0	0	0	0	0	0
AAEVVDILTK	PQVQFGAVIVGNSDRAAEVVDILTKKLINH	GNSDRAAEVVDILTKKLINHVLNVEPEPES	10	0	1057.6	tr|T5AJC9|T5AJC9_OPHSC	2	0.0043266	73.985	150430	1869100	0	12326000	14969000	10191000	10406000	11463000	0	853820	6563100	2768500	0	0	0	31131000
AAEVVQGAITGK	HSATYTLVAKNILSRAAEVVQGAITGKPAH	LSRAAEVVQGAITGKPAHINKLREISAAEV	12	0	1142.63	tr|T5A8U4|T5A8U4_OPHSC	2	8.52e-15	121.83	0	0	0	15093000	3879500	1861800	2826000	5891100	1109700	1664200	5640100	8562100	7732800	9914100	7363000	9729800
AAEVVQGAITGKPAHINK	HSATYTLVAKNILSRAAEVVQGAITGKPAH	VVQGAITGKPAHINKLREISAAEVQEWRAT	18	1	1803	tr|T5A8U4|T5A8U4_OPHSC	3	1.54e-08	65.716	0	0	0	2358200	3116100	0	3387600	2222700	8784700	4900100	0	14591000	0	0	0	0
AAFDALFIQFYNNPR	PTDAANFKMQGMIQKAAFDALFIQFYNNPR	AAFDALFIQFYNNPRCNAASKDGFNLDEWV	15	0	1785.88	tr|T5AK75|T5AK75_OPHSC	2	5.18e-39	120.68	0	0	0	0	0	214120	0	0	0	0	425570	377000	0	0	0	0
AAFDAQGVPSELDGER	KYPAPGEPDVARTIKAAFDAQGVPSELDGE	AFDAQGVPSELDGERGWDHGLYIPMMLVNP	16	0	1660.77	tr|T4ZY06|T4ZY06_OPHSC	2	0.0043581	37.968	0	0	0	1399300	0	0	0	0	0	0	0	0	0	0	0	0
AAFFAQDGQDRPAR	PVMSESSDPAMNPERAAFFAQDGQDRPARG	RAAFFAQDGQDRPARGPDPDRQPRAHRPMT	14	1	1548.74	tr|T5ABP4|T5ABP4_OPHSC	3	0.0051866	32.275	0	0	0	0	612160	808640	0	1665900	0	0	0	0	0	0	0	0
AAGCYTTSQR	DEADEEDVVDVLEGRAAGCYTTSQRGKNCH	VLEGRAAGCYTTSQRGKNCHSNQCPGNSQC	10	0	1113.49	tr|T5AGZ2|T5AGZ2_OPHSC	2	8.14e-06	111.95	4734600	0	0	0	0	0	2273600	0	0	0	0	0	0	0	0	0
AAGDKVESVITPR	KPASVVKTFEENSWKAAGDKVESVITPRAK	WKAAGDKVESVITPRAKVQEASNLVDVLCN	13	1	1341.73	tr|T5ADI9|T5ADI9_OPHSC	2	0.0009813	73.499	0	0	0	0	1594600	0	0	420630	0	0	0	0	0	0	0	0
AAGEDKEIWITESGWPVSGK	NGSFLFNDAIRRIQKAAGEDKEIWITESGW	KEIWITESGWPVSGKDSNKAVASIENAETY	20	1	2159.05	tr|T4ZZF7|T4ZZF7_OPHSC	3	0.0023093	30.094	0	0	0	0	3134000	1085500	524520	1348300	0	0	0	557080	0	0	0	0
AAGGIDLFLAGIGEDGHVAFNEPGSSLASR	PNLEAECVAYEDAIKAAGGIDLFLAGIGED	GHVAFNEPGSSLASRTRVKTLAYDTILANS	30	0	2927.44	tr|T5ADX9|T5ADX9_OPHSC	3	1.46e-21	43.992	0	0	0	335100	0	138050	0	256810	0	0	0	0	0	0	0	0
AAGLESQVIIPDDPK	______________________________	AAGLESQVIIPDDPKYTVRLQSYFDNGSKL	15	0	1551.81	tr|T5A759|T5A759_OPHSC	2	0.032003	26.118	661210	0	0	804410	0	0	1667500	765360	0	0	0	505340	812880	604380	0	0
AAGSINAIQDR	ASRAAQQLQLQYGMRAAGSINAIQDRMGQP	YGMRAAGSINAIQDRMGQPLPQTQQPPGQP	11	0	1114.57	tr|T5AFF3|T5AFF3_OPHSC	2	7.26e-10	142.92	0	0	6305500	7566700	3120500	2684000	10506000	3936300	0	0	2869400	2048800	918870	1032300	1032200	870920
AAGTGEAYADIIECAER	DRCGTDIYCYFGVWKAAGTGEAYADIIECA	GTGEAYADIIECAERRAKPPDEEAVSDTSL	17	0	1795.8	tr|T5AM36|T5AM36_OPHSC	2	1.56e-07	73.848	0	0	0	0	0	0	0	0	1214800	0	0	494000	0	0	0	0
AAGTQWVER	TATAPRFMLEELRLKAAGTQWVERRWARDG	EELRLKAAGTQWVERRWARDGKLWTSGTLL	9	0	1016.5	tr|T5AQF6|T5AQF6_OPHSC	2	0.032232	60.59	0	0	0	0	0	0	0	0	0	0	1532500	0	0	0	0	0
AAGVGSGAGVYSTSEVEAIVK	GKPVGFLGSAQEVMRAAGVGSGAGVYSTSE	GAGVYSTSEVEAIVKSFREGLAVFKFTDRF	21	0	1950.99	tr|T5AL96|T5AL96_OPHSC	2	7.38e-05	56.139	0	0	748750	927450	0	1620700	639370	690430	0	0	805670	895510	1650900	2312200	2265200	960110
AAGVSDYQATLAFATK	SAPCVADAYVQYAVRAAGVSDYQATLAFAT	AGVSDYQATLAFATKKKIRLVIRNTGHDYF	16	0	1612.81	tr|T5A763|T5A763_OPHSC	2	0.00010026	64.55	0	0	0	369100	998810	2351500	785700	2230200	0	0	0	0	0	0	0	0
AAHESNSVQEMTMSCFEPNNQMVK	HFPLVAYAPVISAAKAAHESNSVQEMTMSC	EMTMSCFEPNNQMVKCDPRHGKYMATCLLY	24	0	2768.17	tr|T5AAG8|T5AAG8_OPHSC	3	2.9e-11	46.353	0	0	0	0	0	0	0	915700	0	0	0	0	0	0	0	0
AAICCAAQTTPK	GTIASPKVKQLSDGKAAICCAAQTTPKGEM	DGKAAICCAAQTTPKGEMYWPPAEPKSLST	12	0	1290.61	tr|T5APB8|T5APB8_OPHSC	2	0.0022954	61.353	0	0	0	0	430430	0	855280	818410	1661800	0	0	871190	1017700	964710	1612400	998570
AAIDAFGR	VGVKASAEDGDAVVKAAIDAFGRIDIVVNN	DGDAVVKAAIDAFGRIDIVVNNAGILRDKA	8	0	819.424	tr|T5A5C0|T5A5C0_OPHSC	2	0.0068381	97.602	0	0	0	0	0	0	0	2847400	0	0	0	0	0	0	0	0
AAIFDHASYGR	DESQRVEATSNKSGKAAIFDHASYGRGTPL	KSGKAAIFDHASYGRGTPLTPNAYARLVKL	11	0	1206.58	tr|T5AEU6|T5AEU6_OPHSC	2;3	0.0013638	74.464	0	0	0	0	0	0	920420	3183300	0	0	0	0	0	0	0	0
AAIGTDTIEDIWWR	VQSNKKRYADASDYRAAIGTDTIEDIWWRP	RAAIGTDTIEDIWWRPTLAQSWKMWHELGH	14	0	1645.81	tr|T5A5D4|T5A5D4_OPHSC	2	5.77e-30	122.47	0	0	0	0	174050	540820	53541	0	883710	0	1817400	362710	0	0	0	0
AAIGTDTIEDIWWRPTLAQSWK	VQSNKKRYADASDYRAAIGTDTIEDIWWRP	IEDIWWRPTLAQSWKMWHELGHHRQHTETW	22	1	2557.3	tr|T5A5D4|T5A5D4_OPHSC	2;3	2.82e-92	121.76	0	0	0	86309	1421700	982500	509670	0	30193000	24756000	20082000	28945000	0	504930	0	0
AAINSASFTGIR	LANELAGQATLDGVRAAINSASFTGIRKKP	GVRAAINSASFTGIRKKPTVTMWGYSGGSL	12	0	1206.64	tr|T5A8G8|T5A8G8_OPHSC	2	3.48e-14	128.86	15297000	11667000	15399000	15719000	7230400	20688000	4814000	6404100	14617000	10847000	53603000	41065000	2152000	0	6297400	4445500
AAIRDPNPVVVLENELLYGQTFPMSEAAQKDDFVLPLGK	VVSPWSAEDAKGLLKAAIRDPNPVVVLENE	SEAAQKDDFVLPLGKAKVERTGKDLTIVTL	39	2	4284.21	tr|T5AH38|T5AH38_OPHSC	4	1.72e-69	65.847	0	0	0	0	0	0	0	300220	0	120040	0	0	0	0	0	0
AALAEGGMVR	VRHMKTVNRQIAQAKAALAEGGMVRIRELA	IAQAKAALAEGGMVRIRELARELEVDAELL	10	0	973.501	tr|T5AHM3|T5AHM3_OPHSC	2	0.023994	52.716	0	0	0	0	0	0	0	4995300	0	0	0	0	0	0	0	0
AALDPFMLATDVADYLVR	NGVLSTLTTNADRMRAALDPFMLATDVADY	DPFMLATDVADYLVRKGVPFRETHHISGRC	18	0	1980	tr|T5AC46|T5AC46_OPHSC	2	3.97e-52	110.38	0	0	47446	0	14952	0	0	127170	0	0	20720	0	0	0	0	0
AALDTQTTGADSAVSAK	AKANLDNSSKELEDKAALDTQTTGADSAVS	LDTQTTGADSAVSAKTEGSTPPASDGKTAG	17	0	1605.78	tr|T5AGW1|T5AGW1_OPHSC	2	4.4e-05	62.258	0	0	0	449340	492900	0	2007300	0	0	1721700	0	0	0	0	0	0
AALEEQLPSASPTSAK	QGLQTWVNFAIWELRAALEEQLPSASPTSA	ALEEQLPSASPTSAKDASLATACEWIMHAG	16	0	1598.82	tr|T5AQI6|T5AQI6_OPHSC	2	0.0005756	50.284	0	0	0	2158600	0	1667500	1792300	1419500	0	0	0	0	1612000	2033100	0	1758900
AALGNYDWR	GFNCTGYDNCFTVNRAALGNYDWRTEGPVA	CFTVNRAALGNYDWRTEGPVATLSSDWSGI	9	0	1064.5	tr|T5A668|T5A668_OPHSC	2	4.05e-05	124.08	0	0	0	0	12018000	14081000	0	10362000	0	0	4122300	1581700	15535000	0	0	0
AALGTGDTAAK	KYTWAKDNDDDGDAKAALGTGDTAAKRERI	GDAKAALGTGDTAAKRERIVRRAAKEFKNG	11	0	974.503	tr|T5A6V3|T5A6V3_OPHSC	2	1.93e-08	99.802	0	3550500	1465600	0	0	1167600	1966500	0	1675800	1499300	2681400	961370	3253300	3809200	1559500	4406200
AALGTQISGLAPILGK	GSIEDLVSDNSQHVRAALGTQISGLAPILG	ALGTQISGLAPILGKQETIDHLLPMFLQML	16	0	1508.89	tr|T5A782|T5A782_OPHSC	2	0.0032026	39.917	0	0	0	425590	0	599620	0	0	0	0	0	327450	0	647550	0	0
AALLAGVDTLAR	LRFAHKDIKFGVEGRAALLAGVDTLARAVA	EGRAALLAGVDTLARAVATTLGPKGRNVLI	12	0	1169.68	tr|T5AK78|T5AK78_OPHSC	2	0.0091813	45.161	0	0	0	0	0	5815100	0	0	0	0	0	3082700	0	0	0	0
AALNAAQR	RGPGAADRETVVRGKAALNAAQRSGGIIGT	ETVVRGKAALNAAQRSGGIIGTEKKYSSAN	8	0	813.446	tr|T5AE42|T5AE42_OPHSC	2	0.0094336	92.191	0	0	0	1819200	9104700	2524200	4604500	2759200	0	0	0	0	0	1238500	0	0
AALTVGNVLPLGEMPEGTVVSNVEEK	NEGMYTGQFIYAGKKAALTVGNVLPLGEMP	GEMPEGTVVSNVEEKIGDRGALGRTSGGYI	26	0	2652.37	tr|T5AMC7|T5AMC7_OPHSC	3	5.46e-26	73.649	0	0	374690	298690	950680	1146200	0	3562700	0	655380	324320	0	1005500	0	0	303640
AAMGDGVIPR	LELEIPREALSRQKRAAMGDGVIPRYRLIS	SRQKRAAMGDGVIPRYRLISAVYHHGKNAS	10	0	985.501	tr|T4ZWH9|T4ZWH9_OPHSC	2	0.00096623	81.296	0	0	0	0	0	0	0	1172500	0	0	0	0	0	0	0	0
AANEAGIEGVK	NFYKQGQLLPENFEKAANEAGIEGVKIRYQ	NFEKAANEAGIEGVKIRYQEGYDHSYFFIS	11	0	1057.54	tr|T5AB71|T5AB71_OPHSC	2	0.023866	41.427	0	0	0	0	0	570910	982860	0	0	0	0	0	0	0	0	0
AANIVNHYYSFR	AEAQDPKQAGLLKFRAANIVNHYYSFRFLE	KFRAANIVNHYYSFRFLESIPQWSHKLPHH	12	0	1453.71	tr|T5ANE0|T5ANE0_OPHSC	2	0.0018908	55.567	0	0	0	0	305340	0	0	0	0	557080	815370	0	0	0	0	0
AANPAYPLPGQIFK	PKYVAPTKKYSPGEKAANPAYPLPGQIFKE	KAANPAYPLPGQIFKEKPEAPVAAPTHAVK	14	0	1485.8	tr|T5AKA2|T5AKA2_OPHSC	2	0.0015096	52.579	0	0	0	0	1626400	5803900	0	2399800	0	0	0	0	0	544050	0	0
AANVANIEESGDK	YARLDQLPELEEFLRAANVANIEESGDKAY	LRAANVANIEESGDKAYEEGFFEASKIFYT	13	0	1316.62	tr|T5AFP4|T5AFP4_OPHSC	2	0.027286	40.589	0	0	0	0	0	0	0	0	0	0	0	0	0	0	0	0
AANVEVEPIWTTIFAQALEGK	DGLEITADKLQNLIKAANVEVEPIWTTIFA	EPIWTTIFAQALEGKDVKDLLVNVGSGGGA	21	0	2286.19	tr|T5ANZ8|T5ANZ8_OPHSC	2;3	1e-76	123.76	991090	1032900	0	1269200	1414400	615380	875070	3018400	3216200	1662700	1464600	2056000	447720	0	0	282300
AANVNKPTDIK	______________________________	______________________________	11	1	1169.64	tr|T5AED7|T5AED7_OPHSC	2	3.94e-09	116.52	15543000	7063600	47467000	48198000	43759000	29646000	30187000	38035000	14226000	16892000	7731300	18960000	67750000	57434000	60490000	52182000
AAPDLDDEADKK	VFGDKFYHKLHRRSRAAPDLDDEADKKHFF	RSRAAPDLDDEADKKHFFMTQAAEIAHTNL	12	1	1286.6	tr|T5A5D4|T5A5D4_OPHSC	3	0.03267	20.124	0	0	0	0	0	0	0	0	0	0	0	0	0	0	0	669470
AAPKPAAAPK	PALTNTAPKKPEQPKAAPKPAAAPKPAAAP	PEQPKAAPKPAAAPKPAAAPAAADAEEDAP	10	1	920.544	tr|T5A6C3|T5A6C3_OPHSC	2	0.0028544	84.743	2321600	0	3741000	872400	3644500	4629400	0	0	0	0	0	0	504050	0	0	782890
AAPLEASQYTSNR	LVGDVGALGDWNPEKAAPLEASQYTSNRPL	EKAAPLEASQYTSNRPLWRGTLSLKAGQVV	13	0	1406.68	tr|T5AF78|T5AF78_OPHSC	2	0.0018461	60.434	0	0	0	0	0	0	0	0	0	0	0	0	2871600	2606200	2674800	3668200
AAPLEASQYTSNRPLWR	LVGDVGALGDWNPEKAAPLEASQYTSNRPL	PLEASQYTSNRPLWRGTLSLKAGQVVRYKY	17	1	1959	tr|T5AF78|T5AF78_OPHSC	2;3	1.85e-05	60.918	2796500	8975800	23804000	7842300	365050	3853800	0	1969800	0	0	2259600	1999400	33120000	28646000	31921000	37048000
AAPLPSHILIIGATGNIGK	______________________________	PSHILIIGATGNIGKYITNSVLQAKPSFPK	19	0	1842.07	tr|T5AJB7|T5AJB7_OPHSC	2	1.78e-42	103.75	0	0	0	536370	163280	0	0	124250	0	0	257600	329960	0	0	0	127660
AAPPPSQAPAQDTEGGEAGPSK	PGQPDVGKGGGGQDKAAPPPSQAPAQDTEG	APAQDTEGGEAGPSKKALKKAEAKAKKEAD	22	0	2061.96	tr|T5AIX5|T5AIX5_OPHSC	3	0.0011838	20.657	2930300	0	0	0	0	0	0	0	910760	1422500	0	585820	0	0	0	0
AAPPPSQAPAQDTEGGEAGPSKK	PGQPDVGKGGGGQDKAAPPPSQAPAQDTEG	PAQDTEGGEAGPSKKALKKAEAKAKKEADK	23	1	2190.06	tr|T5AIX5|T5AIX5_OPHSC	3	1.72e-07	46.578	0	0	0	837250	0	0	0	0	0	4486800	0	0	0	0	0	0
AAPPSAFSTAR	GVFRSTPLESIAPYRAAPPSAFSTARNASG	APYRAAPPSAFSTARNASGGAQLLSDPAPV	11	0	1074.55	tr|T5A9Y7|T5A9Y7_OPHSC	2	0.0012156	75.378	0	0	477850	601370	1599400	3907100	0	1801000	4508300	2945300	2846600	2692700	2285300	1569900	1190700	1951800
AAPSSGGLEAVFSELNK	PGPPPVLEVKSKTSRAAPSSGGLEAVFSEL	PSSGGLEAVFSELNKGAAVTAGLRKVDKSE	17	0	1675.84	tr|T4ZYP2|T4ZYP2_OPHSC	2	8.14e-08	74.76	0	0	961790	831210	0	275290	0	597530	0	0	0	255150	359430	36583	28238	48437
AAQAALNQFK	STVRTFYEGRGEQQKAAQAALNQFKEDPDA	GEQQKAAQAALNQFKEDPDAWLMVDKILSD	10	0	1060.57	tr|T4ZX30|T4ZX30_OPHSC	2	6.37e-06	108.7	0	0	0	788360	1648500	1355400	1471200	0	0	0	0	0	3049800	3168500	0	3073800
AAQAITTLNR	PCSVQAANASTNAGRAAQAITTLNRQWYSI	TNAGRAAQAITTLNRQWYSISTGIYDDAWW	10	0	1057.59	tr|T5A7Q9|T5A7Q9_OPHSC	2	6.93e-06	109.71	0	0	0	3504800	0	0	0	0	0	0	0	0	0	0	0	0
AAQAQASQDAR	EQAVVQPISQDYGAKAAQAQASQDARVAEE	YGAKAAQAQASQDARVAEEEEGGEPEAEPE	11	0	1115.53	tr|T5AFN2|T5AFN2_OPHSC	2	0.0025397	66.692	1446500	536830	0	272810	0	0	0	0	0	0	168420	209200	0	0	0	0
AAQLAANPVK	KKAEKTAKLEAKKSRAAQLAANPVKEKKAK	AKKSRAAQLAANPVKEKKAKEKKEEVVVPD	10	0	981.561	tr|T5A8W0|T5A8W0_OPHSC	2	0.0013556	80.229	5105700	0	0	2052900	1977200	1184300	1679600	3064600	743060	4333600	2714300	2201600	2715800	3341500	3119200	3503500
AAQLGIPTPAFSTALSWFDGYR	AIHKAQPGWRDVVAKAAQLGIPTPAFSTAL	TPAFSTALSWFDGYRTKDLPANLLQAQRDY	22	0	2368.19	tr|T5ARB6|T5ARB6_OPHSC	2;3	1.03e-93	118.13	0	0	167640	771590	1746800	510850	248060	1444300	0	48810	1880400	0	0	0	0	0
AAQSLTPVLLELGGQNPAFVTR	VFTGGKKTGAIIATKAAQSLTPVLLELGGQ	VLLELGGQNPAFVTRNADVKLAARRLLWQK	22	0	2281.24	tr|T5AHH7|T5AHH7_OPHSC	3	0.0063866	16.06	0	0	0	407070	370090	299540	116980	312810	0	0	0	0	0	0	0	0
AAQVASQTLSR	RAMLGDSNLESRLRRAAQVASQTLSRPQVA	RLRRAAQVASQTLSRPQVAQQARGFSTLGR	11	0	1130.6	tr|T4ZX60|T4ZX60_OPHSC	2	0.0148	47.603	0	0	0	0	0	0	0	145970	0	0	0	0	0	0	0	0
AASAFLGGHEK	______________________________	______________________________	11	0	1086.55	tr|T5A5Q7|T5A5Q7_OPHSC	2	0.0012097	90.108	0	0	0	2133700	6562700	10168000	6425500	5632200	6924300	11632000	6664900	10811000	0	0	0	0
AASEASAAPPEVLWAQR	______________________________	SEASAAPPEVLWAQRSSVSDPSKNFIYLTL	17	0	1752.88	tr|T4ZZR7|T4ZZR7_OPHSC	2	1.97e-26	99.215	869820	0	0	0	0	0	1395400	769930	0	0	595590	0	0	0	175920	21270
AASEVASTELPPTHPIR	DRRKDSADKSLEAYKAASEVASTELPPTHP	SEVASTELPPTHPIRLGLALNFSVFYYEIL	17	0	1774.92	tr|T5A5M8|T5A5M8_OPHSC	2;3	0.00081017	36.847	0	0	0	1478000	2579400	5333600	1565700	5462800	0	0	0	0	0	1511400	0	0
AASGSASSASQSPALVAR	______________________________	GSASSASQSPALVARIEEKKAELENLKELR	18	0	1616.81	tr|T5AHL2|T5AHL2_OPHSC	2	3.99e-30	82.362	0	0	0	0	0	0	0	0	0	0	0	0	0	0	0	0
AASIPDSEALK	PGPVAPARLYAYDYKAASIPDSEALKGIEL	YDYKAASIPDSEALKGIELAGFSAGADFHT	11	0	1100.57	tr|T5AN48|T5AN48_OPHSC	2	0.0053742	57.96	0	4160800	0	0	603920	1222900	0	0	0	0	0	0	2448800	3128700	7969500	7258600
AASNALDGATR	NSSACAKDLVRTRQRAASNALDGATRAHRA	TRQRAASNALDGATRAHRASMQAKTPTGQA	11	0	1045.52	tr|T5A8F5|T5A8F5_OPHSC	2	0.0057427	55.549	897430	383510	511390	0	299800	258940	221610	0	0	0	0	0	0	0	0	0
AASPDGLGPQAVLLVAVQEAPFQQAIQYVR	FVDFQTTADINADVKAASPDGLGPQAVLLV	AVQEAPFQQAIQYVRPHGTIVCIGLPSNAK	30	0	3135.67	tr|T5A9I4|T5A9I4_OPHSC	3	3.18e-87	96.44	0	0	0	196180	0	0	0	0	96572	0	291430	471750	0	0	0	0
AASSDASNFMSDAQTYAAAQKR	______________________________	NFMSDAQTYAAAQKRPPGFPSSSSARPRGP	22	1	2290.03	tr|T5AN57|T5AN57_OPHSC	4	0.047881	7.5332	0	0	2504200	1415000	0	0	0	568510	0	0	0	0	0	0	0	0
AASVGLGADRPKPVTTPAAETK	PNQRHGPPGPAPDPKAASVGLGADRPKPVT	ADRPKPVTTPAAETKAPAPAPTARPPTNAP	22	2	2136.15	tr|T5A5L2|T5A5L2_OPHSC	3;4	5.03e-20	75.358	0	0	0	1223300	2162200	0	1184300	12829000	0	0	0	0	0	0	0	0
AATCDDYVAANPGEFR	GNPDVWGSDKTCAAKAATCDDYVAANPGEF	ATCDDYVAANPGEFRDAFWEINSIKVFQQG	16	0	1755.75	tr|T5AI64|T5AI64_OPHSC	2	3.63e-08	76.655	1082800	2921600	0	1901100	646180	1396100	781880	0	0	0	0	957700	1559300	1320300	979470	1479000
AATENMKPTGSTCQCGVR	CSCRARPAGECTCDRAATENMKPTGSTCQC	ENMKPTGSTCQCGVRPAGCGRKGALNPASS	18	1	1966.87	tr|T5AF75|T5AF75_OPHSC	3	1.65e-05	61.962	0	0	0	0	315750	0	0	5644700	0	672250	0	0	0	0	0	0
AATESVAGAGVCR	PDLQNLVGHLDTFARAATESVAGAGVCRKR	ARAATESVAGAGVCRKRGFFRGVGEYLGVS	13	0	1247.59	tr|T5A9W2|T5A9W2_OPHSC	2	0.0017604	61.65	0	0	0	0	466720	0	1876500	0	0	0	0	0	501630	0	0	1397000
AATINEEPPR	IQQLKNFIRHGKQARAATINEEPPRKTGSS	GKQARAATINEEPPRKTGSSPPQAPHPMAD	10	0	1096.55	tr|T5AKY9|T5AKY9_OPHSC	2	0.0015136	79.906	0	0	0	982550	1813600	800750	0	0	2927500	840730	0	0	938030	818300	3655400	1131900
AATLEADGIR	ISVPRLFNRFNSAIRAATLEADGIRGALSR	NSAIRAATLEADGIRGALSRHVINTKKANM	10	0	1015.53	tr|T5A643|T5A643_OPHSC	2	0.010508	61.962	0	0	0	578420	2369400	0	0	0	0	0	0	0	1153100	0	0	1306000
AATPPPPPAPPAPAPPAPAPPAPPVPAPR	EYCGASNRLSVYTKKAATPPPPPAPPAPAP	PPAPAPPAPPVPAPRAQNGRRNVHRRN___	29	0	2663.46	tr|T5ACE9|T5ACE9_OPHSC	3	8.25e-06	23.054	0	0	0	0	455390	3042200	0	0	0	0	0	0	0	0	0	0
AATQELGLNAK	RRAGPNYQEGLKNMKAATQELGLNAKTFGP	KNMKAATQELGLNAKTFGPEMHVSGIVPLA	11	0	1114.6	tr|T5AQT1|T5AQT1_OPHSC	2	8.81e-09	101.54	0	0	0	3136900	2317500	3004000	5563400	5651500	5775000	0	4248700	2819900	4433800	4673200	4245200	4166700
AATSLPGASR	AGTYINTEGRVQMTRAATSLPGASRTDWKI	VQMTRAATSLPGASRTDWKILRAAGEFLGA	10	0	929.493	tr|T5A9E5|T5A9E5_OPHSC	2	0.010708	69.598	0	0	0	0	0	0	0	0	0	0	0	0	0	0	0	0
AATSPADAALLSTLPDVVAEVVR	PLPGANLLALAVVHKAATSPADAALLSTLP	ALLSTLPDVVAEVVRRWLESPDVGVGERAA	23	0	2265.22	tr|T5ALC9|T5ALC9_OPHSC	3	0.018741	12.433	0	508050	0	0	0	0	0	262180	0	0	0	0	0	0	0	0
AATTSWVSEWSEAEGLK	ELAKASADIKDYCPRAATTSWVSEWSEAEG	TTSWVSEWSEAEGLKHLYVDTEYPTSATAT	17	0	1850.87	tr|T5AN48|T5AN48_OPHSC	2	1.08e-10	79.492	0	1344300	458300	438660	0	0	0	82938	0	0	0	0	763040	993700	973450	434230
AATVADDGNVVFYHGAPYK	KAVNAVAMKPQRPFRAATVADDGNVVFYHG	ADDGNVVFYHGAPYKFNHKTTLHRGFVLGA	19	0	1993.95	tr|T5AJV6|T5AJV6_OPHSC	3	0.0014409	30.107	0	0	0	0	1926100	0	0	0	0	0	0	0	0	0	0	0
AATVISVEPR	GGSFGELALMYNAPRAATVISVEPRCTLWA	YNAPRAATVISVEPRCTLWALDRVTFRRIL	10	0	1041.58	tr|T5ANJ5|T5ANJ5_OPHSC	2	0.0021942	78.516	0	0	0	0	0	0	513640	0	5172500	0	0	2446000	0	0	0	2097000
AAVAWEAGK	QRPLTFNSPQPITCKAAVAWEAGKDLSIED	QPITCKAAVAWEAGKDLSIEDVEVAAPKAH	9	0	901.466	tr|T5AA31|T5AA31_OPHSC	2	0.02137	64.265	0	0	0	0	1551900	0	0	0	0	0	0	0	0	0	0	0
AAVDCHPGRPVAIALDTK	HGSHEYHLSVIDNARAAVDCHPGRPVAIAL	DCHPGRPVAIALDTKGPEIRTGNTENDEDL	18	1	1889.98	tr|T5ABE2|T5ABE2_OPHSC	2;3;4	6.05e-145	184.76	0	0	0	5726300	468560	9079500	784010	28291000	0	649060	0	3799300	0	0	0	0
AAVDSGYADNSLQVGQTGK	LPLADALGAAVGASRAAVDSGYADNSLQVG	SGYADNSLQVGQTGKVVAPQLYMAVGISGA	19	0	1879.89	tr|T5AAV3|T5AAV3_OPHSC	2	1.9e-63	119.25	0	0	833950	885620	1091800	1215700	3075200	1018600	0	2051300	0	1123600	694550	710710	748670	560260
AAVEEGILPGGGTALLK	SEKKDRFVDALNATRAAVEEGILPGGGTAL	VEEGILPGGGTALLKASSQALNDIKTANFD	17	0	1594.89	tr|T5AK78|T5AK78_OPHSC	2	0.0026048	46.706	0	0	0	0	9285700	7485900	0	12594000	0	115470	64205	0	0	0	0	0
AAVENVSRPK	EMNGEVRQVTVVDKKAAVENVSRPKADVGD	VVDKKAAVENVSRPKADVGDSSQVGAPMSG	10	1	1069.59	tr|T5ACL2|T5ACL2_OPHSC	2;3	1.79e-05	118.33	9027500	0	18718000	3505300	7008700	1287500	3313300	0	0	2751000	3775900	11899000	0	2348700	0	6282100
AAVGTALAAK	WEVASYQRTTTVLDRAAVGTALAAKLPPSY	TVLDRAAVGTALAAKLPPSYRHKAVSVKNF	10	0	871.513	tr|T4ZXH4|T4ZXH4_OPHSC	2	0.00096623	81.296	0	0	0	0	0	0	0	1971800	0	0	0	1389100	2691400	2319600	3058800	4570500
AAVIVDNMCK	LDRGLAERETAIKRKAAVIVDNMCKLVDDP	AIKRKAAVIVDNMCKLVDDPNIVAPFLPKM	10	0	1119.54	tr|T5A853|T5A853_OPHSC	2	0.024348	53.968	0	0	0	0	0	0	0	2057900	0	0	0	0	0	0	0	0
AAVLPSTETSSSER	RSFADQKKPRPDASKAAVLPSTETSSSERS	KAAVLPSTETSSSERSPSPASFGKIKTRPV	14	0	1433.7	tr|T5ACE8|T5ACE8_OPHSC	2	1.34e-10	91.855	0	0	0	1223500	985040	0	0	0	0	0	0	0	1344200	1139900	1635000	1746700
AAVLPTASAVAAAATGAVAAPDVASDGR	FDLFGELMRFATVQRAAVLPTASAVAAAAT	ATGAVAAPDVASDGRRPILRDMQELGCAFE	28	0	2450.28	tr|T5ABI2|T5ABI2_OPHSC	3	9.11e-08	32.434	0	0	0	0	342170	0	0	0	0	0	0	0	0	0	0	0
AAVVPLDGEQDK	TAVQGADKTLQALGKAAVVPLDGEQDKTGG	LGKAAVVPLDGEQDKTGGLWRFDSDKASKA	12	0	1240.63	tr|T5AAX2|T5AAX2_OPHSC	2	0.00013874	79.986	0	0	0	0	1526800	2943000	1093800	0	0	0	1436700	1242300	0	0	0	0
AAWVPGNSSAPCDSDTGYK	ENYTSFEDCRAKHYKAAWVPGNSSAPCDSD	PGNSSAPCDSDTGYKLENCGTIAYCMQYDI	19	0	1981.85	tr|T5A9R1|T5A9R1_OPHSC	2;3	6.18e-44	106.17	0	0	709690	646140	0	868450	0	299430	61017000	15686000	20352000	54056000	0	0	0	0
AAYAFNNPLK	AIFPHKGSLSSATVKAAYAFNNPLKLLSAP	SATVKAAYAFNNPLKLLSAPKATEKLSGVP	10	0	1107.57	tr|T5AJ36|T5AJ36_OPHSC	2	0.015843	68.787	0	0	0	26440000	0	0	0	0	0	0	16952000	11453000	8634100	0	0	656590
AAYFNAPSSQR	AKVSSTVASSRRKSRAAYFNAPSSQRRVNM	RKSRAAYFNAPSSQRRVNMSAPLSKELREK	11	0	1210.57	tr|T5A7B9|T5A7B9_OPHSC	2	4.62e-09	105.1	14796000	0	7743400	19870000	9102700	4316000	7464400	13491000	5946700	28459000	15597000	11553000	13143000	14969000	13591000	14835000
AAYSYQFDALR	VAEAQLSNITREKVKAAYSYQFDALREHCE	EKVKAAYSYQFDALREHCEKVAIIAGYGKH	11	0	1303.62	tr|T5AHK2|T5AHK2_OPHSC	2	0.0024176	67.563	0	0	1523300	1057000	0	1088700	0	752220	771350	0	1401700	1053200	0	1120700	1304100	0
ACALMTTDEIISLAGVDAMTLPAEVLR	AQQYYRQHGIPTKVKACALMTTDEIISLAG	LAGVDAMTLPAEVLRELASLTDSQEGLEAR	27	0	2860.44	tr|T5AF35|T5AF35_OPHSC	3	9.14e-121	115.88	0	0	0	0	0	0	0	144370	0	0	0	0	52368	0	0	32778
ACAQSGTHYLDCTGEVPWVAR	TTVGPYCRYGESVFKACAQSGTHYLDCTGE	THYLDCTGEVPWVARMIKKYEDVAQGSGAI	21	0	2377.06	tr|T5A988|T5A988_OPHSC	3	4.49e-05	38.577	0	0	0	768220	1661000	2721600	0	1523700	790330	0	1594900	1671900	750390	493360	0	1098900
ACDEIGLMVVQDMPSLPDDANR	MVRKHIKVEPDLFYRACDEIGLMVVQDMPS	MVVQDMPSLPDDANRLPNDAQQNEFERQLQ	22	0	2445.1	tr|T5AB96|T5AB96_OPHSC	3	0.001399	19.897	0	0	0	0	0	0	0	303130	0	0	0	0	0	0	0	0
ACEGLEGGLSR	DADPDSFAGWENLIKACEGLEGGLSRNSSP	NLIKACEGLEGGLSRNSSPQALSAFRDAYD	11	0	1147.53	tr|T4ZZU2|T4ZZU2_OPHSC	2	0.00080901	78.334	0	0	0	783260	3029300	2214200	0	0	0	0	0	0	2250800	0	1175700	0
ACFYTETTR	AAATALTYKLVAGEKACFYTETTRDNEKVA	LVAGEKACFYTETTRDNEKVAFYFAVQSGG	9	0	1147.5	tr|T5A3T8|T5A3T8_OPHSC	2	0.02137	64.265	749270	1121300	0	584100	0	0	0	0	0	0	0	0	2863100	680050	2943800	612310
ACGPAVLASK	SVITDVNRNVAATLKACGPAVLASKDGMLK	AATLKACGPAVLASKDGMLKELVSVVGLIL	10	0	972.506	tr|T5AJ25|T5AJ25_OPHSC	2	0.010134	64.04	0	0	0	0	1783200	0	0	1085500	0	0	0	0	0	0	0	1371700
ACIIDETGDIK	LDYYIGVDVGTGSARACIIDETGDIKALAS	GSARACIIDETGDIKALASENIKLWQPETG	11	0	1233.59	tr|T5A6X4|T5A6X4_OPHSC	2	0.017602	44.309	0	0	0	0	1324400	0	0	0	0	0	0	0	0	0	0	0
ACIKHDELCTWTFAINNR	______________________________	KHDELCTWTFAINNRQSAVTPCKHVVKATK	18	1	2248.05	tr|T5A9D5|T5A9D5_OPHSC	3	1.34e-08	66.335	13646000	31875000	0	6079800	8728100	12232000	9666600	10905000	3683300	11013000	13738000	11995000	0	0	0	0
ACRPDVTGYELISQAQEDLSYPK	EKPIPALGCHEGVVKACRPDVTGYELISQA	YELISQAQEDLSYPKEWARLSRALHEASEG	23	1	2639.25	tr|T5AKQ0|T5AKQ0_OPHSC	3	0.0016007	21.129	0	0	0	238550	0	0	0	0	0	0	0	0	0	0	0	0
ACSPVGSGGFYSGTVQAK	FSKSKHSVVAGDYNKACSPVGSGGFYSGTV	PVGSGGFYSGTVQAKGDQPSVFQVNVTTTD	18	0	1771.82	tr|T5AP74|T5AP74_OPHSC	2	2.57e-14	78.324	528890	0	0	0	0	0	0	491730	0	0	0	0	1727800	1026700	0	3191100
ACVHPSTAKPYIK	GRETQACDEMAGLAKACVHPSTAKPYIKSL	AKACVHPSTAKPYIKSLTGGKDISIEGMQG	13	1	1470.77	tr|T5ACT5|T5ACT5_OPHSC	2;3;4	3.47e-33	156.83	1794600	0	0	1644700	11375000	11106000	4015500	30121000	0	0	0	1112300	398720	0	0	3511700
ACYGVLR	ESLRYKLLNGLAVRRACYGVLRFIMESGAK	LNGLAVRRACYGVLRFIMESGAKGCEVVVS	7	0	837.417	tr|T5AFN2|T5AFN2_OPHSC	2	0.039155	99.511	0	0	0	0	0	0	0	4384600	0	0	0	0	0	0	0	0
ADAENVAPGEAR	PILGICYGCQELAWRADAENVAPGEAREYG	AWRADAENVAPGEAREYGHADVAVRKAGGS	12	0	1198.56	tr|T5AA75|T5AA75_OPHSC	2	0.023098	36.424	0	0	0	0	0	0	0	0	0	0	0	0	216330	225330	0	281760
ADAGAVVLLENLR	APDCVGPEVEAIVNKADAGAVVLLENLRFH	NKADAGAVVLLENLRFHIEEEGSSKDKDGN	13	0	1339.75	tr|T5A6F4|T5A6F4_OPHSC	2	0.00027697	73.067	0	0	0	0	0	0	0	0	0	0	0	2606000	0	0	0	0
ADCKTEPEPLNDDLDFDGASPTGTAYVK	______________________________	LDFDGASPTGTAYVKWDVKGGRDRTHSPNI	28	1	3025.35	tr|T5AKX8|T5AKX8_OPHSC	3	2.68e-18	55.158	60120	0	0	0	0	0	418570	0	0	0	0	0	0	0	0	0
ADDEDVPSADLAR	PRKRNSRSTSRQVSRADDEDVPSADLARSA	SRADDEDVPSADLARSARRSRRTMTPQIKV	13	0	1372.61	tr|T5ADG6|T5ADG6_OPHSC	2	0.016218	34.721	0	0	1587600	1533500	0	0	0	0	0	0	0	0	0	0	723170	0
ADDSYTPGAILNK	VAKLRWQRSGGLLLKADDSYTPGAILNKWN	LKADDSYTPGAILNKWNKVVDFSDPQYPTG	13	0	1363.66	tr|T5A5C0|T5A5C0_OPHSC	2	0.001592	64.04	0	0	12327000	21545000	11289000	0	0	0	81582000	50722000	8556600	34867000	15098000	10826000	10677000	8630900
ADDTGAPSSNDLAWAFAAGSR	MATQPRDDNWIGVWKADDTGAPSSNDLAWA	PSSNDLAWAFAAGSRGKVHIQPPASMASGK	21	0	2078.93	tr|T5AM46|T5AM46_OPHSC	2;3	5.33e-75	115.68	0	0	477940	2020700	0	0	0	71642	0	0	0	0	2478900	2998900	2000000	1275800
ADEATEHEQTLSR	RRLSVLPGARDTSSKADEATEHEQTLSRSF	SKADEATEHEQTLSRSFLVSADMAHAVHPN	13	0	1485.67	tr|T5AD06|T5AD06_OPHSC	2;3	2.11e-139	199.03	6560400	2455400	6316800	9302500	0	0	0	0	0	0	3020400	4105200	6446900	8805800	8860200	9483000
ADEINQIFDAISYSK	DSLRSSHPIEVPVKRADEINQIFDAISYSK	ADEINQIFDAISYSKGSCVLRMISMYLGED	15	0	1712.83	tr|T5AMT5|T5AMT5_OPHSC	2	9.05e-39	138.94	6664000	2772900	6134500	0	4036800	8233700	2536600	4557000	3328100	465560	0	1111600	1550500	1222400	1234900	1268400
ADERLEFSR	TINMFSVGIRYRSLRADERLEFSRGNGFDY	RYRSLRADERLEFSRGNGFDYCATHLYAME	9	1	1121.55	tr|T5ACM3|T5ACM3_OPHSC	2	0.00010302	128.69	0	0	0	4677200	0	0	0	0	1721000	0	9620500	6140100	0	0	0	0
ADEYNAEEAAELKK	______________________________	MADEYNAEEAAELKKRRTFRKFSYRGIDLD	14	1	1579.74	tr|T5AEK1|T5AEK1_OPHSC	2	0.0025834	48.004	0	0	0	0	0	0	0	0	0	0	1580500	1490000	0	0	0	0
ADGSITPEIVYVAHK	MVAGCKKIVLASPPRADGSITPEIVYVAHK	ADGSITPEIVYVAHKVGAESIVLAGGAQAV	15	0	1598.83	tr|T5AND7|T5AND7_OPHSC	2;3	0.0001322	58.676	0	0	0	0	0	1268100	0	1053700	0	861110	3664800	755730	0	0	0	0
ADGSQLSR	AVVLFTKHLWVTGQRADGSQLSRIEVVAND	LWVTGQRADGSQLSRIEVVANDDVHFGGCK	8	0	832.404	tr|T5AKX3|T5AKX3_OPHSC	2	0.0017694	147.52	1411000	0	5374000	4633000	0	0	0	0	0	0	0	0	5821300	3630500	4446700	7903100
ADGVNVINIGK	KNLQVHMEPYLWKTRADGVNVINIGKTWEK	WKTRADGVNVINIGKTWEKIVLAARIIVAV	11	0	1098.6	tr|T5AQ94|T5AQ94_OPHSC	2	1.39e-05	92.439	0	0	0	9104100	15353000	12637000	14318000	16998000	21636000	7433100	12815000	15117000	5351000	10666000	9588600	11935000
ADGVTVQVK	LKRVKSNAAAKKQARADGVTVQVKRQPLQP	AKKQARADGVTVQVKRQPLQPREARTVSLI	9	0	915.503	tr|T5ANC4|T5ANC4_OPHSC	2	0.0020318	80.438	22146000	21573000	0	14798000	0	0	0	7525000	858070	7660500	0	0	20848000	14781000	21581000	27968000
ADHIIHTGDFGFYDDSSLDR	RGNLRSLNELAKQARADHIIHTGDFGFYDD	HTGDFGFYDDSSLDRIVEKTLKHVAQYSPL	20	0	2280.01	tr|T5AK94|T5AK94_OPHSC	3	0.016614	14.46	0	0	0	0	0	0	0	337310	0	0	0	0	0	0	0	0
ADHILISGHDGGTGASR	EVGVGIVASGVAKAKADHILISGHDGGTGA	HILISGHDGGTGASRWTGIKYAGLPWELGL	17	0	1662.81	tr|T5A7N7|T5A7N7_OPHSC	3;4	3.58e-05	59.513	0	0	0	1449900	2498200	4176200	2709200	0	2331600	3023300	1475300	2582700	1424900	0	1116900	1595000
ADHTLFVPTNEAFR	VDGYPDLVKLLNSTRADHTLFVPTNEAFRH	RADHTLFVPTNEAFRHLPGHGHGDKPSKEF	14	0	1616.79	tr|T5API4|T5API4_OPHSC	2;3	2.96e-11	95.573	0	0	3415500	11711000	4322000	10963000	4164400	26926000	0	0	2217500	0	0	1677000	1599100	5415600
ADKPNEKPEAAAPVAEPEQQSGAK	______________________________	AAAPVAEPEQQSGAKATPKPDDTEGAKGSA	24	2	2461.21	tr|T5AMD9|T5AMD9_OPHSC	3	1.84e-11	51.857	0	0	1699800	0	0	0	0	0	2010000	7657700	0	0	0	0	0	0
ADKPTLFPAELIEIQPGQSVK	YKRTLQDYPLVNLGRADKPTLFPAELIEIQ	FPAELIEIQPGQSVKTRLTMNETTAMLDVA	21	1	2280.24	tr|T5AN58|T5AN58_OPHSC	3	0.023732	13.872	0	0	0	0	0	0	0	0	0	0	0	0	3250100	0	0	0
ADLANFIEVAR	QSANIKNLYLKPVARADLANFIEVARKCNA	PVARADLANFIEVARKCNAIPVLPSTALTT	11	0	1217.64	tr|T5AND7|T5AND7_OPHSC	2	0.0025758	66.435	0	0	0	0	0	0	0	0	0	0	0	0	0	0	0	425020
ADLATASKPR	HGRETTQATELSKCRADLATASKPRTCGVA	LSKCRADLATASKPRTCGVAKWGKEYYEVK	10	1	1028.56	tr|T5ALT4|T5ALT4_OPHSC	2	2.42e-05	106.42	0	0	1079900	0	0	0	0	0	0	0	0	0	0	0	0	0
ADLEALVDKNWNDFIVEPYNK	WLSDHDVPYPTPADRADLEALVDKNWNDFI	VDKNWNDFIVEPYNKWDTAQLSNFIYAKGK	21	1	2492.22	tr|T5ANJ3|T5ANJ3_OPHSC	3	0.0023237	22.902	703560	0	0	195990	0	0	423320	457010	0	0	0	170070	437070	0	454260	0
ADLSDGPPPVGDAR	ISGIGAEYDDSSINRADLSDGPPPVGDARP	RADLSDGPPPVGDARPGCLLPPAKVTRYID	14	0	1365.65	tr|T5A7T0|T5A7T0_OPHSC	2	0.0057615	48.741	4012300	0	0	646150	971980	0	810690	0	0	0	0	0	0	0	0	0
ADLSDGPPPVGDARPGCLLPPAK	ISGIGAEYDDSSINRADLSDGPPPVGDARP	PVGDARPGCLLPPAKVTRYIDSNPVDVQLD	23	1	2299.16	tr|T5A7T0|T5A7T0_OPHSC	3	6.88e-07	40.369	0	795930	0	0	0	0	342870	596100	0	0	0	0	0	0	0	0
ADLVNNLGTIAR	NKTLTIRDTGIGMTKADLVNNLGTIARSGT	MTKADLVNNLGTIARSGTKQFMEALTAGAD	12	0	1255.69	tr|T5AEC8|T5AEC8_OPHSC	2	1.7e-15	142.43	0	0	26581000	34510000	110800000	76112000	62979000	75144000	29355000	41238000	34401000	16339000	39136000	37673000	17701000	37117000
ADNNIDNVALTR	ILCTGQVWTSLHKYRADNNIDNVALTRVEQ	KYRADNNIDNVALTRVEQLNPFPWQQLKEN	12	0	1314.65	tr|T5AHV3|T5AHV3_OPHSC	2	0.032082	33.225	0	0	0	0	731170	0	0	0	0	0	0	0	0	0	0	0
ADNSVVVATDSIK	VCCLLEGDIDSSYTKADNSVVVATDSIKNT	TKADNSVVVATDSIKNTTFILAKQHPVTPP	13	0	1317.68	tr|T5A5K4|T5A5K4_OPHSC	2	0.0021015	54.259	0	0	0	1030200	0	766920	528570	0	1570300	1007000	2048800	1069200	0	817190	0	1202600
ADNVPVEWEQIAVSGLDEAGSGR	GIGAEVAESVKTVFKADNVPVEWEQIAVSG	EQIAVSGLDEAGSGRTDEAFRESVASLKRN	23	0	2398.14	tr|T5A5Y2|T5A5Y2_OPHSC	3	1.84e-07	45.395	0	601390	0	0	0	0	62495	0	0	0	395730	379760	0	0	86181	0
ADPITGISSDNYTGR	QEHQEAANEMLKKQKADPITGISSDNYTGR	ADPITGISSDNYTGRGQVQSPPRGN_____	15	0	1565.73	tr|T5AQZ0|T5AQZ0_OPHSC	2	0.0020427	43.628	0	0	0	948310	0	751520	1043200	0	0	0	0	872880	0	1875200	1733600	1453900
ADPSPLAQPLK	______________________________	VAEKADPSPLAQPLKFDISGKTAKNRFLKA	11	0	1135.62	tr|T5AP82|T5AP82_OPHSC	2	0.038548	37.344	0	0	0	0	1398100	1193900	0	0	0	0	0	0	0	0	0	0
ADQHEVDLDSIIDR	______________________________	MADQHEVDLDSIIDRLLEVRGSRPGKQVQL	14	0	1624.77	tr|T5A1Y7|T5A1Y7_OPHSC	2	1.93e-11	67.153	0	0	0	0	579910	862210	293070	0	0	0	303910	0	0	0	0	0
ADRDQSVDPIDLLEK	RPVLVGPVSFLHLGKADRDQSVDPIDLLEK	ADRDQSVDPIDLLEKLLPVYEQLLARLKEA	15	1	1712.86	tr|T5ANC7|T5ANC7_OPHSC	2	1.81e-07	79.82	31571	0	0	309980	765060	533520	1122400	0	0	1185700	896850	0	0	0	0	0
ADRELNVYGSESILCGITSVATSVSGR	VTGSDDATCRLFDIRADRELNVYGSESILC	ILCGITSVATSVSGRLLFAGYDDFECKVWD	27	1	2840.4	tr|T5A9X0|T5A9X0_OPHSC	3	0.00019252	21.671	0	565770	0	0	0	0	0	0	0	0	0	204610	0	0	0	0
ADRFNTLDYTVSNLTSWGYNEVQHDNK	TVGRAVLSDAITLVRADRFNTLDYTVSNLT	NLTSWGYNEVQHDNKTLGGSMMYKLIQRGL	27	1	3186.46	tr|T5AC53|T5AC53_OPHSC	3;4	6.3e-131	121.94	2329300	0	0	64951	4925100	599920	6774500	9017700	1148700	372560	628870	9145900	444340	149660	293550	1359800
ADSAIMHWNR	VELKNGNNVTRRPIKADSAIMHWNRLVIAL	RRPIKADSAIMHWNRLVIALKAQSRTLQIF	10	0	1199.55	tr|T5AFP4|T5AFP4_OPHSC	3	0.032642	26.957	0	0	0	0	652220	0	0	2042900	0	0	0	0	0	0	0	0
ADSSSDKVDLGIGAYR	QAPEDSLFGLARAFKADSSSDKVDLGIGAY	DSSSDKVDLGIGAYRGDNAKPWVLPVVQKA	16	1	1652.8	tr|T5AKA8|T5AKA8_OPHSC	2;3	0.00020852	68.515	0	0	0	638060	7765700	8456200	0	10559000	0	0	3650200	0	0	0	0	0
ADSVLNDTER	DADKDRKASIESANRADSVLNDTERALTEH	ESANRADSVLNDTERALTEHADKLDKTEAD	10	0	1118.52	tr|T5ALS5|T5ALS5_OPHSC	2	1.45e-06	142.92	3622200	1562600	2718800	7108800	0	0	0	0	0	889020	2424800	2922800	3750400	4240800	3634200	4168500
ADTLSSAGLAK	KRLCSRVNLIPVIAKADTLSSAGLAKFKQR	VIAKADTLSSAGLAKFKQRIISVIEAQNIK	11	0	1032.55	tr|T5A5Z0|T5A5Z0_OPHSC	2	0.00048035	80.787	6069000	6007100	0	11671000	12310000	5029600	16258000	11430000	8852700	9435600	9941800	5090300	12339000	5946000	11101000	0
ADTNTPKPSSSVK	______________________________	______________________________	13	1	1330.67	tr|T5A660|T5A660_OPHSC	2	0.00069753	58.699	0	1775800	0	0	414610	1452900	0	0	0	418500	0	0	512670	0	446860	591600
ADVDFSACDCAK	PKLYAISISTQVSIKADVDFSACDCAKPLV	SIKADVDFSACDCAKPLVPKGSRAVITQQS	12	0	1357.53	tr|T5ACW0|T5ACW0_OPHSC	2	0.0045056	51.927	0	0	0	0	0	0	0	0	1555300	0	0	1221000	0	0	0	0
ADVHVGPDGRPK	KDLFRQATRIGGVIRADVHVGPDGRPKGSG	VIRADVHVGPDGRPKGSGIVVFESPDDARN	12	1	1246.64	tr|T5AFV1|T5AFV1_OPHSC	2	0.040705	44.318	0	0	0	0	524950	821050	0	0	0	0	0	0	0	0	0	0
ADVISNASCTTNCLAPLAK	PMYVMGVNEKSYDGKADVISNASCTTNCLA	SNASCTTNCLAPLAKVIHDKFTIVEGLMTT	19	0	2004.96	tr|T5AFQ7|T5AFQ7_OPHSC	2;3	1.33e-63	131.26	0	0	44868000	40792000	42957000	50130000	42626000	66810000	45122000	29302000	29107000	26682000	16102000	50577000	51535000	21540000
ADVYPGPNFGSLDEDLQVLIER	AKIAKIDSPESAQKRADVYPGPNFGSLDED	NFGSLDEDLQVLIERFLEERGVTQAMAAFV	22	0	2446.2	tr|T5AC49|T5AC49_OPHSC	3	3.71e-10	63.184	61591	0	0	0	0	149040	0	411730	0	0	22244	0	70695	0	0	0
AEAAAATEGAEDTSPISR	VPPTAMAPPKKKAPKAEAAAATEGAEDTSP	AAATEGAEDTSPISRAAPPIPTPMALPGMG	18	0	1745.81	tr|T5AIT3|T5AIT3_OPHSC	2;3	1.46e-63	124.3	0	17894000	2477200	3152600	2546200	1523600	2226400	0	0	1846800	0	0	2374600	2091200	2144200	3493400
AEADGLLHLDDK	HGPEGYVQGRLSMERAEADGLLHLDDKTAG	MERAEADGLLHLDDKTAGYYICGPEEWMVQ	12	0	1295.64	tr|T5AGV5|T5AGV5_OPHSC	3	0.04408	16.662	0	0	0	0	0	0	0	0	0	0	2491600	0	0	0	0	0
AEADYDHESPDIR	HHKDANNDWFIYPNRAEADYDHESPDIRFI	NRAEADYDHESPDIRFIGDNSIIRLIHAQT	13	0	1516.64	tr|T5AGI4|T5AGI4_OPHSC	2;3	1.59e-17	105.86	0	0	722260	5131200	0	0	0	534840	0	0	0	0	12668000	6402600	8091200	9267300
AEAESLVAEAQLSNITREK	PNSPKIVVLEQELVRAEAESLVAEAQLSNI	SLVAEAQLSNITREKVKAAYSYQFDALREH	19	1	2058.06	tr|T5AHK2|T5AHK2_OPHSC	3	0.032761	15.254	0	0	0	0	2464100	2661300	0	0	0	0	0	0	0	0	0	0
AEALYESAQDAAEHDR	PAKRQRLETQRPDARAEALYESAQDAAEHD	EALYESAQDAAEHDRALDAEAEAEHDRALD	16	0	1774.78	tr|T5AK19|T5AK19_OPHSC	3	3.67e-05	58.83	0	0	0	0	2539600	0	1749100	0	0	0	0	0	0	0	0	0
AEAPSEWVSEDLAK	PASGSAAIVPGADPKAEAPSEWVSEDLAKS	KAEAPSEWVSEDLAKSDRPDLATAGKVVSG	14	0	1530.72	tr|T5AAV3|T5AAV3_OPHSC	2	0.0004321	69.979	0	0	0	1186500	3380000	3917700	1455600	0	0	0	591730	0	1239000	1279300	775760	1062300
AEAQAELQAAK	AAVGKQRAEAEAKARAEAQAELQAAKERRR	AKARAEAQAELQAAKERRRAQHQRQQKQTA	11	0	1128.58	tr|T4ZY33|T4ZY33_OPHSC	2	0.017101	44.719	0	824680	0	0	0	0	0	0	559660	959480	0	0	0	0	0	0
AECDSVTPLTR	PGVDKNGHAPVLKARAECDSVTPLTRSLAG	LKARAECDSVTPLTRSLAGKDFQ_______	11	0	1247.58	tr|T5ADX7|T5ADX7_OPHSC	2	1.21e-05	77.677	0	0	0	0	0	0	0	0	0	0	0	0	0	0	0	0
AEDLKDVSWSDLGAALVDFEAK	RWINDFFLKLFPGRKAEDLKDVSWSDLGAA	SWSDLGAALVDFEAKTPKPSARTFGGLVRQ	22	1	2378.16	tr|T5AC53|T5AC53_OPHSC	3	2.11e-60	101.71	1450300	1934300	2127200	777640	632640	626810	660820	1277900	439150	0	0	192140	874800	870610	633560	1081200
AEDQSSVPQVR	NDYELTFERDTVVEKAEDQSSVPQVRFNFC	VVEKAEDQSSVPQVRFNFCTIQQLQSVEKD	11	0	1214.59	tr|T5ACN6|T5ACN6_OPHSC	2	2.82e-09	118.26	3555700	1379900	0	1997200	1627900	2227400	3519800	0	0	0	1821000	2124100	0	973490	0	977950
AEEICQLR	KSRGWNAATCRDACKAEEICQLRAGRAQDN	TCRDACKAEEICQLRAGRAQDNCYKPAFGF	8	0	1017.49	tr|T5AQL2|T5AQL2_OPHSC	2	0.0068759	102.72	0	0	962120	1323600	0	2108800	0	0	0	0	0	0	1054700	1836700	2437900	1715700
AEEILER	RNEKIAVHVTVRGPKAEEILERGLKVKEYE	HVTVRGPKAEEILERGLKVKEYELRKRNFS	7	0	858.445	tr|T5AFM0|T5AFM0_OPHSC	2	0.011854	116.54	7536500	8557200	0	32671000	0	0	0	0	0	0	17520000	21395000	11838000	0	0	0
AEEYGHVLPLALGFPMETTIAVTR	LHPHYGLPNDVWGPRAEEYGHVLPLALGFP	LALGFPMETTIAVTRMYLASVFDKVRRLRM	24	0	2614.35	tr|T5A9Y3|T5A9Y3_OPHSC	3	2.91e-11	45.784	0	0	0	0	0	0	0	535930	0	0	0	0	0	0	0	0
AEFVFKDDK	AYMSEKFVKGDSPTKAEFVFKDDKAVKVGI	GDSPTKAEFVFKDDKAVKVGICLDESLKDY	9	1	1097.54	tr|T5AJC9|T5AJC9_OPHSC	2;3	0.0079059	89.698	0	0	4141700	0	2775700	0	0	0	2622100	0	2169100	0	0	0	0	0
AEGFGLSWNPHEAGVLASGSEDK	APGKISPQIELVGHKAEGFGLSWNPHEAGV	NPHEAGVLASGSEDKTMCLWDLKTLEAESK	23	0	2357.09	tr|T5AL48|T5AL48_OPHSC	3	0.016827	12.677	0	0	221190	0	0	0	0	0	0	0	0	0	0	0	0	0
AEGTASDLVPHKR	QAEALMVGKTDDEVKAEGTASDLVPHKRFL	VKAEGTASDLVPHKRFLGNRPTTSILVGGS	13	1	1379.72	tr|T5A9X1|T5A9X1_OPHSC	3	0.0030733	34.685	1591700	0	0	0	1697900	0	0	0	0	0	0	0	0	0	0	0
AEHDASQASVK	TDEQAKGEVRKEDAKAEHDASQASVKVPGA	EDAKAEHDASQASVKVPGATLSSSGAVAKD	11	0	1141.54	tr|T5AJK4|T5AJK4_OPHSC	2	1.38e-10	128.03	0	0	1547200	442220	0	0	0	0	0	0	0	0	0	0	0	0
AEHETHPVINK	KKAKPIPKRTPTAAKAEHETHPVINKVPTK	TAAKAEHETHPVINKVPTKVLNVLVFGNGD	11	0	1273.64	tr|T5ACS4|T5ACS4_OPHSC	3	0.0029431	45.307	0	0	0	0	0	0	1370200	0	0	0	0	0	0	0	0	0
AEHVYCNMMYTVATHLVEHVSGMSFGDFLEK	ITRNLRNLSCVSKNRAEHVYCNMMYTVATH	VEHVSGMSFGDFLEKHIFAPLKMDSTCLLQ	31	0	3601.61	tr|T5AJN2|T5AJN2_OPHSC	4	0.0022502	14.704	0	0	0	0	0	0	0	197400	0	0	0	0	0	28195	0	0
AEIEISDLPAMLQDSR	VSHLFTFALITTMAKAEIEISDLPAMLQDS	EIEISDLPAMLQDSRWTMYLDDIPEKDTRG	16	0	1786.88	tr|T5A7T0|T5A7T0_OPHSC	2	1.92e-39	139.89	0	0	0	0	0	0	0	500220	0	0	0	0	0	0	0	0
AEILESEGQR	VEAMHRQVTAERSKRAEILESEGQRQSAIN	ERSKRAEILESEGQRQSAINIAEGRKQSVI	10	0	1130.56	tr|T5A8Y2|T5A8Y2_OPHSC	2	0.010819	68.224	0	0	0	0	0	0	0	0	0	0	0	0	0	0	0	0
AEIREDVNVDQFAR	GSIKIPSNPDNEAQKAEIREDVNVDQFARV	KAEIREDVNVDQFARVIRRSWETIA_____	14	1	1660.82	tr|T5AHD5|T5AHD5_OPHSC	3	0.016223	24.191	93802	0	0	0	0	2010800	0	0	0	0	0	0	0	0	0	727230
AELASVYTTLGHGAENGTWR	LNKLVFSDADNKDAKAELASVYTTLGHGAE	VYTTLGHGAENGTWRNIYLTGADELQGTPH	20	0	2132.03	tr|T5AHB4|T5AHB4_OPHSC	3	3.03e-21	79.311	10338000	5189300	0	0	5276800	699900	0	0	0	0	1834400	2077900	0	0	0	0
AELSAGTDVDK	SVPAPGAGAGSNGKKAELSAGTDVDKKGSY	NGKKAELSAGTDVDKKGSYVGIHSTGFRDF	11	0	1104.53	tr|T5AHV1|T5AHV1_OPHSC	2	5.74e-09	103.55	0	0	1512800	1760200	0	0	1113300	0	0	0	424500	243920	2075600	1125300	861060	1009100
AELSAGTDVDKK	SVPAPGAGAGSNGKKAELSAGTDVDKKGSY	GKKAELSAGTDVDKKGSYVGIHSTGFRDFL	12	1	1232.62	tr|T5AHV1|T5AHV1_OPHSC	2;3	0.00014665	85.355	0	0	1171600	3813900	4913800	6238300	6085400	0	0	0	628200	0	3198200	1881900	2227400	2581900
AENAAIWAQVQSLAEK	APVTSFYEVVEFFLRAENAAIWAQVQSLAE	ENAAIWAQVQSLAEKGDTNTLHSYVVEAQR	16	0	1727.88	tr|T5AC53|T5AC53_OPHSC	2	2.14e-249	188.09	11500000	1442100	6825200	3105800	9738200	5488200	6631600	1605900	3836900	1026100	3566900	4201000	2366300	4214000	3157100	3293200
AENAAIWAQVQSLAEKGDTNTLHSYVVEAQR	APVTSFYEVVEFFLRAENAAIWAQVQSLAE	GDTNTLHSYVVEAQRLTSSQRNVRIATQPT	31	1	3398.69	tr|T5AC53|T5AC53_OPHSC	4	5.89e-152	121.3	0	2749900	349740	0	1482700	968450	0	582650	0	0	0	0	0	0	0	77386
AEPAPGPSPAK	LQVGSLDSKPKAKPKAEPAPGPSPAKAPAA	AKPKAEPAPGPSPAKAPAAPEQTTGSHDDD	11	0	1020.52	tr|T5APW7|T5APW7_OPHSC	2	0.00077927	78.556	18394000	4866900	2945200	2101900	5129600	6660700	7481200	0	1828900	11925000	3786900	4514200	1689400	1943500	2146400	2275900
AEPDIVGLALR	DLTSQKISQRVQSEKAEPDIVGLALRSNDR	QSEKAEPDIVGLALRSNDRFELSEADLKAN	11	0	1152.65	tr|T5A735|T5A735_OPHSC	2	0.026201	40.352	0	255800	0	49837	0	0	0	743240	0	0	0	0	0	0	0	636490
AESFTSKPWFQASK	MPGWGGNDFFQYMKKAESFTSKPWFQASKE	KAESFTSKPWFQASKESHGYSGHLHTEPFE	14	1	1612.79	tr|T5AP38|T5AP38_OPHSC	2	0.014816	47.559	0	0	0	0	0	0	0	0	0	1776800	0	0	0	0	0	0
AESGWQQLFPVVMQSGLGDFCQPR	HQQCNWLFRATTDQKAESGWQQLFPVVMQS	PVVMQSGLGDFCQPRVTAPSDFVGKRGVVG	24	0	2736.28	tr|T5AEZ7|T5AEZ7_OPHSC	3	2.19e-25	74.584	0	0	312470	67313	31703	0	0	965170	0	53094	217900	0	341000	0	0	0
AESHLLRPR	SDLTGNPKYGELVDKAESHLLRPRGSPEAW	GELVDKAESHLLRPRGSPEAWPGLVGTTVS	9	1	1077.6	tr|T5AD63|T5AD63_OPHSC	2;3	0.0001298	122.74	0	0	233370	0	6084900	4257100	1426800	3303200	0	481390	2257500	1767800	6678200	3149600	7857300	12681000
AESVAAGLQDK	DLGDFAMGSYPSGNRAESVAAGLQDKFVGG	SGNRAESVAAGLQDKFVGGTADTQSNLMKR	11	0	1087.55	tr|T5A0L4|T5A0L4_OPHSC	2	0.0014415	73.985	1629800	0	0	1271000	757650	0	1195000	0	843540	0	0	1485900	0	0	0	0
AETAHEWYK	LLQEPGFDLSEVEHRAETAHEWYKEKMFRP	SEVEHRAETAHEWYKEKMFRPDAEGKPSGY	9	0	1133.51	tr|T5A5N4|T5A5N4_OPHSC	2	0.00056698	117.04	0	551780	0	947260	0	0	0	0	0	0	0	0	0	0	0	0
AETFVAEITGQSEPQK	NAQRLFGVTTLDIVRAETFVAEITGQSEPQ	ETFVAEITGQSEPQKLTVPVIGGHSGATIV	16	0	1733.85	tr|T5ACR5|T5ACR5_OPHSC	2	3.94e-38	127.17	0	8143300	1451900	16373000	7915900	8423600	14163000	5625800	14041000	13998000	13551000	15858000	3365100	5438300	3225500	4476800
AETLYEGPLDDEAAIGIR	MILHLPSPVTAQKYRAETLYEGPLDDEAAI	LYEGPLDDEAAIGIRDCNPKGPLMLYVSKM	18	0	1931.95	tr|T5AI66|T5AI66_OPHSC	2	1.77e-43	106.01	291190	0	473050	128620	2264900	1309500	2107200	0	2232700	1783100	236230	1396800	0	0	242520	0
AEVAESTEEELSAK	LAATRATFSSTAGRRAEVAESTEEELSAKL	RAEVAESTEEELSAKLESEIQIEEDLKNSE	14	0	1491.69	tr|T5AC49|T5AC49_OPHSC	2	0.008078	40.589	0	0	0	0	0	0	0	0	0	0	0	0	0	0	0	0
AEVAKGLEDAIK	VSTTLRAKIDGVFGKAEVAKGLEDAIKTAM	FGKAEVAKGLEDAIKTAMGEERALDVQKAW	12	1	1242.68	tr|T5AGK3|T5AGK3_OPHSC	2;3	0.00191	73.233	106970000	4708400	0	80273000	53642000	11231000	297080000	0	14900000	12855000	16192000	2734600	3628900	12372000	12589000	17515000
AEVLVATIDSGATAVQGSSSINLQEALQLLPAVDR	TVEKFSGDVSSVVSKAEVLVATIDSGATAV	INLQEALQLLPAVDRLRDSGSALSKELVAR	35	0	3535.87	tr|T5AJ71|T5AJ71_OPHSC	3;4;5	2.68e-247	170.29	0	0	0	0	0	0	0	0	9012300	282460	8419800	18703000	2550500	0	0	0
AEVQAGGFVGQAPAR	AHTHIKGLGLKPNGRAEVQAGGFVGQAPAR	AEVQAGGFVGQAPAREVQHPVTRGPVSVYA	15	0	1456.74	tr|T5A8G0|T5A8G0_OPHSC	2	1.04e-38	117.7	0	0	0	0	3874200	0	4814100	4966000	0	0	0	0	2886800	1065700	1066000	1955400
AEYIMELTNK	AVVDLRILQHMMETKAEYIMELTNKTKADV	MMETKAEYIMELTNKTKADVKGGTIIDYEG	10	0	1210.59	tr|T5AKZ8|T5AKZ8_OPHSC	2	0.032612	47.603	0	0	0	0	0	0	0	503710	0	0	0	0	0	0	0	0
AEYQEYGPGIVR	LLGQTPEFRSYCHTKAEYQEYGPGIVRRFA	HTKAEYQEYGPGIVRRFALLGGPGGS____	12	0	1380.67	tr|T5A1E7|T5A1E7_OPHSC	2	0.018587	38.754	206750	0	0	0	0	0	0	0	0	0	1044900	0	0	0	0	0
AFAAGADIK	ASDDTSVIVLTGSHKAFAAGADIKEMAPLT	LTGSHKAFAAGADIKEMAPLTFSEAYTRSF	9	0	862.455	tr|T5A7J4|T5A7J4_OPHSC	2	0.02137	55.531	0	0	0	0	0	0	0	0	0	0	0	0	0	0	0	0
AFADEIVPVTVPGR	AMQSYKRAQQAWADKAFADEIVPVTVPGRK	KAFADEIVPVTVPGRKGDTVIDTDEGFMDV	14	0	1469.79	tr|T5AKV7|T5AKV7_OPHSC	2	9.53e-08	81.865	2966500	0	0	265780	1913100	2601900	6712700	6355300	1460900	0	3267600	0	2315300	0	1461300	0
AFAGYLGDDR	WSPVANPSKCPWGEKAFAGYLGDDREAWKK	PWGEKAFAGYLGDDREAWKKHDATELIKGC	10	0	1083.5	tr|T5AB71|T5AB71_OPHSC	2	0.032612	47.603	0	0	0	0	622030	0	0	0	0	0	0	0	0	0	0	0
AFCDKNDIPVPQPR	VKDWIFDTWTESQLKAFCDKNDIPVPQPRH	KAFCDKNDIPVPQPRHRDTLLQKARTGYET	14	1	1655.81	tr|T5ANJ3|T5ANJ3_OPHSC	3	0.0054201	32.068	0	0	0	0	0	0	0	2588700	0	0	0	0	0	0	0	0
AFDAMQGHELDGR	GFGYVDFSDPAAATKAFDAMQGHELDGRTL	TKAFDAMQGHELDGRTLNLDYANARSNDAT	13	0	1445.64	tr|T5AAK8|T5AAK8_OPHSC	2	0.014232	36.334	0	0	0	0	0	0	0	3369400	0	0	0	0	0	0	0	0
AFEATIAGNEPR	VITTAAHDFKDDSTKAFEATIAGNEPRVLS	STKAFEATIAGNEPRVLSSQGVVIGSQISF	12	0	1274.63	tr|T5AEA8|T5AEA8_OPHSC	2	5.43e-10	99.653	0	0	4062200	9588800	13099000	12455000	13175000	3919900	9535200	10879000	5817000	10713000	846300	0	0	0
AFEDEPVTEAER	LHGVRISGPETDPSRAFEDEPVTEAERLRL	PSRAFEDEPVTEAERLRLGHDIITRPINEG	12	0	1391.62	tr|T5AI54|T5AI54_OPHSC	2	3e-06	91.584	0	0	0	0	0	0	0	0	0	0	520620	0	7310300	6019800	6474800	5767500
AFENTDGPGKPYQGVGEGTWER	VAPSKIVLGMPLYGRAFENTDGPGKPYQGV	PGKPYQGVGEGTWERGVYDYKKLPLEGAQV	22	1	2394.09	tr|T5AFU2|T5AFU2_OPHSC	3	2.98e-34	81.967	3272700	6853900	5694600	8121900	4620300	8744800	3685100	5768700	5487500	2704000	4362100	4779400	4050600	3751300	4674700	4033900
AFEQAAQIQTSK	ADRRHRFLADMEAGKAFEQAAQIQTSKLNE	AGKAFEQAAQIQTSKLNEPDDAANTLVDAF	12	0	1320.67	tr|T5ADK3|T5ADK3_OPHSC	2	1.39e-06	94.297	0	0	0	0	0	0	0	863730	0	0	0	0	0	0	0	0
AFETSADPSSGAIK	SKLVTHRFPLEEARKAFETSADPSSGAIKV	KAFETSADPSSGAIKVQIQSFD________	14	0	1379.66	tr|T5A6G2|T5A6G2_OPHSC	2	0.047183	25.386	0	0	0	0	0	0	0	926100	0	0	0	0	0	0	0	0
AFFETAAQSAGR	SVTNFVYYYWYEWTRAFFETAAQSAGRASK	WTRAFFETAAQSAGRASKKLTTIESMMAGA	12	0	1254.6	tr|T5AB57|T5AB57_OPHSC	2	1.83e-06	86.624	0	0	3229200	1976100	2721800	0	0	0	0	0	188880	0	2104200	4594400	2866300	3875900
AFGAPIERPK	VSRAIGVLPQLILDRAFGAPIERPKSFSTE	LILDRAFGAPIERPKSFSTEKWIEMCKKA_	10	1	1084.6	tr|T5AFK3|T5AFK3_OPHSC	2	0.011578	59.245	0	0	0	0	0	0	0	0	0	0	0	0	0	0	0	0
AFGELVATAPSLIPLLPWDK	EWEGFASMVNLERTRAFGELVATAPSLIPL	VATAPSLIPLLPWDKAFEKDKFLSPDFTSL	20	0	2137.18	tr|T5AGR2|T5AGR2_OPHSC	2;3	2.34e-33	89.26	0	0	0	0	367360	240300	0	280900	730850	843210	1090600	1138900	132200	70833	0	45152
AFGGQSQNYGQGGQAYR	AHRVGQQLAGRSYQRAFGGQSQNYGQGGQA	GGQSQNYGQGGQAYRCCAAADRTGHALLHT	17	0	1787.8	tr|T5A486|T5A486_OPHSC	2	1.92e-15	84.658	0	0	0	0	0	0	0	0	0	866300	0	0	0	0	0	0
AFGGTCECPGGCENSDAGPWR	QSELLKQVPAESLPKAFGGTCECPGGCENS	ECPGGCENSDAGPWREAQWAKPAKWEKKAE	21	0	2283.87	tr|T5AMF9|T5AMF9_OPHSC	3	0.00075379	28.813	2147200	0	0	1446300	714260	0	1090000	1498900	1957600	4962800	1298700	0	0	0	0	0
AFGMASK	QGGTGTEQKDDYVDKAFGMASKRSGHNIDR	QKDDYVDKAFGMASKRSGHNIDRNTQEKIT	7	0	710.342	tr|T5ABC4|T5ABC4_OPHSC	2	0.03726	97.473	0	0	0	0	0	0	0	5152300	0	0	0	0	0	0	0	0
AFGTDEVAVR	PSPGFSVSKDIDLKKAFGTDEVAVRHLKWV	IDLKKAFGTDEVAVRHLKWVSLIDLPSKGY	10	0	1063.53	tr|T5ACC6|T5ACC6_OPHSC	2	0.00061155	79.906	0	0	0	0	0	0	0	0	0	0	0	4396800	0	0	0	0
AFGTLFTTADNPR	______________________________	______________________________	13	0	1409.69	tr|T5A6C3|T5A6C3_OPHSC	2	9.44e-21	119.68	0	3975900	0	1759300	0	9647200	3252000	5392200	0	0	858110	6873500	604970	1291000	1505500	1919100
AFILVISNPVNSTVPISAEVLK	IVKGLIEIAADVAPKAFILVISNPVNSTVP	NPVNSTVPISAEVLKAKKVFNAQRLFGVTT	22	0	2310.32	tr|T5ACR5|T5ACR5_OPHSC	2;3	8.07e-88	113.72	0	617750	0	6625700	1542000	1601300	117410	1383600	2026800	3665900	3663300	2288200	455590	0	155490	0
AFKVDVATAQTQAR	PIVTCRPKLNGKTEKAFKVDVATAQTQARK	KAFKVDVATAQTQARKAGLSTGKSGDPHRY	14	1	1504.8	tr|T5AB58|T5AB58_OPHSC	2;3	9.6e-07	80.763	789680	36079000	37895000	1107600	5694000	3999000	38230000	8803400	7435500	51542000	87397000	45360000	0	0	0	0
AFLEPLLEDKR	DGHDSSVTTAGEWCRAFLEPLLEDKRFMRR	EWCRAFLEPLLEDKRFMRRTLVLVTWDENE	11	1	1329.73	tr|T5ADG2|T5ADG2_OPHSC	2	0.029188	40.352	0	0	0	0	566080	0	0	886880	0	0	1653600	0	0	0	0	0
AFLTGEGASSLSR	FHPEKSGVAGLRTIRAFLTGEGASSLSRPL	IRAFLTGEGASSLSRPLVDGASSAPPQQVA	13	0	1294.65	tr|T5AH74|T5AH74_OPHSC	2	0.0022891	53.683	0	0	0	2856500	0	0	0	0	0	0	0	0	1846100	1721000	2163900	1433800
AFMTDDGMPMPTEFFLSSDPSAIVEHTK	LGAPDKSLLHRSQSRAFMTDDGMPMPTEFF	FFLSSDPSAIVEHTKKVLYLEDDDIAHIHE	28	0	3100.39	tr|T5A6W4|T5A6W4_OPHSC	3	1.2e-14	40.428	0	0	0	0	0	0	0	759830	0	0	0	0	0	0	0	0
AFNQFILDPIFK	KWTKTGTHEGKQLERAFNQFILDPIFKIFH	LERAFNQFILDPIFKIFHAVMNHKKDEVAT	12	0	1451.78	tr|T5AI66|T5AI66_OPHSC	2	7.19e-10	98.943	0	0	2125500	2614000	5503000	3908500	7763900	3116100	11979000	1684100	6746900	2348800	8597800	6481100	7016400	4716800
AFPCFDEPSLK	GTLATTQMEATDARRAFPCFDEPSLKAKFT	DARRAFPCFDEPSLKAKFTVTLVADKNLTC	11	0	1309.6	tr|T5AMT5|T5AMT5_OPHSC	2	0.0027282	65.347	458780	4709100	491710	0	4959300	4182600	0	3032000	1507900	0	2691200	3247900	1485900	1022400	0	1577100
AFPSLFPNANPDALDLLDR	RAQEYVRNLPFMPKKAFPSLFPNANPDALD	LFPNANPDALDLLDRMLTFDPSSRISVEQA	19	0	2085.05	tr|T5A650|T5A650_OPHSC	2	0.00076666	50.145	0	0	0	0	0	119600	0	0	0	0	0	0	0	0	0	0
AFSGTLEPVAQVLK	TMTITRARFEELNAKAFSGTLEPVAQVLKD	KAFSGTLEPVAQVLKDSGMEKKAVDEIVLV	14	0	1458.81	tr|T5ABL0|T5ABL0_OPHSC	2	0.0016303	50.353	0	3806200	0	1997000	1742200	958610	0	1189500	0	4911400	3988300	1510200	0	0	0	0
AFSPTTINTGR	SLFIATNICESIMWKAFSPTTINTGRGPEF	IMWKAFSPTTINTGRGPEFEGAVIALFHLL	11	0	1163.59	tr|T5AAM8|T5AAM8_OPHSC	2	0.0074126	53.756	0	0	1478700	0	0	842810	0	294600	0	0	0	0	0	2571400	0	2779900
AFSQFAEFPEAFSSYK	LLALCFNAAGVEKPKAFSQFAEFPEAFSSY	FSQFAEFPEAFSSYKTGKIQDLLPFSELPL	16	0	1854.85	tr|T5A759|T5A759_OPHSC	2	7e-05	62.924	1159000	617920	0	400620	337250	262490	672160	315070	0	257950	1229100	330880	0	265970	204770	0
AFTDLYDAENGGYPR	IRKIADWINRTTTWRAFTDLYDAENGGYPR	AFTDLYDAENGGYPRGLEFTARPVQGAVFS	15	0	1687.75	tr|T5ADC3|T5ADC3_OPHSC	2	1.01e-37	125.22	0	502040	952850	1932500	0	428810	0	0	0	0	0	264200	920980	0	677390	1505000
AFTIGIGGPVGSGK	GREMPIVEGRNWSERAFTIGIGGPVGSGKT	RAFTIGIGGPVGSGKTALMLALCLALRQKY	14	0	1259.69	tr|T5AA04|T5AA04_OPHSC	2	7.44e-08	83.397	5499500	0	3630200	6400900	2374000	0	596810	4848100	1454900	12401000	0	0	0	1316400	0	1788700
AFTNMDDSLWDPVMK	RIDIVVNNAGILRDKAFTNMDDSLWDPVMK	AFTNMDDSLWDPVMKVHLGGTYKVTKAAWP	15	0	1768.78	tr|T5A5C0|T5A5C0_OPHSC	2	0.029382	26.673	0	0	0	0	0	0	0	3325000	0	52756	0	0	0	0	0	0
AFTQVYPPFVLAETEK	GADYFIAQSNQVDERAFTQVYPPFVLAETE	FTQVYPPFVLAETEKLARPVDRKTAVVCLT	16	0	1838.95	tr|T5AAX6|T5AAX6_OPHSC	2	0.039318	23.236	0	0	0	0	157260	0	0	0	0	0	0	0	0	0	0	0
AFVHWYVGEGMEEGEFSEAR	WSSLSMKFDLMHSKRAFVHWYVGEGMEEGE	YVGEGMEEGEFSEAREDLAALERDYEEVAA	20	0	2329.01	tr|T5AAG8|T5AAG8_OPHSC	3	2.91e-41	93.152	349740	0	99334	0	0	349410	0	1089200	0	0	449080	625960	460650	323580	361320	227770
AGAAVIAAPIAPFEEAR	LNISRIAFVASELTKAGAAVIAAPIAPFEE	AAVIAAPIAPFEEARRQARDLIEKSGPFFL	17	0	1652.89	tr|T5A3C5|T5A3C5_OPHSC	2	4.15e-22	91.937	705930	582780	507040	2207900	520580	558700	805450	1120300	428310	668150	1164200	667650	287870	587230	313760	151170
AGAEVAQLYVGIPGGPAR	VVAVVSVSVCNTGARAGAEVAQLYVGIPGG	EVAQLYVGIPGGPARQLRGFDKPYLVPGER	18	0	1724.92	tr|T5AE63|T5AE63_OPHSC	2	4.12e-62	115.18	514040	575190	410350	359870	0	0	0	0	0	0	0	0	755810	688250	494310	1194900
AGAGNIMCSYQR	TMHELYLWPFQDAVRAGAGNIMCSYQRINN	AVRAGAGNIMCSYQRINNSYGCANSKTLNG	12	0	1326.58	tr|T5AE63|T5AE63_OPHSC	2	0.00013696	85.377	0	0	0	0	0	0	0	2137600	0	0	0	0	0	0	0	1356200
AGALAHAASVVPDDFNNLK	DEQSAGALTKGPYIKAGALAHAASVVPDDF	AHAASVVPDDFNNLKAPLSLVCVEDDPLFP	19	0	1908.97	tr|T5ACF2|T5ACF2_OPHSC	3	0.019647	15.09	0	0	0	0	0	0	0	0	0	0	1037900	0	0	0	0	0
AGALDGGAAGLGGR	LYTELEMMPDQTCVKAGALDGGAAGLGGRV	KAGALDGGAAGLGGRVDVEFYTKDRVAYLG	14	0	1141.58	tr|T5AEN8|T5AEN8_OPHSC	2	6.45e-74	170.47	1107700000	1093400000	973310000	558230000	547150000	344310000	1037500000	548410000	741360000	466390000	482720000	543490000	564500000	580140000	563710000	590920000
AGCFHFVTSAGPEASTTIQR	VCQSFAKNFGLYGERAGCFHFVTSAGPEAS	FVTSAGPEASTTIQRIASQLAILQRSEISN	20	0	2136.01	tr|T5AKA8|T5AKA8_OPHSC	3	6.85e-34	87.85	0	0	0	0	3173500	3900300	8228000	3197900	0	0	1223700	2708300	0	1543200	778490	2159100
AGDEQSAGALTK	YCIGGRFVLLLAKERAGDEQSAGALTKGPY	KERAGDEQSAGALTKGPYIKAGALAHAASV	12	0	1146.55	tr|T5ACF2|T5ACF2_OPHSC	2	7.94e-14	137.98	1812500	0	1104400	0	314930	390770	2582600	0	1159900	0	832280	0	386260	0	0	0
AGDQLKPSDEATETLKHPDR	VFRDTALTLADVSRKAGDQLKPSDEATETL	KPSDEATETLKHPDRSTETAPSNQDLEGQV	20	2	2207.08	tr|T5A6Y1|T5A6Y1_OPHSC	4	0.011972	18.296	0	0	0	0	1085300	0	0	0	0	0	0	0	0	2453100	2139200	2035700
AGDSGANATAGEAQSSVGR	ASHPPRAGTPNSSERAGDSGANATAGEAQS	GANATAGEAQSSVGRTSRSGGGSGNGMARA	19	0	1704.77	tr|T5AET4|T5AET4_OPHSC	2	4.3e-20	84.566	0	1306300	0	0	0	0	0	0	761140	1190900	0	466750	764480	1691200	1565500	1602000
AGDVDESYSLDVSR	IRQTERDGPSVFRPRAGDVDESYSLDVSRD	RAGDVDESYSLDVSRDGQVTLQCKSSTGCL	14	0	1511.67	tr|T5A8X3|T5A8X3_OPHSC	2	5.15e-09	90.685	881320	1482400	2269600	1033500	1528100	3417300	3384200	0	2278500	0	1888800	2375600	11024000	10444000	11955000	10879000
AGEEAFFK	ISQPKYFTAEKAKQKAGEEAFFKQGEKPQK	AEKAKQKAGEEAFFKQGEKPQKKEINSSRA	8	0	897.423	tr|T5AEK6|T5AEK6_OPHSC	2	0.046381	62.717	0	0	0	2440100	0	0	0	0	0	0	0	0	0	0	0	0
AGELTTEELER	SNLVCKKADVDLNKRAGELTTEELERIVTI	LNKRAGELTTEELERIVTIIQNPTQYKIPS	11	0	1246.6	tr|T5AI61|T5AI61_OPHSC	2	1.95e-08	87.913	0	0	0	7482500	0	0	0	0	1580400	1072400	1447500	0	0	2062200	3316500	0
AGENRDPTQGYGK	SGEQDQAAGVDAMKRAGENRDPTQGYGKVE	KRAGENRDPTQGYGKVEELAGKVVGCEGME	13	1	1391.64	tr|T5A7F7|T5A7F7_OPHSC	2;3	4.06e-19	109.16	4399300	704610	3199200	6655600	421150	0	14783000	0	0	1256100	508680	691270	9217800	5919400	7875300	6413600
AGETQSWHIDLK	VKQGNAVFAFTLKNKAGETQSWHIDLKETG	KNKAGETQSWHIDLKETGKVGTGTGSKPTV	12	0	1383.68	tr|T5AI07|T5AI07_OPHSC	2	0.0087005	46.001	0	0	0	0	0	0	0	0	0	0	2651100	3841600	0	906640	0	0
AGEYIYSR	DEPAIKAISFVGGNKAGEYIYSRGSANEAD	SFVGGNKAGEYIYSRGSANEADGLDGGLVE	8	0	957.456	tr|T5A5X3|T5A5X3_OPHSC	2	0.010621	83.265	0	0	2253600	0	0	0	0	0	0	0	1252200	1976600	0	2714600	0	0
AGFAGDDAPR	EVAALVIDNGSGMCKAGFAGDDAPRAVFPS	SGMCKAGFAGDDAPRAVFPSIVGRPRHHGI	10	0	975.441	tr|T5AHR3|T5AHR3_OPHSC	2	2.2e-39	174.52	216110000	197910000	43554000	215950000	285140000	333680000	736860000	0	1108900000	614670000	477960000	769210000	272090000	201950000	259860000	304790000
AGFPAGAVNVLTTSLDGTPLVAEELCQHPLVR	ETPVSALTLARLAVRAGFPAGAVNVLTTSL	TPLVAEELCQHPLVRRVSFTGSTRVGKLIA	32	0	3331.72	tr|T5AA56|T5AA56_OPHSC	4	1.88e-05	18.949	0	0	0	0	112520	0	0	158040	0	0	636950	161970	0	0	0	0
AGGATGSSAAADAGLLK	TSCGMDGVVRRWDLRAGGATGSSAAADAGL	GATGSSAAADAGLLKEWRGHRGDGEGGGVL	17	0	1416.72	tr|T5AF09|T5AF09_OPHSC	2	4.99e-34	103.75	0	0	0	3502800	0	1002100	0	0	0	0	1524800	1707300	489350	0	0	0
AGGELDETSASAPHEEPTSSR	SSLPAYHKDFMERKKAGGELDETSASAPHE	ETSASAPHEEPTSSRTDAEKEEASRRLKPH	21	0	2126.94	tr|T5AE01|T5AE01_OPHSC	3	4.84e-05	43.12	0	0	1162000	2254400	893940	877380	1506800	0	1128100	0	925690	1248000	0	1188800	790270	892300
AGGFAEYCNLR	FFQGCKNQLINGVSRAGGFAEYCNLRSEAA	GVSRAGGFAEYCNLRSEAAVKLPKDADPVQ	11	0	1256.56	tr|T5AHI1|T5AHI1_OPHSC	2	0.009199	52.482	0	0	0	0	4551100	0	2697800	0	0	0	0	0	3013800	7717800	7334200	7507900
AGGGFLGSLGAAAAGAVGANLLENAFK	ATLVGGGAAGWAAHKAGGGFLGSLGAAAAG	AAGAVGANLLENAFKKKKKHKKSKKSKGYG	27	0	2403.25	tr|T5AE07|T5AE07_OPHSC	3	9.55e-134	138	0	416700	0	1676400	955640	733470	358930	670590	366900	287530	657870	615020	0	142220	0	0
AGGINSGFQPVNEAEGR	HTVTESTFDRPCTPKAGGINSGFQPVNEAE	GINSGFQPVNEAEGRIPLFTITINDTTPKW	17	0	1701.81	tr|T5AQR5|T5AQR5_OPHSC	2	1.42e-22	95.018	0	0	0	944450	0	0	0	0	0	0	436830	0	752700	1322800	584410	1346900
AGGLASTDVTPEGFLYDVGGHVIFSHYK	QINGPSWLIVDSADKAGGLASTDVTPEGFL	FLYDVGGHVIFSHYKYFDDCIDEALPKEDD	28	0	2936.43	tr|T5A6F9|T5A6F9_OPHSC	4	2.06e-09	31.17	0	0	0	0	0	0	0	0	0	0	0	1800200	0	0	0	0
AGGNLAGGNIFTVK	GAILAVADWVNRTNKAGGNLAGGNIFTVKD	KAGGNLAGGNIFTVKDVLEAMIKAHEIQGC	14	0	1317.7	tr|T5ANY4|T5ANY4_OPHSC	2	0.001634	50.284	0	0	0	0	0	0	0	662300	0	0	0	816980	0	0	0	0
AGHDGTWVAHPALAAIATDIFNAHMPTPNQLFVR	RAMENVRADKLREVRAGHDGTWVAHPALAA	IFNAHMPTPNQLFVRRDDVQVGQNDLLNMN	34	0	3638.82	tr|T5AB17|T5AB17_OPHSC	4;5	2.93e-22	34.213	0	0	0	0	0	351650	0	2028300	0	0	0	0	0	0	0	0
AGHYGAGPQQPGPFQDVELDR	SDPSMGGGGGGMNYRAGHYGAGPQQPGPFQ	GPQQPGPFQDVELDRMEHMHRPTGLPVHAS	21	0	2238.05	tr|T5A8E5|T5A8E5_OPHSC	3	4.8e-05	45.704	0	0	0	0	0	0	0	0	0	0	0	0	0	2062800	0	0
AGIADLIYPTVHDLLK	ATTITTMAQDDPPDKAGIADLIYPTVHDLL	GIADLIYPTVHDLLKLSPYYVPDPILDSFT	16	0	1737.97	tr|T5ABC6|T5ABC6_OPHSC	2	6.3e-05	67.776	1836500	0	622920	731930	0	0	18463	0	0	0	0	0	51881	182260	0	0
AGIEDMALLGSYLQALDVIHK	FLRANETLCANKSVKAGIEDMALLGSYLQA	ALLGSYLQALDVIHKITFDLSLARGLDYYT	21	0	2256.18	tr|T5A7K4|T5A7K4_OPHSC	3	0.00072196	29.126	0	213940	0	0	0	81240	0	266170	0	0	0	0	0	0	0	0
AGIELYDGVAR	FTDRHNPGASRKWIKAGIELYDGVARLSTV	KWIKAGIELYDGVARLSTVCCDAWADWSVA	11	0	1162.6	tr|T5A6X3|T5A6X3_OPHSC	2	0.00080901	78.334	0	0	993590	11232000	8845100	6308700	3832700	674640	2974200	0	6231000	4588300	36215000	36652000	31519000	38149000
AGIISTAK	VDHGKSTLTDSLLAKAGIISTAKAGAVRAT	TDSLLAKAGIISTAKAGAVRATDTRPDEQE	8	0	759.449	tr|T5AI66|T5AI66_OPHSC	2	0.0031001	111.65	0	0	0	0	0	0	0	981130	3426300	0	0	0	0	0	0	0
AGILTSQEFELMEK	QDILGSIAFARANAKAGILTSQEFELMEKG	KAGILTSQEFELMEKGLRDVEKEWETGVFS	14	0	1594.79	tr|T5AC46|T5AC46_OPHSC	2	0.013521	33.225	0	0	0	0	0	0	0	156450	0	0	0	0	0	0	0	0
AGIVPPPWANSQAK	LTWSYAAFLTAAARRAGIVPPPWANSQAKS	RAGIVPPPWANSQAKSIPGTCLATSVVGSY	14	0	1434.76	tr|T5AF78|T5AF78_OPHSC	2	0.049883	24.855	0	0	0	0	0	0	0	0	0	0	0	0	0	0	1042600	0
AGKDVLIFGPDGFLEHAVSENVYAGPAMSR	CHADHFGGAQAIADKAGKDVLIFGPDGFLE	HAVSENVYAGPAMSRRSIYMYGEALNKGPA	30	1	3146.55	tr|T5AHB4|T5AHB4_OPHSC	3;4	8.61e-86	93.667	2164600	1191500	30330	398300	0	0	0	35992000	0	94474	2735000	0	1764400	2845500	2210600	286450
AGKFPTPVTHGDDLTGK	LIKHVPRILGPGLSKAGKFPTPVTHGDDLT	KFPTPVTHGDDLTGKINEVKSTIKFQLKKV	17	1	1739.88	tr|T5ALU5|T5ALU5_OPHSC	3;4	0.0017483	34.498	0	0	0	0	1276700	1003800	0	4666900	11587000	0	4362900	2049200	0	2126500	0	4349600
AGKPVIEVEFK	VQADMKHFPFKIIDKAGKPVIEVEFKGEVK	IIDKAGKPVIEVEFKGEVKTFTPEEISSMV	11	1	1215.69	tr|T5A2W7|T5A2W7_OPHSC	2	0.045375	51.268	0	0	0	0	0	0	0	5815900	0	0	0	0	0	0	0	0
AGLIFVGPSPDVIDALGDK	GFLSENAGFARNVEKAGLIFVGPSPDVIDA	FVGPSPDVIDALGDKVSARKLAMAAGVPVV	19	0	1883	tr|T5ACL2|T5ACL2_OPHSC	2	1.36e-26	87.18	5453800	386580	2306500	2985200	1336000	684420	3200600	970080	730910	1089300	1293300	1182500	713350	1691100	927790	1060300
AGLQFPCGR	AEGHNNKKQQSHSARAGLQFPCGRVKRFLK	QSHSARAGLQFPCGRVKRFLKQNTQNKMRV	9	0	1004.49	tr|T5AKK2|T5AKK2_OPHSC	2	0.016109	67.035	0	0	0	0	0	0	0	2636900	0	0	0	0	0	0	0	0
AGLSEEEVQK	HGGSANIFINDDGLRAGLSEEEVQKRRDFY	DDGLRAGLSEEEVQKRRDFYHDNNIGWAAR	10	0	1088.54	tr|T5ANQ0|T5ANQ0_OPHSC	2	0.0076432	68.224	0	0	619460	0	0	0	0	0	0	0	0	0	1220300	1135000	1319000	1493300
AGMIADAGALATSGYQK	LGQAAKDGLLTVEDRAGMIADAGALATSGY	MIADAGALATSGYQKTSGVLSLLKGLDSET	17	0	1623.79	tr|T5AMT5|T5AMT5_OPHSC	2	3.6e-15	83.314	0	0	0	0	0	0	0	3736100	0	0	0	0	0	0	0	0
AGMTTIVR	DRKKPVHLTAAMGYKAGMTTIVRDLERPGA	TAAMGYKAGMTTIVRDLERPGAKANKKEVV	8	0	847.459	tr|T5AG73|T5AG73_OPHSC	2	0.012564	77.058	0	0	0	0	0	2103600	0	0	0	0	0	0	0	0	0	0
AGNEFQLSELASWIFVEK	CLHSTFVDGDCALKKAGNEFQLSELASWIF	EFQLSELASWIFVEKVPAGQTPPQQQNDQQ	18	0	2067.03	tr|T5AAZ9|T5AAZ9_OPHSC	2;3	4.53e-92	161.76	2698800	21806000	8105700	10471000	1675000	941910	3059900	5888900	3873200	759640	572110	3191700	1761700	2346300	3332300	2129500
AGNFEVGVSVLPK	SRDEAWGKKYIEFAKAGNFEVGVSVLPKIL	AKAGNFEVGVSVLPKILDEEVARLHLSHVQ	13	0	1315.71	tr|T5AEP7|T5AEP7_OPHSC	2	0.0028605	51.927	0	0	0	0	6466900	0	0	5960600	0	0	2310000	0	0	0	0	0
AGNQFAK	AGASASSAFGAATSKAGNQFAKATDYASLA	AFGAATSKAGNQFAKATDYASLAAQDAFNQ	7	0	734.371	tr|T5ANJ3|T5ANJ3_OPHSC	2	0.0091692	122.5	6856100	0	1715500	3567400	0	0	3540600	1474100	0	0	0	0	0	1439200	1470300	2138400
AGNQHWGHATSR	GTWHLYYQYNPTGLRAGNQHWGHATSRDLY	GLRAGNQHWGHATSRDLYHWVNQPIALSPP	12	0	1320.61	tr|T5A3W5|T5A3W5_OPHSC	2;3	0.01013	54.608	0	0	0	0	0	0	0	0	0	0	1057900	0	0	0	0	0
AGPADIAVTDEDGVR	AQPAANAVTHKEAARAGPADIAVTDEDGVR	AGPADIAVTDEDGVRAGPADIAVTDEDGVR	15	0	1484.71	tr|T5A9T2|T5A9T2_OPHSC	2	0.0001322	58.676	1458200	0	0	0	0	345540	3403100	0	0	0	0	0	0	0	0	0
AGPFGQLFRPDNFVFGQSGAGNNWAK	AVLVDLEPGTMDAVRAGPFGQLFRPDNFVF	NFVFGQSGAGNNWAKGHYTEGAELVDQVLD	26	1	2781.34	tr|T5AI34|T5AI34_OPHSC	3	2.41e-10	40.404	0	0	0	627460	0	266860	0	0	0	395680	0	1072900	540060	750680	710220	863880
AGPNYQEGLK	ATQLIEHNVQIWVRRAGPNYQEGLKNMKAA	IWVRRAGPNYQEGLKNMKAATQELGLNAKT	10	0	1075.53	tr|T5AQT1|T5AQT1_OPHSC	2	0.00045204	87.476	0	0	0	0	2917200	0	3377500	0	4220100	0	1347300	0	0	0	0	5623100
AGPSSPNEQAAALAGVTEK	SRSFVTSFVRREAAKAGPSSPNEQAAALAG	SPNEQAAALAGVTEKKIGSYKTLKEVRTEE	19	0	1796.89	tr|T5A6Y3|T5A6Y3_OPHSC	2	0.031975	20.663	253530	0	0	0	0	0	0	0	846450	754990	0	0	0	0	0	0
AGQDEAALPSR	LPGMGTSRASEETKRAGQDEAALPSRAAPP	ETKRAGQDEAALPSRAAPPSLPTRPVDDDG	11	0	1113.54	tr|T5AIT3|T5AIT3_OPHSC	2	0.0018525	71.451	0	4407100	5420600	3925800	1077000	0	0	0	0	0	0	0	1712000	1733500	2249000	2081700
AGQFDEIPPEHLIHCWDYLR	LHCLYITYKAYWNARAGQFDEIPPEHLIHC	EIPPEHLIHCWDYLRQSIMCAGDTSLEWVS	20	0	2495.17	tr|T5APP9|T5APP9_OPHSC	3	0.0045904	18.296	0	0	256410	0	0	0	0	0	0	0	0	0	0	0	0	0
AGQMGYHHR	IGAWHPSHVQWTVGRAGQMGYHHRTSVNHK	QWTVGRAGQMGYHHRTSVNHKVYRIGKGDA	9	0	1055.47	tr|T5AG73|T5AG73_OPHSC	2;3	0.0004381	135.35	0	0	0	0	0	0	0	5288600	0	0	0	0	0	0	0	0
AGQVFVVSVNDPFVMK	SQHVPSYMNHPKLNKAGQVFVVSVNDPFVM	GQVFVVSVNDPFVMKAWSEQLDPTGKTGIR	16	0	1735.9	tr|T5AE93|T5AE93_OPHSC	2	0.0096662	32.008	0	0	0	0	0	0	0	178140	0	0	0	0	0	0	0	0
AGSGEASMPIYSESK	VRNVSDTGVLQKHLKAGSGEASMPIYSESK	AGSGEASMPIYSESKFVQLLGAHWWRRDLA	15	0	1512.68	tr|T5A8W6|T5A8W6_OPHSC	2	0.0024162	42.556	0	0	0	0	0	0	0	1151400	0	0	0	0	0	0	0	0
AGSTQGTVQIK	GWTLGRNDALSSTNKAGSTQGTVQIKRRFQ	STNKAGSTQGTVQIKRRFQFSSALKRQSSV	11	0	1088.58	tr|T5AMT3|T5AMT3_OPHSC	2	0.0027116	65.465	0	0	786620	465790	0	0	0	0	0	0	0	0	425770	561260	0	538960
AGSTVADWQSPAR	KVDKSEMTHKNPSLRAGSTVADWQSPARAK	LRAGSTVADWQSPARAKSPAPGKKPKPESM	13	0	1344.64	tr|T4ZYP2|T4ZYP2_OPHSC	2	0.0001989	73.887	0	0	0	1986000	0	0	1193400	2031500	20987000	0	0	0	0	0	0	0
AGSVNAPQTPTR	KETLRQRSRSPSHSRAGSVNAPQTPTREDS	HSRAGSVNAPQTPTREDSFGSAATPESRQR	12	0	1197.61	tr|T5ABC3|T5ABC3_OPHSC	2	0.032273	33.19	0	0	0	0	0	0	0	0	0	0	0	0	0	295070	330210	0
AGSWDTAFEASLVEDVLDEDPTTALDTR	YPVDHSLSLLRQSDKAGSWDTAFEASLVED	EDVLDEDPTTALDTRIPTFHGYSASGNATA	28	0	3023.39	tr|T5AJR6|T5AJR6_OPHSC	3	5.75e-131	126.27	0	608810	0	467200	0	0	575260	281250	0	0	0	0	1832100	1290800	1235400	1091500
AGTLDTEIK	IAHEPDANKAVSVLKAGTLDTEIKKKLKPD	AVSVLKAGTLDTEIKKKLKPDTEIWTAGKL	9	0	946.497	tr|T5ABP3|T5ABP3_OPHSC	2	0.00042405	110.12	2337000	7984100	0	6387100	14548000	7228200	4334700	0	17079000	0	14175000	19192000	38855000	34167000	38222000	27431000
AGTVEGDVQGLER	DFEGGYTPGWVDPDKAGTVEGDVQGLERII	DKAGTVEGDVQGLERIIRFIFEGPDIIYEL	13	0	1329.65	tr|T5ALX8|T5ALX8_OPHSC	2	0.029087	31.422	1731500	1465800	0	0	0	0	0	0	4250900	0	4204900	2780500	0	0	574060	615880
AGTVWVNCYNLIR	TKDLNTAVRVSNALKAGTVWVNCYNLIRHE	LKAGTVWVNCYNLIRHETPFGGYKQSGIGR	13	0	1564.78	tr|T5AQG8|T5AQG8_OPHSC	2	0.0064025	46.891	0	0	0	0	950900	0	0	761310	1159700	0	847540	0	0	0	0	0
AGTYINTEGR	QIADIVLPGAAYTEKAGTYINTEGRVQMTR	AYTEKAGTYINTEGRVQMTRAATSLPGASR	10	0	1080.52	tr|T5A9E5|T5A9E5_OPHSC	2	0.0088335	66.692	0	0	0	728230	0	0	645710	0	710130	971760	715610	0	0	567950	823410	686910
AGVDVIQVDEPALR	QLALALRDEVVDLEKAGVDVIQVDEPALRE	KAGVDVIQVDEPALREGLPLRSGKERDAYL	14	0	1480.79	tr|T5ANC7|T5ANC7_OPHSC	2	5.07e-28	115.78	0	4571800	6812300	5263300	4274300	4098600	8584300	5786100	13290000	2238900	7051100	6660700	6207900	7316500	3966000	7876900
AGVIPESENQDSVGTFGR	NQIVGFKPTVGLTSRAGVIPESENQDSVGT	IPESENQDSVGTFGRTVRDAVLALDAIYGP	18	0	1861.88	tr|T5AB47|T5AB47_OPHSC	2	0.002217	42.041	0	0	974620	0	0	0	0	0	0	0	0	251140	673480	439670	546860	330300
AGVRPEWEDPQNK	PVSELPVKADYHLFKAGVRPEWEDPQNKHG	FKAGVRPEWEDPQNKHGGKWSYQYKDKRAI	13	1	1524.73	tr|T5A9P4|T5A9P4_OPHSC	2;3	0.010254	47.261	0	0	0	0	0	0	1453200	0	0	0	0	0	0	0	0	0
AGWGHGGGVGTGDGLLGR	GAAGHQPVNAVFTRKAGWGHGGGVGTGDGL	GHGGGVGTGDGLLGRRGEKAPGQAGREGGG	18	0	1622.79	tr|T5A7M9|T5A7M9_OPHSC	2;3	0.0016855	55.261	0	0	477780	4776600	0	612590	1859900	0	0	0	694800	529050	10454000	18040000	26759000	13637000
AHAVAAPEPPTAIPTR	PDSASQAVDETRHQRAHAVAAPEPPTAIPT	HAVAAPEPPTAIPTRQRDGQHGLPVKPVVA	16	0	1597.86	tr|T5ACJ8|T5ACJ8_OPHSC	3	0.0004737	45.614	0	0	0	0	919020	0	0	336720	0	0	0	0	0	0	0	0
AHDALVVCDDVYDFLQWPLHGDTQPER	SMSLRRREALVRLARAHDALVVCDDVYDFL	DFLQWPLHGDTQPERSPEMRLPRLCDLDLR	27	0	3195.47	tr|T5AQ48|T5AQ48_OPHSC	4	0.0044569	14.653	0	0	0	0	0	0	0	381310	0	0	0	0	0	0	0	0
AHEAQDAGYR	ACAFLEKNNLLSIIRAHEAQDAGYRMYRKT	LSIIRAHEAQDAGYRMYRKTRTTGFPSVMT	10	0	1116.49	tr|T5AGS5|T5AGS5_OPHSC	2	0.0011893	81.296	0	0	0	381800	0	0	0	0	0	0	365240	388080	475130	488490	571680	0
AHEDLAGADGLR	KDKEVLSVPGNTGARAHEDLAGADGLRAAE	GARAHEDLAGADGLRAAEIGA_________	12	0	1223.59	tr|T5ACQ4|T5ACQ4_OPHSC	2;3	0.00012843	86.624	0	1560200	2392900	0	0	0	1095200	0	2633400	5334900	0	4015400	1138100	0	1165900	503590
AHENVATSEGFR	HPAVYYAHLAGARARAHENVATSEGFRAGA	RARAHENVATSEGFRAGAKGHEMVRDQVAK	12	0	1316.61	tr|T5ADW2|T5ADW2_OPHSC	2;3	4.42e-43	164.97	49510000	17986000	11553000	81147000	32190000	30725000	41759000	752430	23366000	31028000	20366000	14525000	6874000	5888400	5475600	30353000
AHEYGTAEEIWEQTGGK	NAHILDQYGNKDNPRAHEYGTAEEIWEQTG	EYGTAEEIWEQTGGKVDAIVAGAGTGGTIT	17	0	1904.85	tr|T5AHU9|T5AHU9_OPHSC	3	0.010434	20.368	0	0	0	0	1492800	0	0	0	919170	0	0	0	1461500	0	1376400	0
AHFEEAMQMAR	AMDEDVEDPVPELTKAHFEEAMQMARKSVT	ELTKAHFEEAMQMARKSVTDIEIRRYEAFA	11	0	1319.58	tr|T5A7X9|T5A7X9_OPHSC	2	0.011183	51.066	0	0	0	0	0	496280	0	3550900	0	0	0	0	0	0	0	0
AHGGYSVFTGVGER	GKTVFIQELINNIAKAHGGYSVFTGVGERT	KAHGGYSVFTGVGERTREGNDLYHEMQETS	14	0	1435.68	tr|T5ADZ3|T5ADZ3_OPHSC	2;3	4.29e-21	104.52	0	4339200	12847000	13576000	10043000	9901300	3557600	8868700	22279000	23626000	10977000	40521000	3996000	0	2641400	2184400
AHLDVSSVSGK	AQVAPKPGRHNHHDKAHLDVSSVSGKVSIQ	HHDKAHLDVSSVSGKVSIQEPARHTAHVIQ	11	0	1098.57	tr|T5AG78|T5AG78_OPHSC	2	5.12e-09	109.66	0	0	0	0	2487100	2639200	4040600	1513600	0	3055600	819960	0	0	1025200	0	1380500
AHLMGTQYVYDFPELFR	IPYATKNALQPKRYKAHLMGTQYVYDFPEL	LMGTQYVYDFPELFRQAIQNSWVRTVKNQP	17	0	2086	tr|T5AAY2|T5AAY2_OPHSC	3	0.012474	19.071	0	0	0	0	0	0	0	135940	0	0	0	0	0	0	0	0
AHLTPSGGTLSTMLTVFDHFSLSEVSAMR	KLDAYTKDVVFSVHKAHLTPSGGTLSTMLT	TVFDHFSLSEVSAMREPYCLSPVPYPGGAG	29	0	3091.51	tr|T5A988|T5A988_OPHSC	4	1.8e-24	52.329	0	0	0	0	0	0	0	260220	0	0	0	0	0	0	0	0
AHPGSGTAFVGTGPGGAVTESDR	IMEARLELFRLKDAKAHPGSGTAFVGTGPG	FVGTGPGGAVTESDRLKARAKAMMQQRTAA	23	0	2127	tr|T5AFK1|T5AFK1_OPHSC	3	0.00056608	22.409	0	0	0	1147600	821060	0	0	0	0	0	0	0	0	0	0	0
AHPGSQISK	______________________________	______________________________	9	0	923.482	tr|T5AFN2|T5AFN2_OPHSC	2	0.0028019	111.01	8876900	0	2442100	0	0	0	0	0	3095500	0	3045500	1453200	0	2136500	1400500	2922900
AHQVVEDGYEFFSK	VSRFLQKHDMDLICRAHQVVEDGYEFFSKR	RAHQVVEDGYEFFSKRQLVTLFSAPNYCGE	14	0	1654.76	tr|T5A1Y7|T5A1Y7_OPHSC	3	0.00028327	50.897	0	0	0	0	2009400	2494200	0	1147500	0	0	0	0	0	0	0	0
AHQYWHGDGANR	VVCLDDAAPVTLEERAHQYWHGDGANRWFD	EERAHQYWHGDGANRWFDKPLQFIVNDNGT	12	0	1410.62	tr|T5A775|T5A775_OPHSC	2;3	0.00033119	55.452	0	0	0	0	1544900	2070300	790480	2836900	203420	0	0	0	0	0	0	0
AHRPEIFEVSDTDSVSTGGK	CPPAYYADIVCERARAHRPEIFEVSDTDSV	IFEVSDTDSVSTGGKASPAASRQVHESLKD	20	1	2131.02	tr|T5AN58|T5AN58_OPHSC	3;4	0.00012248	44.382	0	0	0	0	5945800	2711200	0	8322900	0	0	0	0	0	0	2701800	0
AHSCALNEEVHVAAWPVYPPASSLR	LGHLNCWENMNPFLKAHSCALNEEVHVAAW	HVAAWPVYPPASSLRYPDPYTNISEVQSEH	25	0	2760.34	tr|T5AJZ8|T5AJZ8_OPHSC	3;4	0.017339	12.08	0	0	0	74217	0	0	0	0	0	0	2485700	259800	0	0	0	0
AHSPGGAGFGVPGAPGPAPVGNTSR	VANKFGGASVFTGTKAHSPGGAGFGVPGAP	VPGAPGPAPVGNTSRTFADEGGKTPAQIWA	25	0	2214.09	tr|T4ZXC3|T4ZXC3_OPHSC	3	4.67e-08	36.677	0	0	1278800	3137200	6441300	3439800	3406400	4981500	0	2995400	1852200	0	4203100	0	3877900	0
AHSSASCILR	ERISDDECILVKGTKAHSSASCILRGPNDY	VKGTKAHSSASCILRGPNDYSLDEMERSIH	10	0	1100.54	tr|T5AFF1|T5AFF1_OPHSC	3	0.0041823	52.579	0	0	0	0	0	0	0	297130	0	0	0	0	0	0	0	0
AHSSMVGVDLAQK	LGDVYINDAFGTAHRAHSSMVGVDLAQKAA	HRAHSSMVGVDLAQKAAGFLMKKELDYFAK	13	0	1341.67	tr|T5A6F4|T5A6F4_OPHSC	2	0.01412	36.424	0	0	0	0	0	0	0	948290	0	0	0	0	0	0	0	0
AHYLDPYISLK	DLSGKYGKVTQDPYKAHYLDPYISLKEGDQ	DPYKAHYLDPYISLKEGDQAFFGNLSFVFH	11	0	1318.69	tr|T5ABX7|T5ABX7_OPHSC	2	0.0054294	57.598	0	0	0	0	0	7221300	4473900	0	3791200	1455300	0	4959300	6632900	7220600	3718900	1398000
AHYPNNYAQHDLGR	ELIRYMLDPLLENSRAHYPNNYAQHDLGRY	RAHYPNNYAQHDLGRYPVALGHPKGDDEPM	14	0	1654.76	tr|T5ADC3|T5ADC3_OPHSC	2;3;4	1.63e-11	93.348	0	6151100	15224000	41056000	1331500	19177000	1782800	0	3484400	3426500	8560500	6088000	22144000	33943000	36228000	19218000
AIAAYESVFEK	ACRPAIGLAIELFDKAIAAYESVFEKTGIL	LFDKAIAAYESVFEKTGILGTKIDIVLAKI	11	0	1226.62	tr|T5AFE2|T5AFE2_OPHSC	2	0.0022534	68.735	0	0	0	0	2988000	0	0	0	0	0	0	0	0	0	0	0
AIADAGSFVSQLSAAASTSYAAQPR	WDVQQAAPFLTTFCRAIADAGSFVSQLSAA	QLSAAASTSYAAQPRLGSPEDVYIRPERYT	25	0	2439.2	tr|T5A7T0|T5A7T0_OPHSC	3	3.07e-08	37.56	0	540170	0	0	309440	0	0	0	0	0	0	0	0	0	0	0
AIAQGQSWAK	WMMKLMVGFHDESQKAIAQGQSWAKVREAT	DESQKAIAQGQSWAKVREATSELQAKLRQL	10	0	1058.55	tr|T5AQL2|T5AQL2_OPHSC	2	0.0044678	73.665	456360	0	1519600	1486700	0	0	0	1914300	0	0	0	4163200	0	0	1127400	0
AIAVHPTLPFILTASDDMTIK	SEKITSFEAHPDYIRAIAVHPTLPFILTAS	TLPFILTASDDMTIKLWDWDKGWKCVQVYE	21	0	2253.21	tr|T4ZZP9|T4ZZP9_OPHSC	3	0.00011997	36.679	0	0	57551	0	0	0	0	1064200	0	0	0	0	0	0	0	0
AIDAHIEYITAASDGK	DPSLDEKTKVALFRKAIDAHIEYITAASDG	IDAHIEYITAASDGKGVDRHLFGLKKLLRH	16	0	1673.83	tr|T5A775|T5A775_OPHSC	2	0.039318	23.236	0	0	0	0	220020	0	0	300130	0	0	0	0	0	0	0	0
AIDAPVFHVNADDVEAVNFVCQLAADWR	PRFARSTAYCTDIAKAIDAPVFHVNADDVE	VEAVNFVCQLAADWRAEFQHDVVIDLICYR	28	0	3141.5	tr|T5AHV3|T5AHV3_OPHSC	3	3.5e-18	54.744	0	0	0	0	0	0	0	0	438030	0	0	0	0	0	0	0
AIDDEVHNQATALPR	QVILIAVDLDEAQLRAIDDEVHNQATALPR	AIDDEVHNQATALPRVDIVRGAIAHSVTVL	15	0	1648.82	tr|T5AND7|T5AND7_OPHSC	2;3	2.12e-37	128.01	251670	0	0	7060200	4514800	0	2790000	12683000	15420000	17459000	1520800	18566000	10325000	0	11014000	1196900
AIDGLIDSALECR	FQNNISMLPKEDQVKAIDGLIDSALECRVA	VKAIDGLIDSALECRVANTKPKNFDEWILR	13	0	1431.7	tr|T5A6F9|T5A6F9_OPHSC	2	0.0089363	44.309	0	0	0	0	0	0	0	0	0	693910	0	0	0	0	0	0
AIDLASGVPDVDAESFK	TGLRGLGDFVQYADKAIDLASGVPDVDAES	DLASGVPDVDAESFKALEQKEEVLFVYFYD	17	0	1732.85	tr|T5ACK4|T5ACK4_OPHSC	2	0.033549	23.226	0	0	125280	0	0	0	0	0	0	0	0	0	238710	0	230810	152370
AIDVSFDNIEK	PFPKELMQLDPETIKAIDVSFDNIEKFHSA	ETIKAIDVSFDNIEKFHSAQKEDKPLSVET	11	0	1249.62	tr|T5AND7|T5AND7_OPHSC	2	0.016986	44.863	0	0	0	0	0	0	0	0	0	7789400	4964300	0	0	0	0	0
AIEDGDQTLLAK	DVLLVRTGTTELIDKAIEDGDQTLLAKATA	IDKAIEDGDQTLLAKATAGTSLSGVHGCED	12	0	1272.66	tr|T5A541|T5A541_OPHSC	2	0.01593	40.352	0	0	0	5920600	0	0	0	0	0	1492400	0	0	0	0	0	0
AIEGQQEDLAK	EAAEAAERKVQDTKRAIEGQQEDLAKDYGP	DTKRAIEGQQEDLAKDYGPSEIFRALKGKR	11	0	1200.6	tr|T5ADA1|T5ADA1_OPHSC	2	0.016748	45.161	0	0	0	0	0	0	0	0	0	0	562600	625180	0	0	0	0
AIEILGGQMGSK	GTQSNMNANEVISNRAIEILGGQMGSKKPV	SNRAIEILGGQMGSKKPVHPNDHVNRSASS	12	0	1202.63	tr|T5ACL3|T5ACL3_OPHSC	2	0.046839	30.564	0	0	0	0	0	0	0	5435500	0	0	0	0	0	0	0	0
AIEIYFPSQYVEQNELEKFDGVAAGK	______________________________	EQNELEKFDGVAAGKYTIGLGQTKMSFCDD	26	1	2944.45	tr|T5A5K5|T5A5K5_OPHSC	3	2.01e-07	31.176	0	0	0	0	0	0	0	0	0	0	321890	482240	0	0	0	0
AIELDQK	YLAHGYVVGDVAINRAIELDQKHGVSTRFV	VGDVAINRAIELDQKHGVSTRFVTTLQNLD	7	0	815.439	tr|T5AGJ4|T5AGJ4_OPHSC	2	0.0403	100.74	0	0	0	0	0	0	0	0	0	0	0	0	0	6377900	0	0
AIELNDKEPTFFTNR	LAAGDFLAAVTLYSRAIELNDKEPTFFTNR	AIELNDKEPTFFTNRAQAYIKTEAYGYAIS	15	1	1793.89	tr|T5AP17|T5AP17_OPHSC	3	0.01011	25.866	0	0	0	0	431850	0	0	0	0	0	0	0	0	0	0	1248400
AIEQEGGGFGDPAGGVGLGQMFSDPNLIQK	ASNAQLKSGLASVQKAIEQEGGGFGDPAGG	VGLGQMFSDPNLIQKLASNPKTSAYLADPT	30	0	2988.43	tr|T5A0N1|T5A0N1_OPHSC	3	0.045916	7.4704	0	0	0	0	0	0	0	98224	0	0	0	0	0	0	0	0
AIEQGEALTNVVK	GMDFHSDRDSAEVMKAIEQGEALTNVVKTA	MKAIEQGEALTNVVKTAVLEIMPTIFDMIV	13	0	1370.74	tr|T5AA66|T5AA66_OPHSC	2	0.0016454	63.283	0	0	0	0	2433400	1779200	0	0	0	0	0	0	0	0	0	0
AIFSETVK	EVAGDGTTTATVLGRAIFSETVKNVAAGCN	TATVLGRAIFSETVKNVAAGCNPMDLRRGI	8	0	893.486	tr|T5AK78|T5AK78_OPHSC	2	0.030853	67.032	0	0	0	0	0	0	0	34069000	0	0	0	0	13437000	0	0	15207000
AIFTDAGLAVR	DKNIYIPSPSWANHKAIFTDAGLAVRQYRY	ANHKAIFTDAGLAVRQYRYYDKNTIGLDFE	11	0	1132.62	tr|T5AAR1|T5AAR1_OPHSC	2	0.023819	41.448	0	0	0	0	0	2339600	0	0	0	0	2877200	0	0	0	0	0
AIGDCGFEHPSEVQQTCIPQALLGGDIICQAK	STGFRDFLLKPELLRAIGDCGFEHPSEVQQ	IPQALLGGDIICQAKSGLGKTAVFVLATLQ	32	0	3511.65	tr|T5AHV1|T5AHV1_OPHSC	3;4	2.66e-44	68.516	0	0	0	292020	143360	0	0	0	0	230600	0	0	0	0	139190	0
AIGDYTDFYAGK	______________________________	______________________________	12	0	1319.6	tr|T5ACE1|T5ACE1_OPHSC	2	2.09e-06	93.111	214480	0	0	0	0	1068200	0	2136000	0	0	0	0	0	0	0	0
AIGFNCLNYGK	WASLKQTTQAALAQRAIGFNCLNYGKTPQG	LAQRAIGFNCLNYGKTPQGTLGRHFMPDKS	11	0	1255.6	tr|T5AKA2|T5AKA2_OPHSC	2	1.08e-05	93.374	0	0	0	609220	2578800	7840100	0	3370200	0	2103400	6567900	3894700	0	0	0	0
AIGSGSEGAQAELQNEYHK	FHAEPSGTFYRYDAKAIGSGSEGAQAELQN	GSEGAQAELQNEYHKSLTITDAETLVLKTL	19	0	1987.92	tr|T5ALJ1|T5ALJ1_OPHSC	3	0.00014454	55.437	0	2812500	0	0	0	0	2001200	0	5749600	5920100	1640200	0	3352800	0	4735800	4249400
AIGVLPQLILDR	LKEASYYTVLFGVSRAIGVLPQLILDRAFG	VSRAIGVLPQLILDRAFGAPIERPKSFSTE	12	0	1306.8	tr|T5AFK3|T5AFK3_OPHSC	2	0.01488	41.029	0	0	0	0	0	0	0	0	1348800	300190	0	0	0	0	0	0
AIIQDCEDALTNWVTSNAAVSSK	PGETRQAYDGYEASKAIIQDCEDALTNWVT	ALTNWVTSNAAVSSKLSTRSRGLSQRRRNN	23	0	2492.19	tr|T5AHK2|T5AHK2_OPHSC	3	2.01e-05	34.405	0	444660	674990	0	0	0	0	0	0	0	0	0	0	0	0	0
AILDAIHSGELAK	GFAHGGKRCPLKYTRAILDAIHSGELAKVQ	TRAILDAIHSGELAKVQYENYDVFNLQVPT	13	0	1336.74	tr|T5AQV1|T5AQV1_OPHSC	2	0.0039083	49.35	0	395840	0	0	0	0	0	0	814410	1269000	2216100	0	0	0	0	0
AILEKGEAQSNAAELPEAK	DASVPVARDSLNSLKAILEKGEAQSNAAEL	KGEAQSNAAELPEAKLHDDMFPLTFQVHLA	19	1	1968.02	tr|T5A7D4|T5A7D4_OPHSC	3	0.011938	19.036	0	0	0	0	0	0	0	0	0	3450100	0	0	0	0	0	0
AILFIPPMDPGDVIWSGLPVSPDDALK	NLADSHFAYDMESSKAILFIPPMDPGDVIW	VIWSGLPVSPDDALKMYDVDEVKFTTDINP	27	0	2862.49	tr|T5AA19|T5AA19_OPHSC	3	5.71e-18	55.049	0	0	0	0	70525	0	0	587000	0	0	0	0	0	0	0	0
AILSGEGDSLPEGAFYMVGDLASAK	EGKLVDLKDTIASFKAILSGEGDSLPEGAF	PEGAFYMVGDLASAKQKGEKILADLEKD__	25	0	2497.2	tr|T5ADZ3|T5ADZ3_OPHSC	3	0.010691	13.407	0	0	0	0	0	0	0	153640	0	0	0	0	0	0	0	0
AILTSSGDMTCMK	GHAGYLSCCRFINDRAILTSSGDMTCMKWD	DRAILTSSGDMTCMKWDIETGQKVTEFADH	13	0	1413.63	tr|T5A9X0|T5A9X0_OPHSC	2	0.00027697	73.067	0	0	0	0	0	0	0	1092100	0	0	0	0	0	0	0	0
AINDSEGGVEK	DALKRRYAKVQQWIKAINDSEGGVEKFSRG	QWIKAINDSEGGVEKFSRGTEKFGFNVDDN	11	0	1117.53	tr|T5AMN7|T5AMN7_OPHSC	2	9.48e-11	129.38	0	0	0	0	0	0	0	0	0	0	0	0	759630	0	0	2895900
AINLHCFPALLK	SEFPEHRVEFFNLLRAINLHCFPALLKLDN	LLRAINLHCFPALLKLDNNQFKFVIDSCSW	12	0	1395.77	tr|T4ZX30|T4ZX30_OPHSC	2	0.00012861	83.005	0	0	620600	0	0	780740	0	362480	0	0	0	0	0	0	0	0
AINNEQVEGFPK	GLCGPNGSGKSTLMRAINNEQVEGFPKQSE	LMRAINNEQVEGFPKQSEVKTVFVEHDLDS	12	0	1344.67	tr|T5A853|T5A853_OPHSC	2	0.0020573	56.563	0	0	3016300	3475500	278480	0	0	484740	0	0	4362200	3700600	2558800	1014300	4272400	3089500
AINQNDCSFPCAGDGTGYCGAANR	RECYCGNSIQEGSVKAINQNDCSFPCAGDG	PCAGDGTGYCGAANRLQLYKLSDSATTMPP	24	0	2575.03	tr|T5AML1|T5AML1_OPHSC	3	2.44e-11	50.539	0	0	1058900	807980	0	0	2287900	1527900	0	0	0	0	1754900	1168800	0	1777900
AINQTAIIK	LKESPPPVKTFGRDRAINQTAIIKKGPYKG	TFGRDRAINQTAIIKKGPYKGLLGIVKDTT	9	0	970.581	tr|T5AC76|T5AC76_OPHSC	2	0.013392	69.198	0	0	0	0	0	0	0	2065700	0	0	0	0	0	0	0	0
AINVALEAEK	VPVVNRGQRDIDNKKAINVALEAEKAFFDN	IDNKKAINVALEAEKAFFDNHKAYRNKSSY	10	0	1056.58	tr|T5ACQ6|T5ACQ6_OPHSC	2	0.0089301	66.568	0	0	0	0	2661000	0	1830100	2664000	0	0	0	0	0	0	0	0
AIPDISAVGTQFLTVVSGR	ELKGHLDGFYNPKMRAIPDISAVGTQFLTV	ISAVGTQFLTVVSGRDVILDGTSASAPVFA	19	0	1930.05	tr|T5ABU4|T5ABU4_OPHSC	2;3	3.14e-63	125.53	0	3036500	4919600	2950400	1875400	148530	877410	719780	2008000	3145500	2867600	513890	4005400	5176700	3518700	3389900
AIPIEVLPIAVPDVLAR	ADYRKQSPRLCTKWKAIPIEVLPIAVPDVL	PIEVLPIAVPDVLARLQAMGSTNPAVRSGL	17	0	1785.08	tr|T5A5E0|T5A5E0_OPHSC	2	2.4e-42	107.18	0	0	120490	455860	135110	334260	0	546740	0	0	165630	236210	0	0	0	0
AIPPLESQFR	DDHPHGPNMLLPPDKAIPPLESQFRQHQSS	LPPDKAIPPLESQFRQHQSSQSHRPRLERE	10	0	1156.62	tr|T5A940|T5A940_OPHSC	2	0.034484	47.198	0	0	0	0	0	0	0	0	0	0	0	0	5355500	0	0	0
AIPQHGTGVFR	ETYKVAAQESGITAKAIPQHGTGVFRITKP	ITAKAIPQHGTGVFRITKPASPVTPTGLIF	11	0	1181.63	tr|T5AGD0|T5AGD0_OPHSC	2;3	0.0051369	56.432	0	0	0	11651000	3664900	0	0	9209900	18598000	21413000	22586000	16405000	0	4373500	3243900	5389700
AIPVGYSAADVSENR	VTRDIKDFIRSRSLRAIPVGYSAADVSENR	AIPVGYSAADVSENRMQTAMYMNCGPDAVR	15	0	1547.76	tr|T5AJM7|T5AJM7_OPHSC	2;3	0.00017217	57.019	0	0	0	0	265100	0	0	0	9961200	4380400	1704600	9264800	0	0	0	0
AIQGLNTWSLEK	FPDGPPGRQRALNVRAIQGLNTWSLEKKHV	NVRAIQGLNTWSLEKKHVDGAAVGDKHVHG	12	0	1358.72	tr|T5AJH7|T5AJH7_OPHSC	2	0.0020217	61.78	14297000	28579000	0	15707000	8068400	0	5518900	5119900	0	0	0	0	0	0	0	0
AIQGVGAAPFESLLNAAVGDLYFVHQR	AGAVGKNYKSMAAARAIQGVGAAPFESLLN	LLNAAVGDLYFVHQRGVRMAATNLAVFGGA	27	0	2842.48	tr|T5A7S9|T5A7S9_OPHSC	3	2.29e-87	100.29	0	0	244130	287550	610410	179050	0	381660	0	0	59495	0	0	252710	0	0
AISAIVR	______________________________	QLKPEEMKAISAIVRGEVKAKDTAFADGLF	7	0	728.454	tr|T5AHU0|T5AHU0_OPHSC	2	0.011077	126.04	2834700	0	0	2531300	0	0	0	4928400	0	0	0	0	0	3421000	0	3446200
AISEQLR	GNSLKDHNNQPKVAKAISEQLREGEDVIIG	NNQPKVAKAISEQLREGEDVIIGVMIESNI	7	0	815.45	tr|T5ABF2|T5ABF2_OPHSC	2	0.021694	107.74	0	0	0	3674600	344710	317020	0	0	0	858790	0	0	0	0	0	0
AISEVSELIEPALEK	IYENGESFDSVKGNRAISEVSELIEPALEK	AISEVSELIEPALEKTKPGSRPKTLALPKP	15	0	1626.87	tr|T5ACK4|T5ACK4_OPHSC	2	0.00010535	69.979	220220	0	0	22417	0	0	0	0	0	133660	0	0	326720	404160	249910	379850
AISFVGGNK	AHRTVDFILDEPAIKAISFVGGNKAGEYIY	DEPAIKAISFVGGNKAGEYIYSRGSANEAD	9	0	891.481	tr|T5A5X3|T5A5X3_OPHSC	2	0.024202	63.306	0	1552100	0	0	0	0	0	0	0	2899200	0	3265300	1178400	0	1232400	0
AISGVQTVR	GTIGHVAHGKSTVVKAISGVQTVRFKNELI	KSTVVKAISGVQTVRFKNELIRNITIKLGY	9	0	929.529	tr|T5ABV3|T5ABV3_OPHSC	2	1.39e-05	119.41	3974100	8520100	2270000	8691600	7254200	5521900	5120100	3350800	0	2343900	3617500	3165300	8231600	8552300	6434900	11489000
AISPVFNR	RVALQAHAEWCGPCKAISPVFNRLAASIPD	EWCGPCKAISPVFNRLAASIPDVIFARLNT	8	0	902.497	tr|T5AD57|T5AD57_OPHSC	2	0.01171	86.512	0	0	0	0	0	0	0	1548800	0	0	0	0	0	0	0	0
AISQVNGDTSSLAHNSAFIQHLLNYPLISDGIHTFK	______________________________	LLNYPLISDGIHTFKSNEYGQRSIKLGDSA	36	0	3907.99	tr|T5A8Z4|T5A8Z4_OPHSC	5	0.031035	8.1984	0	0	0	0	0	0	0	0	0	0	259630	0	0	0	0	0
AITDYLWSTLNSGR	LKEMKKSVGDDLSDKAITDYLWSTLNSGRV	KAITDYLWSTLNSGRVVPGYGHAVLRKTDP	14	0	1595.79	tr|T5AFK3|T5AFK3_OPHSC	2	2.34e-28	126.19	0	0	0	0	286050	172710	0	0	0	0	688620	0	0	0	0	0
AITNTHHSNSDWTLDPR	VGGLYINISLHDYLRAITNTHHSNSDWTLD	TNTHHSNSDWTLDPRVDINKQFDGEGAPRG	17	0	1963.91	tr|T5AC53|T5AC53_OPHSC	2;3;4	1.92e-50	135.02	64746000	264600000	0	103700000	241260000	57553000	73839000	253610000	1553300	0	2909800	40701000	211920000	223950000	146640000	236140000
AITSAYYR	IKAQIWDTAGQERYRAITSAYYRGAVGALL	AGQERYRAITSAYYRGAVGALLVYDISKHQ	8	0	943.476	tr|T5ANI2|T5ANI2_OPHSC	2	0.011413	90.986	0	0	0	1836500	1600100	0	0	6982600	0	0	3424400	0	7120700	6581600	7463200	12497000
AIVDAIGQK	VLGNIFTLRNVHDAKAIVDAIGQKGKKIVI	NVHDAKAIVDAIGQKGKKIVIVGSSFIGME	9	0	913.523	tr|T5AG17|T5AG17_OPHSC	2	0.0010175	89.142	0	0	0	0	0	0	0	1209500	0	0	0	0	0	0	0	5529100
AIVGQYCR	RTEYMHWLQEAPDQKAIVGQYCRYTGQVHT	QEAPDQKAIVGQYCRYTGQVHTGLNVKQML	8	0	965.475	tr|T5ACC3|T5ACC3_OPHSC	2	0.0018354	132.72	0	0	0	0	0	0	351120	2175300	0	0	1329900	0	0	0	0	0
AIWDFDGIYCTSR	NGGGFLDRHYPNAAKAIWDFDGIYCTSRHI	AKAIWDFDGIYCTSRHIPGVRFAGLIHPGI	13	0	1602.71	tr|T5APZ1|T5APZ1_OPHSC	2	0.0017813	61.353	0	0	0	261840	812280	407450	647860	829840	0	0	0	0	0	0	0	0
AIYCDLEPNVVDEVR	STFFSETGQGKYVPRAIYCDLEPNVVDEVR	AIYCDLEPNVVDEVRTGPYRNLFHPEMMIT	15	0	1790.85	tr|T5AAG8|T5AAG8_OPHSC	2	3.88e-05	72.652	0	0	0	2562100	2039700	5458600	2774000	4128600	2038600	0	5202500	4384100	4742500	4842900	4770600	3153800
AIYSVNEGNSLYWEKPTADYFASLK	EFILTHPDMRLPASRAIYSVNEGNSLYWEK	LYWEKPTADYFASLKLAQPDGKPYSSRYIG	25	1	2865.39	tr|T5AMP9|T5AMP9_OPHSC	3	0.017314	13.73	0	0	0	0	0	0	0	1045300	177420	1107800	0	0	0	0	0	0
AKDTAFADGLFICGQR	EEMKAISAIVRGEVKAKDTAFADGLFICGQ	KDTAFADGLFICGQRYVMARAEDRSIYARS	16	1	1768.86	tr|T5AHU0|T5AHU0_OPHSC	3	0.01232	23.138	0	0	0	0	0	0	0	0	0	0	0	3617700	0	0	0	0
AKLDVFNALTLMDNALFLEQQK	RLNSLINDALILAKKAKLDVFNALTLMDNA	ALTLMDNALFLEQQKFGGGDGQLHYYLFNY	22	1	2521.32	tr|T5AG31|T5AG31_OPHSC	3	1.18e-09	61.361	0	0	0	0	56081	0	0	128990	219370	57646	0	0	0	0	0	0
AKPLSQDHKPQLESEK	ANAGDSRGVLGIKGRAKPLSQDHKPQLESE	KPLSQDHKPQLESEKKRITAAGGFVDFGRV	16	2	1833.96	tr|T5AHF6|T5AHF6_OPHSC	3;4	0.0015012	42.314	176540	0	0	280860	0	0	0	0	0	3920800	786380	2890900	0	0	0	880920
ALAAGEWK	GPPENTRDHVMQASKALAAGEWKKSINFIH	HVMQASKALAAGEWKKSINFIHSIKIWDLM	8	0	844.444	tr|T5ADI9|T5ADI9_OPHSC	2	0.030853	67.032	0	0	0	0	0	0	0	0	0	0	914630	0	0	0	0	0
ALAANTHVSIVPPVEQGGSVIANPNPLGGF	NQNFDDPAFSLAQHRALAANTHVSIVPPVE	QGGSVIANPNPLGGF_______________	30	0	2925.53	tr|T5AEG8|T5AEG8_OPHSC	3	2.18e-05	21.771	0	123110	0	0	0	0	0	0	0	0	0	0	255650	0	192300	117180
ALADETTHVLK	AKAEVARSHIQSLGRALADETTHVLKIDPK	SLGRALADETTHVLKIDPKYHRELIGAQGG	11	0	1196.64	tr|T5AKL5|T5AKL5_OPHSC	2	0.0027721	65.224	0	0	0	1069500	0	0	779080	875010	0	2497000	0	0	0	0	0	0
ALADGINQVR	CYNETTQVDGSDRSRALADGINQVRRGQMT	SDRSRALADGINQVRRGQMTVPLCLGFCAN	10	0	1055.57	tr|T5AAG7|T5AAG7_OPHSC	2	5.66e-06	98.523	1752800	0	0	1119200	0	1360600	0	2228600	0	0	0	756480	0	1523800	1641500	1076700
ALAGEIEVHGK	KLSYPPSWQGSFNAKALAGEIEVHGKNVEI	FNAKALAGEIEVHGKNVEIIRRGRNIARFI	11	0	1122.6	tr|T5AG78|T5AG78_OPHSC	2;3	0.0027721	65.305	865410	0	0	0	1636100	1531300	10076000	2511300	0	2512400	0	0	0	946930	0	1132800
ALAGGAGIPR	ADEPRVLQAEAEVYRALAGGAGIPRVLWCG	AEVYRALAGGAGIPRVLWCGDECDYCVLVH	10	0	881.508	tr|T5AFR4|T5AFR4_OPHSC	2	0.045952	54.157	0	0	0	0	995270	0	0	0	0	0	0	0	0	0	0	0
ALAHLDPFNR	HLHAQAVPEDGNCTKALAHLDPFNRGEKPP	GNCTKALAHLDPFNRGEKPPCDASSPQTCQ	10	0	1152.6	tr|T5ABX7|T5ABX7_OPHSC	2	0.00087215	82.452	0	0	0	0	3397300	7464900	2330000	2463200	0	0	0	0	0	0	0	0
ALAHLDPFNRGEKPPCDASSPQTCQVGDLSGK	HLHAQAVPEDGNCTKALAHLDPFNRGEKPP	ASSPQTCQVGDLSGKYGKVTQDPYKAHYLD	32	2	3451.62	tr|T5ABX7|T5ABX7_OPHSC	4;5	1.12e-08	23.983	0	0	1408800	0	2126700	0	0	3270200	0	0	0	0	0	0	0	0
ALALGAEK	ADVGQEEDFGEVEKKALALGAEKMVIENLQ	FGEVEKKALALGAEKMVIENLQKEFVEQIV	8	0	771.449	tr|T5AAZ7|T5AAZ7_OPHSC	1;2	0.0097647	123.69	6234500	7308500	0	0	5872600	10288000	6231200	10642000	7982200	2228300	4392700	4952400	3383300	6908100	3511800	7178000
ALANPAESTPILQYGPDAGHEPLR	QSVLPVGLLSAACQRALANPAESTPILQYG	PILQYGPDAGHEPLREGLARWLARHYGVEP	24	0	2516.27	tr|T5AQ48|T5AQ48_OPHSC	3	4.81e-05	26.84	0	0	0	0	0	0	683700	724030	1643700	0	0	0	0	0	0	0
ALAPEYEVAANTLVESGINLVK	LVLAEFYAPWCGHCKALAPEYEVAANTLVE	VAANTLVESGINLVKVDCTEEADLCQKYDV	22	0	2300.23	tr|T5A8S6|T5A8S6_OPHSC	2;3	8.55e-59	100.11	76459	110180	0	154300	140210	0	0	2343000	715800	902390	736250	0	57904	0	0	0
ALCGTTPPPK	AGQADEQKGCDTNIRALCGTTPPPKGPISS	DTNIRALCGTTPPPKGPISSSDSGDSSEST	10	0	1040.53	tr|T5A824|T5A824_OPHSC	2	4.36e-06	119.27	0	1467700	3911900	2810900	4569900	4875400	1531000	4855400	2515900	4819400	1632400	1320300	8068000	14144000	12195000	12078000
ALDAAYR	YPYVDGQFSLTCYTKALDAAYRDYCRREAK	FSLTCYTKALDAAYRDYCRREAKSASNGTT	7	0	778.397	tr|T5A5K5|T5A5K5_OPHSC	2	0.039155	99.511	2024400	0	0	0	0	0	0	0	2440900	0	0	1644000	0	0	0	0
ALDAYWSQLR	EGSDLDPGLDPKQVRALDAYWSQLRLLYSP	PKQVRALDAYWSQLRLLYSPFEAHLAGPDP	10	0	1221.61	tr|T5ACL2|T5ACL2_OPHSC	2	0.027106	48.794	0	0	0	0	0	0	0	0	684030	137650	281630	3382200	0	0	0	0
ALDEAWMISK	LENLEKGPLPEDVVRALDEAWMISKAESAN	EDVVRALDEAWMISKAESANYWHGELEYGY	10	0	1162.57	tr|T5AI29|T5AI29_OPHSC	2	0.023871	52.278	0	0	0	401010	0	0	0	1245900	0	0	0	0	0	0	0	0
ALDEGSQVPK	ATTQQQSSGGKAVFKALDEGSQVPKAIKDI	KAVFKALDEGSQVPKAIKDISPRPVYVACW	10	0	1042.53	tr|T5A7F5|T5A7F5_OPHSC	2	0.023238	50.04	341430	2244200	0	5221900	0	0	14286000	0	0	0	0	0	0	0	0	0
ALDGIEDGDQQTAK	QVSIKLEASPNGTKRALDGIEDGDQQTAKK	RALDGIEDGDQQTAKKVKTEAAGTDTPIVM	14	0	1459.68	tr|T5ACQ8|T5ACQ8_OPHSC	2	0.0015902	51.092	0	0	861950	1892200	0	0	0	0	0	0	0	0	945010	691290	594790	618300
ALDGYLDMVQGK	SNTIVIPFNATEYARALDGYLDMVQGKLHR	YARALDGYLDMVQGKLHRSKGSKPRASSRG	12	0	1308.64	tr|T5AJR6|T5AJR6_OPHSC	2	9.47e-05	87.913	0	297910	1175000	0	606300	1955900	0	7944400	0	0	0	0	5018000	4004100	1956000	2333200
ALDIDEGEVNAAK	FGFPVDLTKLMAEERALDIDEGEVNAAKER	ERALDIDEGEVNAAKERAREASKAVKDSID	13	0	1343.66	tr|T5AJR1|T5AJR1_OPHSC	2	6.64e-06	73.067	1119900	0	0	0	0	2179400	0	0	0	1934000	0	1784400	1070500	0	0	0
ALDLGFDGTAIFGGVR	TGIRFIADPTAGFTKALDLGFDGTAIFGGV	LDLGFDGTAIFGGVRSQRYALKIENGKVSK	16	0	1607.83	tr|T5AE93|T5AE93_OPHSC	2	9.8e-39	124.1	3930800	1733600	3133400	773600	2434500	2902800	1894800	1057100	1469300	1174200	2466700	1710600	928970	653940	326930	1126500
ALDMTEAALGR	FRTDGVIDPSPACKRALDMTEAALGRAGHQ	ACKRALDMTEAALGRAGHQLVEIDPPSPYE	11	0	1146.57	tr|T5A5L9|T5A5L9_OPHSC	2	2.72e-05	76.827	0	0	0	0	0	0	0	0	0	0	0	0	0	0	0	0
ALDQGVLLVTGPFK	LLAGRFRGKRVILLKALDQGVLLVTGPFKI	KALDQGVLLVTGPFKINGVPLRRVNSRYVI	14	0	1456.83	tr|T5AEK6|T5AEK6_OPHSC	2	3.7e-12	70.977	0	0	0	0	0	0	0	0	818410	1291500	1023800	1366900	0	156800	0	161180
ALDSGDGAQANVGPGTNISLSKPADDEAGK	FQNILTEIYRIVSSKALDSGDGAQANVGPG	TNISLSKPADDEAGKSGKCC__________	30	1	2854.36	tr|T5ANI2|T5ANI2_OPHSC	3	2.72e-72	86.48	0	0	0	1750400	0	0	0	0	0	0	0	0	330750	726140	729740	0
ALDVFQAR	SESGARITDLDTFNRALDVFQARGYNEVDT	DLDTFNRALDVFQARGYNEVDTARIYVGGE	8	0	918.492	tr|T5AI29|T5AI29_OPHSC	2	0.016257	74.415	0	0	0	0	0	2561800	0	0	0	0	0	0	0	0	0	0
ALEATGTSDGK	VFGEVEDDKSMDVVKALEATGTSDGKIKFN	DVVKALEATGTSDGKIKFNKKATIVDCGVQ	11	0	1048.5	tr|T5AKY4|T5AKY4_OPHSC	2	3.75e-20	156.92	12204000	36945000	11110000	23402000	12920000	8911700	33545000	0	21154000	17872000	28863000	37876000	13771000	13764000	15046000	18530000
ALEEQVQQGK	DEFAKEQQATAARLKALEEQVQQGKLRKEE	AARLKALEEQVQQGKLRKEEEKRRKKAALA	10	0	1128.58	tr|T5AFK1|T5AFK1_OPHSC	2	0.0024848	77.923	0	0	0	0	0	0	0	0	0	792450	268100	0	0	0	0	0
ALELHEDPEAIKR	PRTAQLCEQAGLFQKALELHEDPEAIKRVV	QKALELHEDPEAIKRVVANITSSPNFNPEW	13	1	1519.8	tr|T5AFP4|T5AFP4_OPHSC	3	0.00042822	53.754	0	0	0	0	2234500	0	0	0	0	2548200	2064200	0	0	0	0	0
ALESAGVVVER	AIVSGGKGGADSKIKALESAGVVVERSPAS	SKIKALESAGVVVERSPASLGKALYDEFVR	11	0	1128.61	tr|T5A666|T5A666_OPHSC	2	0.00046431	84.213	3246800	2438800	7496400	14597000	0	0	3539300	0	3119600	13748000	6504400	5851000	0	0	9774600	768850
ALFDSGAK	TGSYYTPFKPLSEIRALFDSGAKVCMAIGG	KPLSEIRALFDSGAKVCMAIGGWGDDEGFG	8	0	807.413	tr|T5AEW0|T5AEW0_OPHSC	2	0.010595	89.55	0	0	0	0	0	0	0	0	34861000	0	0	0	0	0	0	0
ALFEQYGDITSASLAR	YVKNIQSETTDEEFRALFEQYGDITSASLA	LFEQYGDITSASLARDQEGKSRGFGFVNFT	16	0	1740.87	tr|T5AG48|T5AG48_OPHSC	2	0.00064494	54.776	0	0	0	0	0	0	0	0	0	0	502300	0	0	0	0	0
ALGATGGVEIAK	TLTAGQFAIYGDVKKALGATGGVEIAK___	VKKALGATGGVEIAK_______________	12	0	1085.61	tr|T5AH87|T5AH87_OPHSC	2	0.00012275	84.213	0	0	2038300	5577800	16157000	10183000	2402800	6712300	3731300	0	7580700	0	20690000	19214000	21296000	20426000
ALGDLLELDDTVR	AASVDKQMHALDYDRALGDLLELDDTVRAT	DRALGDLLELDDTVRATIRKLDEMKILNET	13	0	1428.75	tr|T5A3L0|T5A3L0_OPHSC	2	0.0033724	50.353	0	280920	0	0	0	101550	0	0	0	0	0	0	0	437640	632470	446020
ALGEAGLANGEYDAPHGVDFSLASR	FNRPANPVDGSAVTKALGEAGLANGEYDAP	EYDAPHGVDFSLASRLVNAALAETDKLLQT	25	0	2516.19	tr|T5ABC1|T5ABC1_OPHSC	3	2.14e-48	66.383	0	3305200	839030	1495300	2076200	3647900	0	3156500	6474000	6884200	4112400	5302600	665940	913620	623350	0
ALGFPDPPAVSPEWAR	SRLELVDDLNRWAVKALGFPDPPAVSPEWA	LGFPDPPAVSPEWARKQGLERSNLNIQAGA	16	0	1708.86	tr|T5ANW2|T5ANW2_OPHSC	2	1.57e-05	70.488	0	0	0	313790	557100	274230	618010	1054300	0	374130	0	0	0	0	69754	102760
ALGGDGCVEEIR	QTFLISNKGSWALQRALGGDGCVEEIRSPV	LQRALGGDGCVEEIRSPVGDAKAIKNETEM	12	0	1274.59	tr|T5A5S4|T5A5S4_OPHSC	2	1.41e-13	108.67	0	0	0	3118800	1387000	1446900	0	0	3611800	2456000	2157000	2281500	0	0	0	0
ALGLCAVAR	LHHDVCPEYDDDVKRALGLCAVAREEWPLV	DDDVKRALGLCAVAREEWPLVDELQHSLPG	9	0	929.512	tr|T5AHT5|T5AHT5_OPHSC	2	0.037471	66.993	0	0	0	0	0	0	0	0	0	0	0	0	0	0	0	0
ALGNITNLKDR	KNNINPGDATPSAQRALGNITNLKDRTQDL	SAQRALGNITNLKDRTQDLNPHFAMTDDSP	11	1	1213.68	tr|T5AQ20|T5AQ20_OPHSC	3	0.00066032	69.346	4783000	3185800	0	0	0	0	0	1714700	0	0	0	0	0	0	0	0
ALGVIAHEK	TNKSSRKHAGFVNEKALGVIAHEKGGITVI	GFVNEKALGVIAHEKGGITVITKKTAYANK	9	0	936.539	tr|T5AC90|T5AC90_OPHSC	2	1.25e-06	125.81	6485000	14282000	24216000	10695000	8328700	8973700	9208100	14792000	4270500	8318100	7166300	2950100	12962000	11835000	11347000	17825000
ALHMQLPSTTTAMSSQDSR	QLSSQSLSQLEVFSKALHMQLPSTTTAMSS	QLPSTTTAMSSQDSRKLPFHNVLEAAPTAP	19	0	2060.96	tr|T5ADT2|T5ADT2_OPHSC	3	0.0044353	22.221	0	0	0	0	0	0	0	803800	0	0	0	332610	0	0	0	0
ALHNAIVWTDMR	NQRETTLVWDRKTGKALHNAIVWTDMRAQD	TGKALHNAIVWTDMRAQDLVRRLKSRIGSG	12	0	1425.72	tr|T5ACP1|T5ACP1_OPHSC	2	0.00025767	75.294	0	0	0	0	160960	0	0	609420	0	0	0	0	0	218090	0	0
ALIEDCALEHAIDFK	FIMCLTKDYKDIPNRALIEDCALEHAIDFK	ALIEDCALEHAIDFKALNECATRDDGAHGL	15	0	1743.85	tr|T5A844|T5A844_OPHSC	2	0.0020013	45.359	0	0	0	184020	192880	144670	443130	0	0	0	0	0	0	0	0	2313100
ALIGDDEHCWSDR	LSGTGKTTLSADPNRALIGDDEHCWSDRGV	NRALIGDDEHCWSDRGVFNIEGGCYAKCIG	13	0	1572.66	tr|T5AQV1|T5AQV1_OPHSC	2;3	1.74e-05	83.31	8237100	6562500	0	7691000	885650	9663800	7592100	0	18829000	20736000	20410000	41137000	4622600	2888600	662420	6525100
ALIGPGGSILR	DTVEQTIDVDKKLHKALIGPGGSILRNIVV	KLHKALIGPGGSILRNIVVEAGGSDDRRSL	11	0	1052.63	tr|T5AKL5|T5AKL5_OPHSC	2	0.0027363	65.305	0	0	0	0	3255300	3987900	0	4620300	2910900	4778600	1101300	0	0	0	0	1705900
ALIGTFDLDVGR	TIPPPSPSKTFEKVKALIGTFDLDVGRVLD	KVKALIGTFDLDVGRVLDVTLDVAATVLIK	12	0	1275.68	tr|T5ABP4|T5ABP4_OPHSC	2	0.0086108	46.158	0	0	0	0	0	0	0	951510	0	0	0	2594600	0	0	0	0
ALILVASAAK	MADMVAPASHWPNMRALILVASAAKKGVSS	WPNMRALILVASAAKKGVSSTAGMQQTVAT	10	0	955.607	tr|T5ABB0|T5ABB0_OPHSC	2	0.016736	57.859	0	0	0	0	1889900	0	0	0	0	0	0	0	0	0	0	0
ALIVVGADGIR	GEPVRVVVEGGKEYRALIVVGADGIRSAVR	KEYRALIVVGADGIRSAVRRALLRKNGLKQ	11	0	1082.64	tr|T5AN06|T5AN06_OPHSC	2	0.002325	68.224	0	0	0	0	682980	0	0	654810	0	0	0	0	0	0	0	0
ALLALIDLAESAPK	LPPIKESHDSEDLSKALLALIDLAESAPKM	KALLALIDLAESAPKMFKQLFHNLVQFNIS	14	0	1423.83	tr|T5A7L1|T5A7L1_OPHSC	2	0.0012691	56.563	0	0	0	266830	806770	474710	0	79689	0	0	0	0	78959	0	0	108400
ALLALSPSTITFK	TNTHARLTGTGRSVRALLALSPSTITFKGV	VRALLALSPSTITFKGVVTGQDPGGVTESL	13	0	1360.8	tr|T5AML1|T5AML1_OPHSC	2	0.0010781	67.563	0	0	0	0	0	0	0	0	0	501500	0	0	1871300	2440100	1179800	2180000
ALLGPLLAAPLWESR	LLESSPPEAVSDHFRALLGPLLAAPLWESR	ALLGPLLAAPLWESRGTVPACARMLSAVIP	15	0	1605.92	tr|T5AAX6|T5AAX6_OPHSC	2	0.00011134	69.01	0	1143600	0	0	0	507520	0	115210	0	0	390980	0	497170	387250	0	123820
ALLIGINYFGQK	QGYTFQYSNCSGRRKALLIGINYFGQKGEL	RRKALLIGINYFGQKGELRGCINDVHNVSN	12	0	1335.76	tr|T5AK74|T5AK74_OPHSC	2	0.039238	31.934	0	0	0	801790	0	0	0	0	0	0	0	0	0	0	0	0
ALLQADESK	VGATSIMIEWQPGSRALLQADESKFGQPRT	WQPGSRALLQADESKFGQPRTITVSALPDT	9	0	973.508	tr|T5A5D4|T5A5D4_OPHSC	2	0.00016454	121.62	0	1651000	2149900	10570000	0	6495900	3403600	0	264760000	200680000	186870000	248220000	4831300	0	0	2648700
ALLSNPDPYR	LIFFRRYSAVPTLAKALLSNPDPYRHFLPM	PTLAKALLSNPDPYRHFLPMLRSNTAQDPI	10	0	1144.59	tr|T5A8N0|T5A8N0_OPHSC	2	0.023398	50.607	0	0	0	0	0	0	0	0	0	0	1050800	0	0	0	0	0
ALLYTHCHADHFGGAQAIADK	QQYHKGKFGGEPKIKALLYTHCHADHFGGA	CHADHFGGAQAIADKAGKDVLIFGPDGFLE	21	0	2295.09	tr|T5AHB4|T5AHB4_OPHSC	2;3;4;5	0	266.45	432410000	947440000	428170000	1189500000	211900000	39913000	37229000	477870000	146560000	32018000	285700000	328840000	52325000	118540000	283110000	185410000
ALPPGISEHDGK	RLDGRPTGKMKKRKKALPPGISEHDGKILT	RKKALPPGISEHDGKILTKVKRRAYRLDLA	12	0	1219.62	tr|T5AA87|T5AA87_OPHSC	3	0.0091891	45.915	0	0	0	0	0	0	0	0	0	0	0	0	2092000	0	0	0
ALPVHLAGGSVPAYAPNTK	SKAQAAEAQTRHLIKALPVHLAGGSVPAYA	HLAGGSVPAYAPNTKETMAVTLGRSRGTGQ	19	0	1862.01	tr|T5A9B4|T5A9B4_OPHSC	3	0.000319	36.637	0	0	0	0	0	0	0	0	0	0	3190700	6303000	0	0	3478300	0
ALQAWPGHLQVGGGINDGNTK	HVIMLGPGNDESARRALQAWPGHLQVGGGI	GHLQVGGGINDGNTKGWIDAGASKVIITSF	21	0	2132.08	tr|T5AL60|T5AL60_OPHSC	3	0.0078922	16.299	0	0	0	0	0	0	0	1511800	0	0	0	0	0	0	0	0
ALQCIQQGQPVTR	GASTDYFLPLDRPLRALQCIQQGQPVTRGD	LRALQCIQQGQPVTRGDIQCQFLLKPFDEC	13	0	1497.77	tr|T5AD83|T5AD83_OPHSC	2	0.001406	68.893	0	0	0	0	0	0	0	0	0	0	0	0	0	0	0	0
ALQDAIANDK	TNAYATRTAQQASVKALQDAIANDKMAPFY	QASVKALQDAIANDKMAPFYRYLAHPTDGV	10	0	1057.54	tr|T5AFE2|T5AFE2_OPHSC	2	5.74e-05	93.649	0	504960	0	0	1525000	1446600	2282900	0	1826700	0	1413000	1116300	0	0	0	930260
ALQDGPQVVVGTPGR	CHACIGGTSVRDDMKALQDGPQVVVGTPGR	ALQDGPQVVVGTPGRVHDMIQRRFLKTDAM	15	0	1492.8	tr|T5AA58|T5AA58_OPHSC	2;3	3.12e-20	99.5	0	17972000	4380700	7271300	12468000	11911000	13378000	18129000	9349400	6866800	4039200	5670900	3841000	7240200	7103600	7606600
ALQEAFYR	IALFHLLMTWPNKQRALQEAFYRQNLPNIM	TWPNKQRALQEAFYRQNLPNIMNLLATIAV	8	0	996.503	tr|T5AAM8|T5AAM8_OPHSC	2	0.0073351	95.62	0	0	0	5230100	1961000	2561200	472260	0	0	0	0	0	10875000	4211900	11816000	14086000
ALQEQVTSAR	VKVSGNKATKQDDFKALQEQVTSARPKGVE	QDDFKALQEQVTSARPKGVERDSYNPTNKP	10	0	1101.58	tr|T5AIM3|T5AIM3_OPHSC	2	2.56e-15	154.49	6383900	16007000	8438900	17169000	10511000	30050000	15520000	11464000	10343000	11934000	7570700	10000000	19202000	16221000	15516000	17724000
ALQEQVTSARPK	VKVSGNKATKQDDFKALQEQVTSARPKGVE	DFKALQEQVTSARPKGVERDSYNPTNKPQA	12	1	1326.73	tr|T5AIM3|T5AIM3_OPHSC	2;3	4.19e-20	116.52	0	12227000	0	0	2699900	9862200	8431300	5499100	0	0	0	0	0	0	0	0
ALQKPVVPEVYPQVLAIPIAR	SGGDGGKRGRKSTEKALQKPVVPEVYPQVL	VPEVYPQVLAIPIARRPLFPGFYKAITIKD	21	1	2300.36	tr|T5AGW1|T5AGW1_OPHSC	3	0.023132	14.015	0	0	0	329770	0	0	331270	0	0	816050	0	46537	0	0	0	0
ALQSQDSLVQR	QGYLMTMSHADEMRKALQSQDSLVQRDLFA	EMRKALQSQDSLVQRDLFARVFRGAGWQSE	11	0	1243.65	tr|T5A7J7|T5A7J7_OPHSC	2	2.16e-20	157.91	806380	1085300	1031900	593560	1557900	1163100	1799600	2695300	0	0	0	0	0	540520	0	0
ALQTIHMADNSSR	IACLYPAGGSLSVERALQTIHMADNSSRFI	ERALQTIHMADNSSRFISPQAVFIDGHCSR	13	0	1442.69	tr|T5A490|T5A490_OPHSC	2;3	2e-05	80.763	0	362110	0	0	0	937540	0	3968800	0	0	0	0	0	0	0	0
ALSFIPGVVLDSHPPR	GSPDQGDLPPDNRNRALSFIPGVVLDSHPP	LSFIPGVVLDSHPPRSDFGRTIRQPGPSHA	16	0	1703.94	tr|T5A895|T5A895_OPHSC	2	1.25e-38	116.77	0	0	515160	422880	309360	325870	319420	0	0	0	0	0	871950	1412300	1657900	1330200
ALSGISFVNDTMTLEK	GYKLASCWTEGNGTRALSGISFVNDTMTLE	LSGISFVNDTMTLEKCMGFCSAYNYWGTEY	16	0	1724.87	tr|T5ACE9|T5ACE9_OPHSC	2	6.96e-05	60.434	0	0	0	0	17502	174380	0	367050	0	0	0	0	238700	413540	393770	0
ALSIIDSLPGSSLLSK	TRKSSNVPAEEPKKKALSIIDSLPGSSLLS	LSIIDSLPGSSLLSKSAILSSVAGLSIYAI	16	0	1599.91	tr|T5AFD1|T5AFD1_OPHSC	2	3.26e-12	82.171	735370	0	279130	318440	797430	628170	415010	974860	859050	341410	562060	465630	1123200	1547100	1794000	1097800
ALSPDAGTEDDFKVDNNPFAFTPGQLNK	EKMKVGNTKIMKDEKALSPDAGTEDDFKVD	VDNNPFAFTPGQLNKMFNPKSLSAFYKLGG	28	1	3007.42	tr|T5ABC3|T5ABC3_OPHSC	3	8.78e-07	27.89	0	0	0	0	0	0	0	0	0	0	0	0	0	0	0	423260
ALSPPVTDAR	PVWTKLYSAKEAYGKALSPPVTDARSELAP	EAYGKALSPPVTDARSELAPAFWHMVTEAF	10	0	1025.55	tr|T5AQL2|T5AQL2_OPHSC	2	0.017445	57.59	0	0	0	1032300	2332000	1313200	1389000	0	0	0	0	0	1696500	1667400	2236200	2411500
ALSQELSQLVISTLTK	LDSIPFGAEKEAQVKALSQELSQLVISTLT	LSQELSQLVISTLTKEEFNQRFQKIATGVV	16	0	1729.98	tr|T5AJR1|T5AJR1_OPHSC	2	0.00012514	59.57	0	0	0	0	0	0	0	0	0	0	208550	0	0	0	0	0
ALSSPHKDLSDDGKR	NDQIDVALNSFLASKALSSPHKDLSDDGKR	ALSSPHKDLSDDGKRLVQDARDVVQQAKNL	15	2	1624.82	tr|T5AED7|T5AED7_OPHSC	3	0.00014653	51.643	2886300	0	1635600	416340	523610	0	542660	0	0	0	0	0	0	401160	318440	534270
ALSVFSPDGHVFQVEYAGEAVK	______________________________	DGHVFQVEYAGEAVKRGTCAVGVKGKDVVV	22	0	2349.16	tr|T5AIE5|T5AIE5_OPHSC	3	0.0080198	15.241	0	0	0	0	0	0	0	0	909130	0	0	0	0	0	0	682940
ALTVTAAQAR	AMLALHAGKNVLCEKALTVTAAQARTLVNT	VLCEKALTVTAAQARTLVNTAKAKGLFLLE	10	0	1000.57	tr|T5A9H6|T5A9H6_OPHSC	2	6.14e-05	93.429	0	0	863870	824130	1038000	749790	0	1085600	977420	0	0	2604400	0	0	0	507980
ALVEGSALATALGK	EVNGSSFFTISSQYRALVEGSALATALGKP	RALVEGSALATALGKPGSSYSNVAPQILCF	14	0	1299.74	tr|T5AF78|T5AF78_OPHSC	2	0.001121	62.303	1357600	994600	1016900	1936300	0	0	0	0	0	0	0	0	0	1196700	1601900	378860
ALVEMQGVYCGNRPMR	GYGFVRFSDENDQQRALVEMQGVYCGNRPM	LVEMQGVYCGNRPMRISTATPKNRGNQGFG	16	1	1879.89	tr|T5AA67|T5AA67_OPHSC	3	0.00097488	39.509	0	0	0	0	0	0	0	882770	0	0	0	0	0	0	0	0
ALVESGGDWDR	YGDKALVKDYVEKAKALVESGGDWDRRNRL	EKAKALVESGGDWDRRNRLKAYEGLHLLTV	11	0	1203.55	tr|T5AFE2|T5AFE2_OPHSC	2	0.01571	46.462	0	0	0	0	0	1203500	0	0	0	0	0	0	0	0	0	0
ALVESGGDWDRR	YGDKALVKDYVEKAKALVESGGDWDRRNRL	KAKALVESGGDWDRRNRLKAYEGLHLLTVR	12	1	1359.65	tr|T5AFE2|T5AFE2_OPHSC	2;3	4e-05	75.819	0	0	0	2856800	2233500	0	0	1548600	3422300	0	0	2167900	2015700	2233200	2640200	1927200
ALVGSSYADDK	KYRFQGCWTEATNSRALVGSSYADDKMTLE	TNSRALVGSSYADDKMTLEACAKFCDAFTY	11	0	1124.54	tr|T5AML1|T5AML1_OPHSC	2	1.17e-05	93.111	2027000	3694400	2102000	3658800	3355600	7736600	11190000	0	0	1556800	0	0	11164000	10038000	9547300	11465000
ALVGSSYADDKMTLEACAK	KYRFQGCWTEATNSRALVGSSYADDKMTLE	SSYADDKMTLEACAKFCDAFTYFATEYGRE	19	1	2028.95	tr|T5AML1|T5AML1_OPHSC	3	0.00041318	47.568	0	0	0	0	401410	0	0	3977000	0	0	0	0	0	0	0	0
ALVLDAGAVQK	ISTLRNLAASSDRNKALVLDAGAVQKCKQL	DRNKALVLDAGAVQKCKQLVLDVPVTVQSE	11	0	1083.63	tr|T5A8N3|T5A8N3_OPHSC	2	0.001011	76.827	0	0	0	0	0	0	0	921230	0	0	0	0	0	0	0	0
ALVTTAEASAR	LQLVEVYMPKKDAPRALVTTAEASARNNAS	DAPRALVTTAEASARNNASME_________	11	0	1088.58	tr|T5A8Z6|T5A8Z6_OPHSC	2	0.0010991	76.17	0	0	0	887400	10401000	6066500	10555000	10482000	6358100	0	1403700	4676900	824900	762980	678490	0
ALWDIASWYAGGK	KDLRTNTVHIHDAARALWDIASWYAGGKDK	ARALWDIASWYAGGKDKWDSAEMGTTPIFN	13	0	1436.71	tr|T5AF76|T5AF76_OPHSC	2	0.0018712	59.908	0	0	0	0	522120	0	0	228160	0	0	0	0	0	0	0	0
ALWSSSPGFFGGDISQSR	PGMDSRKADNMNLKKALWSSSPGFFGGDIS	SSSPGFFGGDISQSRRHSFANMPTRQGSVS	18	0	1897.9	tr|T5A5T4|T5A5T4_OPHSC	2	6.95e-36	98.942	0	0	0	0	109250	0	0	145510	0	0	0	0	0	0	0	0
AMCAPIDALER	LVLAAQALDVPVACRAMCAPIDALERRCDA	VACRAMCAPIDALERRCDAPDGANEQADET	11	0	1245.58	tr|T5A3H2|T5A3H2_OPHSC	2	0.00049444	82.645	0	0	0	0	0	1778400	0	22657000	0	0	0	0	0	0	0	0
AMDLIGGGAK	YDSCKEVKFGGANSRAMDLIGGGAKDHHQM	GANSRAMDLIGGGAKDHHQMLKFLGDAKPF	10	0	931.48	tr|T5AD37|T5AD37_OPHSC	2	0.023607	51.346	0	0	0	0	0	0	0	2815800	0	0	0	0	0	0	0	0
AMFSFNEPDNAGQANMSPQQAAAAHAR	HWKSDADKAVQNGAKAMFSFNEPDNAGQAN	QANMSPQQAAAAHARYMNPYSGKVLIGSPS	27	0	2831.25	tr|T5A8N6|T5A8N6_OPHSC	3	2.6e-17	52.79	0	0	0	0	0	0	0	750950	0	0	0	0	0	0	0	0
AMGDGLENFFQWAK	PVVPADGKAFTSWERAMGDGLENFFQWAKT	RAMGDGLENFFQWAKTSRIQYVFFILTEKD	14	0	1612.73	tr|T5AN58|T5AN58_OPHSC	2	0.0012782	56.432	0	0	0	0	0	0	0	139350	0	0	0	0	0	0	0	0
AMGIMGANAIR	NADAVARAVGEGSAKAMGIMGANAIRILRL	GSAKAMGIMGANAIRILRLDEKA_______	11	0	1103.56	tr|T5A9Y3|T5A9Y3_OPHSC	2	0.0027624	65.246	0	0	0	0	0	0	0	2369800	0	0	0	0	0	0	0	0
AMKDHEQQVASAASSQR	AETHARIQAKAAQLRAMKDHEQQVASAASS	KDHEQQVASAASSQRRGRTDAELLSEKTNS	17	1	1842.86	tr|T5A940|T5A940_OPHSC	3	1.15e-07	71.143	0	0	0	0	0	0	0	3813400	0	0	0	0	0	0	0	0
AMLQQDMTGYVK	QEIFQSYARDRRDVKAMLQQDMTGYVKGTV	DVKAMLQQDMTGYVKGTVDAGKPASVGVIS	12	0	1383.65	tr|T5A9B0|T5A9B0_OPHSC	2	0.00011053	87.308	0	0	0	0	0	0	0	15156000	0	0	0	0	0	0	0	0
AMPLMPTDVMNASGAMISTVVDFAK	LSTGYYWHRQQQEFKAMPLMPTDVMNASGA	NASGAMISTVVDFAKWIKCLLRASEPLSKA	25	0	2596.24	tr|T5ABY0|T5ABY0_OPHSC	3	5.47e-19	66.853	0	0	0	0	0	0	0	532680	0	72221	0	45306	0	0	0	0
AMQNGILDSER	VTFETVSFSDPGFAKAMQNGILDSERGGQW	GFAKAMQNGILDSERGGQWYWSPESKKFWT	11	0	1232.58	tr|T5AEW0|T5AEW0_OPHSC	2	0.0062192	54.608	0	0	0	0	0	0	0	0	0	3085200	0	0	0	1878900	0	0
AMSILNSFVNDIFER	KVLKQVHPDTGISNRAMSILNSFVNDIFER	AMSILNSFVNDIFERVATEASKLAAYNKKS	15	0	1754.87	tr|T5AA47|T5AA47_OPHSC	2	5.37e-189	201.6	397300	295620	0	61513	0	196770	0	454510	714610	421600	1182200	704190	56239	0	0	0
AMTNDACGTFCK	GQSARALEQKSTIDKAMTNDACGTFCKDYK	IDKAMTNDACGTFCKDYKYFGTEYGSECYC	12	0	1374.54	tr|T5ACE9|T5ACE9_OPHSC	2	2.79e-14	138.66	10165000	9410900	4892300	9375200	17705000	50752000	23269000	376150000	643090	21948000	8302200	1415500	20556000	21414000	22003000	24343000
AMTNDACGTFCKDYK	GQSARALEQKSTIDKAMTNDACGTFCKDYK	AMTNDACGTFCKDYKYFGTEYGSECYCGSF	15	1	1780.72	tr|T5ACE9|T5ACE9_OPHSC	3	0.026617	20.828	0	0	0	0	0	0	0	3562800	0	0	0	0	0	0	0	0
AMVPSGASTGQHEACELR	PTVEVDVVTETGLHRAMVPSGASTGQHEAC	PSGASTGQHEACELRDGDKAKWGGKGVGKA	18	0	1899.86	tr|T5A6Y5|T5A6Y5_OPHSC	2;3	5.49e-57	110.38	0	0	2049100	3746100	34576000	27887000	0	285410000	7142800	61409000	10630000	884830	9396000	14618000	13517000	19605000
ANAAAPGQAGVLKPNAIPSAR	GLANPEDEEKARASRANAAAPGQAGVLKPN	GQAGVLKPNAIPSARRKMLERGSGAGVDTP	21	1	1973.08	tr|T5A3K5|T5A3K5_OPHSC	3	0.001997	23.447	0	0	0	0	3751300	0	0	0	0	0	0	0	0	0	0	0
ANALEDELEEIEFANCEFAVELRPFEVATYK	KGLIQTQLDVKRVTKANALEDELEEIEFAN	EFAVELRPFEVATYKLQL____________	31	1	3645.72	tr|T5AJ36|T5AJ36_OPHSC	3;4	4.54e-41	70.701	0	0	0	538950	0	0	0	157450	0	0	0	0	0	26985	47150	33979
ANAVADDFVIFASDADAK	VVAFNDPYVMSAWGKANAVADDFVIFASDA	VADDFVIFASDADAKFSKSIGWNLGERTAR	18	0	1838.87	tr|T5AAS5|T5AAS5_OPHSC	2	0.0066074	30.828	0	0	0	0	0	0	0	0	0	0	0	395030	0	0	0	0
ANDGALPLITDDADAAADAHSWK	HAGQKVPAKSDSTTRANDGALPLITDDADA	ITDDADAAADAHSWKVVKTTSGEQGDIAWV	23	0	2337.09	tr|T5AKL5|T5AKL5_OPHSC	3	0.016827	12.677	0	0	0	0	0	0	0	1636800	0	0	0	0	0	0	0	0
ANDPTPQSHGDAADANR	KPSQTDQPILTETSRANDPTPQSHGDAADA	DPTPQSHGDAADANRYYGQYQQPANAYQPA	17	0	1735.75	tr|T5A8S2|T5A8S2_OPHSC	2;3	2.88e-20	89.982	4605000	3151100	5453800	1814100	1532700	1194200	5099700	0	0	1301400	1495300	1243800	1483500	2510600	3000300	4316900
ANESELLATLDKEGAISK	SKVLQWEADYLSHLKANESELLATLDKEGA	SELLATLDKEGAISKETEAKLKEVTPAFIK	18	1	1887.98	tr|T5ANU3|T5ANU3_OPHSC	3	0.0025673	29.274	0	0	0	0	2041300	0	0	0	0	0	0	0	0	0	0	0
ANFALGTGASFSK	GRTVMEGNTSITPLKANFALGTGASFSKKE	LKANFALGTGASFSKKELELSSQPVAGVAS	13	0	1269.64	tr|T5AK18|T5AK18_OPHSC	2	0.0098292	41.704	0	0	0	0	0	0	0	207550	0	0	0	0	0	0	0	0
ANGEPLFSSHMIDLSEEPVDWNIQTTAK	PWLDGMLDADEAYFKANGEPLFSSHMIDLS	LSEEPVDWNIQTTAKYLKRAAPMKQWLEME	28	0	3128.48	tr|T5AAQ3|T5AAQ3_OPHSC	3	0.019054	11.385	0	0	0	0	0	0	0	87357	0	0	0	0	0	0	0	0
ANGGPSTCGDYTVTSGWSGQFGEGK	CKHVVKATKDARASRANGGPSTCGDYTVTS	YTVTSGWSGQFGEGKGFTTLAVVDNKKRQI	25	0	2519.07	tr|T5A9D5|T5A9D5_OPHSC	3	5.68e-05	24.831	3961000	5918200	4798200	3224800	435180	876090	1689900	514000	1170100	0	936040	0	0	131930	327240	654850
ANIAALR	HGLHHQFAPHEVPNRANIAALRHIGVRCLI	APHEVPNRANIAALRHIGVRCLIAFSAVGS	7	0	727.434	tr|T5AF94|T5AF94_OPHSC	2	0.040846	101.33	0	0	0	0	2944700	0	0	0	0	0	0	0	0	0	0	0
ANITTVTSAHVDK	IRTTGADFITKKNKRANITTVTSAHVDKVL	KRANITTVTSAHVDKVLMDKQDDGSLRAVG	13	0	1355.7	tr|T5AP38|T5AP38_OPHSC	2;3	2.03e-05	79.693	8305900	45940000	0	7053600	24121000	18024000	4329800	25917000	100920000	95190000	45986000	31096000	2707800	2258100	15577000	10711000
ANIYAVK	CSGTIAGKKYGVAKKANIYAVKVLRSNGSG	KKYGVAKKANIYAVKVLRSNGSGSMSDVVK	7	0	777.438	tr|T5AMY6|T5AMY6_OPHSC	2	0.011077	114.54	0	1276900	0	0	0	4427600	7279500	9773200	0	0	0	0	0	4779300	0	3842600
ANLARPDLPFGIDLALPQIGGSAR	QYTPDQLREIIAEMKANLARPDLPFGIDLA	FGIDLALPQIGGSARKTNHDYTGGKLEELI	24	1	2461.34	tr|T5AA64|T5AA64_OPHSC	3	0.0020379	19.755	0	0	0	106100	0	0	0	0	61894	295550	0	0	0	0	0	0
ANLIPVFQAPPPAVEGAAAR	PYCIYSVFHVATYTRANLIPVFQAPPPAVE	VFQAPPPAVEGAAARPRVNSPMADRIGTFV	20	0	1988.08	tr|T5A737|T5A737_OPHSC	2;3	1.38e-20	79.633	0	196350	0	50532	0	0	0	0	0	0	0	0	2889400	2819600	1461400	2812600
ANLTASK	DRVHHAFVTDPPTKKANLTASKRCSTECPH	VTDPPTKKANLTASKRCSTECPHAHGQLYQ	7	0	703.386	tr|T5AAZ9|T5AAZ9_OPHSC	2	0.040494	79.116	0	0	0	0	0	0	0	0	0	0	0	0	0	0	0	0
ANLVVSDR	LGVTQITDQALDAIRANLVVSDRAFKVAAD	QALDAIRANLVVSDRAFKVAADEERRVRHD	8	0	872.472	tr|T5AL37|T5AL37_OPHSC	2	0.014628	75.213	0	1427600	0	0	0	0	1818600	0	656300	0	2473000	0	0	0	0	0
ANMKDSMASLSTR	RASRVLMYEQPAGVRANMKDSMASLSTRAA	VRANMKDSMASLSTRAAKSPVERARLYLLI	13	1	1410.66	tr|T5AJE0|T5AJE0_OPHSC	3	2.22e-07	66.498	0	0	0	0	0	0	0	0	0	0	0	0	0	0	0	236630
ANPDEPYTGPR	YFADEDDTADGTIPRANPDEPYTGPRTLDG	TIPRANPDEPYTGPRTLDGRPAPQVYRRSR	11	0	1215.55	tr|T5ADX0|T5ADX0_OPHSC	2	0.001869	71.349	0	0	7340900	3993400	931730	1300300	1246100	0	5224200	6255800	749110	3457300	2147800	2896500	2106200	0
ANPELTVVTYEELR	DCMFAVGGEIDEFTKANPELTVVTYEELRR	KANPELTVVTYEELRRLGEDNMVDPKPAKP	14	0	1632.84	tr|T5AQC4|T5AQC4_OPHSC	2	0.0018074	49.5	0	0	0	0	755230	0	489090	880220	0	0	486490	0	274510	0	0	0
ANQDPVAGNLEPLLGIDAWEHAYYLQYQNR	LVKEKTSGTLSIVTRANQDPVAGNLEPLLG	IDAWEHAYYLQYQNRKAEYFDAIWKVINWG	30	0	3457.67	tr|T5AJH5|T5AJH5_OPHSC	3;4	7.15e-115	103.86	858140	0	0	329980	0	148560	0	0	0	0	0	0	294920	134340	0	0
ANQVTVENSSR	LISRCNKTIIVIKGKANQVTVENSSRLSLV	IKGKANQVTVENSSRLSLVVDTLVSTVDAV	11	0	1203.58	tr|T4ZYP2|T4ZYP2_OPHSC	2	0.0020215	70.389	0	636360	0	251040	0	0	0	0	0	0	399950	0	1015200	1008000	1267600	1538900
ANSFLTGISSYFEK	DRAKATDQSYGITQRANSFLTGISSYFEKA	RANSFLTGISSYFEKASNTPTGKKIVNFYT	14	0	1562.76	tr|T5AGJ4|T5AGJ4_OPHSC	2	1.42e-27	108.37	20474000	12130000	0	0	0	0	0	0	0	0	0	20478000	3269600	1717300	0	1337100
ANSPHGGVLK	______________________________	______________________________	10	0	978.525	tr|T5A3C5|T5A3C5_OPHSC	2	0.0074034	44.349	0	0	0	0	0	0	0	0	0	0	0	0	0	0	0	0
ANTKEEFIR	VLSPIFGLTYDRAKRANTKEEFIRSGEATG	YDRAKRANTKEEFIRSGEATGAAVAWGTSF	9	1	1106.57	tr|T5A8F8|T5A8F8_OPHSC	2;3	0.0009725	137.9	0	0	1915500	8700000	0	5861600	0	0	0	0	4644900	4033400	72260000	72473000	75937000	92479000
ANTLAISEGEGALGR	HNREAGVPAGGINSRANTLAISEGEGALGR	ANTLAISEGEGALGREATWDDFPNGRFGDA	15	0	1457.75	tr|T5AGT4|T5AGT4_OPHSC	2	0.00011134	59.542	0	0	806190	847000	686850	0	664570	893580	0	0	0	0	482930	414760	0	0
ANWYETDDNAR	MEAGETKDSLVAQVKANWYETDDNARQAWA	AQVKANWYETDDNARQAWASVKDWIFDTWT	11	0	1353.56	tr|T5ANJ3|T5ANJ3_OPHSC	2	0.0014415	73.985	2258100	3571400	0	13082000	1470400	2653400	4000800	0	0	2015900	0	0	5806900	4896900	6450800	7410800
APAPDPFANLGGASSSSR	GGFGDAFGSLSISNKAPAPDPFANLGGASS	PDPFANLGGASSSSRATSQPPSGSTFGGLG	18	0	1700.81	tr|T5AAA4|T5AAA4_OPHSC	2	0.0017541	45.915	0	0	0	287750	476710	568980	670860	1038100	63449	0	0	445200	0	0	0	722590
APASGTEAAASASAQAQR	ATAPTLKAPTVSPTRAPASGTEAAASASAQ	SGTEAAASASAQAQRYVEELMQIPEMKEFG	18	0	1643.79	tr|T5AQ41|T5AQ41_OPHSC	2	4.89e-63	119.39	0	0	0	0	931290	0	0	939270	0	0	753750	680520	0	0	0	0
APASNETYAR	DHPIPLSGKTPLQLRAPASNETYARVSGDY	PLQLRAPASNETYARVSGDYNPIHVSRVFS	10	0	1078.5	tr|T5A2W2|T5A2W2_OPHSC	2	0.032485	58.981	0	0	0	0	0	0	0	0	0	868050	0	0	0	0	0	0
APATIAEAQAHAEPPKSE	KEPRAELTPVPRPERAPATIAEAQAHAEPP	TIAEAQAHAEPPKSE_______________	18	1	1816.9	tr|T5ABI0|T5ABI0_OPHSC	3	0.03303	16.494	2506200	0	0	0	0	0	0	0	0	0	0	0	0	0	0	0
APAVLELEQKE	YGGEGMEKLKGTTIRAPAVLELEQKE____	TTIRAPAVLELEQKE_______________	11	1	1225.66	tr|T5ANE0|T5ANE0_OPHSC	2	6.78e-09	113.62	0	0	0	0	840220	662430	0	0	1336000	0	6112500	0	0	0	0	1800000
APAVTAVWADGDTWFPVACPDVR	SCDQHHTSNTCSFKKAPAVTAVWADGDTWF	ADGDTWFPVACPDVRATQAVKEPEIASNLT	23	0	2500.18	tr|T5AAZ9|T5AAZ9_OPHSC	2;3	5.32e-242	198.78	7222500	18495000	14204000	2643500	2634400	3104500	1875800	3974800	51588	593760	1264200	1653600	2683100	8134300	3527900	2443500
APCGGFTPDFGSNK	RSPKSIGFSDDKEDKAPCGGFTPDFGSNKV	KAPCGGFTPDFGSNKVVDFHVNGEALAMRM	14	0	1453.63	tr|T5AEZ7|T5AEZ7_OPHSC	2	0.001634	50.284	0	0	0	1334700	2299200	1476500	0	0	0	0	921160	1743800	0	0	0	0
APDAHADMGHHSIR	TAGKVMRLSLLRAPKAPDAHADMGHHSIRW	KAPDAHADMGHHSIRWAIFPHKGSLSSATV	14	0	1513.68	tr|T5AJ36|T5AJ36_OPHSC	4	0.026751	17.8	0	0	0	0	0	0	0	2564400	0	0	0	0	0	0	0	0
APDVLLGSR	PVNTFSNEVVTLWYRAPDVLLGSRTYNTSI	VTLWYRAPDVLLGSRTYNTSIDIWSAGCIM	9	0	926.519	tr|T5A862|T5A862_OPHSC	2	0.001363	83.206	0	0	0	0	239140	0	0	1711400	0	0	0	0	0	0	0	1340600
APEAAWQPAMTPTK	EQEMGSLPQIRFPHRAPEAAWQPAMTPTKA	RAPEAAWQPAMTPTKALPKKLLVQATAMEP	14	0	1497.73	tr|T5AMN6|T5AMN6_OPHSC	2	0.0014497	53.683	155370	0	0	0	0	0	0	1056400	0	0	0	0	0	0	0	408460
APEALFQPSVLGLESGGIHVTTYNSIIK	LPDGQVITIGNERFRAPEALFQPSVLGLES	ESGGIHVTTYNSIIKCDVDVRKDLYGNIVM	28	0	2940.56	tr|T5AHR3|T5AHR3_OPHSC	3;4	3.34e-131	119.75	591000	650190	0	1032000	4636200	2964200	1846100	2053600	1960500	439820	1277300	2236000	1084600	223700	489330	743520
APEGDKKPTPSQPK	PSQPKEKCITAVPNKAPEGDKKPTPSQPKE	KAPEGDKKPTPSQPKEKCITAVPNKAPNDD	14	2	1478.77	tr|T5A8R7|T5A8R7_OPHSC	2;3	0.0029442	72.652	0	0	0	2028600	0	0	0	0	0	0	0	0	0	0	0	0
APEGENWLAAAHGSSVQVWSALTGR	HQIAHNVSGGGGFLRAPEGENWLAAAHGSS	AHGSSVQVWSALTGRNIWRLDFEGEVKDLE	25	0	2593.27	tr|T5AB87|T5AB87_OPHSC	3	0.00094267	18.904	0	0	0	0	0	0	0	0	0	0	0	271090	0	0	0	0
APELEPETYK	RLVLVGQDNSIKEAKAPELEPETYKAFYAA	IKEAKAPELEPETYKAFYAAFGKAVESGAE	10	0	1175.57	tr|T5AIB9|T5AIB9_OPHSC	2	0.011273	59.931	0	0	159480	0	0	0	0	0	0	4331100	0	0	0	0	0	0
APESQLPPAQPAAAAPPKPK	RRRKAEEAKAAREGRAPESQLPPAQPAAAA	LPPAQPAAAAPPKPKSDRSEARLRLQTGSG	20	1	1965.07	tr|T5ANR5|T5ANR5_OPHSC	3	0.0012026	32.981	0	0	0	0	0	0	0	1079900	0	0	0	0	0	0	0	0
APFLEQFTDDWEK	TAPEKLPSFTPTTLKAPFLEQFTDDWEKRW	LKAPFLEQFTDDWEKRWKPSHAKKDMKDAA	13	0	1624.74	tr|T5A5J7|T5A5J7_OPHSC	2	7.23e-28	153.12	494510	0	0	947640	823250	36173	2934600	1100400	560100	0	0	0	1409700	1164800	865150	1831600
APGAPQASGPAGPSNR	EQTAAVNAVDGRPARAPGAPQASGPAGPSN	PGAPQASGPAGPSNRHTASRQAYTQPPYHA	16	0	1433.7	tr|T5AFH5|T5AFH5_OPHSC	2	1.02e-20	98.353	0	0	1410200	798790	981710	430110	1577000	1476400	0	0	0	0	0	0	0	0
APGFGDNR	ILNKLRGQLQVAAVKAPGFGDNRKSILGDI	LQVAAVKAPGFGDNRKSILGDIAVLTKSIV	8	0	832.383	tr|T5AK78|T5AK78_OPHSC	2	0.0074991	95.352	0	0	0	72134	1532600	2806900	1027200	1514400	0	0	0	0	0	0	0	0
APGGVEDICAISAGPAK	ELSVEESVQIREKGRAPGGVEDICAISAGP	GGVEDICAISAGPAKAQDVLRTAMAMGADR	17	0	1611.79	tr|T5AES6|T5AES6_OPHSC	2	0.025406	24.853	0	0	0	0	0	368910	722810	0	0	682600	0	0	0	0	0	0
APGIDAPASR	VAAAIPFGGDVNVGRAPGIDAPASRARNIG	VNVGRAPGIDAPASRARNIGGRTGNNLEEN	10	0	953.493	tr|T5AF84|T5AF84_OPHSC	2	0.00076389	83.783	0	240820	2526400	0	738750	0	0	0	1539400	1709500	1176100	1388400	1485400	1754100	2363500	2088400
APHDASACPICR	APVATPSMLPIFVVRAPHDASACPICRDQI	VVRAPHDASACPICRDQIVTPTACQTGVVF	12	0	1353.59	tr|T5ABR1|T5ABR1_OPHSC	3	0.022733	22.474	764530	186490	3199200	0	0	0	0	0	0	0	0	0	0	725000	671050	0
APIDEDSVDR	IMISILRVGQSQFVKAPIDEDSVDRIMSCV	SQFVKAPIDEDSVDRIMSCVRSLASFKEKK	10	0	1115.51	tr|T5ACY1|T5ACY1_OPHSC	2	0.0017253	79.474	0	0	0	0	0	0	0	0	0	0	0	0	6429700	5664500	5859700	6300600
APIHHFSGNNIELGTACGK	PLRKSELEYYSMLSKAPIHHFSGNNIELGT	HFSGNNIELGTACGKLFRCSTLAILDAGDS	19	0	2021.97	tr|T5AAC5|T5AAC5_OPHSC	3;4	0.0036362	22.646	0	0	2089300	1367000	0	0	2156000	0	0	0	0	8702300	0	2086800	0	987600
APIILQMSQGGAAYFAGK	SSTVVASLEAARDAKAPIILQMSQGGAAYF	ILQMSQGGAAYFAGKGVSNTDQAASVAGAV	18	0	1821.94	tr|T5AAQ3|T5AAQ3_OPHSC	2	1.2e-62	122.42	0	1216700	43206	324380	447820	425560	0	0	265360	2138300	416890	698100	391190	493510	300920	455040
APIPQQDK	KMRDHTLIESGYLIKAPIPQQDKAEERYTV	ESGYLIKAPIPQQDKAEERYTVIPSRPLRQ	8	0	895.476	tr|T5ADS3|T5ADS3_OPHSC	2	0.017845	73.637	0	0	0	0	0	0	0	0	0	0	0	0	1020100	0	0	0
APIVTCR	LAAPVEAEGAGLEGRAPIVTCRPKLNGKTE	EGAGLEGRAPIVTCRPKLNGKTEKAFKVDV	7	0	815.432	tr|T5AB58|T5AB58_OPHSC	2	0.010877	114.02	19083000	5953500	8256900	2887000	0	0	3244600	1131800	0	0	0	0	0	0	0	164410
APIVTCRPK	LAAPVEAEGAGLEGRAPIVTCRPKLNGKTE	AGLEGRAPIVTCRPKLNGKTEKAFKVDVAT	9	1	1040.58	tr|T5AB58|T5AB58_OPHSC	2	1.06e-06	150.84	80968000	24460000	43226000	10158000	7523200	7199100	17904000	3416100	0	8101900	23344000	10124000	1182300	965060	0	0
APLSLVCVEDDPLFPDVVR	AHAASVVPDDFNNLKAPLSLVCVEDDPLFP	LVCVEDDPLFPDVVRSAGEDAMSKANLEHE	19	0	2140.09	tr|T5ACF2|T5ACF2_OPHSC	3	0.019032	15.254	0	0	0	0	0	0	0	0	0	0	0	0	0	560570	467380	0
APMNDPITEAQR	GTSPPSKDEEGFTIRAPMNDPITEAQREAA	TIRAPMNDPITEAQREAAGDEADQLFKLSI	12	0	1341.63	tr|T5AMJ9|T5AMJ9_OPHSC	2	7.46e-05	88.681	0	0	0	0	0	0	0	1793700	0	0	0	0	0	0	0	0
APNIIGVK	ADAVDVMANLPWELKAPNIIGVKLTGTMSG	NLPWELKAPNIIGVKLTGTMSGWTSPKDVI	8	0	810.496	tr|T5A7X2|T5A7X2_OPHSC	2	0.033194	65.803	0	0	0	0	0	4359900	0	0	3114200	0	0	0	1938500	0	0	0
APPAPESASPIGIANLPNQR	______________________________	ESASPIGIANLPNQRHKIVAKRGASFTIMV	20	0	1999.05	tr|T5A5Z0|T5A5Z0_OPHSC	3	0.004366	18.538	0	0	0	0	0	0	0	942350	0	0	0	0	0	0	0	0
APPEIPTEQWAQVVEK	______________________________	PPEIPTEQWAQVVEKTGGPVVYKRIPVPKP	16	0	1820.93	tr|T5A9I4|T5A9I4_OPHSC	2	1.91e-38	124.86	1151500	0	0	455700	0	0	0	0	1112600	0	2455200	1424700	90464	0	0	0
APPHDSTPSIPSIPISYADAIPILK	DPTTPGYPSKPGVPRAPPHDSTPSIPSIPI	PSIPISYADAIPILKALNGHGPKVADLGAS	25	0	2599.39	tr|T5AJR6|T5AJR6_OPHSC	3	5.32e-25	70.699	1311800	2772000	5497600	1160200	5406900	3058000	4463600	1328400	382350	441690	851120	979270	22307000	13840000	14762000	14031000
APPKPALDFVDFVNASPTPYHAVR	______________________________	VDFVNASPTPYHAVRSAAARFEKAGFALIR	24	1	2608.34	tr|T5AD06|T5AD06_OPHSC	3	7.93e-07	32.706	0	0	0	0	0	0	0	323110	0	0	0	0	0	0	0	0
APPNAIAGFGILPVR	DDVEEAAPGTILRHRAPPNAIAGFGILPVR	APPNAIAGFGILPVRLQASHQILYRTTDSL	15	0	1491.86	tr|T5A8G8|T5A8G8_OPHSC	2	1.35e-99	177.06	403430	2484200	8806500	4157800	1265700	3738600	0	406460	3448100	869370	12730000	7348900	1393500	1125300	3037700	1157300
APPTAYSYNPK	GHVLGQSKLLTPLLRAPPTAYSYNPKEHFA	PLLRAPPTAYSYNPKEHFAAVDPDELFAAG	11	0	1207.59	tr|T5AQE3|T5AQE3_OPHSC	2	0.00089705	77.677	0	0	0	0	1454200	0	0	3565400	1640000	0	944700	0	1708600	1404700	2333900	1640700
APPTGPSNNVDAGFNR	SQHHPSQQQPSQDARAPPTGPSNNVDAGFN	PPTGPSNNVDAGFNRRLSGAPGHMGAKLNP	16	0	1612.76	tr|T5AFH5|T5AFH5_OPHSC	2	0.0031959	39.266	0	0	640250	0	0	0	1089400	775350	0	0	0	0	0	0	0	0
APQAAGVIHTDFEK	GTDEVRQWTIRVGTKAPQAAGVIHTDFEKT	KAPQAAGVIHTDFEKTFIQAIVCNFNALKE	14	0	1482.75	tr|T5ALP0|T5ALP0_OPHSC	2;3	0.0035027	42.001	0	0	0	1048200	0	0	0	1086400	0	0	4353100	6619600	0	0	0	0
APQADPETGLYSLPDFPEHTPAAAK	FIASCTFPVHGLIERAPQADPETGLYSLPD	YSLPDFPEHTPAAAKARFKKLNMSRNSSSQ	25	0	2622.26	tr|T5AQ91|T5AQ91_OPHSC	3	0.010377	13.567	0	0	0	204190	0	0	0	0	0	0	0	0	368460	0	0	0
APQATSEAATR	DPRKAEAIYKDMTSKAPQATSEAATREYES	MTSKAPQATSEAATREYESALISLGQLYRD	11	0	1101.54	tr|T5A6X1|T5A6X1_OPHSC	2	0.00027014	89.047	3089100	2672200	1316000	950340	1149700	885360	1458100	0	0	0	0	0	0	0	0	0
APSHGQAHPPNPIGPQSSR	THKGPPPIAPPNRTRAPSHGQAHPPNPIGP	GQAHPPNPIGPQSSRYGAAGSNLASKWVAA	19	0	1933.95	tr|T5AMN6|T5AMN6_OPHSC	3;4	0.00015655	55.031	0	0	0	0	1198400	0	0	1866500	0	0	0	0	0	0	0	0
APSNVYTTLSK	HKLRAGFFNLEAGSRAPSNVYTTLSKDEKP	AGSRAPSNVYTTLSKDEKPKQGAEGVGKTG	11	0	1179.61	tr|T5AAU3|T5AAU3_OPHSC	2	0.0024497	68.893	0	1370700	0	0	0	1145200	0	0	0	0	0	2373900	0	0	0	0
APSSAVPDYTK	AASAYPTSKQKTEIKAPSSAVPDYTKMPAK	TEIKAPSSAVPDYTKMPAKGGKEQHPQKQG	11	0	1134.56	tr|T5AEM2|T5AEM2_OPHSC	2	0.00032923	88.496	1235600	0	2331000	1601600	1820500	1765800	4682900	1785300	4356200	9582800	3021200	3924400	0	0	0	0
APSSLPSVLNATSQDIEMLLAAQSHLGSK	______________________________	DIEMLLAAQSHLGSKNLQVHMEPYLWKTRA	29	0	2964.52	tr|T5AQ94|T5AQ94_OPHSC	3	6.18e-29	60.95	0	0	0	0	0	0	0	118840	0	0	0	0	0	0	0	0
APTADDATADQPPPDEHTR	QRQNNQQRQDSQQRRAPTADDATADQPPPD	DDATADQPPPDEHTRLLPNRIDSNRPCILR	19	0	2003.88	tr|T4ZZB3|T4ZZB3_OPHSC	3	0.00056472	33.836	0	0	2905600	1608200	0	0	0	0	0	0	0	0	941940	1379800	649890	1140900
APTAVAEDVQPVERPR	DSLGYVWAAFLPFVRAPTAVAEDVQPVERP	PTAVAEDVQPVERPRRERKVPERLVSGVTF	16	1	1733.91	tr|T5AJP8|T5AJP8_OPHSC	3	1.12e-08	76.588	8103200	0	0	0	2960800	7306300	8464500	0	0	7729700	8426800	15647000	1687300	0	0	2185900
APTSVINLAHASEPEVDGSNK	ASHTGKGLLFIGDKKAPTSVINLAHASEPE	NLAHASEPEVDGSNKFHFTAKGNKHSFKAT	21	0	2135.05	tr|T5AKU5|T5AKU5_OPHSC	2;3	1.57e-76	131.24	136430	32094000	2664100	53624000	31164000	34021000	18024000	22371000	25764000	28486000	13498000	23332000	14729000	1420900	13859000	13696000
APVLILAGLCPYTESGELPGSR	TQAMGQGIHNASVGRAPVLILAGLCPYTES	GLCPYTESGELPGSRTEYMHWLQEAPDQKA	22	0	2299.19	tr|T5ACC3|T5ACC3_OPHSC	3	4e-05	34.689	993990	0	0	846920	153260	317130	0	0	0	0	524570	305570	0	0	0	487050
APVPYEVQTPPLDTDWTYK	RLSLGAGVPQSVFRRAPVPYEVQTPPLDTD	YEVQTPPLDTDWTYKVGRNPWPEHPRPQLR	19	0	2219.08	tr|T5AB96|T5AB96_OPHSC	2;3	6.89e-09	69.03	0	0	0	135790	0	116600	0	0	0	0	0	0	4619500	7284800	4246400	3677800
APVQDLILVQR	TVSALLQILEDFLPKAPVQDLILVQRHCIT	FLPKAPVQDLILVQRHCITAYPRLINYGEG	11	0	1250.73	tr|T5AHY7|T5AHY7_OPHSC	2	0.0023574	67.993	0	0	0	0	0	901070	0	0	0	0	0	0	0	0	0	0
APVSGQEHESATALGGGFQPQTK	______________________________	ESATALGGGFQPQTKMTVQPPKKEDLQRSY	23	0	2296.11	tr|T5ANB6|T5ANB6_OPHSC	3	0.000118	27.055	0	0	0	0	4090500	1970000	1952000	0	0	0	0	840030	0	0	0	0
APVTTAEYGDR	VAHRVGGIYSVIKSKAPVTTAEYGDRYTLI	IKSKAPVTTAEYGDRYTLIGPLNRQSAAVE	11	0	1178.56	tr|T5AHY8|T5AHY8_OPHSC	2	0.0027363	65.305	0	0	0	1227200	0	0	0	0	1666800	0	0	0	0	0	0	0
APWSMDDNLVHCSYEAGILEDPDHTPPKELWTR	KFAAENNIPVSSSPKAPWSMDDNLVHCSYE	LEDPDHTPPKELWTRTVDPVDAPDKPYHFT	33	1	3878.77	tr|T5A2U1|T5A2U1_OPHSC	4	4.46e-44	67.69	0	0	0	0	0	0	0	230020	0	0	0	0	0	0	93624	0
APYLECGSACR	MAFRNVFGFFPTYFRAPYLECGSACRTFLG	TYFRAPYLECGSACRTFLGEYGYHIISTNS	11	0	1282.54	tr|T5AHU3|T5AHU3_OPHSC	2	3.58e-09	109.71	0	6877400	2810100	3627500	0	751350	0	0	17552000	8134800	22587000	17668000	7686600	6863400	5286600	7977000
AQAAYAPSATDK	DDAESTVKDVIKKNRAQAAYAPSATDKLQT	KNRAQAAYAPSATDKLQTAAP_________	12	0	1192.57	tr|T5AAZ4|T5AAZ4_OPHSC	2	0.0091813	45.161	0	0	0	0	0	0	0	0	0	0	0	0	124560	0	0	314150
AQAGGSYNNPLKK	______________________________	______________________________	13	1	1346.69	tr|T5ABY5|T5ABY5_OPHSC	2	0.018066	34.721	0	0	0	0	0	0	0	0	0	0	0	0	1664600	0	0	0
AQAGSIQNQWK	RITALRTAERRPSARAQAGSIQNQWKIDHD	PSARAQAGSIQNQWKIDHDLNVELARAAKQ	11	0	1229.62	tr|T5AEX3|T5AEX3_OPHSC	2	6.01e-09	110.87	1401100	1078100	0	0	876260	2056200	0	3158800	3169900	1747000	4076300	4053800	1776200	0	1126200	2100700
AQALLEQVR	ASVKTAELAEWARERAQALLEQVRAFAGKD	EWARERAQALLEQVRAFAGKDRLCPWLYLN	9	0	1026.58	tr|T5A759|T5A759_OPHSC	2	0.011208	70.919	0	0	0	0	0	0	0	0	0	0	0	5281400	0	0	0	0
AQDPDQGFSTFFSETGQGK	EHGIQPDGYLTEERKAQDPDQGFSTFFSET	DQGFSTFFSETGQGKYVPRAIYCDLEPNVV	19	0	2045.9	tr|T5AAG8|T5AAG8_OPHSC	2;3	0.00076006	49.929	0	0	0	0	558240	0	0	149270	0	727300	0	0	0	0	0	0
AQEVLKEDYDK	EKSTRSRVVSSVSGKAQEVLKEDYDKARTV	VSGKAQEVLKEDYDKARTVALDALKSRAYL	11	1	1336.65	tr|T5AGB5|T5AGB5_OPHSC	2;3	4.1e-06	96.342	0	0	2667400	1535300	573770	0	0	0	0	0	0	0	12030000	12098000	11611000	12889000
AQFDDLINNNPR	______________________________	ASKAQFDDLINNNPRVALQAHAEWCGPCKA	12	0	1415.68	tr|T5AD57|T5AD57_OPHSC	2	8.31e-14	116.52	2153100	4763400	0	2031800	0	1995600	3068800	0	2376200	6475600	1754000	2185700	1637200	2131600	1900600	2682800
AQFLEDLEQALYASK	LKYVSRGSGKFEGDKAQFLEDLEQALYASK	AQFLEDLEQALYASKIISYAQGFMLMQEAA	15	0	1724.86	tr|T5ARB6|T5ARB6_OPHSC	2	2.02e-34	107.18	1839000	646190	790760	690450	1209700	896660	573140	711550	984420	0	0	0	435600	235770	402880	0
AQFTVGPDGNVAALEVTR	AESQDRPPGPYEFNKAQFTVGPDGNVAALE	TVGPDGNVAALEVTRFDREEMVLEGVIVYE	18	0	1843.94	tr|T5ABY0|T5ABY0_OPHSC	2	3.85e-05	62.924	0	0	0	191490	247100	0	0	0	0	0	0	0	0	0	0	0
AQGENEALFK	ANSENANMFKDAFLKAQGENEALFKQATAE	DAFLKAQGENEALFKQATAEETAA______	10	0	1105.54	tr|T5AIC7|T5AIC7_OPHSC	2	0.048989	42.599	0	1966800	0	0	0	0	843520	0	0	0	0	0	0	1996800	0	0
AQGFNFSHR	LVLEVQDGRIGTEMRAQGFNFSHRGAKQQP	IGTEMRAQGFNFSHRGAKQQPGAMAAPPSA	9	0	1062.5	tr|T5AK94|T5AK94_OPHSC	2	0.006802	91.853	0	0	0	0	0	0	0	0	0	0	0	0	0	0	0	0
AQGGDAALGGVESGK	ENLFRRLARAGTTYKAQGGDAALGGVESGK	AQGGDAALGGVESGKTSAAIDWGDPSKGPG	15	0	1315.64	tr|T5ACD2|T5ACD2_OPHSC	2	0.00015247	57.836	0	0	0	0	0	0	0	0	0	0	0	0	3798900	634870	815140	3578400
AQGQPVNSSAQDGTYAAGVHR	YVVDSVTRKWLEQAKAQGQPVNSSAQDGTY	NSSAQDGTYAAGVHRVTELMPVLMNDILQS	21	0	2112.99	tr|T5AFB1|T5AFB1_OPHSC	3	3.51e-35	90.968	0	2201300	1274300	552540	1470700	1646600	4297500	1770900	0	2685300	0	1378800	571000	0	1001500	0
AQGTVGGAVASITGDK	AKGQLKDLGSGLASRAQGTVGGAVASITGD	QGTVGGAVASITGDKQGQEHYDNMRADGKA	16	0	1430.74	tr|T5AJK4|T5AJK4_OPHSC	2	1.24e-27	106.01	19041000	12972000	12478000	36012000	8265100	3875200	3576600	4429900	0	5392900	0	0	13044000	16852000	19142000	19451000
AQIDLGNDHGPESKPEK	HWTAEPGTQAWAWIRAQIDLGNDHGPESKP	IDLGNDHGPESKPEKRQQYANIGMSMFVGD	17	1	1833.89	tr|T5ACM3|T5ACM3_OPHSC	4	0.0060836	26.362	0	0	0	0	0	0	0	0	3295400	0	0	0	0	0	0	0
AQIPVTLIDTSDK	SGQMGLGIALVAAQRAQIPVTLIDTSDKAL	QRAQIPVTLIDTSDKALERGLAFADKLLAK	13	0	1399.76	tr|T5A2V3|T5A2V3_OPHSC	2	0.00037799	72.006	0	0	670120	169520	1331400	2086400	0	1651500	0	0	2884100	0	711450	686680	0	1769400
AQISDWSK	GKTIAVVSKQLEALKAQISDWSKIVIAYEP	KQLEALKAQISDWSKIVIAYEPIWAIGTGK	8	0	933.456	tr|T5AKX9|T5AKX9_OPHSC	2	0.01484	75.109	0	0	0	0	0	0	0	0	0	0	0	5349600	0	0	0	0
AQIWDTAGQER	EFATRSIQVDSKTIKAQIWDTAGQERYRAI	KTIKAQIWDTAGQERYRAITSAYYRGAVGA	11	0	1273.61	tr|T5ANI2|T5ANI2_OPHSC	2	0.0002983	72.643	0	0	0	0	0	0	0	0	0	0	0	0	0	0	0	0
AQKVEFENPLILLSEK	FDRGYVSPYFITDTKAQKVEFENPLILLSE	QKVEFENPLILLSEKKISAVQDIIPALEAS	16	1	1857.02	tr|T5AK78|T5AK78_OPHSC	2	0.011919	45.257	0	0	0	0	146810	0	0	163620	0	0	0	0	0	0	0	0
AQLEHIAGKPR	GRWEYANSSAIDDGRAQLEHIAGKPRGKAG	DDGRAQLEHIAGKPRGKAGPGACGRVSCSY	11	1	1218.68	tr|T5A7J0|T5A7J0_OPHSC	2;3	1.36e-08	117.31	6933900	839150	0	1874900	9160100	13773000	2332200	3992000	28322000	22576000	22134000	57896000	0	0	0	576840
AQLSNIAAAK	LVMNTQSSERQTGRKAQLSNIAAAKTVADI	QTGRKAQLSNIAAAKTVADIIRSCLGPKAM	10	0	985.556	tr|T5A6G0|T5A6G0_OPHSC	2	0.013032	51.193	0	0	0	0	0	0	0	0	0	0	0	0	0	0	0	0
AQLSSYLESR	IKSLAEQVIRYTEYRAQLSSYLESRMRAIA	YTEYRAQLSSYLESRMRAIAPNLTVLLGYL	10	0	1152.58	tr|T5AEN2|T5AEN2_OPHSC	2	0.039289	46.158	0	0	0	0	0	0	0	712020	0	0	0	0	0	0	0	0
AQMVPPLLDSVLVDYNR	IETYVEKAEDLQAIRAQMVPPLLDSVLVDY	MVPPLLDSVLVDYNRNVPGARDAEVLKAMS	17	0	1929	tr|T4ZX30|T4ZX30_OPHSC	2	3.21e-27	98.531	0	0	0	27026	0	0	0	162660	0	0	0	0	0	0	0	0
AQNVFMALIQSETAYFQPNPDATKPFK	TSSEHNVLSNYQLNKAQNVFMALIQSETAY	TAYFQPNPDATKPFKSNPKYADPDFSRCRG	27	1	3055.51	tr|T5ACQ1|T5ACQ1_OPHSC	3;4	3.04e-26	70.091	0	0	2160700	679530	615110	841480	0	3962100	0	0	0	0	554020	1941900	430810	812490
AQNYLSSLDQELSK	______________________________	KAQNYLSSLDQELSKYPTLNNLEKSAGIPK	14	0	1594.78	tr|T5A8M9|T5A8M9_OPHSC	2	2.07e-08	88.441	0	0	342870	0	730730	1071600	0	410180	0	0	419420	0	1892900	2330500	0	389130
AQNYLSSLDQELSKYPTLNNLEK	______________________________	DQELSKYPTLNNLEKSAGIPKAYAVVGLGA	23	1	2667.34	tr|T5A8M9|T5A8M9_OPHSC	3	3.1e-05	34.914	0	0	0	0	0	0	0	0	0	0	172960	0	345240	0	591450	0
AQPAGEIVR	MLGTWAGTGVGLVQKAQPAGEIVRELREGA	VGLVQKAQPAGEIVRELREGAKERLRKLAG	9	0	939.514	tr|T5A977|T5A977_OPHSC	2	0.0021581	80.229	0	0	0	1193700	0	925870	0	0	0	3375000	2279000	1647900	0	0	0	0
AQQAWADK	TREQQDAYAMQSYKRAQQAWADKAFADEIV	AMQSYKRAQQAWADKAFADEIVPVTVPGRK	8	0	916.44	tr|T5AKV7|T5AKV7_OPHSC	2	0.0092625	92.47	0	0	0	0	0	3536500	0	0	0	2699000	789330	0	0	0	0	0
AQQFVAQR	IKEWRERRDEQIAKRAQQFVAQREETIKEA	DEQIAKRAQQFVAQREETIKEAQQNIDDFY	8	0	946.498	tr|T5ALL2|T5ALL2_OPHSC	2	0.0033803	114.02	779170	0	0	479850	0	0	0	96111	569290	2352100	322970	187760	260020	184110	0	384940
AQQPPPFSSPQLGK	SVTKAVDVAHSQASRAQQPPPFSSPQLGKM	RAQQPPPFSSPQLGKMKPEHPPEHPSVKTS	14	0	1480.77	tr|T5AIG5|T5AIG5_OPHSC	2	0.00062235	68.893	799300	0	0	0	0	0	0	0	1470300	2600800	1332200	0	0	0	0	0
AQQQTPTFK	______________________________	______________________________	9	0	1047.53	tr|T5ARA4|T5ARA4_OPHSC	2	0.0080512	89.752	0	0	0	0	0	0	334050	3481600	0	0	6984100	18045000	19736000	7067900	0	0
AQSALADKDSEISK	ALVAAKDELASLQAKAQSALADKDSEISKL	KAQSALADKDSEISKLKTMHDERMKNLSQD	14	1	1461.73	tr|T5A9D3|T5A9D3_OPHSC	2	0.026156	34.773	0	0	0	0	0	0	0	0	0	0	0	0	0	0	0	0
AQSNTQIYGK	RAMPIRSLVNMIGDKAQSNTQIYGKRPYGV	MIGDKAQSNTQIYGKRPYGVGLLIVGVDER	10	0	1108.55	tr|T5A1B3|T5A1B3_OPHSC	2	0.00043731	87.639	1726900	0	1478700	0	768230	0	0	0	0	3003400	1297100	1521200	501680	0	0	1629300
AQSTFTVTPGSEQIR	RAASIARDALDHGLKAQSTFTVTPGSEQIR	AQSTFTVTPGSEQIRATIKRDGQLDTFEEF	15	0	1620.81	tr|T5A7X2|T5A7X2_OPHSC	2	9.94e-08	78.342	0	0	808470	3550800	5083400	4898300	5784100	3450200	5482700	3160200	3713200	2567500	4814400	3048300	3950800	4417300
AQTAGLFDDEIVPITTK	EMDKYAAESFSRAEKAQTAGLFDDEIVPIT	TAGLFDDEIVPITTKIKGPDGEWKSVTLSR	17	0	1817.94	tr|T5A195|T5A195_OPHSC	2	0.0054228	34.96	0	0	0	440110	471670	513430	533850	236810	357390	0	0	0	0	258220	0	814770
AQTAGYYYR	WNLQDPPDMVTFSKKAQTAGYYYRSKDLRP	VTFSKKAQTAGYYYRSKDLRPNKPYRQFNT	9	0	1091.5	tr|T5AAL4|T5AAL4_OPHSC	2	0.00047085	111.01	0	0	0	1953600	0	0	0	1956300	0	0	2001300	1196700	0	0	0	0
AQTDTCGLLCGK	NTNDVPIETRAVWCRAQTDTCGLLCGKNTD	WCRAQTDTCGLLCGKNTDKNSCTPDTLNFE	12	0	1322.6	tr|T5A824|T5A824_OPHSC	2	8.91e-10	98.249	10594000	99153000	0	62532000	77536000	51313000	72059000	79381000	56854000	73219000	33405000	56094000	52115000	52153000	47891000	54172000
AQTGVETAGVK	VKRVIDYAVKPRVNKAQTGVETAGVKHSMN	RVNKAQTGVETAGVKHSMNPFDELSVEESV	11	0	1059.56	tr|T5AES6|T5AES6_OPHSC	2	0.0029424	64.841	0	0	0	0	0	790170	1726800	0	0	1215000	401680	0	0	0	0	0
AQVHQVAGTVLGHQAADGWIGPEVGAAR	SLVPMAYQLDHGRLKAQVHQVAGTVLGHQA	QAADGWIGPEVGAARNFWARTPFLLGLVQL	28	0	2794.43	tr|T5ANR4|T5ANR4_OPHSC	3;4	1.38e-32	73.341	0	8274000	6765900	15924000	13356000	37646000	3589400	2054300	785480	0	17809000	1412900	37370000	28372000	19996000	20022000
AQVIELAKPFASFYDETGR	PTYRLTVSVEAKGAKAQVIELAKPFASFYD	ELAKPFASFYDETGRFVARPFQEALASSIP	19	1	2141.08	tr|T5A6U3|T5A6U3_OPHSC	3	0.0019324	31.462	0	0	0	0	0	0	758530	0	0	0	1210000	0	0	0	0	0
AQVLNQDQQPFEGLYACGELAGGVHGSNR	PVLHFTMGGVEINDKAQVLNQDQQPFEGLY	YACGELAGGVHGSNRLGGSSLLGCVVYGRV	29	0	3114.46	tr|T5A686|T5A686_OPHSC	3	5.25e-34	66.447	74404	0	0	326020	199850	315820	307940	116440	1589700	990480	978630	1938900	0	0	0	0
AQYVQAAESLR	ERAKQVASMYPQNLRAQYVQAAESLRQPYW	QNLRAQYVQAAESLRQPYWDWASDPRVPPA	11	0	1234.63	tr|T5A6R2|T5A6R2_OPHSC	2	2.02e-08	99.653	0	0	0	0	0	0	4543500	0	7456000	10892000	11278000	13859000	0	0	0	0
ARDEAQSWR	VYSGMVPDGRHFVDRARDEAQSWRQNFKTP	RHFVDRARDEAQSWRQNFKTPIPTADLASR	9	1	1117.53	tr|T5A535|T5A535_OPHSC	2	0.037229	72.643	0	0	0	705850	0	0	0	0	0	0	0	0	0	0	0	0
ARDPALVK	SNGDERNSCLRCLGRARDPALVKRTLGLLF	CLRCLGRARDPALVKRTLGLLFGDEVRDQD	8	1	868.513	tr|T5AMT5|T5AMT5_OPHSC	2	0.020815	87.181	0	0	0	0	0	0	0	0	0	0	0	0	0	0	0	0
AREEEEKEYESLAK	ITKDFELEETEDEKKAREEEEKEYESLAKS	KAREEEEKEYESLAKSLKNVLGDKVEKVVV	14	2	1709.81	tr|T5AEC8|T5AEC8_OPHSC	3	0.002999	44.925	0	0	0	11075000	0	0	0	0	0	2924800	7917900	9599700	0	3078400	9965900	12413000
AREPHVSPAVGQTAATSAR	DRDDGNLDSAEPSSRAREPHVSPAVGQTAA	HVSPAVGQTAATSARGSQSGVLDARLAVES	19	1	1904.98	tr|T5AKI2|T5AKI2_OPHSC	4	0.02901	15.974	0	0	0	0	0	0	0	922450	0	0	0	0	0	0	0	0
ARNPLEGITEK	FFSVPIELGPNGAEKARNPLEGITEKEKKL	GAEKARNPLEGITEKEKKLLDKATEDLKGN	11	1	1226.66	tr|T5ACR5|T5ACR5_OPHSC	2;3	1.47e-09	122.26	8601200	0	0	2985600	1185700	0	0	5203600	4676000	5220900	4717800	4890800	0	0	0	2137400
ARPAGECTCDR	AARENAIEGPRCSCRARPAGECTCDRAATE	CSCRARPAGECTCDRAATENMKPTGSTCQC	11	1	1291.54	tr|T5AF75|T5AF75_OPHSC	2;3	6.68e-14	150.1	6496200	2526900	3855400	2187500	2016500	2468900	870360	0	0	3173100	558640	0	659950	0	217840	0
ASAAGEVLWSGR	ELIDGSNLDNIVWPRASAAGEVLWSGRQDA	WPRASAAGEVLWSGRQDASGRNRSQYDAAP	12	0	1202.6	tr|T5A8X3|T5A8X3_OPHSC	2;3	3.85e-20	104.52	1748400	0	746200	4480400	13710000	9932500	1455700	11267000	3202800	0	8919800	9521100	42011000	32041000	38245000	37950000
ASADPVCPWR	AQMRDTASELIDLWKASADPVCPWRDLAKL	IDLWKASADPVCPWRDLAKLDFETVAQTIF	10	0	1157.53	tr|T5AKK7|T5AKK7_OPHSC	2	0.038052	46.426	0	0	0	0	2270500	0	0	0	0	0	0	0	0	0	0	0
ASAEDGDAVVK	VGEIKKMGAKAVGVKASAEDGDAVVKAAID	VGVKASAEDGDAVVKAAIDAFGRIDIVVNN	11	0	1060.5	tr|T5A5C0|T5A5C0_OPHSC	2	3.27e-09	107.15	0	0	0	0	0	0	0	0	0	0	0	0	3489700	4267500	2973100	6786800
ASAGLFDVHFR	PGAILVEFNVEGETKASAGLFDVHFRVGGA	GETKASAGLFDVHFRVGGAAGTHLQLDQCR	11	0	1218.61	tr|T5ABW8|T5ABW8_OPHSC	2	0.001011	76.827	0	0	0	0	0	1238200	0	0	0	0	2721300	0	0	0	0	0
ASALDPSAK	FGQYPADKFEFVLGKASALDPSAKAVTVAL	EFVLGKASALDPSAKAVTVALGAPDGHGST	9	0	858.445	tr|T5A9B4|T5A9B4_OPHSC	2	0.00095095	87.639	1295200	911360	4410100	2965500	1898100	2553300	2935900	0	1524200	5448200	3706500	2840000	1565200	1502100	1593300	2475200
ASALIETNER	ELSRLQSLALTLSDKASALIETNERTLEQR	TLSDKASALIETNERTLEQRTQGTANAFER	10	0	1102.56	tr|T5ADI9|T5ADI9_OPHSC	2	2.15e-07	133.57	5705900	0	0	3779100	2157900	0	3856800	0	5568900	10686000	2212400	2297300	0	1264500	2452500	3447800
ASAVIYR	YIHGVNVGQGMRRLKASAVIYRINGSSAMV	GQGMRRLKASAVIYRINGSSAMVQKSLDAI	7	0	778.434	tr|T5ANR4|T5ANR4_OPHSC	2	0.00071554	153.67	21297000	22544000	0	6218900	5183400	14723000	3192900	6691100	0	0	5387800	2797500	39148000	41261000	46487000	53611000
ASDCEEPPNPENVECR	VDKFACRNCGKSGHRASDCEEPPNPENVEC	SDCEEPPNPENVECRKCNEKGHFSRDCPQG	16	0	1901.75	tr|T5AAS6|T5AAS6_OPHSC	2	0.0018024	47.288	0	0	0	845790	0	0	0	0	0	0	0	0	0	0	0	0
ASDVVIGYEK	ELLRKAEDLLRMGLKASDVVIGYEKAQRFA	RMGLKASDVVIGYEKAQRFALDALEKLVVD	10	0	1079.55	tr|T5A7G4|T5A7G4_OPHSC	2	0.011273	66.692	0	0	0	0	2526800	0	2314100	0	0	0	0	2329000	0	0	0	0
ASEASSENLAQR	______________________________	______________________________	12	0	1261.59	tr|T5AFG7|T5AFG7_OPHSC	2	0.0010583	85.377	0	0	0	0	1032700	0	0	0	0	0	0	0	0	0	0	0
ASEDYAIR	PKMGGQGDAFQRRERASEDYAIREREKEKL	AFQRRERASEDYAIREREKEKLLELKKKLA	8	0	923.435	tr|T5A7W6|T5A7W6_OPHSC	2	0.038624	79.469	0	0	0	0	0	0	0	0	0	0	0	0	0	0	0	0
ASEEALSLDNPR	VGPEAFQPYVMDLMKASEEALSLDNPRLKE	LMKASEEALSLDNPRLKETSFILWSNLSKV	12	0	1300.63	tr|T5AJ25|T5AJ25_OPHSC	2	2.04e-13	111.06	0	9643900	0	3035000	0	0	4320600	0	0	0	1744300	1671100	5343600	6378100	5950000	6156200
ASEISEWLYEGGVEATK	ISRSTEGERTKLSEKASEISEWLYEGGVEA	EISEWLYEGGVEATKEQLKAKLKVLQDLVA	17	0	1867.88	tr|T5ANC1|T5ANC1_OPHSC	2	3.69e-07	71.241	0	0	0	322260	0	193310	0	127800	0	0	0	0	0	0	231920	0
ASEVSGSSGVAENSYTR	AHRKTQTLLSRGTTKASEVSGSSGVAENSY	EVSGSSGVAENSYTRASKRPQFSNDESVYH	17	0	1699.76	tr|T5AM85|T5AM85_OPHSC	2	8.04e-30	85.288	0	0	0	0	0	0	0	0	0	0	0	0	900420	0	0	660630
ASFFNFGGK	VKDEESKRRSVSRKRASFFNFGGKKDEKKD	SVSRKRASFFNFGGKKDEKKDERKSEDALA	9	0	973.466	tr|T5AKU5|T5AKU5_OPHSC	2	0.027302	58.604	0	0	0	0	0	0	0	0	0	0	0	0	0	0	0	0
ASFNNPDR	EAMGFERSHIDTAMRASFNNPDRAVEYLLN	HIDTAMRASFNNPDRAVEYLLNGIPDNVMH	8	0	919.415	tr|T5ABE3|T5ABE3_OPHSC	2	0.013556	75.738	0	0	0	0	0	0	0	0	0	2677500	0	0	0	0	0	0
ASFPLDEWKR	APAPKPKHPCDALPKASFPLDEWKRQFSNT	DALPKASFPLDEWKRQFSNTETPEALKYFW	10	1	1247.63	tr|T5A6C3|T5A6C3_OPHSC	2	0.035193	47.823	0	0	1899100	0	0	0	0	0	0	0	0	0	0	0	0	0
ASFTDDAK	TGEPPSECRNASSVKASFTDDAKLTALLGG	RNASSVKASFTDDAKLTALLGGAASSSSTP	8	0	853.382	tr|T5AEZ7|T5AEZ7_OPHSC	2	0.0013671	125.25	505730	3608700	0	2131900	0	0	0	0	319410	1787100	2535200	6164400	4480200	3047400	3048800	4973900
ASFTPSATSSELHDAER	ASAGRKSNDSTRSLKASFTPSATSSELHDA	FTPSATSSELHDAERKGTVEQEQELQQQGG	17	0	1804.82	tr|T5AGX2|T5AGX2_OPHSC	3	0.046149	11.663	0	0	1894700	0	0	0	0	0	0	0	0	0	0	0	0	0
ASGQSVPLGLHPSNVVITK	RLKYVIHVERVTRDKASGQSVPLGLHPSNV	SVPLGLHPSNVVITKLKLDKDREDILARSK	19	0	1903.05	tr|T5A7B9|T5A7B9_OPHSC	2;3	0.00039286	44.587	223040	0	0	884020	14075000	6079100	12744000	6010600	0	0	4735400	3448200	2342000	2691600	2472200	3135500
ASGTPYTPGHR	QQPLGSPEPPSVGSKASGTPYTPGHRDPYD	VGSKASGTPYTPGHRDPYDGKTDPIRQHLD	11	0	1142.55	tr|T5AML3|T5AML3_OPHSC	2;3	0.0036994	52.255	0	0	2282700	978130	76235	562610	0	0	0	0	0	0	344420	796840	687690	1617100
ASGTPYTPGHRDPYDGK	QQPLGSPEPPSVGSKASGTPYTPGHRDPYD	GTPYTPGHRDPYDGKTDPIRQHLDPLPWRN	17	1	1817.83	tr|T5AML3|T5AML3_OPHSC	3;4	0.00032456	49.559	6128100	0	1475900	4654800	1682800	2714100	3766000	0	0	2660800	1716500	4114300	1161300	0	0	1984700
ASGTPYTPGHRDPYDGKTDPIR	QQPLGSPEPPSVGSKASGTPYTPGHRDPYD	PGHRDPYDGKTDPIRQHLDPLPWRNGKGAS	22	2	2400.15	tr|T5AML3|T5AML3_OPHSC	5	0.047652	7.4461	0	0	0	1951400	0	0	2574300	1791600	0	0	0	0	0	0	0	0
ASGVCEPIGR	LGPEGKAFAEASSARASGVCEPIGRLYAKA	ASSARASGVCEPIGRLYAKAWLSSEFEQYA	10	0	1044.5	tr|T5A6Z0|T5A6Z0_OPHSC	2	0.01104	60.019	0	0	0	0	0	0	0	706720	0	0	0	0	0	0	0	0
ASHESKPYR	APARGAITEGGEESKASHESKPYRATVEEG	GGEESKASHESKPYRATVEEGDGDAAGAHT	9	1	1073.53	tr|T5AGM5|T5AGM5_OPHSC	3	0.045629	37.191	276620	0	0	0	0	0	0	0	0	0	0	0	340830	0	0	406320
ASIAAVNVPAR	SIAPPDPNRYYTLSRASIAAVNVPARMLHF	TLSRASIAAVNVPARMLHFDMWQLGDAARE	11	0	1067.61	tr|T5AJ36|T5AJ36_OPHSC	2	8.19e-09	101.64	52653000	69044000	38749000	134270000	47073000	59805000	31530000	28706000	39607000	19159000	75650000	51634000	41397000	45598000	44931000	45303000
ASIPAWQMAAAASSK	RTSRSGGGSGNGMARASIPAWQMAAAASSK	ASIPAWQMAAAASSKATTNGAEEGATAWGG	15	0	1488.74	tr|T5AET4|T5AET4_OPHSC	2	0.002663	44.299	0	0	0	0	0	0	0	319530	0	0	0	0	0	0	0	0
ASKDPTDAAQVPPSVLR	GGNKTFSQSQDMSARASKDPTDAAQVPPSV	KDPTDAAQVPPSVLRQHVGGIAVHHNDPNH	17	1	1750.92	tr|T5A8Y9|T5A8Y9_OPHSC	3	0.036345	16.685	0	0	0	4269600	0	0	0	0	0	0	0	0	0	0	0	0
ASLAVPYSR	YGDRDYACNWVGGERASLAVPYSRASEFAR	WVGGERASLAVPYSRASEFARRGPDLELSE	9	0	962.519	tr|T5AMK9|T5AMK9_OPHSC	2	0.0010046	88.819	11850000	0	23983000	20635000	18057000	19614000	12718000	0	10370000	7308500	9649800	6852500	11889000	7842900	0	6061500
ASLDEVEHLIK	YPLDQYAEENAKAERASLDEVEHLIKTWRL	KAERASLDEVEHLIKTWRLPPAAVVVEPIQ	11	0	1252.67	tr|T5AAL4|T5AAL4_OPHSC	2	0.015131	47.187	0	0	0	0	0	0	0	0	0	0	1110500	0	0	0	0	0
ASLENTILDATFQPVVK	PFSHTTLPPKSLLSRASLENTILDATFQPV	LENTILDATFQPVVKQARSSSIAQLPDQAT	17	0	1844.99	tr|T5A7B3|T5A7B3_OPHSC	2	3.92e-06	67.153	0	0	0	69790	191180	132830	145220	412900	0	0	0	0	0	405860	89517	437440
ASLGEIPILASEQR	SLEEADIRDAWKRIRASLGEIPILASEQRL	RASLGEIPILASEQRLLEAHDSDKVDEQVN	14	0	1482.8	tr|T5ACY1|T5ACY1_OPHSC	2	6.28e-21	103.34	0	0	0	0	0	713170	0	385850	0	0	681590	0	636310	0	0	0
ASLLVGNSSQSSSAVASPVGWR	SVAIGSGFYELGGKRASLLVGNSSQSSSAV	SSQSSSAVASPVGWRWLWNTKGGKGKHDST	22	0	2159.1	tr|T5AKX3|T5AKX3_OPHSC	2;3	5e-102	146.47	0	0	7548000	409710	0	0	0	0	0	0	0	0	11133000	15297000	16015000	14144000
ASLTQDEAVK	SGSLAAMSVFETQWKASLTQDEAVKLASDA	ETQWKASLTQDEAVKLASDAILAGIFNDLG	10	0	1060.54	tr|T5AHE3|T5AHE3_OPHSC	2	0.0060637	70.256	0	0	0	0	0	0	0	0	0	0	0	1628700	0	0	0	0
ASLVWDEAQHIAGSNADFHR	QSKLIKWHWKTKQGKASLVWDEAQHIAGSN	DEAQHIAGSNADFHRQDLWDAIQAGNFPEW	20	0	2223.05	tr|T5AL96|T5AL96_OPHSC	3	1.75e-16	74.953	0	0	0	2558500	9851900	6944400	0	0	3404000	0	11588000	2219700	14072000	12551000	13243000	22269000
ASPGDDEGVDVEALQGMMR	ACGIFEDAGFAGRLRASPGDDEGVDVEALQ	DDEGVDVEALQGMMRELDQSADGCPQPRPL	19	0	1975.86	tr|T5AQ48|T5AQ48_OPHSC	2	0.0077033	30.438	0	0	0	0	0	0	0	148540	0	0	0	0	0	0	0	0
ASPQQIR	______________________________	______________________________	7	0	798.435	tr|T5AJL9|T5AJL9_OPHSC	2	0.044736	67.035	0	0	0	0	0	0	0	0	0	3670300	0	0	0	0	0	0
ASPVLAEAGNSTR	TPAKSPWATLPPVDRASPVLAEAGNSTRAP	DRASPVLAEAGNSTRAPPKEPHRNAVLQPK	13	0	1271.65	tr|T5AMN6|T5AMN6_OPHSC	2	0.016176	34.755	0	0	0	0	0	0	0	0	2098900	2343000	0	0	0	0	0	0
ASPVTGTAAAPQPQAR	VEAAKNQQQVAAANRASPVTGTAAAPQPQA	SPVTGTAAAPQPQARPTLNTTQPAVQQAQG	16	0	1521.79	tr|T5A2D2|T5A2D2_OPHSC	2	5.52e-38	113.63	0	0	0	0	773270	0	0	528520	0	0	0	0	0	0	0	0
ASQDAFAASSYQK	GVLSEDMAKDLKISRASQDAFAASSYQKAV	SRASQDAFAASSYQKAVKAQKEGLFDNEIV	13	0	1372.63	tr|T5A9T8|T5A9T8_OPHSC	2	1.83e-05	82.494	0	0	3150500	0	22389000	17341000	37889000	19874000	16131000	11385000	0	15032000	5320600	4579600	2865100	4706000
ASQELISQDIHTSTK	KFIDFLNSVVPVKVKASQELISQDIHTSTK	ASQELISQDIHTSTKSFKFSFSAELVPICR	15	0	1656.83	tr|T5A0X3|T5A0X3_OPHSC	3	0.01084	22.475	0	0	0	0	1758300	1313800	0	0	0	0	0	0	0	0	0	0
ASQGFHAEAECLASR	NCTGTIRFCNDENLRASQGFHAEAECLASR	ASQGFHAEAECLASRERPWTFFEPREGCNL	15	0	1632.73	tr|T5AKH6|T5AKH6_OPHSC	2;3	3.59e-06	75.479	1119000	0	0	0	2936600	5839300	0	902910	42218000	33385000	51524000	70833000	0	0	0	0
ASQVTQVLK	VSKVPVAAQEIANKKASQVTQVLKQAKDDF	EIANKKASQVTQVLKQAKDDFAQGKC____	9	0	972.56	tr|T5AJ71|T5AJ71_OPHSC	1;2	0.00035803	114.28	0	0	0	0	0	0	702540	25016000	1239100000	824130000	624830000	713320000	0	0	0	4333800
ASQYEGSASVDQGR	LPPTSGQNLSYRGDRASQYEGSASVDQGRD	RASQYEGSASVDQGRDSPQPSNTDQEASTE	14	0	1453.64	tr|T4ZWG5|T4ZWG5_OPHSC	2	9.46e-11	93.258	0	657550	1104500	833170	238860	505740	0	0	474640	1304600	0	0	672040	512510	608180	785840
ASRPQNVGIK	______________________________	______________________________	10	1	1068.6	tr|T5A5K5|T5A5K5_OPHSC	2	0.0087107	66.692	0	0	0	227190	0	0	0	197280	0	5933600	5385200	8375700	732010	1010100	916060	1264000
ASSASSPTASSGGANAFK	______________________________	ASSPTASSGGANAFKGVVSIGGPLPPSMVP	18	0	1596.74	tr|T5ABT1|T5ABT1_OPHSC	2	4.08e-07	50.145	0	0	521650	0	0	0	0	0	0	0	0	0	0	0	0	0
ASSAYQIAGK	TGEVATVEFKPRGWKASSAYQIAGKILDAQ	PRGWKASSAYQIAGKILDAQGNVRFSLGGR	10	0	994.508	tr|T5AK80|T5AK80_OPHSC	2	0.0015136	79.906	1610400	1860300	3756200	3015200	2293400	2255800	1173800	726350	20880000	3999200	1394600	3356200	0	701550	868180	0
ASSELSTLAASR	TNGPVAQNVKDHTAKASSELSTLAASRRTP	TAKASSELSTLAASRRTPANPAATGQSLTH	12	0	1191.61	tr|T5AB24|T5AB24_OPHSC	2	0.00012162	84.658	0	0	0	19117000	8011700	12944000	3608100	8309700	4766200	0	3435300	2563000	33520000	29578000	26999000	28068000
ASSMPAFGHVR	GGMENMSRVPYYMPRASSMPAFGHVRVEDG	YMPRASSMPAFGHVRVEDGLIKDGLTDVYQ	11	0	1158.56	tr|T5AKV7|T5AKV7_OPHSC	2;3	0.0088708	52.716	0	0	0	0	365950	0	0	4205300	0	0	0	0	0	0	0	0
ASSQALNDIK	VEEGILPGGGTALLKASSQALNDIKTANFD	TALLKASSQALNDIKTANFDQQLGVTIVKN	10	0	1045.54	tr|T5AK78|T5AK78_OPHSC	2	7.87e-06	111.46	0	10684000	0	9772700	23973000	23847000	20608000	17053000	8883800	10207000	6081900	11839000	16553000	17511000	18282000	21832000
ASSSPDTYDLTIQADGNVVK	SPKVDDVQTAHLKFRASSSPDTYDLTIQAD	DTYDLTIQADGNVVKTDRDKLAIGLVDAPD	20	0	2080	tr|T5AML0|T5AML0_OPHSC	2	3.83e-06	60.448	0	0	0	0	0	0	0	0	0	0	0	1126500	0	0	0	0
ASSSSNVVGVHYR	______________________________	______________________________	13	0	1361.67	tr|T5A7J6|T5A7J6_OPHSC	2	1.06e-33	125.48	1741200	0	0	1817700	1099400	0	0	2186600	0	0	1749900	1479700	0	3076400	2728700	3169400
ASSVVVSGTPIR	LQPNYLHLPVAYHGRASSVVVSGTPIRRPW	HGRASSVVVSGTPIRRPWGQILRDSKAVPQ	12	0	1171.66	tr|T5ACE1|T5ACE1_OPHSC	2	1.11e-14	142.83	0	0	15938000	35691000	23750000	15514000	35910000	28584000	34791000	71885000	29744000	31510000	0	12815000	4705000	14185000
ASTDQSIHGYIAAGVPAR	QANIFMDRDNPASTKASTDQSIHGYIAAGV	DQSIHGYIAAGVPARKINLGLPLYGRAFAK	18	0	1812.91	tr|T5AFP3|T5AFP3_OPHSC	3	6.37e-05	59.261	0	0	0	0	1332000	1415500	0	1914900	2994600	1892300	0	4976800	0	0	0	0
ASTDTILQGVSVLGK	______________________________	ASTDTILQGVSVLGKVDDAHRKILTPKALA	15	0	1487.82	tr|T5AB17|T5AB17_OPHSC	2	4.66e-20	101.39	0	1252000	0	0	0	0	851150	3782500	887370	453900	0	0	0	0	0	0
ASTEQLSDADAK	KTGGLWRFDSDKASKASTEQLSDADAKNIE	ASKASTEQLSDADAKNIEEEVLGR______	12	0	1234.57	tr|T5AAX2|T5AAX2_OPHSC	2	9.03e-07	76.228	0	0	0	598720	0	0	0	0	0	0	325580	885700	0	417110	0	268110
ASTFDAWSETDLK	ASMTSAIAAATENAKASTFDAWSETDLKAY	AKASTFDAWSETDLKAYLDSYGISVPQGSK	13	0	1469.67	tr|T5ANJ3|T5ANJ3_OPHSC	2	0.0018837	57.836	0	0	0	0	0	1416400	5876700	2058000	0	0	0	0	5385200	3145400	3930300	2679700
ASTFLVVGATGNTGR	______________________________	ASTFLVVGATGNTGRSVVETLSSLLPDSTF	15	0	1449.76	tr|T5AP71|T5AP71_OPHSC	2	0.0010165	60.598	0	0	0	0	0	0	0	0	0	451210	0	0	0	0	0	0
ASTGHPEYFAVGR	PDGDTPGGVLKTRARASTGHPEYFAVGRGK	ARASTGHPEYFAVGRGKTISFIWPSYIMHN	13	0	1390.66	tr|T5A8S2|T5A8S2_OPHSC	3	0.012379	24.514	0	0	0	0	0	0	0	926550	0	0	0	0	0	0	0	0
ASVNMVTLDGKPAVLDADNR	GVDRSSVALFGVSTKASVNMVTLDGKPAVL	VTLDGKPAVLDADNRNTFCGTVASFGL___	20	1	2085.05	tr|T5ABW8|T5ABW8_OPHSC	3	0.0039976	23.172	0	0	0	0	0	0	0	0	0	0	0	1508400	0	0	0	0
ASVSIKEEGTEEAAPAATEK	IVDLAEFIKENGKYKASVSIKEEGTEEAAP	KEEGTEEAAPAATEKKDQDDKTAKEEKQDK	20	1	2016.99	tr|T5A8S6|T5A8S6_OPHSC	3	0.00010022	44.089	0	0	0	890650	4342800	3001500	8744600	0	5647700	6510500	0	3145500	0	1287300	3489100	0
ATAAPPKPK	______________________________	______________________________	9	1	879.518	tr|T5AKT1|T5AKT1_OPHSC	2	0.001492	82.241	4728600	0	5774700	0	9664300	9594900	0	8910900	1249000	3127100	3766900	1219700	8751000	9212100	9300400	10481000
ATAGDTHLGGQDFDTNLLDHCK	DVSLLNIQGGVFTVKATAGDTHLGGQDFDT	LGGQDFDTNLLDHCKKEFGRKSKKDLSGDP	22	0	2385.07	tr|T5ABL0|T5ABL0_OPHSC	3;4	2.78e-05	36.111	0	0	0	503090	0	0	0	0	1613300	0	7376300	2841200	0	0	362630	917560
ATAGTSLSGVHGCEDTAR	IDKAIEDGDQTLLAKATAGTSLSGVHGCED	GTSLSGVHGCEDTARWLWNKRFAAAASDSN	18	0	1788.81	tr|T5A541|T5A541_OPHSC	3	0.0070623	21.676	0	626110	0	0	0	0	0	0	0	0	0	1175600	0	0	0	0
ATAMAIGSQVQGER	SINSNQTDPRQHPLRATAMAIGSQVQGERR	RATAMAIGSQVQGERRAPRMSHMQGANEGP	14	0	1417.7	tr|T5A5N4|T5A5N4_OPHSC	2	3.98e-43	155	0	833730	0	2663600	0	0	0	3807300	0	0	1596500	1063400	0	0	0	0
ATAQGIDAVAR	NEADGEAEAILLKSRATAQGIDAVARSILD	LKSRATAQGIDAVARSILDGAEGAQGAISL	11	0	1071.57	tr|T5A8Y2|T5A8Y2_OPHSC	2	0.0090634	52.579	0	0	0	1092900	0	0	0	0	1639700	0	0	1743100	0	0	0	0
ATAQLAYSPPHYPSPWMDPQAPGWEEAYAHAR	QAKAVGPAGYEPEPKATAQLAYSPPHYPSP	DPQAPGWEEAYAHARDFVSQLTLVEKVNLT	32	0	3594.64	tr|T5AM05|T5AM05_OPHSC	4	0.029807	9.2214	0	0	0	0	0	0	0	390730	0	0	0	0	0	0	0	0
ATATNVNLPWDEDLYSR	PLSRKSSLVGMVATKATATNVNLPWDEDLY	ATNVNLPWDEDLYSRLKEENDKELAEFQKE	17	0	1963.93	tr|T5AFE2|T5AFE2_OPHSC	2	0.0074156	32.062	0	0	0	0	191920	0	0	0	0	0	0	0	0	0	0	0
ATATPTGIEGAPTGPR	TSIASSSSAAHLTGRATATPTGIEGAPTGP	TATPTGIEGAPTGPRGYRPSVAQPSRYPRP	16	0	1495.76	tr|T5AGH0|T5AGH0_OPHSC	2	1.26e-13	89.403	1775700	0	2701500	2937100	1059000	910700	3559300	1120000	0	2014600	0	0	0	0	0	0
ATDAAVSGEGLLIPLIDFQR	______________________________	VSGEGLLIPLIDFQRFLHGSPAERATTAKA	20	0	2085.11	tr|T5A1V3|T5A1V3_OPHSC	3	5.81e-26	81.723	0	0	0	0	0	0	0	0	527360	0	0	435320	0	0	0	0
ATDEVGCATHR	GDFNAIGHYTQMVWKATDEVGCATHRCSNS	MVWKATDEVGCATHRCSNSKVDWVTVCNYK	11	0	1215.53	tr|T5AAG4|T5AAG4_OPHSC	2;3	4.81e-36	166.07	0	10675000	4906900	1296300	0	1492700	0	0	0	0	797060	1006200	4384600	7915100	7532000	10722000
ATDQSYGITQR	LQNLDKKYHASDRAKATDQSYGITQRANSF	DRAKATDQSYGITQRANSFLTGISSYFEKA	11	0	1238.59	tr|T5AGJ4|T5AGJ4_OPHSC	2;3	1.88e-98	191.85	190040000	69814000	60927000	104910000	63303000	64516000	101950000	26073000	92042000	135210000	91400000	116730000	20763000	17479000	22298000	19674000
ATDTGAPITIPVGPATLGR	CIAMDGTEGLVRGRKATDTGAPITIPVGPA	GAPITIPVGPATLGRIMNVTGDPIDERGPI	19	0	1806.98	tr|T5ADZ3|T5ADZ3_OPHSC	2	2.65e-05	61.641	0	1322000	0	1917400	1090100	967380	2356900	0	1165600	1735100	914030	1398400	1355500	1756400	4347400	1722100
ATDTRPDEQER	AKAGIISTAKAGAVRATDTRPDEQERGITI	GAVRATDTRPDEQERGITIKSTAISLYGHL	11	1	1316.6	tr|T5AI66|T5AI66_OPHSC	2;3	0.01325	64.297	0	0	0	0	0	0	0	0	0	0	0	0	0	0	0	1725000
ATEAELLGK	AQDGRIVMQRVDSTKATEAELLGKLKRPSQ	RVDSTKATEAELLGKLKRPSQKSPEAILKI	9	0	930.502	tr|T5AND7|T5AND7_OPHSC	2	0.0081339	73.26	0	0	0	2830500	5517500	0	0	0	0	0	0	0	0	0	0	0
ATEAGEQAALPYK	NITQEPTPAEEAAARATEAGEQAALPYKWS	ARATEAGEQAALPYKWSQTIGDLDLSFTVA	13	0	1347.67	tr|T5AIH0|T5AIH0_OPHSC	2	0.0019881	54.608	0	0	0	0	0	0	0	0	1672800	1872700	0	0	3178000	0	3445600	0
ATEAYWGGK	ILGFPRMGANRELKKATEAYWGGKLSQADL	NRELKKATEAYWGGKLSQADLLSEAKRLRL	9	0	981.456	tr|T5ANC7|T5ANC7_OPHSC	2	0.028066	61.999	0	0	0	0	0	0	2246200	1024900	1913900	0	729830	0	0	0	504630	0
ATEDLKGNIQK	PLEGITEKEKKLLDKATEDLKGNIQKGIDF	LLDKATEDLKGNIQKGIDFAHNPPQK____	11	1	1215.65	tr|T5ACR5|T5ACR5_OPHSC	2;3	1.2e-26	160.82	7721700	5206200	3373700	4560400	422480	2722300	6529300	1661500	3069400	10991000	9634600	7071600	351310	1773800	2782800	3237300
ATEDLSESNPVR	EYYASNGGLEQAKTRATEDLSESNPVRTSD	KTRATEDLSESNPVRTSDLFLAVQAISTDA	12	0	1316.62	tr|T5AGX2|T5AGX2_OPHSC	2	0.0022126	64.297	2389600	403230	0	1084700	0	0	0	0	0	0	0	349410	1380400	2214700	2026900	2255800
ATEDVTENEFDLVFK	LDIVVNNAGVTYPNKATEDVTENEFDLVFK	ATEDVTENEFDLVFKVNVKSMFMSTAVLLP	15	0	1755.82	tr|T5AAM3|T5AAM3_OPHSC	2	2.26e-15	91.937	0	488160	1337200	3106500	1185700	0	1709100	0	1788500	946590	2096300	2528800	3201500	3122300	3318400	2969700
ATELQIQCR	RVPGIVIGASVMSSKATELQIQCRNCQHQQ	SVMSSKATELQIQCRNCQHQQSVSVLGGFT	9	0	1117.56	tr|T5AN24|T5AN24_OPHSC	2	0.016376	77.058	0	0	0	0	0	0	0	0	0	0	0	0	0	0	0	0
ATFDAGLEMIAIK	TDGHGVDVIFDGVGKATFDAGLEMIAIKGH	GKATFDAGLEMIAIKGHFISFGNASGAVPP	13	0	1378.72	tr|T5AA62|T5AA62_OPHSC	2	0.011806	38.303	0	0	0	0	0	699710	0	0	0	0	0	0	0	0	0	0
ATFEPLDGPSIVICTSGR	EFAVVRTMLRGSWAKATFEPLDGPSIVICT	EPLDGPSIVICTSGRGTIAVGTTKLDVSEG	18	0	1918.95	tr|T5A639|T5A639_OPHSC	2;3	0.0015999	51.875	0	0	0	238120	1179800	0	363380	0	0	0	0	0	0	49152	0	0
ATGATIVNR	ALRRVRKTDNNRIARATGATIVNRVEDLQD	NNRIARATGATIVNRVEDLQDSDVGTRCGL	9	0	901.498	tr|T5A6G0|T5A6G0_OPHSC	2	0.0081339	73.26	0	0	0	0	0	480480	0	295020	0	0	0	0	92670	0	0	0
ATGGESTTEDLSSK	NAGDEFDEIEVDLERATGGESTTEDLSSKL	RATGGESTTEDLSSKLSRVVQLTGFSDPVY	14	0	1381.62	tr|T5ACY1|T5ACY1_OPHSC	2	1.43e-27	107.85	0	0	216530	530680	0	0	0	0	0	0	0	293380	1398800	1527200	1409900	1914600
ATGIGYQQEVVAR	LFFAAISAFNSPVGRATGIGYQQEVVARLK	GRATGIGYQQEVVARLKNHTLGYSGSQINV	13	0	1390.72	tr|T5A9R4|T5A9R4_OPHSC	2	1e-19	109.42	0	0	1658500	3424000	2979300	5311700	2579000	4013500	0	496030	0	897580	4948400	5817000	5509600	4920000
ATGVTPLTQGPEDSR	PTIPVYSASPITASKATGVTPLTQGPEDSR	ATGVTPLTQGPEDSRGNHEQLETIPGAAVA	15	0	1527.75	tr|T5A8C9|T5A8C9_OPHSC	2	0.0020076	45.915	0	0	918470	1303200	621940	0	1070900	0	0	0	0	0	920120	0	0	0
ATHGIYPLQNVHIR	TSKLIPEVIGREIEKATHGIYPLQNVHIRK	KATHGIYPLQNVHIRKVKLLKAPKFDLGAL	14	0	1617.87	tr|T5AJU4|T5AJU4_OPHSC	3	0.0080507	25.718	0	0	0	0	0	0	0	936310	0	0	0	0	0	0	0	0
ATHTQEVLGEQGR	VEVRVTPTVTDIIIRATHTQEVLGEQGRRI	IRATHTQEVLGEQGRRIRELTSLIQKRFKF	13	0	1424.7	tr|T5AFN2|T5AFN2_OPHSC	2;3	7.6e-180	207.29	445630	17311000	16628000	9354500	8808600	15615000	11047000	0	1820500	1036400	8645000	8357200	9803500	13318000	12312000	18461000
ATIFSNYSPYNQPQADTK	KCWLYFPEDNCPFYRATIFSNYSPYNQPQA	FSNYSPYNQPQADTKLPTLYLADGTKGSSE	18	0	2043.95	tr|T5A6F9|T5A6F9_OPHSC	3	0.023099	15.592	0	0	0	0	0	0	0	0	0	0	1148900	0	0	0	0	0
ATIGADFLTR	MLSAQVNKKFSASYKATIGADFLTREVLVD	SASYKATIGADFLTREVLVDDRQVTMQLWD	10	0	1063.57	tr|T5A7V0|T5A7V0_OPHSC	2	0.030722	47.198	0	0	0	0	0	0	0	0	0	0	0	0	0	0	0	0
ATIILGAQWGDEGK	______________________________	MATIILGAQWGDEGKGKLTDILCPDFKLCA	14	0	1457.75	tr|T5AB04|T5AB04_OPHSC	2	6.78e-07	82.417	1743100	468260	0	0	208400	306100	0	159670	0	832180	0	0	240090	951660	0	586050
ATLDAAVEGCQK	PAGVFEFEKFAHGTKATLDAAVEGCQKGKI	GTKATLDAAVEGCQKGKIVIIGGGDTATVA	12	0	1261.6	tr|T5A6F4|T5A6F4_OPHSC	2	3.43e-15	125.48	18145000	2444000	20469000	47837000	43559000	42306000	54043000	0	51506000	31389000	32692000	41971000	80891000	90142000	87625000	111470000
ATLDITADYGYGAR	KGWDEGVTQMKLGEKATLDITADYGYGARG	KATLDITADYGYGARGFPGAIPPNSSLIFD	14	0	1485.71	tr|T5AEN3|T5AEN3_OPHSC	2	6.55e-11	94.297	6182800	2189700	4420000	5749900	9218400	6874500	9635100	10809000	5599400	7870200	1901000	1676300	3283800	1809600	2056900	2696300
ATLDPPRDCTADTLFDIASASK	AVAQGDEVASAGFGKATLDPPRDCTADTLF	DCTADTLFDIASASKSLTAASVALLVSDDE	22	1	2364.13	tr|T5AJC9|T5AJC9_OPHSC	3	7.21e-07	44.729	178460	0	0	0	292370	0	0	0	0	0	0	842320	639430	560920	861710	1105000
ATLEATCFQTK	IFGITAYTQRGHIARATLEATCFQTKAILD	HIARATLEATCFQTKAILDSMERDSGHALT	11	0	1268.61	tr|T5ACP1|T5ACP1_OPHSC	2	0.00742	53.751	0	0	0	0	0	0	0	305710	2067100	0	0	6132400	0	0	0	0
ATLLNDIMGSIEDLVSDNSQHVR	AIAGQIPGFCALVDRATLLNDIMGSIEDLV	GSIEDLVSDNSQHVRAALGTQISGLAPILG	23	0	2526.24	tr|T5A782|T5A782_OPHSC	3	6.92e-103	144.92	0	0	0	0	359360	0	0	749170	104730	0	63915	21337	0	26331	0	0
ATLPFTTFFDPTSR	IPSEGDIFSEMEQCRATLPFTTFFDPTSRQ	RATLPFTTFFDPTSRQVLDNLGDPFCTVIK	14	0	1599.79	tr|T5AKX3|T5AKX3_OPHSC	2	1.42e-27	108.7	0	4325600	21401000	0	462950	0	32189	364990	1251900	0	0	322050	83842000	59110000	51247000	34105000
ATLQDADKVEK	NDENVFVQDGNLVIKATLQDADKVEKDNVI	LVIKATLQDADKVEKDNVINLLKDGTCTSK	11	1	1216.63	tr|T5A809|T5A809_OPHSC	2	0.011663	65.157	0	0	0	0	0	0	0	0	0	0	0	0	0	0	945000	0
ATMGVWCEDSER	TPPPLIVNMGQTLYKATMGVWCEDSERSVI	LYKATMGVWCEDSERSVITDVNRNVAATLK	12	0	1439.58	tr|T5AJ25|T5AJ25_OPHSC	2	0.028524	33.866	0	0	0	0	0	0	0	545730	0	0	260090	0	0	0	0	0
ATMSTGAEDMKFETK	VDELLYEGDKAVGIKATMSTGAEDMKFETK	ATMSTGAEDMKFETKATMILGDPSYFANKT	15	1	1645.73	tr|T5AFM8|T5AFM8_OPHSC	3	0.0011078	37.092	0	0	0	0	0	0	0	4704400	0	0	0	0	0	0	0	0
ATPAPTPSSSGAK	ESFSEDDTPQPPTKKATPAPTPSSSGAKAK	KKATPAPTPSSSGAKAKKSAGKKDQGNIAS	13	0	1170.59	tr|T5APW6|T5APW6_OPHSC	2	0.0074798	45.829	0	0	0	0	427420	0	821610	0	0	0	0	0	0	0	0	0
ATPATEYPIR	PTILSPQPTTSRLLRATPATEYPIRSVSPD	SRLLRATPATEYPIRSVSPDLVPDRMASRI	10	0	1117.58	tr|T5ADX9|T5ADX9_OPHSC	2	6.75e-06	111.95	7111200	0	1957400	12023000	3275200	5564600	2701000	6510100	2003300	6396900	985710	445630	3222800	3529000	3466400	3386500
ATPDMLGSTGSITITK	KSIVFTDELDIKLDKATPDMLGSTGSITIT	TPDMLGSTGSITITKEDTIILNGEGSKDAI	16	0	1591.81	tr|T5AK78|T5AK78_OPHSC	2	0.00062141	53.252	0	0	0	0	0	3877800	0	10528000	0	0	0	0	1192500	1166100	909610	0
ATPIFMAHGDQDQLVR	SQSFKDHVPEGDYNKATPIFMAHGDQDQLV	TPIFMAHGDQDQLVRYELAKASAEALKSMG	16	0	1797.88	tr|T5A4Y4|T5A4Y4_OPHSC	3	0.0016629	32.341	0	0	0	0	0	0	0	1227000	0	0	0	0	0	0	0	0
ATQAVKEPEIASNLTCPTNDGK	ADGDTWFPVACPDVRATQAVKEPEIASNLT	PEIASNLTCPTNDGKIWEGSDGTWFYLQCC	22	1	2343.14	tr|T5AAZ9|T5AAZ9_OPHSC	3	3.07e-19	71.527	0	12685000	12015000	6367600	1819100	2798600	9553200	7517500	4531000	4277600	0	2326900	6612000	5649700	5004600	6555200
ATQQSENQPYDVVR	DVDDKGYLDEATAIKATQQSENQPYDVVRQ	KATQQSENQPYDVVRQALKEVELDSSRRVE	14	0	1633.77	tr|T5AIJ1|T5AIJ1_OPHSC	2	2.94e-21	105.32	0	1776300	0	2770700	770800	1014500	1292600	0	2455400	1012400	908120	1086200	1230500	0	1183700	1321700
ATSAGANNASAQSLLK	QLYLSNPSGNYGGWKATSAGANNASAQSLL	TSAGANNASAQSLLKQDYKEDCTLKEACAM	16	0	1502.77	tr|T5A611|T5A611_OPHSC	2	0.0059274	36.284	0	0	0	0	0	0	0	448900	0	0	0	0	0	0	0	0
ATSDNPQLASAGAR	SHGNAGPARGSRDMRATSDNPQLASAGARP	RATSDNPQLASAGARPQTGGSLQSAASMGL	14	0	1357.66	tr|T5ALZ8|T5ALZ8_OPHSC	2	0.0097739	39.917	0	0	0	0	0	0	0	0	0	0	0	0	0	0	0	0
ATSGINAALTR	VVLDKQGFFGGNSTKATSGINAALTRTQVD	NSTKATSGINAALTRTQVDHKIADSVKQFY	11	0	1073.58	tr|T5A686|T5A686_OPHSC	2	6.84e-11	130.66	18269000	0	13858000	27480000	18606000	14339000	27969000	15900000	61042000	76571000	53288000	70684000	0	6524700	0	5358500
ATSGPIVADK	GCIFDGGVVIAADTRATSGPIVADKNCEKL	AADTRATSGPIVADKNCEKLHYISPQIWCA	10	0	957.513	tr|T5AHE3|T5AHE3_OPHSC	2	0.023871	52.278	0	0	1235200	0	0	907620	0	0	0	1087700	0	0	0	0	0	2277700
ATSGPIVADKNCEK	GCIFDGGVVIAADTRATSGPIVADKNCEKL	RATSGPIVADKNCEKLHYISPQIWCAGAGT	14	1	1488.72	tr|T5AHE3|T5AHE3_OPHSC	2;3	0.0017309	45.207	1312700	0	0	1796500	0	1340200	3490700	0	0	1922300	3361800	0	1135700	1210100	1116200	1379700
ATSLTTPVIK	DGDKAVLAYTHKFEKATSLTTPVIKAPFPK	HKFEKATSLTTPVIKAPFPKELMQLDPETI	10	0	1029.61	tr|T5AND7|T5AND7_OPHSC	2	0.032612	47.603	0	409900	0	802740	0	0	0	0	0	15439000	0	1332200	2106600	0	0	0
ATSNTVDEFAHGR	DDFGEEGSYEFANMKATSNTVDEFAHGRTP	MKATSNTVDEFAHGRTPKEMSRPTTTTRNG	13	0	1403.64	tr|T5AF14|T5AF14_OPHSC	3	0.00094924	47.915	0	0	0	0	1305800	0	0	0	0	0	0	0	1704600	1456300	0	0
ATSTLISEAVAR	PQIGRIYHDMLQMYRATSTLISEAVARDGE	MYRATSTLISEAVARDGELATKMPKVRGLR	12	0	1217.66	tr|T4ZX30|T4ZX30_OPHSC	2	0.00013271	84.17	0	235150	2851400	4865400	9385300	7060700	2829000	5299200	1320000	617230	3008800	0	1930400	4753500	4754300	5435600
ATTDSAPASASK	PGSGKKKKAPAKAAKATTDSAPASASKPKA	AAKATTDSAPASASKPKATGVPGKRGRPRK	12	0	1105.53	tr|T5AH83|T5AH83_OPHSC	2	0.047792	30.392	0	0	634780	0	0	0	1356500	0	0	0	0	0	0	0	0	0
ATTDSAPASASKPK	PGSGKKKKAPAKAAKATTDSAPASASKPKA	KATTDSAPASASKPKATGVPGKRGRPRKSD	14	1	1330.67	tr|T5AH83|T5AH83_OPHSC	2;3	3.94e-15	101.35	13690000	0	9260200	4558200	3491900	953180	10020000	0	0	3287300	0	835140	0	0	0	274660
ATTTGAVR	______________________________	______________________________	8	0	775.419	tr|T5AIS0|T5AIS0_OPHSC	2	0.012364	82.671	2595000	0	0	0	0	0	1581500	0	0	2891500	0	0	0	0	0	0
ATVEEGDGDAAGAHTPASDSHNNGNDAVAEHKPEHK	GGEESKASHESKPYRATVEEGDGDAAGAHT	NNGNDAVAEHKPEHKKPADKAKYWLTERSI	36	1	3634.59	tr|T5AGM5|T5AGM5_OPHSC	4;5;6	2.31e-46	58.49	0	1918500	0	36405000	0	0	5964300	0	946960	19783000	0	0	23229000	23604000	22908000	26149000
ATVFPGATHVLDFGPGGVSGLGILTSR	ALVRLITRDPVNWEKATVFPGATHVLDFGP	FGPGGVSGLGILTSRNKEGTGVRVILAGTV	27	0	2625.39	tr|T5A2W2|T5A2W2_OPHSC	3	7.93e-13	38.874	0	0	0	169780	0	0	0	0	0	0	371870	87823	0	0	0	0
AVADFVKPGSVGAK	LHPLLSTAEFEASSKAVADFVKPGSVGAKL	KAVADFVKPGSVGAKLQERLVAKREDPATK	14	1	1344.74	tr|T5A775|T5A775_OPHSC	2	0.0046131	62.005	0	0	0	0	0	1438900	0	0	0	0	0	0	0	0	0	0
AVAFSPGSSR	GRIMYSLSGLAKPVRAVAFSPGSSRLAAAG	AKPVRAVAFSPGSSRLAAAGDAGIIALYDM	10	0	977.493	tr|T5AR11|T5AR11_OPHSC	2	0.01485	60.91	0	0	0	0	0	0	0	0	0	0	0	0	0	0	0	0
AVAHQAAASGYR	KAFSKTTYGGNKTFKAVAHQAAASGYRGDL	TFKAVAHQAAASGYRGDLRSAAVERVSAIR	12	0	1200.6	tr|T5AC90|T5AC90_OPHSC	2;3	1.82e-26	157.99	127280000	49095000	104710000	23251000	52789000	37507000	37747000	39508000	10798000	28512000	22790000	9952300	12680000	22228000	13986000	24038000
AVAIGIHLEER	SDIPIKVEFRLDNNRAVAIGIHLEERMDEY	DNNRAVAIGIHLEERMDEYIWFDRLEG___	11	0	1206.67	tr|T5AJN2|T5AJN2_OPHSC	2;3	0.011869	41.448	0	0	0	0	0	713280	0	3268500	2600100	0	0	0	0	0	0	0
AVAIPSISAEDAR	QVDASANDFIERLRKAVAIPSISAEDARRP	RKAVAIPSISAEDARRPDVVRMGEWLAGEL	13	0	1298.68	tr|T5AD62|T5AD62_OPHSC	2	1.51e-05	85.377	12848000	0	7265700	5796700	3773700	2722900	3906500	3666400	5881600	6220300	5963200	7922100	10013000	7887800	8505100	10255000
AVALGASYGGYMINWIQGHDLGR	FEYLEKELDYVDTSRAVALGASYGGYMINW	GGYMINWIQGHDLGRKFRALVCHDGVFSTQ	23	0	2448.2	tr|T5APB8|T5APB8_OPHSC	3	0.0011258	20.439	0	0	0	0	33902	0	0	120700	0	36572	0	0	0	0	0	0
AVANECAANFISVK	LFYGPPGTGKTMLAKAVANECAANFISVKG	KAVANECAANFISVKGPELLSMWFGESESN	14	0	1492.73	tr|T5A7X9|T5A7X9_OPHSC	2	0.010804	33.961	0	0	0	0	0	0	0	0	0	0	1144900	0	0	0	0	0
AVANQTSATFLR	ILYGAPGTGKTLLAKAVANQTSATFLRIVG	LAKAVANQTSATFLRIVGSELIQKYLGDGP	12	0	1277.67	tr|T5ADS6|T5ADS6_OPHSC	2	0.0020217	54.608	0	0	0	0	0	0	0	0	0	0	903030	0	0	0	0	0
AVANYDSVEVGDR	AADIVVNEIKAAGGKAVANYDSVEVGDRII	GKAVANYDSVEVGDRIIDTAIKAFGRIDIL	13	0	1393.65	tr|T5A5C0|T5A5C0_OPHSC	2	7.99e-23	143.89	29565000	62762000	31784000	29507000	16751000	20505000	39269000	0	65168000	29638000	24261000	49186000	33803000	36070000	34324000	37061000
AVAQGGELETPAQSSHAESEEK	VDEPQTMNLAHGATKAVAQGGELETPAQSS	LETPAQSSHAESEEKTETKSPEEPAVEDKT	22	0	2254.03	tr|T5AF97|T5AF97_OPHSC	3	3.71e-10	63.184	0	2654900	3327800	2380100	3103800	4244800	3924500	0	3177300	5381700	1065500	2719100	5965300	2405000	5313300	5032800
AVAQQAHEPIPK	RIKRKKDELSDTTLRAVAQQAHEPIPKNQL	TLRAVAQQAHEPIPKNQLMKAKRTLKGHLA	12	0	1287.69	tr|T5A9X0|T5A9X0_OPHSC	2;3	0.00025767	75.294	0	0	0	0	0	0	0	3135400	0	0	0	0	0	0	392830	0
AVAQQFGTGSR	STLNDGASALVLGSKAVAQQFGTGSRVLAK	LGSKAVAQQFGTGSRVLAKICSYADAALAP	11	0	1120.56	tr|T5AKV7|T5AKV7_OPHSC	2	2.33e-11	98.033	2140900	5393600	0	0	5255300	14287000	0	0	0	0	0	0	0	0	0	5308400
AVASIENAETYYQDVACDLFGK	ITESGWPVSGKDSNKAVASIENAETYYQDV	AETYYQDVACDLFGKRNVWWYTLQDGAPSN	22	0	2463.13	tr|T4ZZF7|T4ZZF7_OPHSC	2;3	2.64e-117	156.5	0	372860	0	39404	375810	1454200	0	1700400	512920	56350	180790	0	561310	351270	477620	0
AVATTLGPK	EGRAALLAGVDTLARAVATTLGPKGRNVLI	VDTLARAVATTLGPKGRNVLIESSYGSPKI	9	0	856.502	tr|T5AK78|T5AK78_OPHSC	2	0.00048891	95.531	1158400	1954900	1817400	5356700	8963200	15212000	11886000	19169000	2987700	9118000	5277400	5969500	2984900	3154800	3047600	4431500
AVAVVVDPIQSVK	VDINTQQSFEQLTPRAVAVVVDPIQSVKGK	PRAVAVVVDPIQSVKGKVVIDAFRLINPQL	13	0	1323.78	tr|T5AKF2|T5AKF2_OPHSC	2	7.56e-08	94.297	6783700	0	5981000	4932400	3866700	4455600	3989500	7013800	7908800	8568700	7505000	3899000	1854500	0	502820	1302100
AVAYGGSYGGGGGGSFGAAGGGAGK	YKCGEMGHIARNCPKAVAYGGSYGGGGGGS	GGGGSFGAAGGGAGKTCYSCGGYGHMSREC	25	0	1988.9	tr|T5A8F6|T5A8F6_OPHSC	2;3	1.57e-161	169.09	0	0	9084900	20754000	16433000	14988000	4559900	9020200	5607400	15427000	6004100	16289000	8308800	12721000	8323300	18998000
AVCMLSNTTAIAEAWSSLSMK	APENVPNGDLAKVNRAVCMLSNTTAIAEAW	NTTAIAEAWSSLSMKFDLMHSKRAFVHWYV	21	0	2270.07	tr|T5AAG8|T5AAG8_OPHSC	3	0.0012558	23.172	0	0	0	0	0	0	0	142720	0	0	221550	0	17528	0	0	0
AVDDEVVSR	RVRYMIADRFEKIAKAVDDEVVSRDLVPAF	FEKIAKAVDDEVVSRDLVPAFVKLLKDNEA	9	0	988.483	tr|T5A782|T5A782_OPHSC	2	0.00048026	106.36	4269700	8436000	10208000	5262000	0	0	0	0	0	0	711810	2005400	0	0	0	0
AVDDGVNVVK	VLRGATQNHLDDIERAVDDGVNVVKAITRD	DDIERAVDDGVNVVKAITRDPRLVPGAGAT	10	0	1014.53	tr|T5A7G4|T5A7G4_OPHSC	2	0.040148	45.972	0	0	0	0	0	0	0	0	0	0	0	0	0	0	0	4036700
AVDEEGTGFVDAR	TVARRMGILDEVRRRAVDEEGTGFVDARGR	RRAVDEEGTGFVDARGRMVAFFGRSGPHSE	13	0	1364.62	tr|T5A7J7|T5A7J7_OPHSC	2	0.0017144	62.303	0	7341100	658370	0	798290	0	2218800	0	0	0	0	0	0	1522500	838790	1443100
AVDEIVLVGGSTR	EPVAQVLKDSGMEKKAVDEIVLVGGSTRIP	KKAVDEIVLVGGSTRIPRIQKLLSDFFDGK	13	0	1314.71	tr|T5ABL0|T5ABL0_OPHSC	2	3.21e-20	116.77	2402900	2972400	0	1946000	4639900	6388100	3207700	2666100	9679200	5307500	8220400	4727200	1699400	2162100	1982300	0
AVDELHAR	GFGFVNFTTHESAAKAVDELHARDLRGQDL	THESAAKAVDELHARDLRGQDLYVGRAQKK	8	0	909.467	tr|T5AG48|T5AG48_OPHSC	2	0.026769	69.176	0	0	0	0	0	551540	0	0	0	0	0	0	0	0	0	0
AVDFFQQK	GGGAQGEKDEDGLDKAVDFFQQKVLGGGDQ	DEDGLDKAVDFFQQKVLGGGDQSNESAAEQ	8	0	981.492	tr|T5ALR5|T5ALR5_OPHSC	2	0.010067	90.986	39579000	140310	0	0	0	0	24789000	16680000	0	0	4885100	4115200	0	10644000	0	9763100
AVDHFTAVINPPQAAILAVGTTK	YQGGTISISNMGMNKAVDHFTAVINPPQAA	INPPQAAILAVGTTKKVAIPVESEDGTVSV	23	0	2333.27	tr|T5ANT6|T5ANT6_OPHSC	3	2.18e-35	85.062	0	0	811060	415290	2023700	645030	1355600	1759800	0	351770	1020300	1306800	76039	544410	0	0
AVDKFDQK	NTEAYAKDAKAEAMKAVDKFDQKVEDGAAK	AKAEAMKAVDKFDQKVEDGAAKAKGGISSW	8	1	949.487	tr|T5AQG1|T5AQG1_OPHSC	2	0.018715	107.29	0	0	0	0	0	0	0	0	0	1711600	0	0	0	0	0	0
AVDPPGTNAR	KKAAYWIAFGPHGPRAVDPPGTNARIAWTV	PHGPRAVDPPGTNARIAWTVATGLAASLVI	10	0	996.499	tr|T5AQZ0|T5AQZ0_OPHSC	2	0.010755	60.59	512650	0	0	0	0	0	0	0	0	0	0	0	0	701540	682500	768850
AVDYLNTR	NKPMSPEVWKINRERAVDYLNTRNRIYVVD	WKINRERAVDYLNTRNRIYVVDGYAGWDEK	8	0	950.482	tr|T5AQV1|T5AQV1_OPHSC	2	0.0018465	100.45	0	0	18746000	0	0	0	0	0	0	8626300	0	9366000	3705300	0	578160	442200
AVEACPDLTGGK	DSEPDPNVAMRIMKRAVEACPDLTGGKGTE	MKRAVEACPDLTGGKGTEGLSIVRHGVGLR	12	0	1216.58	tr|T5AM94|T5AM94_OPHSC	2	7.19e-10	98.943	0	0	5683000	2676600	2740200	1536500	4336800	1464900	1448500	0	2088000	2628500	0	0	0	2834300
AVEAESASDSAESPSNAAK	TEPGEDNRKAAEANKAVEAESASDSAESPS	ESASDSAESPSNAAKMGSGAKAGTIVGSLG	19	0	1819.81	tr|T5AMZ6|T5AMZ6_OPHSC	2	1.29e-36	100.55	0	0	0	0	0	0	0	0	502700	0	0	448780	0	0	326730	0
AVEAGWKPLR	SGSALLNEVIRGVGKAVEAGWKPLRTIVFA	RGVGKAVEAGWKPLRTIVFASWDGEEYGLI	10	1	1125.63	tr|T5AJR6|T5AJR6_OPHSC	2;3	1.27e-05	133.55	0	0	3063100	2761800	5444700	14172000	4758800	3153500	0	0	2915400	10548000	35378000	34417000	113400000	28153000
AVEAINAAAGK	PPIFYMNDVSRAAIRAVEAINAAAGKTVAA	AAIRAVEAINAAAGKTVAAYTFDAGPNCVV	11	0	1013.55	tr|T5ABB0|T5ABB0_OPHSC	2	0.00088972	77.732	0	0	0	0	547190	0	882630	0	0	0	0	0	0	0	0	0
AVEGGLIDQAR	LFTNRYHDTWPAAVRAVEGGLIDQARLESL	AAVRAVEGGLIDQARLESLVSHRFALDDAV	11	0	1127.59	tr|T5AHI0|T5AHI0_OPHSC	2	3.27e-09	108.98	1238700	0	0	0	0	585510	1668200	1400300	4501600	4523000	4776600	4956200	0	0	0	0
AVEGLDASGGQSQGIK	RADQTAPVPEPEKGRAVEGLDASGGQSQGI	VEGLDASGGQSQGIKRGPHVGQGGSGSSN_	16	0	1515.75	tr|T5AND3|T5AND3_OPHSC	2	2.08e-74	164.9	104540000	12778000	64313000	117630000	47253000	29288000	385290000	159750000	3612000	8502600	7377900	2735000	16271000	17018000	17257000	17730000
AVEIAVIAR	LDAEIADWFSFACEKAVEIAVIARAVTEGP	SFACEKAVEIAVIARAVTEGPAAVRGQLEA	9	0	940.571	tr|T5ANC7|T5ANC7_OPHSC	2	0.00042611	101.64	0	0	0	17744000	0	0	9754600	3267300	8867600	0	2095200	8292800	0	3636500	0	0
AVENTNYAIELGK	VNKAPAHGGVMSKFKAVENTNYAIELGKQI	FKAVENTNYAIELGKQIGFSLVGIQGADIT	13	0	1420.72	tr|T5AIJ1|T5AIJ1_OPHSC	2	0.0019881	54.608	0	0	2238800	0	745870	1119000	0	0	1331100	0	899480	0	965720	1068900	943210	0
AVENVNTTIGPALIK	RDGDKAKWGGKGVGKAVENVNTTIGPALIK	AVENVNTTIGPALIKEAIDVKDQSKIDEFL	15	0	1538.87	tr|T5A6Y5|T5A6Y5_OPHSC	2	1.97e-39	134.75	27665000	31535000	59309000	41472000	39492000	36117000	10399000	59328000	19665000	44694000	26476000	28684000	33519000	34575000	36529000	33525000
AVESGAEGDVPVK	LEPETYKAFYAAFGKAVESGAEGDVPVKAT	GKAVESGAEGDVPVKATEARDVLRILEAIV	13	0	1256.62	tr|T5AIB9|T5AIB9_OPHSC	2	0.00017267	74.162	1693600	0	0	0	0	644140	925720	0	2624000	6542100	0	3037300	0	0	0	0
AVETALLATSQEQR	VEMKKFGPMFKKDAKAVETALLATSQEQRE	KAVETALLATSQEQRERLATQLGEAGKVTL	14	0	1515.79	tr|T5A8P8|T5A8P8_OPHSC	2	0.00024152	72.006	0	0	0	0	0	0	0	1431900	0	0	0	0	0	0	0	0
AVETPDGFR	SEPVSGSDAFALATRAVETPDGFRIPPDPV	FALATRAVETPDGFRIPPDPVASFCLSEPV	9	0	990.477	tr|T5AMA4|T5AMA4_OPHSC	2	0.00046574	112.17	0	0	0	0	1858800	0	0	0	0	3204200	0	9032500	0	0	0	0
AVFETPDILLLDEPTNHLDVK	TALSGGWKMKLALCRAVFETPDILLLDEPT	DILLLDEPTNHLDVKNVKWLEDYLTNSPCT	21	0	2378.24	tr|T5A853|T5A853_OPHSC	3	3.48e-27	84.499	0	0	139630	593860	1537800	922570	855120	4206000	3528200	0	2776000	3189000	58813	315710	1303400	470340
AVFGETYPNPVR	KDVDLDLAREIEGVRAVFGETYPNPVRVVS	GVRAVFGETYPNPVRVVSVGMDIDTMLKDP	12	0	1348.68	tr|T5AJR1|T5AJR1_OPHSC	2	0.00017924	77.677	0	389030	0	0	664150	584340	0	1215700	0	0	960610	1028400	0	0	0	0
AVFHTALR	NAMFSGDKINFTENRAVFHTALRNVGGVEM	INFTENRAVFHTALRNVGGVEMKVDGQDVM	8	0	913.513	tr|T5A9X1|T5A9X1_OPHSC	2	0.01332	84.244	0	0	3149700	0	0	0	0	3360500	0	0	0	0	0	0	2731800	0
AVFPSIVGR	SGMCKAGFAGDDAPRAVFPSIVGRPRHHGI	GDDAPRAVFPSIVGRPRHHGIMIGMGQKDS	9	0	944.544	tr|T5AHR3|T5AHR3_OPHSC	2	2.51e-08	153.73	0	1725800	168720	0	242170000	356850	19297000	432430	18043000	2120900	125560000	9763900	0	0	0	0
AVFPSIVGRPR	SGMCKAGFAGDDAPRAVFPSIVGRPRHHGI	DAPRAVFPSIVGRPRHHGIMIGMGQKDSYV	11	1	1197.7	tr|T5AHR3|T5AHR3_OPHSC	2	2.83e-10	131.06	0	0	0	476200	7587000	0	0	1791500	5505100	32158000	61629000	14310000	8942100	4159200	0	5384200
AVGDAISAAR	VDRSDDIIKPNTVGKAVGDAISAARQKMEP	NTVGKAVGDAISAARQKMEPKMTQKDLATR	10	0	929.493	tr|T5AE42|T5AE42_OPHSC	2	1.76e-07	130.28	6862700	17014000	25393000	22041000	65521000	40278000	63246000	49190000	4632600	15755000	0	1048000	12087000	10403000	11564000	13840000
AVGIQTDMDK	SSTGGAVAIRTPYLRAVGIQTDMDKTAKGG	TPYLRAVGIQTDMDKTAKGGANYTEEEEQE	10	0	1076.52	tr|T5AN24|T5AN24_OPHSC	2	0.0021942	78.516	0	0	0	0	0	0	918890	1984500	6017900	0	0	0	0	0	921040	0
AVGPAGYEPEPK	STIAGPLLLAVVQAKAVGPAGYEPEPKATA	QAKAVGPAGYEPEPKATAQLAYSPPHYPSP	12	0	1213.6	tr|T5AM05|T5AM05_OPHSC	2	0.025423	35.224	0	0	0	0	0	1115900	0	0	0	0	0	0	0	0	0	0
AVGQGKEPLDFSR	DNFSLMTVVAGTQIRAVGQGKEPLDFSRED	IRAVGQGKEPLDFSREDHKKVFDESMQKWV	13	1	1402.72	tr|T5AP82|T5AP82_OPHSC	2;3	6.85e-05	84.17	0	0	0	0	11579000	9772200	2884100	19627000	0	1870400	8544200	0	0	0	0	0
AVGVEDPGEGR	TTTLARTLYLYDMRRAVGVEDPGEGRADLE	DMRRAVGVEDPGEGRADLEWGRHRESEFQL	11	0	1084.51	tr|T5A9I8|T5A9I8_OPHSC	2	0.0025988	66.27	0	0	0	0	0	0	0	0	0	0	0	0	966510	908690	0	800080
AVGVMGDQR	YNQMSQAYAGLDTSRAVGVMGDQRVYGYII	GLDTSRAVGVMGDQRVYGYIIILRAVTSTD	9	0	931.455	tr|T5AA75|T5AA75_OPHSC	2	0.02137	55.531	0	0	0	0	0	0	0	0	0	0	0	0	0	0	0	0
AVHFGAGNIGR	______________________________	MAKKAVHFGAGNIGRGFVACFLHNSGYEVV	11	0	1097.57	tr|T5AIP9|T5AIP9_OPHSC	2;3	0.00055018	85.064	0	0	13321000	0	0	0	0	11894000	0	0	0	0	9976000	5892500	6699800	0
AVIAHFHEWLSGVALPLTR	VAWFLGEFVSHEKNKAVIAHFHEWLSGVAL	HFHEWLSGVALPLTRKRRIDVTTIFTTHAT	19	0	2116.16	tr|T5AHY8|T5AHY8_OPHSC	3	0.0026768	25.824	0	0	0	0	368470	0	0	0	0	0	0	0	0	0	0	0
AVIDFASR	PGNPTGASLSEKDIRAVIDFASRENLILMA	LSEKDIRAVIDFASRENLILMADEVYQTNV	8	0	877.466	tr|T5A747|T5A747_OPHSC	2	0.012564	77.058	0	0	0	0	0	0	0	3570800	0	0	0	0	0	0	0	0
AVIIGSCNSGHDIAQDFFDK	SEFPGAQQSNRGGKKAVIIGSCNSGHDIAQ	SCNSGHDIAQDFFDKGYDVTMVQRSSTCVV	20	0	2193.02	tr|T5AHW7|T5AHW7_OPHSC	3	0.001115	31.111	0	497410	0	0	0	1449400	0	0	0	0	0	0	0	0	1071700	1535100
AVIQYDYEK	QDDEAAYQGEQGGKRAVIQYDYEKAEDNEI	EQGGKRAVIQYDYEKAEDNEIELVEGEYVT	9	0	1127.55	tr|T4ZXC3|T4ZXC3_OPHSC	2	0.012605	69.825	0	0	1396400	0	0	0	0	0	0	0	0	0	0	0	0	0
AVISESTPHGVSSPSFK	SKRLTVVGAQSSMLKAVISESTPHGVSSPS	ISESTPHGVSSPSFKFACNSTIVQHLVPTS	17	0	1728.87	tr|T4ZZF2|T4ZZF2_OPHSC	2;3	2.09e-42	107.85	0	803880	0	1308800	14068000	921450	1452000	8824500	8580100	756170	2932400	1126400	0	0	0	0
AVISSPEAATIIGK	SSAATNDETAWIHIRAVISSPEAATIIGKG	RAVISSPEAATIIGKGGENVSNIRKMSGAK	14	0	1355.77	tr|T5AIZ1|T5AIZ1_OPHSC	2	0.0016336	50.292	0	1765500	0	1370700	2279000	0	1540700	2590300	0	0	0	0	0	0	0	1964100
AVITELEGAYGLLIK	IHDQHPQIGFTDLAKAVITELEGAYGLLIK	AVITELEGAYGLLIKSVHYPHEVIAARKGS	15	0	1588.91	tr|T5A6W4|T5A6W4_OPHSC	2	3.54e-37	131.82	6941600	7885200	2563000	1685800	7498000	3659200	1962000	2665700	2305900	465710	4894300	1711600	1359000	1064000	992040	1351700
AVITQQSVK	SACDCAKPLVPKGSRAVITQQSVKSLVEYS	VPKGSRAVITQQSVKSLVEYSVKVGYSVSM	9	0	972.56	tr|T5ACW0|T5ACW0_OPHSC	2	4.05e-05	124.08	0	0	0	0	0	0	0	0	1960000	0	2535200	3050900	0	0	0	0
AVITVPAYFNDNQR	MKEIAETKIGKKVEKAVITVPAYFNDNQRQ	KAVITVPAYFNDNQRQATKDAGAIAGLHVL	14	0	1606.81	tr|T5ABL0|T5ABL0_OPHSC	2	2.03e-21	105.86	0	1890300	0	1386300	4201100	2184100	1878600	5700900	3580200	2681400	2045300	3862700	855300	2199600	0	0
AVIVEQAAPVR	PQPRVEEVEPEVAEKAVIVEQAAPVRASSP	VAEKAVIVEQAAPVRASSPAAEVPRHVQES	11	0	1151.67	tr|T5ALY4|T5ALY4_OPHSC	2	0.00046915	81.548	0	935080	0	925130	0	1055400	628950	1237000	0	0	0	0	0	0	736620	1078000
AVLADGTALEAQAK	MDKQDDGSLRAVGVRAVLADGTALEAQAKK	RAVLADGTALEAQAKKEVIVSGGAYCSPNI	14	0	1356.72	tr|T5AP38|T5AP38_OPHSC	2;3	1.84e-15	100.88	0	0	16160000	51820000	16755000	25827000	24073000	36800000	72179000	69842000	31895000	38952000	14369000	10168000	13734000	10210000
AVLALVHGK	SPRWLARKDRWEECRAVLALVHGKGDPDHP	RWEECRAVLALVHGKGDPDHPFVAYELQDI	9	0	906.565	tr|T5AFJ0|T5AFJ0_OPHSC	2	0.013747	68.915	0	5050100	0	3316000	1165100	3995100	0	1026200	0	0	0	0	7147700	3055500	8065800	21257000
AVLESWAR	AFELEQQTSLAAEAKAVLESWARYEGQVKQ	SLAAEAKAVLESWARYEGQVKQRQQQELAT	8	0	930.492	tr|T5AFD1|T5AFD1_OPHSC	2	0.0098085	81.297	0	0	0	0	0	0	0	0	0	0	2719700	0	0	0	0	0
AVLGHAASQGASSTVPGDLSAGR	KSPAAVAAQRSIQEKAVLGHAASQGASSTV	QGASSTVPGDLSAGREAREMKGYLKKWTNY	23	0	2108.06	tr|T5AK80|T5AK80_OPHSC	3	1.08e-05	36.677	0	0	0	0	0	0	0	978130	0	0	0	0	0	0	0	0
AVLIAGPPSTGK	AVILQMIKDGKIAGRAVLIAGPPSTGKTAI	AGRAVLIAGPPSTGKTAIAMGMAQSLGPDV	12	0	1109.64	tr|T5ABD0|T5ABD0_OPHSC	2	0.0032082	53.327	0	0	0	0	1303600	0	1129000	1945300	0	0	1485300	0	0	0	0	0
AVLSDAITLVR	VRNAGSGCPTYTVGRAVLSDAITLVRADRF	TVGRAVLSDAITLVRADRFNTLDYTVSNLT	11	0	1156.68	tr|T5AC53|T5AC53_OPHSC	2	4.3e-10	122.13	149110000	278070000	119360000	82900000	323010000	216810000	60581000	77297000	30850000	15871000	140720000	80623000	89630000	91443000	83496000	23767000
AVLVDLEPGTMDAVR	SVYFNEASGNKYVPRAVLVDLEPGTMDAVR	AVLVDLEPGTMDAVRAGPFGQLFRPDNFVF	15	0	1584.82	tr|T5AI34|T5AI34_OPHSC	2	1.12e-15	94.297	243620	245400	0	0	1109100	263170	0	6780100	0	2814300	0	0	473870	284700	569830	166810
AVPGAEPADGSAAK	GTSNIGPNGFGRPRRAVPGAEPADGSAAKS	RAVPGAEPADGSAAKSVPGAEAVDGDGVSR	14	0	1239.61	tr|T5A9Z6|T5A9Z6_OPHSC	2	0.0079874	55.314	0	0	0	0	0	0	606390	0	0	0	0	0	0	0	0	0
AVPTEEAK	VIMLVGNKSDLRHLRAVPTEEAKSFASKNH	SDLRHLRAVPTEEAKSFASKNHLSFIETSA	8	0	843.434	tr|T5ANI2|T5ANI2_OPHSC	2	0.0081663	94.262	0	0	756050	0	0	0	0	0	0	0	0	0	0	0	1004000	1124300
AVQTFAGHESDINAIQFFPDGHSFVTGSDDATCR	ACDAFAKLWDIRAGKAVQTFAGHESDINAI	DGHSFVTGSDDATCRLFDIRADRELNVYGS	34	0	3696.65	tr|T5A9X0|T5A9X0_OPHSC	4	9.06e-129	102.09	0	0	0	1489200	805080	770930	1605100	181840	1341200	1174700	640160	1565800	2409400	1974800	2320800	2003000
AVQYLNEIKDSVVSGFQWASR	GPDGTGANLLIDQTKAVQYLNEIKDSVVSG	EIKDSVVSGFQWASREGPVAEEPMRSIRFN	21	1	2396.21	tr|T5AI66|T5AI66_OPHSC	3	8.17e-55	104.38	0	0	0	147660	0	484970	0	0	0	0	1635600	738770	321440	0	84506	52935
AVSEVRADLALGEK	SRKAATDESTEVSQRAVSEVRADLALGEKA	RAVSEVRADLALGEKAWYDVLSTDKTTALY	14	1	1456.79	tr|T5A5J3|T5A5J3_OPHSC	2	0.0061147	53.327	0	0	0	0	800660	0	0	0	1762200	0	0	971390	0	147220	198970	0
AVSICPPAYYADIVCER	RLTHELCYLYGRATKAVSICPPAYYADIVC	SICPPAYYADIVCERARAHRPEIFEVSDTD	17	0	1982.92	tr|T5AN58|T5AN58_OPHSC	2	0.0012468	54.7	0	0	0	0	0	0	0	95575	0	0	0	0	0	0	0	0
AVSIEELDSTVR	______________________________	______________________________	12	0	1317.68	tr|T4ZX30|T4ZX30_OPHSC	2	2.19e-13	111.65	0	0	68308	2674300	1624500	0	1006300	2201100	0	0	0	1385200	1298700	1129600	795950	838460
AVSSSAPDAAAAVR	EEGQGPREGGADGARAVSSSAPDAAAAVRN	RAVSSSAPDAAAAVRNLLESLRGQPGLSGG	14	0	1271.65	tr|T4ZXD0|T4ZXD0_OPHSC	2	1.43e-27	107.83	7224000	0	5460700	4824500	2983600	4004200	12834000	5841100	5715700	8078100	3135600	2722900	1594600	1813000	1583600	2356700
AVSVPELTQQLFDPK	VGFAPLTSRGSHSFRAVSVPELTQQLFDPK	AVSVPELTQQLFDPKNIMAGSDFRNGRFLT	15	0	1670.89	tr|T5AHR1|T5AHR1_OPHSC	2	0.0021378	49.35	380700	972960	357910	259350	523050	279920	462520	881720	796300	385740	884280	524120	0	0	265750	75558
AVSVPELTQQMFDPK	VGFAPLTSRGAHSFRAVSVPELTQQMFDPK	AVSVPELTQQMFDPKNMMAASDFRNGRYLT	15	0	1688.84	tr|T5AI34|T5AI34_OPHSC	2	0.0055266	34.721	0	0	0	0	117790	0	0	390290	0	0	0	0	0	0	0	0
AVTEGPAAVR	SFACEKAVEIAVIARAVTEGPAAVRGQLEA	AVIARAVTEGPAAVRGQLEANAKSMQSRAT	10	0	969.524	tr|T5ANC7|T5ANC7_OPHSC	2	1.99e-49	176.29	33981000	16442000	14508000	15791000	12682000	17861000	23888000	16212000	8523200	12701000	9324200	9591800	10726000	12495000	11359000	20719000
AVTSFSTTFPK	TLFELAQLVQGETGKAVTSFSTTFPKHTFE	ETGKAVTSFSTTFPKHTFEGDLDMSKTLKE	11	0	1184.61	tr|T5ANR5|T5ANR5_OPHSC	2	0.0016592	72.643	0	0	0	0	0	0	0	2065700	0	0	0	0	0	0	0	0
AVTVALGAPDGHGSTR	EFVLGKASALDPSAKAVTVALGAPDGHGST	VTVALGAPDGHGSTRSVTYHTLVIATGATA	16	0	1507.77	tr|T5A9B4|T5A9B4_OPHSC	2;3	1.25e-35	110.86	1744000	0	5015400	16908000	14501000	13047000	15160000	18666000	12749000	24295000	22520000	19283000	10963000	11762000	10897000	12362000
AVVAGASGGIGQPLSLLLK	TPSERNPSASSNMVKAVVAGASGGIGQPLS	GASGGIGQPLSLLLKTSSLIDELALYDVVN	19	0	1750.04	tr|T5ACR5|T5ACR5_OPHSC	2	3.74e-11	72.089	0	244480	0	300250	0	297990	0	0	1485100	1337500	2751400	2604500	323140	171680	0	150760
AVVDELVDDAVK	MGKCAAVVNEQKSAKAVVDELVDDAVKSMK	SAKAVVDELVDDAVKSMKTGQNMIAKL___	12	0	1271.66	tr|T5AJL9|T5AJL9_OPHSC	2	9.29e-06	86.624	4493000	0	0	4859400	0	0	0	0	1832300	8645400	0	10268000	0	0	0	0
AVVDENLCVK	HASGTCAMGKESDAKAVVDENLCVKGVKGL	ESDAKAVVDENLCVKGVKGLRVADCSIMPI	10	0	1145.58	tr|T5AP38|T5AP38_OPHSC	2	4.58e-05	94.302	13678000	0	10479000	14177000	6596600	12457000	8155700	0	47799000	47351000	30960000	27285000	0	898870	9757700	11145000
AVVEHYMQLGLDAR	RDNVTIHQSSVVDSKAVVEHYMQLGLDARK	KAVVEHYMQLGLDARKLNLGFPFYAKYFET	14	0	1600.8	tr|T5AEW0|T5AEW0_OPHSC	2	0.00054251	69.349	0	0	0	0	0	0	0	0	1167700	4214900	0	2669400	0	0	0	0
AVVGEEALSAEDK	LYAKYAIGRDAAAMKAVVGEEALSAEDKLS	MKAVVGEEALSAEDKLSLEFLDKFERQFIS	13	0	1316.65	tr|T5AAY0|T5AAY0_OPHSC	2	1.64e-05	84.17	2924800	2239200	0	0	0	0	1216300	0	1837900	0	0	0	1424400	2412200	1598500	1297000
AVVIIGDSEGHVGLGIK	PVQKQTRAGQRTRFKAVVIIGDSEGHVGLG	VIIGDSEGHVGLGIKTSKEVATAIRAAIII	17	0	1662.93	tr|T5A7S2|T5A7S2_OPHSC	2	0.00082188	56.783	0	0	0	0	504550	570060	0	351940	0	0	0	0	0	0	0	0
AVVKPQYVDQIPK	ELQNYFTKLLEDDLKAVVKPQYVDQIPKAV	LKAVVKPQYVDQIPKAVRGPEKSVRALIES	13	1	1483.84	tr|T5AAJ2|T5AAJ2_OPHSC	3	0.004559	35.737	0	0	0	0	0	0	0	1799500	0	0	0	0	0	0	0	0
AVVLSGAGER	FGRVFRQLSGDAEVRAVVLSGAGERAFTAG	DAEVRAVVLSGAGERAFTAGLDVRAAADEG	10	0	957.524	tr|T5AIL5|T5AIL5_OPHSC	2	0.00016525	90.657	0	0	0	0	796040	0	2220200	742500	0	0	750670	921040	0	0	0	0
AVVNELVGR	AVPSRQDVEEYQNLRAVVNELVGRINGKFG	EYQNLRAVVNELVGRINGKFGTIEFMPIHF	9	0	955.545	tr|T5A1V8|T5A1V8_OPHSC	2	0.0057056	75.109	0	2425000	0	1547700	0	0	0	1286000	0	0	0	0	0	0	0	0
AVVPTGNFGDVLAGYFACQMGLPIDK	LAKASPSFKIGDKVRAVVPTGNFGDVLAGY	LAGYFACQMGLPIDKLVIATNENDILDRFW	26	0	2739.34	tr|T5AKL1|T5AKL1_OPHSC	3	3.66e-12	50.055	0	0	0	0	0	0	41038	301400	0	157100	0	0	0	36072	0	0
AVVQATGQCDQTR	RDSGSALSKELVARRAVVQATGQCDQTRTQ	RRAVVQATGQCDQTRTQIDHIFESSSRLIA	13	0	1432.67	tr|T5AJ71|T5AJ71_OPHSC	2;3	0	225.67	5636100	4716800	3758100	6155200	5968000	29681000	31198000	9051700	185820000	217060000	279870000	287950000	3694200	4158700	4111300	5352500
AVVQVFEGTSGIDVK	GTERSGQVLEARGDRAVVQVFEGTSGIDVK	AVVQVFEGTSGIDVKKTKVEFTGQSLKLGV	15	0	1547.82	tr|T5AAY0|T5AAY0_OPHSC	2	5.47e-20	97.734	0	0	0	2768500	2791100	4662600	0	2678000	1047100	1449400	1872300	2299300	4393600	1854000	2020000	4490400
AVWVVEPCYHLACGIFEDAGFAGR	LACILQSFTDPVYTRAVWVVEPCYHLACGI	HLACGIFEDAGFAGRLRASPGDDEGVDVEA	24	0	2723.26	tr|T5AQ48|T5AQ48_OPHSC	3	1.01e-32	76.733	368450	0	0	0	196950	265820	551600	146380	0	0	0	0	0	0	0	0
AVYIAPFQELVDSR	EFALLRHWSKAEAGRAVYIAPFQELVDSRL	RAVYIAPFQELVDSRLQDWQKRLAPLNGGK	14	0	1606.84	tr|T5AM57|T5AM57_OPHSC	2	0.0019428	49.35	0	0	59208	0	450580	245040	0	252590	0	0	0	0	66175	277980	328390	0
AVYQGTAPSGEK	LNGALTYWISDVENRAVYQGTAPSGEKLTV	ENRAVYQGTAPSGEKLTVASATKKYDPTYR	12	0	1206.59	tr|T5A6U3|T5A6U3_OPHSC	2	1.23e-13	105.98	0	0	0	0	1114800	1415100	0	0	0	0	0	352810	0	1126800	305740	2167300
AWAEANHPVNLR	QLADDAISEGDRPLKAWAEANHPVNLRVLD	PLKAWAEANHPVNLRVLDGVDLSAMKPSQM	12	0	1376.69	tr|T5AJH7|T5AJH7_OPHSC	2;3	1.49e-13	108.98	0	1165000	0	1221700	5844300	3774500	0	5001700	2405900	7354000	10096000	15190000	0	0	0	0
AWANQPAPIAGGK	DNKISGLVAYDMNSKAWANQPAPIAGGKGI	SKAWANQPAPIAGGKGIVSAITVRPKTAEV	13	0	1279.67	tr|T5ACJ1|T5ACJ1_OPHSC	2	0.0044725	48.794	0	0	2435400	2498400	4839500	6331300	6736700	3833200	1615800	2644900	1081300	1068600	3657100	1372200	3957200	3196900
AWDDLAGGPQFITDGTVLR	TQPLGSDGKPINGTKAWDDLAGGPQFITDG	LAGGPQFITDGTVLRLYHQPTHRRLHSHDV	19	0	2031.01	tr|T5AAJ8|T5AAJ8_OPHSC	2	4.45e-52	107.14	0	579980	453100	0	221540	244380	0	178200	0	0	0	0	912140	1048100	781080	542050
AWDQFAENER	ADGSDGSLEASASGRAWDQFAENERLFGLK	SASGRAWDQFAENERLFGLKTDYDENIYTT	10	0	1264.55	tr|T5AFH5|T5AFH5_OPHSC	2	0.00016525	90.657	0	0	0	765210	1145200	0	2186700	0	0	0	0	0	0	0	0	0
AWDTVGDSGK	MVPRASFRVTKGTPKAWDTVGDSGKLNRHF	KGTPKAWDTVGDSGKLNRHFFCGRCGSGLY	10	0	1034.47	tr|T5AEN8|T5AEN8_OPHSC	1;2	9.42e-56	164.57	810500000	619810000	358870000	232360000	224190000	164390000	349600000	32775000	359890000	523560000	387550000	453700000	250060000	205280000	224000000	223590000
AWDVETGKETYSQTVSSQK	SNLGLDDIRVDCVVKAWDVETGKETYSQTV	ETGKETYSQTVSSQKLLAANRSTELFAMNV	19	1	2143.01	tr|T5AJB2|T5AJB2_OPHSC	3	0.030584	15.592	0	0	0	2369300	0	0	0	0	0	0	0	0	0	0	1979500	0
AWEVDTCR	GDDRLVKLWRMSETKAWEVDTCRGHFHNAS	WRMSETKAWEVDTCRGHFHNASGCLFHPHQ	8	0	1035.44	tr|T5A8S5|T5A8S5_OPHSC	2	0.012109	77.674	0	0	0	0	0	0	0	0	0	0	1539100	1650500	0	0	0	0
AWEWIGPGWGEGAR	VRTGQREGRSGEVGRAWEWIGPGWGEGARR	RAWEWIGPGWGEGARRRRSGRGALAPGASS	14	0	1570.73	tr|T5ADG6|T5ADG6_OPHSC	2	4.04e-10	63.624	0	0	0	0	0	0	0	116590	0	0	0	0	0	0	0	0
AWGTDIDTINK	LLNATAVPYNLDESRAWGTDIDTINKAYEQ	DESRAWGTDIDTINKAYEQAKAAGTDVRCI	11	0	1232.6	tr|T5A747|T5A747_OPHSC	2	0.0064874	54.416	0	0	0	0	10581000	5201800	0	6224500	0	0	1918700	0	1829700	4371600	3289000	597230
AWGTVTDLVVVPNSAFNIVTP	SLDHVKGVTTAGDIKAWGTVTDLVVVPNSA	DLVVVPNSAFNIVTP_______________	21	0	2199.16	tr|T5AHB4|T5AHB4_OPHSC	2;3	7.26e-47	99.752	6163100	1383700	2130800	15171000	764550	358130	210400	1468700	1184600	53365	0	699280	1218300	480320	1327600	673020
AWSEQLDPTGK	GQVFVVSVNDPFVMKAWSEQLDPTGKTGIR	FVMKAWSEQLDPTGKTGIRFIADPTAGFTK	11	0	1230.59	tr|T5AE93|T5AE93_OPHSC	2	3e-08	98.033	6511700	6887700	0	10458000	0	4646200	17221000	5924000	11871000	5918900	8578000	10095000	0	0	441840	733060
AWTDALEWPGR	YAGDADYICNWLGNRAWTDALEWPGRDAFA	LGNRAWTDALEWPGRDAFAKAKQLKLRSPA	11	0	1300.62	tr|T5AFD9|T5AFD9_OPHSC	2	4.13e-09	105.78	0	0	0	3212900	945160	629690	734170	494860	5092300	22760000	9940800	9484400	0	0	37417	0
AWVTPEGTTIPNK	IELVGGHYQNGQTHRAWVTPEGTTIPNKDG	HRAWVTPEGTTIPNKDGTYTWTVGSEHGEL	13	0	1412.73	tr|T5A7V6|T5A7V6_OPHSC	2	0.0018913	56.563	0	3495000	0	6779400	4966200	23642000	4193200	9352200	3337900	14215000	0	2579700	2277700	2494100	2248900	2264400
AWVTPEGTTIPNKDGTYTWTVGSEHGELPCYGLK	IELVGGHYQNGQTHRAWVTPEGTTIPNKDG	TVGSEHGELPCYGLKIISSDGKYLQYSPPF	34	1	3763.78	tr|T5A7V6|T5A7V6_OPHSC	4	1.04e-09	27.337	1084200	0	0	0	0	1102300	672090	350540	1167400	804620	0	0	0	0	0	0
AYAASPHPFGSVVASNAFER	GRAMLFRTTDLEMAKAYAASPHPFGSVVAS	PHPFGSVVASNAFERGVIKSDTDYSVFANV	20	0	2077	tr|T5AKR4|T5AKR4_OPHSC	3	0.010259	16.487	0	0	0	0	940300	0	0	0	0	0	0	0	0	0	0	0
AYADNAAAQHSTWSSPYR	DFKKCHQSGFCQRNRAYADNAAAQHSTWSS	DNAAAQHSTWSSPYRVIPESPSLEGGQLQA	18	0	1994.89	tr|T5ALD9|T5ALD9_OPHSC	3	0.0083286	20.65	0	0	0	0	0	0	0	876760	0	0	0	0	0	0	0	0
AYAIPGGSEEIMLDLSMR	GGQGGKVERLYRDVRAYAIPGGSEEIMLDL	IPGGSEEIMLDLSMRQSLRVAKAMGMKL__	18	0	1951.94	tr|T5AMY0|T5AMY0_OPHSC	2	5.22e-08	65.563	0	0	0	0	0	0	0	234040	0	0	0	0	0	0	0	0
AYAIVAR	DRVLTITGECDAISRAYAIVARALLEGAPA	GECDAISRAYAIVARALLEGAPAMGMGGVA	7	0	762.439	tr|T5AF08|T5AF08_OPHSC	2	0.0021176	114.67	0	0	0	0	0	0	0	4396200	0	0	0	0	0	0	0	0
AYAVSETNR	SAREQDNFLSQKALRAYAVSETNRGS____	SQKALRAYAVSETNRGS_____________	9	0	1009.48	tr|T5AMZ8|T5AMZ8_OPHSC	2	0.024328	54.157	0	0	0	0	0	0	0	0	0	0	0	0	0	0	0	0
AYCDAFDLVKPKPLGYK	CGLHGTYTDELCGTKAYCDAFDLVKPKPLG	CDAFDLVKPKPLGYKNAEACFDAHDRL___	17	2	1984.01	tr|T5AC19|T5AC19_OPHSC	3	0.013218	25.054	0	0	0	0	0	0	0	0	0	3563900	0	0	0	0	0	0
AYCVAATSEAGAPSAVNK	NPTIGTAGEGLIVGRAYCVAATSEAGAPSA	VAATSEAGAPSAVNKSPTKHAKPIKKGSAP	18	0	1765.83	tr|T5AJ49|T5AJ49_OPHSC	2	0.00084359	57.802	0	0	0	0	0	568230	0	0	0	0	0	0	815320	1412100	1199200	615930
AYEAYQQAVYR	YLLGRCYMSQQKYPKAYEAYQQAVYRDGKN	KYPKAYEAYQQAVYRDGKNPTFWCSIGVLY	11	0	1360.64	tr|T5AHV9|T5AHV9_OPHSC	2	0.022383	42.109	0	0	0	0	0	0	0	849640	0	0	0	0	0	0	0	0
AYFSNYGK	VKPLTVGASALDDSRAYFSNYGKCTDIFAP	SALDDSRAYFSNYGKCTDIFAPGLSILSTW	8	0	948.434	tr|T5AMY6|T5AMY6_OPHSC	2	0.0099479	83.614	0	0	9154000	7453400	0	0	21519000	40092000	0	39495000	26387000	34704000	11901000	773970	0	16997000
AYGDPNFNWFTK	DRLAIVYFENQNYDKAYGDPNFNWFTKKGI	YDKAYGDPNFNWFTKKGITLSNYFAVTHPS	12	0	1458.66	tr|T5ADG2|T5ADG2_OPHSC	2	0.00012275	81.338	0	0	0	0	2522300	0	3316500	0	0	0	2153700	1496300	0	0	0	0
AYGINHGLSNWAAAYCTGLLIAR	TGDKVFMAAYAHELRAYGINHGLSNWAAAY	SNWAAAYCTGLLIARRVLSKLGLDKDFVGV	23	0	2491.24	tr|T5AIL4|T5AIL4_OPHSC	3	1.74e-52	94.384	0	0	0	0	0	1031500	0	0	0	0	0	458140	0	0	0	0
AYHLLAALIDDGSSR	PAHEAHQQWPATWPRAYHLLAALIDDGSSR	AYHLLAALIDDGSSRLGKLIKARDMAESLW	15	0	1600.82	tr|T5AL00|T5AL00_OPHSC	2	0.040623	24.291	0	0	0	0	208450	0	0	0	0	0	0	0	0	0	0	0
AYIGWIPVQEWR	FVVTDVYWIGGFGNRAYIGWIPVQEWRGVT	GNRAYIGWIPVQEWRGVTREQWRSIKLPGE	12	0	1516.78	tr|T5A6I4|T5A6I4_OPHSC	2	0.0001577	78.905	1824500	1117500	519200	1285500	669310	0	762810	0	0	0	0	0	533770	0	955550	0
AYIVPRPGVEPSDALAQGIVAWLAER	VVGVWDPERHTEIPRAYIVPRPGVEPSDAL	SDALAQGIVAWLAERVAPAKRLRGGVRFVD	26	1	2777.49	tr|T5A444|T5A444_OPHSC	3	3.83e-34	80.293	0	0	0	0	0	0	44048	116620	0	0	187620	182210	0	0	0	0
AYLAGNAGDK	ASTEHATVEEWDAAKAYLAGNAGDKVFEQQ	WDAAKAYLAGNAGDKVFEQQPVFTMLVMFE	10	0	978.477	tr|T5A5D4|T5A5D4_OPHSC	2	1.13e-09	133.86	0	0	0	0	0	894120	0	0	8769200	5202800	0	0	0	0	0	0
AYLDSYGISVPQGSK	AKASTFDAWSETDLKAYLDSYGISVPQGSK	AYLDSYGISVPQGSKLEELKALARKHSTYF	15	0	1583.78	tr|T5ANJ3|T5ANJ3_OPHSC	2	1.78e-15	92.925	0	0	7128800	7774300	2602800	1768100	5554200	3923800	1875200	7076100	3267300	1744000	6216700	5673000	3690900	4657400
AYLESGVIKPR	RAYTSAAPQPAPNLKAYLESGVIKPRQHVN	PNLKAYLESGVIKPRQHVNVKKVLVIGSGG	11	1	1231.69	tr|T5ADD7|T5ADD7_OPHSC	2;3	0.0019573	81.594	0	0	0	0	1643100	3642200	0	3263400	0	0	1159200	0	813070	0	878420	0
AYLIGEGNPR	VHIQPPASMASGKYKAYLIGEGNPRVSLAG	SGKYKAYLIGEGNPRVSLAGPVEVTYCDGG	10	0	1088.56	tr|T5AM46|T5AM46_OPHSC	2	5.54e-05	93.374	0	0	0	26686000	5173900	2402700	1389400	5115100	0	0	1985100	0	34616000	34386000	33980000	36763000
AYLNDSWSYLGFDASTWK	GQMGLVKTIRLGSEKAYLNDSWSYLGFDAS	NDSWSYLGFDASTWKVHFDGRGKGNFQGDR	18	0	2122.96	tr|T5AC53|T5AC53_OPHSC	2;3	6.17e-62	123.64	1842400	0	0	941560	802610	362850	1767100	448400	412320	0	864750	2062900	3000200	1243600	758270	540020
AYNRPYNPDALPR	______________________________	______________________________	13	1	1545.77	tr|T5AG86|T5AG86_OPHSC	2	0.0090814	43.512	1879000	0	0	0	0	0	0	747670	0	0	0	0	0	0	0	1902300
AYPGYDSSIFLR	LADFRYETFDANNKKAYPGYDSSIFLRAGS	NKKAYPGYDSSIFLRAGSVKVNFVEEPFRK	12	0	1387.68	tr|T5AN73|T5AN73_OPHSC	2	0.00076773	70.028	2985800	2990700	0	0	626480	743940	0	534360	0	0	0	0	1440800	0	919590	103510
AYPTSLILAPTR	AVPGAAANQFGRQRKAYPTSLILAPTRELV	QRKAYPTSLILAPTRELVSQIYDESRKFAY	12	0	1301.73	tr|T5AEZ0|T5AEZ0_OPHSC	2	0.012761	42.395	190880	0	0	0	892600	463410	0	725290	0	0	0	0	0	0	0	0
AYQPGGSYHIFAGK	KARLHGKIYDVTGNKAYQPGGSYHIFAGKD	KAYQPGGSYHIFAGKDASRALAKTSTKPED	14	0	1494.73	tr|T5AHE9|T5AHE9_OPHSC	2	0.037306	27.329	0	0	0	0	628890	0	0	0	0	0	0	0	0	0	0	0
AYQQLLQSYR	LHEHKNWFIREMRLRAYQQLLQSYRVVGLE	EMRLRAYQQLLQSYRVVGLESMAGDFGVTV	10	0	1268.65	tr|T5AFE2|T5AFE2_OPHSC	2	0.0072459	68.735	0	0	0	0	997040	1086400	0	0	0	0	0	0	0	0	0	0
AYSSDSFR	LALWTHFLKETPIIKAYSSDSFRGTAMRLG	KETPIIKAYSSDSFRGTAMRLGAGVQAFEA	8	0	931.404	tr|T5A763|T5A763_OPHSC	2	0.0026613	145.04	0	0	2646600	1065600	1960400	9090100	10589000	4504600	1148000	0	0	2984700	0	0	1622000	1615700
AYTPNELPIWNFDGSSTGQAPGDNSDVYLRPCAVFPDPFR	ANSEVRSKSRTLKEKAYTPNELPIWNFDGS	DVYLRPCAVFPDPFRGSPNIIVLSECWNAD	40	1	4470.07	tr|T5A9P8|T5A9P8_OPHSC	4	1.21e-26	38.22	0	86340	64291	0	0	0	0	0	0	502670	0	0	0	0	0	0
AYVALFEQVLVER	NGAGPRENLFLPWHRAYVALFEQVLVERAK	HRAYVALFEQVLVERAKQVASMYPQNLRAQ	13	0	1535.83	tr|T5A6R2|T5A6R2_OPHSC	2	4.69e-10	78.655	0	0	0	0	715430	208390	250030	0	291430	0	0	332780	0	0	0	0
AYVAPVHKPTSIR	______________________________	______________________________	13	1	1437.81	tr|T5A6P6|T5A6P6_OPHSC	3	0.0016855	42.031	0	0	0	0	877100	0	0	0	0	0	0	0	0	0	0	0
AYVDPVKAEEAR	KLRAAERINTEAEKKAYVDPVKAEEAREEG	EKKAYVDPVKAEEAREEGNKKFKDMDFPGA	12	1	1346.68	tr|T5A0N1|T5A0N1_OPHSC	2;3	0.0013964	70.1	0	0	0	1364800	1805100	0	0	0	0	0	0	0	1883100	0	1325300	0
AYVPTGR	RGRPAKASTDGAVKKAYVPTGRPRGRPKSG	STDGAVKKAYVPTGRPRGRPKSGNPPQPAK	7	0	762.402	tr|T5AH83|T5AH83_OPHSC	2	0.012192	117.56	0	0	0	6929100	0	5682900	9972900	9105400	0	0	0	0	0	0	0	0
AYVPTGRPR	RGRPAKASTDGAVKKAYVPTGRPRGRPKSG	DGAVKKAYVPTGRPRGRPKSGNPPQPAKVY	9	1	1015.56	tr|T5AH83|T5AH83_OPHSC	2	0.0020132	108.09	0	0	1343900	0	0	838480	1316300	2708700	0	1609800	134480	0	0	0	0	0
AYVTGGFR	LEFADIVIPVLNKTKAYVTGGFRTTKGMVR	PVLNKTKAYVTGGFRTTKGMVRALDTVQGV	8	0	869.44	tr|T5AP82|T5AP82_OPHSC	2	0.007123	138.85	0	0	0	0	1891800	0	0	5803900	0	0	0	1382100	0	0	0	0
AYVVGPDIDSDGAAPVR	FWVPAVQTQWRLRGRAYVVGPDIDSDGAAP	VVGPDIDSDGAAPVRDALTPYMRGTGAGGP	17	0	1700.84	tr|T5A6S5|T5A6S5_OPHSC	2	1.84e-42	108.37	0	440810	1472400	1214700	1328200	953060	1596500	975260	0	1313600	854140	1205800	595770	461600	689960	482840
AYVYLGQAAR	CLLIIHEWGTRNAVRAYVYLGQAARMLQMY	RNAVRAYVYLGQAARMLQMYRILNGHHASE	10	0	1110.58	tr|T5AGE6|T5AGE6_OPHSC	2	0.00058621	79.597	0	0	0	0	758390	0	0	0	0	0	0	0	0	0	0	0
CAAILPDNPCVR	APIWAEAQNDAAYHRCAAILPDNPCVREVF	YHRCAAILPDNPCVREVFYLQGSFGELRRS	12	0	1384.66	tr|T5AKZ0|T5AKZ0_OPHSC	2	0.00065516	71.223	0	0	246880	0	0	0	0	0	5060500	2016800	1643200	5897500	0	0	0	0
CAANAQCLHSTFVDGDCALK	IEQKPCGSLAECASRCAANAQCLHSTFVDG	QCLHSTFVDGDCALKKAGNEFQLSELASWI	20	0	2236.97	tr|T5AAZ9|T5AAZ9_OPHSC	3	0.0042572	18.784	0	0	0	0	889050	0	0	4955200	0	2210300	0	0	0	0	0	0
CAANAQCLHSTFVDGDCALKK	IEQKPCGSLAECASRCAANAQCLHSTFVDG	CLHSTFVDGDCALKKAGNEFQLSELASWIF	21	1	2365.06	tr|T5AAZ9|T5AAZ9_OPHSC	3	0.0062281	17.148	0	0	0	0	0	0	0	2037200	0	0	0	0	0	0	0	0
CAGISNTVGAIPK	GGGGPTWQHYEKLRRCAGISNTVGAIPKLK	RRCAGISNTVGAIPKLKLGLTVDDFFDRLA	13	0	1286.67	tr|T5AJ36|T5AJ36_OPHSC	2	0.0068378	46.462	0	0	5405500	0	0	3265100	0	2659000	0	0	0	0	0	5092500	0	0
CAKDPECYSCDQHHTSNTCSFK	WRKEPCPSLRECADRCAKDPECYSCDQHHT	YSCDQHHTSNTCSFKKAPAVTAVWADGDTW	22	1	2731.05	tr|T5AAZ9|T5AAZ9_OPHSC	3;4	2.47e-07	53.059	0	1264100	3049100	3774000	0	0	5145600	0	0	0	374720	0	7124200	575130	723920	7596200
CALPAANSYDDVTFTFSK	STQLQDFFYGNMSYKCALPAANSYDDVTFT	PAANSYDDVTFTFSKSSGELKIDHSWHCLG	18	0	2005.91	tr|T5AD29|T5AD29_OPHSC	2	3.28e-26	87.18	106580	0	234040	0	0	146560	0	0	541910	908800	259940	242790	0	0	0	0
CATPLMGVFPDGPPGR	YTFGPGKLAHKFCPKCATPLMGVFPDGPPG	ATPLMGVFPDGPPGRQRALNVRAIQGLNTW	16	0	1670.79	tr|T5AJH7|T5AJH7_OPHSC	2	0.0096225	32.062	0	0	0	0	0	0	0	113520	0	0	0	0	0	0	0	0
CAVEGTITTK	LENPWGVLRHAFWPRCAVEGTITTKDGPID	AFWPRCAVEGTITTKDGPIDFAGTALYAYA	10	0	1078.53	tr|T5AG88|T5AG88_OPHSC	2	0.030722	47.198	0	0	0	0	0	0	0	0	0	0	0	0	0	0	0	0
CCVLPLAGQAILCVNPVGV	SNFKTICAEKGQRARCCVLPLAGQAILCVN	PLAGQAILCVNPVGV_______________	19	0	2039.04	tr|T5AKV1|T5AKV1_OPHSC	2	0.02368	22.533	14273000	0	0	0	0	0	0	0	0	0	0	0	0	0	0	0
CDHISCSCIPGR	SSAEFDETKNSTSYKCDHISCSCIPGRMLC	SYKCDHISCSCIPGRMLCGKDGSVDLGDFL	12	0	1460.6	tr|T5A8E4|T5A8E4_OPHSC	3	0.018903	23.676	0	0	0	0	0	0	0	1934500	0	0	0	0	0	0	0	0
CDIIANDQGNR	LGTTYSCVGIFREDRCDIIANDQGNRTTPS	REDRCDIIANDQGNRTTPSFVAFTDTERLI	11	0	1274.57	tr|T5A2W7|T5A2W7_OPHSC	2	6.07e-11	145.17	10860000	13425000	13280000	15398000	10839000	11530000	19585000	0	10193000	16233000	4281300	9409200	10577000	10113000	11074000	12334000
CDSPCHAAPCK	GCDKCLVVEPDYRGRCDSPCHAAPCK____	YRGRCDSPCHAAPCK_______________	11	0	1301.5	tr|T5AIG8|T5AIG8_OPHSC	2	0.0035219	63.534	0	0	0	2650300	0	0	0	0	0	0	0	0	0	0	0	0
CDSSNTSSTAGILK	QGGEKEFSIQPIKDKCDSSNTSSTAGILKA	KCDSSNTSSTAGILKAQPGPAIPKEMPEKE	14	0	1439.66	tr|T5A487|T5A487_OPHSC	2	1.18e-15	76.332	0	0	10284000	16563000	3149900	2038100	8974900	4372300	2585300	2204100	1093700	0	0	0	0	0
CDTFPGNPGLLK	GITPPIVNFANAGDRCDTFPGNPGLLKCPE	GDRCDTFPGNPGLLKCPELENDIKTCQVKH	12	0	1317.64	tr|T5ANK3|T5ANK3_OPHSC	2	0.00088355	68.735	444610	0	0	0	0	0	0	241670	0	0	0	0	0	1276000	2323600	0
CEALNISGEFFR	VAKQLLNGQKIVIVRCEALNISGEFFRAKL	IVRCEALNISGEFFRAKLKYHAYLRKMTRY	12	0	1441.67	tr|T5AFI9|T5AFI9_OPHSC	2	0.0091813	45.161	0	0	0	0	550710	0	0	0	0	0	0	0	0	0	0	0
CEDTTNLCYSALGWISSWLNKPEVR	PYQRSGQNVYDIRGKCEDTTNLCYSALGWI	ALGWISSWLNKPEVREAVGAEVESYDSCNF	25	1	2998.4	tr|T5AJU2|T5AJU2_OPHSC	3;4	8.88e-112	130.49	947550	810540	446540	1535300	1429400	2460900	1041600	2161300	0	500730	0	265850	0	0	0	15388
CEWDNVDAGSEPWVDFGLK	SDYCAGTSKGAPRIRCEWDNVDAGSEPWVD	NVDAGSEPWVDFGLKYGDYVANGTTMVYFA	19	0	2222.96	tr|T5A5D4|T5A5D4_OPHSC	2;3	1.26e-82	155.42	2753700	2469800	127170	312120	343850	105390	430250	1314200	4632800	2309400	1677900	1319600	0	0	0	0
CGEMGHIAR	GGGAGGMGGGAECYKCGEMGHIARNCPKAV	GAECYKCGEMGHIARNCPKAVAYGGSYGGG	9	0	1029.45	tr|T5A8F6|T5A8F6_OPHSC	2	0.032232	60.59	0	0	0	0	0	0	0	1384600	0	0	0	0	0	0	0	0
CGLPLSTYPSVSK	RRLKSRIGSGELTRRCGLPLSTYPSVSKFL	RRCGLPLSTYPSVSKFLWLLENVPAVKEAY	13	0	1407.71	tr|T5ACP1|T5ACP1_OPHSC	2	0.010243	40.496	0	0	0	0	0	0	0	0	0	0	0	1066400	0	0	0	0
CGQDVALTK	FSAIQGSATSCVLEKCGQDVALTKVLPATQ	SCVLEKCGQDVALTKVLPATQALCKNPGGG	9	0	990.48	tr|T5AA39|T5AA39_OPHSC	2	8.09e-55	182.98	3369700	6432600	5771100	4358600	8017200	30914000	8343900	3074200	4683100	14983000	451000	3863000	6254900	7831400	7048500	10327000
CGVGILGMPIEQKPCGSLAECASR	PADASHRGDNKYKLKCGVGILGMPIEQKPC	IEQKPCGSLAECASRCAANAQCLHSTFVDG	24	1	2589.22	tr|T5AAZ9|T5AAZ9_OPHSC	3	8.54e-20	70.345	0	0	0	0	243470	0	0	10046000	0	0	0	0	0	0	0	0
CHYSQNAEQPAAGK	GLTVPYPTLAIIDGKCHYSQNAEQPAAGKS	KCHYSQNAEQPAAGKSDDEHHDHHKAEEKA	14	0	1559.68	tr|T5AQ59|T5AQ59_OPHSC	2;3	0.00046609	51.445	0	0	0	0	0	368110	0	0	1965300	6715700	951020	4437200	0	0	0	0
CIAMDGTEGLVR	LVLEVAQHLGENVVRCIAMDGTEGLVRGRK	VVRCIAMDGTEGLVRGRKATDTGAPITIPV	12	0	1320.62	tr|T5ADZ3|T5ADZ3_OPHSC	2	0.00098847	67.563	0	0	0	0	465640	1082400	0	2318800	0	0	0	0	0	0	0	150240
CICADTAVVR	CDAPDGANEQADETKCICADTAVVRTVFPL	ADETKCICADTAVVRTVFPLCLDCIRQNPA	10	0	1163.54	tr|T5A3H2|T5A3H2_OPHSC	2	7.38e-06	114.89	0	0	0	4793200	2922600	3933100	0	5257100	0	0	0	0	11923000	7387900	9431400	11540000
CIDGITK	ASFAAANSPPKCPKKCIDGITKCGQRWGGC	SPPKCPKKCIDGITKCGQRWGGCYNICTDK	7	0	805.4	tr|T5ALF5|T5ALF5_OPHSC	2	0.011434	115.46	0	0	0	0	0	3548200	8499100	0	0	0	0	0	0	0	0	0
CIPLGDLCCPSGQK	EVTYCDGGQKPCNGRCIPLGDLCCPSGQKE	RCIPLGDLCCPSGQKECNGSCIDKERVCCP	14	0	1603.72	tr|T5AM46|T5AM46_OPHSC	2	0.0060815	44.765	39782	0	0	509030	0	0	0	0	0	0	0	0	168250	192790	272840	427540
CITADSGNSVGEIIGHSK	HRVIAVGDGKEQYGRCITADSGNSVGEIIG	ADSGNSVGEIIGHSKAVNAVAMKPQRPFRA	18	0	1843.87	tr|T5AJV6|T5AJV6_OPHSC	3	0.00096743	31.801	0	256720	0	0	1185100	1129300	0	604850	0	0	0	0	0	420310	544430	875720
CLIDDWQR	GTPEGIQRAIWEICKCLIDDWQRGTGTVLY	AIWEICKCLIDDWQRGTGTVLYNPVVRTQP	8	0	1104.5	tr|T5AF08|T5AF08_OPHSC	2	0.028205	68.422	0	0	0	0	1914800	0	0	0	0	0	0	0	0	0	0	0
CLLEQGYILEDSSTK	ELKGWFKSMDNYIRRCLLEQGYILEDSSTK	CLLEQGYILEDSSTKEWDRLYEHGRYLLRD	15	0	1754.84	tr|T5AED7|T5AED7_OPHSC	2	0.0002443	68.069	0	0	0	0	849880	0	0	0	0	0	0	0	0	0	372160	0
CLVVEPDYR	QGVGNELHLLCGCDKCLVVEPDYRGRCDSP	LCGCDKCLVVEPDYRGRCDSPCHAAPCK__	9	0	1149.55	tr|T5AIG8|T5AIG8_OPHSC	2	0.0037012	77.674	0	0	0	19950000	0	0	0	0	0	0	0	0	0	0	0	0
CMGFCSAYNYWGTEYGR	LSGISFVNDTMTLEKCMGFCSAYNYWGTEY	GFCSAYNYWGTEYGRECYCGNSLSPSSQTA	17	0	2120.82	tr|T5ACE9|T5ACE9_OPHSC	2	2.13e-34	105.65	0	0	0	0	0	46892	0	895670	0	0	0	0	0	0	0	0
CNTGHATTHWR	EKKRYSTNGITYELRCNTGHATTHWRKEPC	YELRCNTGHATTHWRKEPCPSLRECADRCA	11	0	1339.58	tr|T5AAZ9|T5AAZ9_OPHSC	2;3	7.57e-58	178.84	6252300	16354000	26050000	2629500	14172000	10458000	8942100	10795000	0	434560	2427900	0	17639000	13841000	13782000	18576000
CNTTQSIVADFER	QKMEPKMTQKDLATRCNTTQSIVADFERGS	TRCNTTQSIVADFERGSATPDQKVLSAMER	13	0	1539.7	tr|T5AE42|T5AE42_OPHSC	2	2e-05	80.763	0	0	0	370620	1120600	498910	639380	678960	169450	0	111940	0	0	0	0	0
CPATANASLWR	EVVWNTQAYDFLEAKCPATANASLWRQGQL	LEAKCPATANASLWRQGQLCSVTAGLYHVT	11	0	1245.59	tr|T5AHB4|T5AHB4_OPHSC	2	4.92e-46	172.23	83737000	12305000	27307000	78207000	16564000	3458700	2515500	10614000	0	2307500	4914200	4904100	29004000	25574000	29252000	27973000
CQPPILDYAIEAAQETR	SFLNTPEKLSAFWSKCQPPILDYAIEAAQE	PPILDYAIEAAQETRDTLSDERTTTAEDAD	17	0	1973.95	tr|T5AN25|T5AN25_OPHSC	4	0.050143	9.9585	0	0	0	0	0	0	0	0	0	0	0	0	0	0	4209900	0
CQQPGHVQAQCPSN	DCPKGGEGGEKICYKCQQPGHVQAQCPSN_	KCQQPGHVQAQCPSN_______________	14	0	1609.67	tr|T5A8F6|T5A8F6_OPHSC	2	2.42e-28	126.31	1371700	1528100	1173300	624330	1257100	459170	2513300	0	1293700	6519100	1114700	1980000	2108100	2425500	2221600	2194200
CSALINHEFER	QGGSFDPWGGHGSEKCSALINHEFERVFYK	GSEKCSALINHEFERVFYKNNYAAGVAIFN	11	0	1374.63	tr|T5A9E4|T5A9E4_OPHSC	3	0.0011344	54.471	0	0	0	914010	4817500	1723700	1071500	3203400	0	0	0	0	0	2896300	0	0
CSTECPHAHGQLYQSVTGENFLMSCNMR	TDPPTKKANLTASKRCSTECPHAHGQLYQS	QSVTGENFLMSCNMRFGTAYLKIDRRDSYE	28	0	3313.38	tr|T5AAZ9|T5AAZ9_OPHSC	4	0.012421	12.062	0	0	0	0	0	0	0	2738800	0	0	0	0	0	0	0	0
CTPSGPNIR	HAVQLPGFEGIQDDRCTPSGPNIRWNQTYF	GIQDDRCTPSGPNIRWNQTYFPCRYTRELD	9	0	1000.48	tr|T5ACW0|T5ACW0_OPHSC	2	0.02369	63.48	0	0	368360	1141900	0	0	0	0	0	1424100	0	448040	0	0	0	0
CVAAPEYQGLK	DAACRRGRQLVPVGKCVAAPEYQGLKAWSM	PVGKCVAAPEYQGLKAWSMECH________	11	0	1234.6	tr|T5AKC5|T5AKC5_OPHSC	2	0.0020826	69.954	0	0	2743000	26968000	2044300	0	0	0	0	0	0	0	1377100	0	0	0
CVEAGNTVVER	AHGSPVATPNDKRDRCVEAGNTVVERYYKA	KRDRCVEAGNTVVERYYKATKSQGPWLPDA	11	0	1232.58	tr|T5A8R7|T5A8R7_OPHSC	2	1.95e-09	119.68	0	1530300	0	3484000	1788700	1861700	1865600	0	639170	557610	0	849200	9607200	13841000	14681000	17524000
CVSWHTVEPGDTCYALAQR	WPGNSLCISKFEPVKCVSWHTVEPGDTCYA	HTVEPGDTCYALAQRARLSLDKLIKLNPNL	19	0	2249	tr|T5ANK0|T5ANK0_OPHSC	3	0.00011581	56.407	0	1093700	0	2066300	589700	0	210750	1326200	0	0	0	0	484020	0	0	0
CVVVGDGAVGK	______________________________	ATIKCVVVGDGAVGKTCLLISYTTNKFPSE	11	0	1059.54	tr|T5AEP3|T5AEP3_OPHSC	2	0.0031784	67.897	0	0	1118700	867720	0	2174200	0	0	0	0	531820	0	0	0	0	0
CVVYLNSDDEASR	LLNNIPNPDYFAIARCVVYLNSDDEASRML	ARCVVYLNSDDEASRMLRTLVSNGDRTSLA	13	0	1526.67	tr|T5A7B3|T5A7B3_OPHSC	2	0.033392	36.525	0	0	0	0	0	0	0	0	0	0	0	0	0	0	0	0
CYDTESSFLCVPASIYCNNAMIGPYQR	SMDNSLSRCQSLIKRCYDTESSFLCVPASI	ASIYCNNAMIGPYQRSGQNVYDIRGKCEDT	27	0	3215.38	tr|T5AJU2|T5AJU2_OPHSC	3	2.05e-18	58.284	0	0	0	0	0	0	0	205820	0	0	0	0	0	0	0	0
CYNCGESGHYSR	GGYGHMSRECVNGMKCYNCGESGHYSRDCP	GMKCYNCGESGHYSRDCPKGGEGGEKICYK	12	0	1488.55	tr|T5A8F6|T5A8F6_OPHSC	2;3	2.12e-05	73.067	0	438380	0	0	626820	0	777530	0	731870	2239500	0	165870	0	391590	812450	0
DAAAEAIATGSEAAK	QKAAGEVKEKVKDAKDAAAEAIATGSEAAK	DAAAEAIATGSEAAKAEVTKRTTRSQS___	15	0	1374.66	tr|T5A5J7|T5A5J7_OPHSC	2	8.46e-13	88.441	7704400	0	16667000	10615000	10976000	19034000	7245000	0	8792100	6073000	6574500	2445100	21358000	26963000	26314000	27914000
DAAAPPSTNDPK	GNPKKDAKDVAASGRDAAAPPSTNDPKAID	SGRDAAAPPSTNDPKAIDRNAGQNAALGAA	12	0	1182.55	tr|T5AED7|T5AED7_OPHSC	2	9.4e-10	98.048	77982000	5503800	13467000	2677000	0	0	0	0	130180	2485800	2222400	4141700	5685700	3770600	9364500	14159000
DAAVTFK	TAGGAWVLVKLVGERDAAVTFKDIANTLTQ	LVKLVGERDAAVTFKDIANTLTQGQGLVNC	7	0	750.391	tr|T5AHG8|T5AHG8_OPHSC	1	0.0025252	111.01	0	0	0	0	0	957000	0	0	0	784060	0	0	0	0	0	2208300
DAAYRPVLSGGTLSGELRPGDGEAK	QDVSQLDETSYAAQRDAAYRPVLSGGTLSG	GTLSGELRPGDGEAKIKMHISNMDAAAEAM	25	2	2515.27	tr|T5A4Z5|T5A4Z5_OPHSC	4	0.0032	18.248	0	0	0	0	0	0	0	1548300	0	0	0	0	0	0	0	0
DADGLQENFER	KAAYGGGGRGMRVVRDADGLQENFERATSE	RVVRDADGLQENFERATSEAKSAFGNGTVF	11	0	1292.56	tr|T5ACL2|T5ACL2_OPHSC	2	1.67e-09	138.66	14775000	0	318630	18014000	0	3651700	8069900	0	8687800	7242300	10082000	2405000	10161000	10030000	7983600	9026700
DADIIVIPAGIPR	TGHLPANDGAKAAFRDADIIVIPAGIPRKP	FRDADIIVIPAGIPRKPGMTRDDLFNINAG	13	0	1348.77	tr|T5ACR5|T5ACR5_OPHSC	2	1.89e-21	138.11	55471000	34604000	32051000	51774000	26461000	38233000	43944000	47400000	30373000	52021000	45778000	41864000	27593000	25563000	23802000	16621000
DADPVQAASFLCAGLTVFNSIR	EYCNLRSEAAVKLPKDADPVQAASFLCAGL	ASFLCAGLTVFNSIRHQNIGPGETVVIQGI	22	0	2351.16	tr|T5AHI1|T5AHI1_OPHSC	3	0.0002769	25.407	0	0	0	0	0	0	0	107950	0	0	197680	0	0	0	0	0
DADQLSGPPR	HRDPVSGGRDIKVTRDADQLSGPPRLQLSY	IKVTRDADQLSGPPRLQLSYNVVPDGNSSS	10	0	1054.5	tr|T5AGJ9|T5AGJ9_OPHSC	2	2.15e-07	124.23	4258800	1088500	0	2948000	1122100	4729300	0	0	0	854700	0	0	774140	902510	945250	1141100
DAEAQDGADGELGEGAGELGEGAGR	NVHEFFDGQGNWLSRDAEAQDGADGELGEG	ELGEGAGELGEGAGRTRPRDELEPEDANGH	25	0	2329.99	tr|T5A9N2|T5A9N2_OPHSC	3	3.81e-10	41.76	0	0	0	1443400	0	0	0	0	0	0	0	0	1142900	1661900	1653200	1101900
DAELVTDDVDVNR	KECKSSAASYPLHPKDAELVTDDVDVNRDM	PKDAELVTDDVDVNRDMLANVLPRLDWAAL	13	0	1459.68	tr|T5A9A5|T5A9A5_OPHSC	2	0.01645	36.424	1863600	0	0	0	0	0	0	0	0	766310	0	0	0	0	0	0
DAEREPLEWSHQGR	SASIDWALALEAVTKDAEREPLEWSHQGRG	KDAEREPLEWSHQGRGGLRSWSHLGYIPYL	14	1	1708.79	tr|T5AF87|T5AF87_OPHSC	3	0.0018504	38.511	0	0	0	2201500	1592200	0	0	0	0	0	0	0	0	0	0	0
DAESDHGSLAVLAAPK	VRQYCAAGATVEYQRDAESDHGSLAVLAAP	AESDHGSLAVLAAPKALSWLRETMNDRRRK	16	0	1579.78	tr|T5A8G8|T5A8G8_OPHSC	2;3	5.74e-38	113.47	2769700	0	2649200	15134000	1113300	19524000	11918000	10674000	17191000	4677000	83429000	53452000	0	0	0	0
DAFASDKDR	LQAHRDNVGKKFVLKDAFASDKDRFNRFSR	KKFVLKDAFASDKDRFNRFSRTFTSDGVSA	9	1	1023.46	tr|T5A9X1|T5A9X1_OPHSC	2	0.0043278	89.698	0	0	0	0	0	0	0	0	0	0	0	0	994590	2613400	1382900	2184700
DAGAIAGLHVLR	TVPAYFNDNQRQATKDAGAIAGLHVLRIIN	ATKDAGAIAGLHVLRIINEPTAAAIAYGLG	12	0	1191.67	tr|T5ABL0|T5ABL0_OPHSC	2	2.4e-14	120.12	277410	383320	0	0	6537800	3545000	2841300	2804300	6256500	3104100	5719900	8791300	0	0	0	0
DAGALSEAAAR	VEISPRSFGTIITPKDAGALSEAAARDLTV	ITPKDAGALSEAAARDLTVATITLKYTQSN	11	0	1030.5	tr|T5AQ25|T5AQ25_OPHSC	2	2.43e-06	94.692	3888200	7109600	0	2759200	2699200	1755800	0	0	8182800	4985200	7879700	10517000	2210100	2386200	2137800	2501200
DAGGDAHGPEGYVQGR	VAARQPNVRSLVFLKDAGGDAHGPEGYVQG	AGGDAHGPEGYVQGRLSMERAEADGLLHLD	16	0	1584.69	tr|T5AGV5|T5AGV5_OPHSC	2;3	5.07e-05	50.149	0	2258300	0	0	1918300	5923200	6005600	0	2470900	6125100	5121000	5777900	759340	0	0	0
DAGGDAKPAQPNEGK	EEGTDLSAFEKYTLKDAGGDAKPAQPNEGK	DAGGDAKPAQPNEGKSESQPKEESAPEPSP	15	1	1453.68	tr|T5ANT6|T5ANT6_OPHSC	2	0.001869	40.727	0	0	0	0	0	0	0	0	0	0	0	0	0	0	0	0
DAGIIAGLNVLR	TVPAYFNDNQRQATKDAGIIAGLNVLRIVN	ATKDAGIIAGLNVLRIVNEPTAAAIAYGLD	12	0	1210.7	tr|T5AQC8|T5AQC8_OPHSC	2	0.0076582	47.823	0	0	14813	0	2032900	369880	0	0	1563800	0	1838900	3392200	1689600	0	0	0
DAGLISGLNVLR	TVPAYFNDSQRQATKDAGLISGLNVLRIIN	ATKDAGLISGLNVLRIINEPTAAAIAYGLD	12	0	1226.7	tr|T5A2W7|T5A2W7_OPHSC	2	0.00088355	68.735	0	0	0	0	4337400	0	7037500	0	0	5047700	0	5864600	1043700	0	0	0
DAGLNVVR	IGPKTNSVEAINRLRDAGLNVVRMNFSHGS	EAINRLRDAGLNVVRMNFSHGSHEYHLSVI	8	0	842.461	tr|T5ABE2|T5ABE2_OPHSC	2	0.00089518	114.02	0	7283100	6317000	3203400	622130	0	393760	1867900	0	0	0	3334400	7186700	6998400	6089400	5740500
DAGQIAGLNVLR	TVPAYFNDAQRQSTKDAGQIAGLNVLRVVN	STKDAGQIAGLNVLRVVNEPTAAALAYGLE	12	0	1225.68	tr|T5ALS5|T5ALS5_OPHSC	2	0.00015718	78.934	0	0	0	2357800	0	783270	1571900	0	0	0	1326500	3993300	0	0	0	0
DAHQSLLATR	VRQYKGCLLMDTTWRDAHQSLLATRVRTVD	DTTWRDAHQSLLATRVRTVDLLNIAKETSH	10	0	1110.58	tr|T5ACL2|T5ACL2_OPHSC	2	8.63e-07	129.38	816110	740260	0	0	0	1100300	0	473530	6693400	0	3629700	4415900	0	0	0	0
DAIDNSFATR	HRERHDGGFNIVHIKDAIDNSFATRESNVF	IVHIKDAIDNSFATRESNVFVIGQDKPWIS	10	0	1108.51	tr|T5AJJ6|T5AJJ6_OPHSC	2	2.15e-07	124.23	0	0	0	44119000	25695000	26818000	34181000	0	43980000	56624000	35002000	32600000	27167000	29573000	44378000	51981000
DAIETAATSGK	WEKSIALSKQDKLFKDAIETAATSGKTDIV	KLFKDAIETAATSGKTDIVEDLVRYFVDIG	11	0	1062.52	tr|T5AFP4|T5AFP4_OPHSC	2	1.92e-08	99.815	0	0	0	0	2378300	2674900	2350700	0	1373000	0	0	0	1564300	1463800	1563900	1712600
DAIKPVDEGHLGHK	DAAEAADAVKTEDKKDAIKPVDEGHLGHKD	KDAIKPVDEGHLGHKDQGASFPKNLIQSKE	14	1	1514.78	tr|T5AKU5|T5AKU5_OPHSC	2;3;4	5.05e-27	112.83	19793000	1770600	24843000	252050000	121910000	99986000	160640000	580800	113460000	114570000	140410000	68898000	46889000	81181000	49311000	73334000
DAILYNLGVGAK	METEGPPSEFQYEERDAILYNLGVGAKRSE	EERDAILYNLGVGAKRSELKYVFEGNEDFQ	12	0	1232.68	tr|T5A5C0|T5A5C0_OPHSC	2	0.00088355	68.735	0	0	771570	1000100	0	2398600	0	0	11432000	4699900	9842000	6699000	0	0	0	0
DAIQPESTATSSPPSTSGNR	LSEPEQQERPQLQPRDAIQPESTATSSPPS	ESTATSSPPSTSGNRGERRIKMNRMRLRIA	20	0	2001.92	tr|T5ALS1|T5ALS1_OPHSC	2;3	7.01e-54	104.17	993900	3403200	0	2156100	1064000	2993400	5131200	0	0	2446900	1016000	747270	5997800	6744200	3668200	6936500
DALGDKAQETK	KDSNASISTRASAAKDALGDKAQETKHDGK	SAAKDALGDKAQETKHDGKAEAHKQAI___	11	1	1174.58	tr|T5A7Q7|T5A7Q7_OPHSC	2;3	2.01e-45	172.27	11358000	13509000	3322600	14331000	0	0	0	0	0	192750	0	0	393530	177690	0	0
DALGNEYARPR	DGVKGDGMVVNVHIRDALGNEYARPRDVVG	VHIRDALGNEYARPRDVVGESRSVFTSHDD	11	1	1260.62	tr|T5AB67|T5AB67_OPHSC	3	0.023323	30.872	0	0	0	0	0	0	0	0	0	0	0	0	0	0	0	924780
DALNITAQSAK	VGDDRSIREEPGATKDALNITAQSAKLQLE	GATKDALNITAQSAKLQLETMSSVHAALQA	11	0	1130.59	tr|T5AK80|T5AK80_OPHSC	2	0.0052071	59.052	0	0	0	0	0	0	0	0	0	0	1562900	0	0	0	0	665340
DALSYDSQSFAMASGR	WHIPIVFFGGHAHVRDALSYDSQSFAMASG	ALSYDSQSFAMASGRYLETIGWMSIDGIKP	16	0	1704.74	tr|T5A9C7|T5A9C7_OPHSC	2	0.043425	22.879	0	0	0	0	0	0	0	362680	0	0	0	0	0	0	52190	53325
DALTNEGPGEVSR	HGGLLASSLAIALAKDALTNEGPGEVSRLD	AKDALTNEGPGEVSRLDLADVCGAYLAPGL	13	0	1343.63	tr|T5ACW5|T5ACW5_OPHSC	2	0.0018866	57.348	0	0	0	0	0	0	2207800	0	0	0	0	0	1788500	792080	845930	965710
DAMGGGMVSFR	LDSHPHRHIARKQHRDAMGGGMVSFRIRGG	KQHRDAMGGGMVSFRIRGGHAAAERFCQVT	11	0	1126.49	tr|T5A8J5|T5A8J5_OPHSC	2	0.0090634	52.579	0	0	0	0	247140	0	0	1061100	0	0	0	0	0	0	0	0
DANEQLYGTR	FAGVSLEGSAIIERRDANEQLYGTRFTAQQ	IIERRDANEQLYGTRFTAQQILTGSVEPPP	10	0	1165.54	tr|T5AC01|T5AC01_OPHSC	2	3.54e-05	83.948	0	1760300	0	1737800	0	0	0	0	0	0	1345500	0	654580	1144100	983890	0
DANNDWFIYPNR	PEGSQQQQVTGYHHKDANNDWFIYPNRAEA	HHKDANNDWFIYPNRAEADYDHESPDIRFI	12	0	1523.68	tr|T5AGI4|T5AGI4_OPHSC	2	0.0007842	59.8	0	0	0	337560	0	0	0	0	0	0	208790	0	708620	909210	901330	478370
DANTSPEQQEVAPGSEHLNIK	______________________________	EQQEVAPGSEHLNIKVTDNNNEVFFKIKRS	21	0	2263.07	tr|T5AAB9|T5AAB9_OPHSC	3	0.0025048	19.587	0	0	0	2984900	3259100	0	6256900	0	1310200	1457900	0	0	583860	0	0	585430
DAPEHLSTGYYWHR	PLGMTASYFDLEEAKDAPEHLSTGYYWHRQ	KDAPEHLSTGYYWHRQQQEFKAMPLMPTDV	14	0	1730.78	tr|T5ABY0|T5ABY0_OPHSC	3	0.0027133	32.734	1103300	0	0	1245000	1267800	0	1148100	1273800	0	0	0	0	1702800	2484000	1607600	2105800
DAPPSPLQPGIAQNCNK	VADAAVARNRTIEARDAPPSPLQPGIAQNC	PPSPLQPGIAQNCNKFYLVKPHDYCLAIAI	17	0	1805.87	tr|T5AKM7|T5AKM7_OPHSC	2	3.67e-19	88.187	0	0	0	1246700	0	807710	0	0	2374700	7935000	4990200	4051300	0	0	0	0
DAPSALNAVIVPNVTLPR	KYKYHPGGDPSREPRDAPSALNAVIVPNVT	SALNAVIVPNVTLPRELHDKYNKWGKDGYP	18	0	1846.03	tr|T5A6U6|T5A6U6_OPHSC	2	0.013668	27.409	0	0	0	0	0	244340	0	0	0	373920	21202	360180	0	163420	0	225900
DAPTIHTDK	KYDSQGAVFTINSEKDAPTIHTDKFIFFGE	TINSEKDAPTIHTDKFIFFGEIEVEVQAAP	9	0	996.488	tr|T5A8A1|T5A8A1_OPHSC	2	0.020909	64.42	0	0	0	0	0	707110	0	0	0	0	0	0	0	0	0	0
DAQPSTTTTAKPR	EGRCFVVSSNMCVARDAQPSTTTTAKPRRK	ARDAQPSTTTTAKPRRKSVVIDDDGNEIVL	13	1	1372.69	tr|T5AF50|T5AF50_OPHSC	2;3	3.56e-06	74.841	0	1256000	901290	0	0	0	0	0	1241300	0	926060	0	0	0	0	0
DASDSVQFIFINNLDAQQK	ASPFTDVAQNEISARDASDSVQFIFINNLD	SVQFIFINNLDAQQKVYIVGRVEEKWAFVQ	19	0	2152.04	tr|T5A0C9|T5A0C9_OPHSC	2;3	5.62e-248	207.66	0	0	310360	0	225150	246450	352080	446200	0	0	0	0	3257400	3925700	942610	2401300
DASLPEEVLR	EMFVEPQESVEEKRKDASLPEEVLRNDPSR	EEKRKDASLPEEVLRNDPSRNARPKIDPEA	10	0	1127.58	tr|T5AHK9|T5AHK9_OPHSC	2	0.010783	60.436	0	0	0	0	0	0	0	0	0	0	0	167830	0	1364600	0	629310
DASTILGSIHAFDAGLGCDAATFQPCSDK	YIDANINVDHGRAGKDASTILGSIHAFDAG	GLGCDAATFQPCSDKALSNHKVTVDSFRDY	29	0	3024.36	tr|T5AF78|T5AF78_OPHSC	3;4	8.32e-50	78.429	531290	336660	1447600	2385700	0	0	0	150230	0	0	0	0	1795400	1584200	2546500	4548300
DASWNAYAR	GGLAARGDYAVNCGKDASWNAYARQCICKN	AVNCGKDASWNAYARQCICKNEQLKFVQRT	9	0	1052.47	tr|T4ZZ45|T4ZZ45_OPHSC	2	0.0014461	82.671	0	0	0	26612000	0	0	0	0	0	0	0	1104700	0	4755200	0	3246300
DASYDDYGK	GKTWNGHKCAYDCGKDASYDDYGKTCVCRD	AYDCGKDASYDDYGKTCVCRDQGKQFDGKS	9	0	1032.4	tr|T4ZZ45|T4ZZ45_OPHSC	2	0.0011624	84.498	0	0	428100	12718000	0	0	0	0	0	0	0	0	21279000	19384000	20384000	17882000
DASYNDYDK	GKTWNGHDCAYDCGKDASYNDYDKKCVCRD	AYDCGKDASYNDYDKKCVCRDQGKHFDDKS	9	0	1089.43	tr|T4ZZ45|T4ZZ45_OPHSC	2	0.029013	69.598	0	0	0	0	0	0	0	0	0	0	0	0	3759700	4408300	5814300	1664200
DASYNDYDKK	GKTWNGHDCAYDCGKDASYNDYDKKCVCRD	YDCGKDASYNDYDKKCVCRDQGKHFDDKSK	10	1	1217.52	tr|T4ZZ45|T4ZZ45_OPHSC	2;3	1.61e-07	146.81	532770	0	577930	9817000	0	0	0	0	0	0	0	362720	8956900	7203200	7728200	8239700
DASYNDYDKQCVCR	GKTWNGRECAHDCGKDASYNDYDKQCVCRD	KDASYNDYDKQCVCRDQGKHFDDKSKTCSC	14	1	1792.71	tr|T4ZZ45|T4ZZ45_OPHSC	2;3	2.66e-28	119.16	1537700	0	137100000	19379000	0	0	0	0	0	6445600	0	0	1288800	4775800	4634800	11342000
DASYSDYDKK	GKAWDGHKCSYDCGKDASYSDYDKKCVCNK	YDCGKDASYSDYDKKCVCNKFGQHYEAKSK	10	1	1190.51	tr|T4ZZ45|T4ZZ45_OPHSC	2;3	5.88e-06	118.5	2441400	0	5146400	20660000	0	0	0	0	0	1738300	488440	1075400	6573700	8282600	9159500	8302300
DATESELEAIQK	LGELRTYLAEALASKDATESELEAIQKSLE	ASKDATESELEAIQKSLETIEAEHSEKLRA	12	0	1332.64	tr|T5A9D3|T5A9D3_OPHSC	2	0.00017924	77.677	0	0	0	2132800	0	0	0	0	0	0	1744100	2657000	0	0	0	0
DATKDDVIQSGLEPGQERPHDR	DSAPSADVKKDSAPKDATKDDVIQSGLEPG	IQSGLEPGQERPHDRTPEPRKQQLSEPEQQ	22	2	2462.18	tr|T5ALS1|T5ALS1_OPHSC	3;4;5	6.01e-07	50.358	0	0	298970	1874800	4288600	0	994860	0	0	0	0	0	21171000	9347800	14318000	1481500
DATPEEHHLAEVLK	DGRIQRNAKQKAGTRDATPEEHHLAEVLKE	RDATPEEHHLAEVLKELTGTVSQTIDNARR	14	0	1587.79	tr|T5ACP9|T5ACP9_OPHSC	3	0.001589	35.657	0	0	0	0	0	2342900	0	0	0	0	1437800	0	0	0	0	0
DATSTHPTEPGHGAR	DQKKTSTYAAADKAKDATSTHPTEPGHGAR	DATSTHPTEPGHGARERPEGRVERGRGGYR	15	0	1532.7	tr|T5A8G5|T5A8G5_OPHSC	2;3	0.001844	41.704	3040500	1147200	0	0	985050	824760	2386400	0	0	907460	520910	0	0	0	0	0
DAVLALDAIYGPDELDAR	SENQDSVGTFGRTVRDAVLALDAIYGPDEL	LALDAIYGPDELDARTMDQQGPKGGFEKLL	18	0	1915.95	tr|T5AB47|T5AB47_OPHSC	2	1.23e-05	64.55	0	0	0	0	117070	0	0	0	0	0	0	0	0	0	0	0
DAVLWEFPVYWVGK	NGDKISFGAHGCDKKDAVLWEFPVYWVGKN	KDAVLWEFPVYWVGKNAEWAKDVKTDKQPG	14	0	1707.87	tr|T5AB58|T5AB58_OPHSC	2	1.7e-29	121.83	155310000	80303000	123360000	12680000	4578700	3913700	7849300	3514500	1336000	10235000	10737000	7599600	6127300	5971800	2632500	3958500
DAVPQLIADVFGVEDR	YLIDDGQTQFLWVGRDAVPQLIADVFGVED	AVPQLIADVFGVEDRSQVHVGKGRVPELEG	16	0	1742.88	tr|T5AAM2|T5AAM2_OPHSC	2	3.8e-12	81.431	0	0	0	135190	140250	0	51699	290690	0	0	0	0	40972	0	0	0
DAVTYTEHAK	ETRGVLKSFLEGVIRDAVTYTEHAKRKTVT	EGVIRDAVTYTEHAKRKTVTSLDVVYALKR	10	0	1133.54	tr|T5A8E7|T5A8E7_OPHSC	2;3	1.55e-06	133.23	0	0	1916200	3043600	5764600	22617000	5096600	0	1877900	0	10018000	1094100	2945800	2496300	2429700	3407000
DAWIAGGAADPNSGSALLNEVIR	NGTIPNEVIVVGNHRDAWIAGGAADPNSGS	ADPNSGSALLNEVIRGVGKAVEAGWKPLRT	23	0	2296.14	tr|T5AJR6|T5AJR6_OPHSC	2;3	1.32e-110	153.95	0	1466000	0	492430	119440	0	858100	780130	0	0	784880	607400	7321300	2410200	2574400	8301000
DAYLALWGGDMSLADK	______________________________	AYLALWGGDMSLADKILDPNVKLNIDRHPA	16	0	1724.81	tr|T5A9S8|T5A9S8_OPHSC	2	0.00049646	56.225	0	0	37130	0	0	0	0	280790	0	0	0	0	0	0	0	0
DAYLANNNAGR	SAMKWVKKYDKGTIKDAYLANNNAGRGLVV	GTIKDAYLANNNAGRGLVVSPAPSEGGPAP	11	0	1177.55	tr|T5A940|T5A940_OPHSC	2	5.73e-09	103.56	0	1962900	1287800	0	0	0	123930	0	0	0	533410	0	1039600	1074400	1403800	1840100
DAYRPGGFHPVYIGDVYHDR	PDPVSRDIKDIEEGRDAYRPGGFHPVYIGD	GGFHPVYIGDVYHDRYKAMNKIGYGVYSTV	20	1	2333.1	tr|T5ADS3|T5ADS3_OPHSC	3	2.27e-05	58.49	0	0	0	0	626940	0	0	428690	0	0	0	0	0	0	0	0
DAYSQSTAYGQVGYPSQQPAVNTPQSQGGYPPPGQVGR	______________________________	PQSQGGYPPPGQVGRYQQMPQQTQQMPQLP	38	0	3936.83	tr|T5A6R4|T5A6R4_OPHSC	4	1.66e-06	19.896	0	0	0	847400	0	1599100	580490	994800	0	0	0	0	0	0	0	443490
DCHGSCIDKER	SCIDKERVCCPSSQKDCHGSCIDKERVCCP	SSQKDCHGSCIDKERVCCPSSQKDCHGSCI	11	1	1375.56	tr|T5AM46|T5AM46_OPHSC	2;3	3.93e-45	169.76	0	1182300	6488900	8228700	0	0	0	0	0	0	0	0	3122200	2843000	3201800	4018700
DCHGSCIDNAMMCCPSNLK	SCIDKERVCCPSSQKDCHGSCIDNAMMCCP	SCIDNAMMCCPSNLKECHGSCIDKERVCCP	19	0	2268.85	tr|T5AM46|T5AM46_OPHSC	3	0.0073264	18.538	0	0	0	0	0	0	0	1125800	0	0	0	0	0	0	0	0
DCHGSCIDNAR	SCIDKERVCCPSSQKDCHGSCIDNARVCCP	SSQKDCHGSCIDNARVCCPSSQKDWGGSCV	11	0	1303.5	tr|T5AM46|T5AM46_OPHSC	2;3	7.86e-15	152.11	8281500	5552600	9146400	3638400	0	1149300	0	0	0	0	0	0	6070900	5223600	6139000	7470300
DCIEWATAER	KDIPDSTDIESFITKDCIEWATAERRAFQR	SFITKDCIEWATAERRAFQRQDLEVRLVAL	10	0	1249.54	tr|T5A6X1|T5A6X1_OPHSC	2	0.0078227	67.993	0	0	0	0	1968500	2049100	0	0	0	0	0	0	0	2983200	0	0
DCIIFPGQEVR	EPAEFSRLNGGKFDKDCIIFPGQEVRVPCD	KFDKDCIIFPGQEVRVPCDGKRHVDDVDVS	11	0	1332.65	tr|T5AJ79|T5AJ79_OPHSC	2	0.034454	45.368	0	0	0	380070	0	0	0	0	0	0	0	621180	1273000	0	1329600	1104900
DCNIDGHFANQR	DTSAWGSPVAQIQDRDCNIDGHFANQRMVL	QDRDCNIDGHFANQRMVLDLDFCGNPAGMS	12	0	1445.61	tr|T5APU0|T5APU0_OPHSC	2;3	3.43e-15	125.48	7339800	0	3346600	4517400	12278000	9669200	23439000	4816900	44846000	36076000	22568000	29429000	8079500	7862600	6975500	7749300
DCSDYATGVSVIPIHK	ELPLRTRWGVGFGPRDCSDYATGVSVIPIH	CSDYATGVSVIPIHKLTEADRKWMLTAPYG	16	0	1760.84	tr|T5AFB1|T5AFB1_OPHSC	3	0.0091587	22.154	111990	0	0	0	0	0	0	1818700	0	0	0	0	0	0	0	0
DCSEPSNNSGGNANVR	PAKCYNCGGEGHMSRDCSEPSNNSGGNANV	CSEPSNNSGGNANVRACYKCGQSGHISREC	16	0	1676.68	tr|T5A8F6|T5A8F6_OPHSC	2;3	2.83e-277	217.83	11368000	7533900	11555000	6814400	0	0	0	0	803850	3096500	3171700	2831600	2390900	4771900	2750800	5476400
DCVAIACDLR	______________________________	______________________________	10	0	1191.54	tr|T5AJR5|T5AJR5_OPHSC	2	0.039289	46.158	0	0	0	0	0	1008000	0	0	0	0	0	0	0	0	0	0
DCYGVSEETTTGVHHLYR	DLTQLVHSKYPEMLKDCYGVSEETTTGVHH	GVSEETTTGVHHLYRMLKEKKLLIPAINVN	18	0	2122.94	tr|T5AEP7|T5AEP7_OPHSC	3;4	8.28e-15	76.151	0	26376000	6957900	21274000	63679000	18062000	12739000	48161000	27565000	5920800	20196000	20855000	8748700	18130000	13517000	29086000
DDALKEAINFGIGLHHAGLVESDR	RMDEEDLQLNLARVKDDALKEAINFGIGLH	FGIGLHHAGLVESDRQLAEELFLNNKVQIL	24	1	2576.3	tr|T5AGU1|T5AGU1_OPHSC	3	0.033826	12.433	0	0	0	0	0	0	0	0	0	0	0	0	1028600	0	0	0
DDAPSYSAPVR	RASRYGGRPNPFDQRDDAPSYSAPVRQPQP	FDQRDDAPSYSAPVRQPQPAYGQSAPYSGG	11	0	1176.54	tr|T5AC32|T5AC32_OPHSC	2	0.0027363	65.305	0	0	0	0	0	0	1466900	0	0	1683400	0	0	0	0	0	0
DDATPEQLQAAK	______________________________	TVKDDATPEQLQAAKKQARDQGGTIGHEYT	12	0	1285.62	tr|T5AAF2|T5AAF2_OPHSC	2	9.66e-16	123.21	0	26311000	29426000	31718000	17571000	12262000	45371000	0	22183000	33698000	12206000	19264000	17341000	16353000	14292000	15605000
DDDFPVLGDTFLR	IWHQSNGACVLGVTRDDDFPVLGDTFLRAA	TRDDDFPVLGDTFLRAAYVVYDWDNRNLHV	13	0	1508.71	tr|T5AI37|T5AI37_OPHSC	2	0.015364	35.414	0	0	0	0	0	0	0	0	0	259860	0	0	0	0	0	0
DDDHFKENQAGLSSMFLYHASIIIHDIFNTHR	VKPDPGLLFDLLMARDDDHFKENQAGLSSM	YHASIIIHDIFNTHRTDPNKSDTSSYLDLA	32	1	3770.79	tr|T5AC53|T5AC53_OPHSC	4;5;6	4.18e-175	129.03	0	0	0	0	4833100	3033000	0	18972000	0	0	2805500	0	0	0	0	0
DDDNHDFEFAK	______________________________	RIRKDDDNHDFEFAKRGLVATFQDPIVVSD	11	0	1351.53	tr|T5AHB4|T5AHB4_OPHSC	2	1.02e-06	96.331	60102000	55565000	0	71779000	0	0	0	0	8535400	6283000	19055000	17991000	50189000	27044000	42556000	52210000
DDEVTIVR	ELREKYNVRSIPIRKDDEVTIVRGSNKGRE	RSIPIRKDDEVTIVRGSNKGREGKVISVYR	8	0	945.477	tr|T5A7B9|T5A7B9_OPHSC	2	0.010783	79.469	32334000	16182000	3935300	12737000	0	0	0	0	2582100	6318100	0	7018700	0	0	5134300	13719000
DDFNPVFDSSPPASQSK	AKEGSADDDFANISRDDFNPVFDSSPPASQ	FNPVFDSSPPASQSKSESTAFGNESSFDFV	17	0	1836.82	tr|T5A5Q4|T5A5Q4_OPHSC	2	0.0048909	35.737	0	0	0	668330	0	0	390500	541700	182810	0	0	0	654660	647650	0	0
DDFVLQDPWSTAHVTLEDAASHGTGLTAHDASVR	SLSRGWRTPISSLIRDDFVLQDPWSTAHVT	ASHGTGLTAHDASVRYHANRSQHIVRDTVR	34	0	3618.7	tr|T5ABY0|T5ABY0_OPHSC	4	3.93e-16	33.544	0	0	415810	0	256480	190130	0	0	0	0	0	0	355400	0	0	0
DDGGTWHLYYQYNPTGLR	SAPRNFLNDPNGLFRDDGGTWHLYYQYNPT	GTWHLYYQYNPTGLRAGNQHWGHATSRDLY	18	0	2154.98	tr|T5A3W5|T5A3W5_OPHSC	3	0.00027831	51.495	0	0	0	0	0	0	0	0	0	0	586480	718700	13333	0	0	0
DDGIRDGITAESLGK	EDPKSGETKEIMVTKDDGIRDGITAESLGK	DDGIRDGITAESLGKIRPAFAADGSIHAGT	15	1	1545.76	tr|T5A9T8|T5A9T8_OPHSC	2;3	0.00011624	67.776	0	0	0	6080000	11860000	14769000	14167000	1671500	0	0	10052000	0	0	5212800	5831400	0
DDGPVGDLAASSLSR	LFRVNTVGLELVMAKDDGPVGDLAASSLSR	DDGPVGDLAASSLSRFSLDDTRIKTRMLSD	15	0	1458.7	tr|T5AN73|T5AN73_OPHSC	2	0.0010555	48.004	133080	0	699040	0	482760	446250	0	0	0	0	0	0	539610	0	0	21961000
DDGSTGTLATTQMEATDAR	LNDKMAGFYRSTYKRDDGSTGTLATTQMEA	TGTLATTQMEATDARRAFPCFDEPSLKAKF	19	0	1939.84	tr|T5AMT5|T5AMT5_OPHSC	2	0.0024403	35.204	0	0	0	0	248670	455800	0	0	0	0	0	0	0	0	0	0
DDLFNINAGIVK	IVIPAGIPRKPGMTRDDLFNINAGIVKGLI	MTRDDLFNINAGIVKGLIEIAADVAPKAFI	12	0	1317.69	tr|T5ACR5|T5ACR5_OPHSC	2	1.83e-06	93.551	16204000	0	5581700	11354000	13502000	9696400	9539300	15238000	7715800	9239300	23836000	7482900	4220800	3941300	6234600	1211900
DDLFNTNASIVR	VLIPAGVPRKPGMTRDDLFNTNASIVRDLA	MTRDDLFNTNASIVRDLATAVAASAPKAKV	12	0	1363.67	tr|T5AEM1|T5AEM1_OPHSC	2	1.7e-15	138.11	12192000	0	128490	13145000	4782700	13797000	14339000	17710000	40037000	94799000	24892000	34432000	4624100	8082800	7609700	7385600
DDPDRYPQSSTVDFHNK	PSIKTIDEAFLPQGKDDPDRYPQSSTVDFH	PDRYPQSSTVDFHNKAAGHARRIALYLVEN	17	1	2019.89	tr|T5AJB2|T5AJB2_OPHSC	3	0.0068787	25.558	0	0	0	2933500	0	0	1511700	0	0	0	0	0	0	5653200	4272400	6575000
DDSGAATTSDDPDLPVGYAR	FNLPRRFKLRYVAAKDDSGAATTSDDPDLP	ATTSDDPDLPVGYARPVMIHRAVLGSFERM	20	0	2021.88	tr|T5A7Q8|T5A7Q8_OPHSC	2	1.34e-25	81.431	0	316620	0	154880	344520	363880	0	0	0	0	0	0	447550	362760	450970	354850
DDTCVFVSQSGETADSLMALR	ELASDFLDRQAPVFRDDTCVFVSQSGETAD	VSQSGETADSLMALRYCLERGALTVGIVNV	21	0	2301.03	tr|T5A6W4|T5A6W4_OPHSC	3	5.37e-55	104.03	0	0	0	0	0	0	0	3221600	0	0	0	0	0	0	0	0
DDVHQSVQAQQLALALRDEVVDLEK	MLTGPVTCLRWSFPRDDVHQSVQAQQLALA	QLALALRDEVVDLEKAGVDVIQVDEPALRE	25	1	2818.45	tr|T5ANC7|T5ANC7_OPHSC	3;4	2.81e-11	45.546	92245	0	0	0	168880	0	0	103640	0	0	86065	3869400	0	103650	0	25495
DDVIQSGLEPGQERPHDR	SADVKKDSAPKDATKDDVIQSGLEPGQERP	IQSGLEPGQERPHDRTPEPRKQQLSEPEQQ	18	1	2046.97	tr|T5ALS1|T5ALS1_OPHSC	4	0.036933	16.123	0	0	0	0	0	0	0	0	0	0	0	0	0	1734400	0	0
DDVQVGQNDLLNMNVPGGITEDGVKK	FNAHMPTPNQLFVRRDDVQVGQNDLLNMNV	NMNVPGGITEDGVKKNLEIGLGYMEAWVRG	26	1	2754.35	tr|T5AB17|T5AB17_OPHSC	3	0.021673	11.632	0	0	0	0	0	0	0	589800	0	0	0	0	0	0	0	0
DEAAVAEPVKETTTDAPTK	SASKTEEKSVEEATKDEAAVAEPVKETTTD	VAEPVKETTTDAPTKETKSAPGASTTAQSE	19	1	1971.96	tr|T5AKU5|T5AKU5_OPHSC	2;3	6.62e-26	86.467	0	0	9430300	13677000	10023000	6571700	10472000	0	6948600	2684900	3265500	3166800	7644000	5220400	7963800	9209000
DEAPSSPPVAAVDPESHR	______________________________	PSSPPVAAVDPESHRQKLSELVEKNAGEIR	18	0	1859.87	tr|T5AN32|T5AN32_OPHSC	2;3	0.00019871	56.959	4697500	0	613780	2985100	6348800	12364000	0	543970	1703300	0	0	5617700	10987000	3079800	2327200	3962100
DEATNFGPVVSAAQR	LVRRCREGIRMGLPRDEATNFGPVVSAAQR	DEATNFGPVVSAAQRDKVAMYIKHGRDVDG	15	0	1560.75	tr|T4ZX79|T4ZX79_OPHSC	2	0.043181	23.749	0	0	0	0	0	0	0	526760	0	0	0	0	0	0	0	0
DEGIRPGTTPESLSK	IKGPDGEWKSVTLSRDEGIRPGTTPESLSK	DEGIRPGTTPESLSKIRPAFPQWGPTTTGG	15	1	1585.79	tr|T5A195|T5A195_OPHSC	2;3	0.00024255	71.085	4192100	2314400	0	0	1253300	1340400	3187300	0	9472300	2924000	926730	0	0	0	0	1052200
DEIFAPLAGVSVFDTEDEVVAR	PTIMTGVTDDMLMSRDEIFAPLAGVSVFDT	AGVSVFDTEDEVVARANKTTMGLASYVFTR	22	0	2378.16	tr|T5AA56|T5AA56_OPHSC	3	1.03e-19	73.315	954970	949040	0	508090	460240	0	614770	0	707020	43700	767270	1617600	285480	564840	0	266190
DELVQETASR	LREIQAAFMGLLTARDELVQETASRGLSLV	LLTARDELVQETASRGLSLVYERGDSDLKS	10	0	1146.55	tr|T5AGK3|T5AGK3_OPHSC	2	0.0042665	75.378	0	0	0	0	0	0	0	0	0	0	0	0	1080400	1129300	0	1341900
DENITVVGGHSGVTIVPLFSQSK	RASRFVSEIKDTDPKDENITVVGGHSGVTI	GHSGVTIVPLFSQSKHPELSSNAELVKRVQ	23	0	2383.24	tr|T5AEM1|T5AEM1_OPHSC	3	0.001194	20.199	0	0	0	0	0	0	0	0	0	0	0	0	316090	450260	217880	247500
DENPGISFGQVGK	SAYMFFANEQRENVRDENPGISFGQVGKLL	VRDENPGISFGQVGKLLGERWKALNDKQRG	13	0	1346.65	tr|T5AGK8|T5AGK8_OPHSC	2	0.0089363	44.309	0	0	0	107280	706160	0	0	0	298100	3355700	0	733900	0	0	0	0
DEPCPSLTECADR	YELLCDTGHRVTHWRDEPCPSLTECADRCA	WRDEPCPSLTECADRCAKDPACYSCDYNRK	13	0	1548.62	tr|T5ADX7|T5ADX7_OPHSC	2	1.15e-07	93.096	12722000	10679000	0	6824400	0	995470	0	0	0	0	1350500	0	3697300	4310900	4871100	3712600
DEQADYLNESK	GHQLGRGTSIILHLKDEQADYLNESKIKEV	LHLKDEQADYLNESKIKEVIKKHSEFISYP	11	0	1310.56	tr|T5AEC8|T5AEC8_OPHSC	2	0.00089905	77.662	0	0	0	0	0	0	0	433420	0	0	0	0	8259800	7928000	8319500	9978900
DEQAGDAIAQSEHK	AAQSWGATEGDAELKDEQAGDAIAQSEHKE	KDEQAGDAIAQSEHKEALAEALP_______	14	0	1497.67	tr|T5AGP8|T5AGP8_OPHSC	2;3	0.00028219	68.069	0	0	0	573790	0	0	0	0	0	0	0	0	0	1823100	0	2667200
DEQGRPFIVVR	______________________________	TMMKDEQGRPFIVVRDQGKKKRQFGNEAVK	11	1	1314.7	tr|T5ANN7|T5ANN7_OPHSC	2	4.76e-08	101.11	0	0	0	0	0	0	0	885450	0	0	0	0	0	0	0	0
DEQQYIIVR	RLQVRHLSEVLAQVKDEQQYIIVRERTHRN	VLAQVKDEQQYIIVRERTHRNTAESTNARV	9	0	1162.6	tr|T5AGY2|T5AGY2_OPHSC	2	0.012386	69.998	0	0	0	0	0	1515400	0	0	0	0	0	0	5058500	0	2779500	0
DESQYGYPK	SGSRDKTLIIWNLTRDESQYGYPKRSLHGH	IWNLTRDESQYGYPKRSLHGHSHMVSDCVI	9	0	1085.47	tr|T5AE04|T5AE04_OPHSC	2	0.0040735	77.058	0	0	0	0	0	0	0	0	16379000	5600000	0	0	0	9506100	0	1169300
DEVAAVVDGSDPR	IPQTPASKKTVIESRDEVAAVVDGSDPRNR	SRDEVAAVVDGSDPRNRLLVVVGPCSIHDP	13	0	1328.62	tr|T5AKZ2|T5AKZ2_OPHSC	2	0.0019881	54.608	0	0	0	0	0	0	0	0	0	1327900	0	0	0	0	0	0
DEVHGGFLDAVAHLLDAGVK	TVSSPAVANGFSFTRDEVHGGFLDAVAHLL	GFLDAVAHLLDAGVKVHMMYGDRDYACNWV	20	0	2062.05	tr|T5AMK9|T5AMK9_OPHSC	3	0.024291	12.663	0	0	0	0	0	0	0	0	0	0	0	0	0	290240	0	0
DFAEANQEFSR	EQAPAAEDVSQVDARDFAEANQEFSRFDQG	VDARDFAEANQEFSRFDQGPLMDQPAFAPD	11	0	1312.57	tr|T5A940|T5A940_OPHSC	2	3.69e-08	96.89	0	1912000	0	7157500	6111100	2366400	5066100	0	3200700	5204800	2937500	1591000	7943600	8770900	3408100	8106900
DFDAAGHFVR	WNDAKTYLAQDASKKDFDAAGHFVRLAMFE	DASKKDFDAAGHFVRLAMFEQLRGVFGDGF	10	0	1133.53	tr|T5AMV9|T5AMV9_OPHSC	2	0.0049881	72.485	0	0	710510	0	0	0	2375700	1476700	0	1425000	7462200	3905100	2481300	0	3697000	2122800
DFDANAADLNK	RPDLSAASKDGLLIKDFDANAADLNKFVEQ	LLIKDFDANAADLNKFVEQAQSANIKNLYL	11	0	1192.54	tr|T5AND7|T5AND7_OPHSC	2	0.002062	70.1	0	2022300	0	0	0	0	0	0	1661200	3236900	4003300	0	0	2445600	2720800	2644100
DFDETGILER	PLGVIVSGTFYGSQRDFDETGILERLPKSS	YGSQRDFDETGILERLPKSSSLRLNSWLGS	10	0	1193.56	tr|T5A7D9|T5A7D9_OPHSC	2	0.0037122	75.378	0	0	0	0	1267000	2840000	0	0	0	707310	961790	0	0	338650	0	0
DFETAAECVASR	LGTFEFCADEKLRGKDFETAAECVASRERP	RGKDFETAAECVASRERPYTFFEPREGCEI	12	0	1354.58	tr|T5AKH6|T5AKH6_OPHSC	2	3.66e-07	96.015	0	0	123240	0	0	0	0	0	475870	0	1145700	1746800	0	0	0	0
DFETVYSGSLLDGDSK	GQARPHARELLWGSRDFETVYSGSLLDGDS	FETVYSGSLLDGDSKWFVEGQLNASYNCID	16	0	1731.78	tr|T5AHA7|T5AHA7_OPHSC	2	0.0046259	37.681	0	0	0	0	0	0	303000	0	0	0	0	0	0	0	0	0
DFIGHAMGLYLTDDYITAK	MKDVYDKFGLETTTKDFIGHAMGLYLTDDY	HAMGLYLTDDYITAKGQAPEAIERIRLYGN	19	0	2143.03	tr|T5AFM8|T5AFM8_OPHSC	3	0.020846	14.77	0	0	0	0	0	0	0	392380	0	0	0	0	0	0	0	0
DFLLKPELLR	DKKGSYVGIHSTGFRDFLLKPELLRAIGDC	STGFRDFLLKPELLRAIGDCGFEHPSEVQQ	10	1	1242.73	tr|T5AHV1|T5AHV1_OPHSC	2	0.044479	60.973	0	0	0	0	0	0	0	1450000	0	0	0	0	0	0	0	0
DFPELTIEVDGR	VGCGERGNEMAEVLKDFPELTIEVDGRKEP	VLKDFPELTIEVDGRKEPIMKRTTLIANTS	12	0	1389.68	tr|T5AQL2|T5AQL2_OPHSC	2	0.011028	43.512	0	0	0	0	328300	0	0	0	0	0	0	0	0	0	0	0
DFSAQVR	MNCPGGVNDVLKHMKDFSAQVRSGEWKGFT	NDVLKHMKDFSAQVRSGEWKGFTGKKLTTI	7	0	821.403	tr|T5A9X1|T5A9X1_OPHSC	2	0.040978	101.47	0	0	0	0	0	0	16335000	0	0	0	0	0	0	0	0	0
DFSETLTR	QINTRIEIEAFHEGKDFSETLTRAKFEELN	EAFHEGKDFSETLTRAKFEELNMDLFKKTI	8	0	967.461	tr|T5AQC8|T5AQC8_OPHSC	2	0.010221	80.229	0	0	753650	0	0	0	0	0	0	0	0	4004500	6586500	0	2011800	0
DFTPETLFCVGSAAK	VDSFAFGKASLETSRDFTPETLFCVGSAAK	DFTPETLFCVGSAAKSLTAAAVAVLVGDNE	15	0	1641.77	tr|T5AJN2|T5AJN2_OPHSC	2	1.93e-26	103.43	337360	0	2899900	5688300	3102800	1733700	1644200	1673600	2415400	2575500	5272200	3651200	1199000	1997600	1432500	1370300
DFTVSAMHGDMDQTQR	TRRKVDWLTDKLTARDFTVSAMHGDMDQTQ	FTVSAMHGDMDQTQRDLIMKEFRSGSSRVL	16	0	1837.77	tr|T5AA58|T5AA58_OPHSC	2	2.46e-05	69.979	0	336390	0	0	0	0	0	2702100	0	0	0	0	0	0	0	0
DFVSQLTLVEK	DPQAPGWEEAYAHARDFVSQLTLVEKVNLT	AHARDFVSQLTLVEKVNLTTGIGWMGGNCV	11	0	1277.69	tr|T5AM05|T5AM05_OPHSC	2	0.0056344	56.258	2398600	5525000	0	0	0	0	0	0	0	0	0	3248600	14146000	5413700	16686000	4155100
DGAAQNFIHK	LPINRPVVPIHNNNRDGAAQNFIHKNTAAY	HNNNRDGAAQNFIHKNTAAYSPNTLNGGMP	10	0	1099.54	tr|T5AL96|T5AL96_OPHSC	2;3	7.71e-06	101.33	0	0	22327000	27845000	0	0	0	1577900	22698000	0	27088000	26851000	32202000	30198000	27379000	57840000
DGACYITGDESAILGSR	APALDSLPVFPVSERDGACYITGDESAILG	ACYITGDESAILGSRRKPNVRCGAAAAGLQ	17	0	1783.8	tr|T5AG17|T5AG17_OPHSC	2	1.25e-27	100.55	0	0	967910	1684500	512710	0	622090	0	0	0	0	0	606910	484640	514090	554030
DGAGPADTTTVGENIIFRPSVNWR	VADRKTWSKFGKSAKDGAGPADTTTVGENI	TVGENIIFRPSVNWRKDAKDESQDPNTQSM	24	1	2572.27	tr|T5AKT1|T5AKT1_OPHSC	3	3.36e-14	61.136	140770	1444500	3006400	1711100	1459600	986070	3530500	1695900	1796800	0	0	972420	1580000	1312100	2044900	715040
DGAPEGTFGTHDSR	KQGITHSNTHGTSHRDGAPEGTFGTHDSRL	RDGAPEGTFGTHDSRLANAADPRIDSDKDG	14	0	1445.62	tr|T5A8Y9|T5A8Y9_OPHSC	2;3	5.51e-64	160.18	667700000	987090000	1447900000	937180000	209340000	223470000	413250000	0	72439000	68299000	101990000	133440000	559390000	518310000	582850000	547040000
DGAVAPPEHVC	LELFGRVLKTDLGPRDGAVAPPEHVC____	LGPRDGAVAPPEHVC_______________	11	0	1150.51	tr|T5A8J8|T5A8J8_OPHSC	2	0.021319	42.599	0	0	0	0	0	0	0	0	1528800	0	1793400	712410	0	659930	772840	0
DGAVIEDYTEEVESVELQVEELR	AKCKQTVLSALANVRDGAVIEDYTEEVESV	TEEVESVELQVEELRNELSLFDALVEYYNK	23	0	2650.25	tr|T5ABE6|T5ABE6_OPHSC	4	0.027699	10.838	0	0	0	0	1281300	0	0	0	0	0	1888100	0	2860800	0	4267900	0
DGDEALQGLR	IQGPNRPVSKDTAKRDGDEALQGLRTLGTL	DTAKRDGDEALQGLRTLGTLLITNGQFRKI	10	0	1072.51	tr|T5AED7|T5AED7_OPHSC	2	5.5e-06	116.73	0	0	0	10906000	6128200	4651700	0	0	3381900	0	5705200	4877300	15693000	17353000	15560000	18728000
DGELVFGVAR	PAAPKENISLGPSVRDGELVFGVARIFASF	GPSVRDGELVFGVARIFASFNDTFVHVTDL	10	0	1061.55	tr|T5AB37|T5AB37_OPHSC	2	0.046824	53.968	0	0	0	0	0	0	0	0	0	0	2613400	0	0	0	0	0
DGELYVDATDR	KYRNAGYRTIEIGEKDGELYVDATDRSMGY	IGEKDGELYVDATDRSMGYTMTFKHVHDQT	11	0	1252.56	tr|T5AJC9|T5AJC9_OPHSC	2	0.00089705	77.677	0	624650	0	0	0	0	0	0	196500	511520	0	612650	3005600	2829500	2602900	2545900
DGGEAHVNDPASIANIQDAVR	VSVQGLPESGEYHWRDGGEAHVNDPASIAN	VNDPASIANIQDAVRTKNDKSYEAYSRSEY	21	0	2148.02	tr|T5A7N7|T5A7N7_OPHSC	3	0.014467	13.592	0	0	0	0	434710	0	0	0	202690	0	0	579430	0	0	0	296120
DGGSLISASR	GMGGSMFWEASADHKDGGSLISASRQALGG	SADHKDGGSLISASRQALGGLDSSQNWLSY	10	0	961.483	tr|T5ACS8|T5ACS8_OPHSC	2	7.01e-06	104.01	0	0	0	657850	0	0	0	0	0	0	0	0	1191600	1895900	1374100	2001100
DGLDVVDQYFAMGR	CHIQDFGAVPDRYTKDGLDVVDQYFAMGRG	KDGLDVVDQYFAMGRGHQKEGVDVPSMEMV	14	0	1584.72	tr|T5ANC7|T5ANC7_OPHSC	2	4.14e-29	141.93	0	0	0	0	183100	182560	0	545680	0	0	0	0	0	0	0	40756
DGLLTVEDR	SYTPARLEKLGQAAKDGLLTVEDRAGMIAD	LGQAAKDGLLTVEDRAGMIADAGALATSGY	9	0	1016.51	tr|T5AMT5|T5AMT5_OPHSC	2	0.012605	69.825	0	0	0	2252600	0	0	0	0	0	0	9957900	0	0	0	0	0
DGLNHVAVFDEQAK	LYVGGDFTNTKSGSKDGLNHVAVFDEQAKA	KDGLNHVAVFDEQAKAWNALGAGVNGRVQY	14	0	1541.75	tr|T5ACJ1|T5ACJ1_OPHSC	3	4.26e-08	80.746	0	0	3281400	3422500	3331800	4428300	5653600	2443200	1287100	816830	1522700	0	5919600	4598900	5401900	2342100
DGMTLIIHTGFQDIENPQPQDR	DPTLVLNAKNSRMLKDGMTLIIHTGFQDIE	HTGFQDIENPQPQDRNSKIYSLVLTDTIRV	22	0	2524.2	tr|T5AJL4|T5AJL4_OPHSC	4	0.047199	7.6218	0	0	0	0	0	0	0	0	0	0	0	0	0	0	0	952730
DGMVGVVNPSSDK	TDPIFFYCSVGNHCKDGMVGVVNPSSDKTV	CKDGMVGVVNPSSDKTVDTFRSSAKSAGGN	13	0	1303.61	tr|T5AP74|T5AP74_OPHSC	2	0.023964	32.523	0	0	0	0	0	0	0	917180	0	0	0	0	0	0	0	0
DGQAPSDSTAAVFDNK	VHQQEFPDLTPPGVKDGQAPSDSTAAVFDN	GQAPSDSTAAVFDNKVVTEYLSGKTSNPLV	16	0	1621.72	tr|T5ACE9|T5ACE9_OPHSC	2	0.00022458	58.674	0	0	1004800	3170500	1087500	1478400	2658700	0	2464600	1599800	0	0	0	1368500	978650	1303300
DGQPISPFHDIPLYANQEQGILNMIVEIPR	VGALNTLEHRVYIEKDGQPISPFHDIPLYA	NQEQGILNMIVEIPRWTNGKLEISKEELLN	30	0	3403.72	tr|T5A3Z6|T5A3Z6_OPHSC	3	9.43e-50	76.51	0	0	0	0	0	0	0	0	491930	99709	0	0	0	37640	39890	0
DGQVTLQCK	RAGDVDESYSLDVSRDGQVTLQCKSSTGCL	SLDVSRDGQVTLQCKSSTGCLYGLESLVQL	9	0	1047.5	tr|T5A8X3|T5A8X3_OPHSC	2	0.00094864	92.47	0	1868200	3398100	654940	1456100	2823800	1828300	0	1012900	192900	1805700	1164300	8757700	10417000	9896800	16300000
DGSANLGLLDQR	RVGGFGFMPGVEILRDGSANLGLLDQRMAI	ILRDGSANLGLLDQRMAIEWVAENIGHFGG	12	0	1257.63	tr|T5ABC7|T5ABC7_OPHSC	2	0.00081883	60.398	109290	601030	0	0	0	1059100	0	0	0	0	0	0	2726000	2696000	2728100	2778500
DGSAVALQAGGR	AAASGGSSGSPVVSKDGSAVALQAGGRSDG	VSKDGSAVALQAGGRSDGASTDYFLPLDRP	12	0	1100.56	tr|T5AD83|T5AD83_OPHSC	2	1.68e-13	109.71	0	0	1588300	0	0	0	0	0	1421800	0	531250	1714600	0	844650	894840	0
DGSCLLNVR	REWEVTPNMYVEKMKDGSCLLNVRALASGD	YVEKMKDGSCLLNVRALASGDRFIGNFGET	9	0	1032.5	tr|T5AEU6|T5AEU6_OPHSC	2	0.024486	63.21	0	0	0	0	0	0	0	451070	0	0	0	0	0	0	0	0
DGSGAIEPTETKR	TSADGGSYELVSLPKDGSGAIEPTETKRGS	PKDGSGAIEPTETKRGSGNAAIFVARNRFA	13	1	1359.66	tr|T5A8S5|T5A8S5_OPHSC	2	0.017376	35.224	0	0	0	0	0	0	0	0	0	0	168810	0	0	0	0	0
DGSGVGAALIALVAQR	IGPEGVKKIRIGIAKDGSGVGAALIALVAQ	GSGVGAALIALVAQRMEKPGDFLADLRKDI	16	0	1496.83	tr|T5AFE3|T5AFE3_OPHSC	2	7.7e-06	73.067	0	0	0	98907	0	0	0	100430	0	0	0	0	66696	0	0	0
DGSQVWVAGK	DAIPGPVQVMTPGSRDGSQVWVAGKSTQDG	TPGSRDGSQVWVAGKSTQDGSIFLMKYDGR	10	0	1045.52	tr|T5ACJ1|T5ACJ1_OPHSC	2	0.0054218	71.501	0	0	0	0	0	0	0	0	0	0	0	0	2146900	2125700	0	1912100
DGTGGIWIAVGETLPK	AGNWGPNATFRFPARDGTGGIWIAVGETLP	GTGGIWIAVGETLPKSKMRFGNQGEVTKVN	16	0	1612.85	tr|T5A6F9|T5A6F9_OPHSC	2	9.92e-06	72.29	0	0	0	352350	0	0	0	0	0	923070	860900	0	0	0	0	0
DGTTMLWDLNESK	VTISPDGSLCASGGKDGTTMLWDLNESKHL	GKDGTTMLWDLNESKHLYSLNANDEIHALV	13	0	1508.68	tr|T5AE04|T5AE04_OPHSC	2	0.0099735	41.283	0	0	0	0	0	0	0	912040	0	0	0	0	0	0	0	0
DGTYTWTVGSEHGELPCYGLK	HRAWVTPEGTTIPNKDGTYTWTVGSEHGEL	TVGSEHGELPCYGLKIISSDGKYLQYSPPF	21	0	2369.06	tr|T5A7V6|T5A7V6_OPHSC	3	3.46e-05	47.397	0	0	0	3612900	1814800	7088600	0	2211200	0	2996000	1955000	0	0	0	0	1756700
DGVAYDGNR	VSSYPTIMFFPAGSKDGVAYDGNRGEADFL	FPAGSKDGVAYDGNRGEADFLQYINEKVGT	9	0	965.42	tr|T5A918|T5A918_OPHSC	2	0.0057056	80.229	0	0	0	0	0	0	0	0	0	0	0	597970	0	0	693020	850720
DGVDSSLTLNER	EDLVLYPVFLNMRTKDGVDSSLTLNEREKD	RTKDGVDSSLTLNEREKDFKMPDADFFKLN	12	0	1304.62	tr|T5AMT5|T5AMT5_OPHSC	2	0.00057874	72.006	0	0	0	2265500	2312500	1258600	1412200	0	2007100	0	1439700	1549900	449660	0	0	654610
DGVEITR	PGENPLYHCAGDRARDGVEITRVDLTPNPP	HCAGDRARDGVEITRVDLTPNPPAMGQNLV	7	0	788.403	tr|T5AAQ9|T5AAQ9_OPHSC	2	0.011964	117.93	15753000	40485000	0	34389000	4254000	5575200	11405000	0	0	0	0	6459000	57360000	56248000	59226000	79806000
DGVILGADSR	GEVNLGTSIMAVTFKDGVILGADSRTTTGA	AVTFKDGVILGADSRTTTGAYIANRVTDKL	10	0	1001.51	tr|T5AA86|T5AA86_OPHSC	2	0.034484	47.198	0	0	1580600	0	0	2664000	1525000	0	0	0	0	0	2906100	4944200	0	4491700
DGVSEGQFAQVLDQEIAELR	KGHDGAFPKHIIYFRDGVSEGQFAQVLDQE	GQFAQVLDQEIAELRVYLKTKAPQMPPPKF	20	0	2203.08	tr|T5ADW2|T5ADW2_OPHSC	2;3	4.37e-99	157.38	0	0	0	472890	0	0	0	670560	71103	0	0	0	0	26125	0	0
DGVSEGQFAQVLEK	RHNQGHFPENIVIFRDGVSEGQFAQVLEKE	RDGVSEGQFAQVLEKELPSIREACRVKYPP	14	0	1505.74	tr|T5AN58|T5AN58_OPHSC	2	0.0063302	44.188	0	0	0	0	963300	0	0	0	0	0	0	0	0	0	0	0
DHAESYHSFMWK	NVVTFNMDEYVGIPRDHAESYHSFMWKHFF	IPRDHAESYHSFMWKHFFSHVNIHPSNVHI	12	0	1536.65	tr|T5ADX9|T5ADX9_OPHSC	3	0.0086401	30.205	0	0	0	0	0	461960	0	1349700	0	0	0	0	0	0	0	0
DHAQQHGPLQK	PHPASPAGKLPDSYRDHAQQHGPLQKTIRS	DSYRDHAQQHGPLQKTIRSLNAGIGGSSGS	11	0	1257.62	tr|T5AAV8|T5AAV8_OPHSC	2;3	0.00035525	70.488	0	0	0	0	0	0	1978800	0	0	0	0	0	0	0	0	0
DHCLVAGEYQR	HIKPKFQLTLEPFERDHCLVAGEYQRFKS_	PFERDHCLVAGEYQRFKS____________	11	0	1346.6	tr|T5A7K5|T5A7K5_OPHSC	2;3	2.04e-08	87.913	0	0	0	0	2437500	0	3954500	0	874040	2788100	2384900	5681700	0	0	0	0
DHEGFYWIR	NVYKGYYFTGDGAGRDHEGFYWIRGRVDDV	GDGAGRDHEGFYWIRGRVDDVVNVSGHRLS	9	0	1221.56	tr|T5AHA7|T5AHA7_OPHSC	2	0.00043987	105.95	0	0	0	0	618750	1184200	0	0	0	0	0	0	0	0	0	0
DHEPLQDAVGHGPSSYR	RLKQRGCNFHIVWFRDHEPLQDAVGHGPSS	EPLQDAVGHGPSSYRRLLRAILIKHLEHHA	17	0	1863.85	tr|T5ADT2|T5ADT2_OPHSC	3	0.0085994	21.534	0	0	0	0	1796000	0	0	1125700	0	0	0	0	3887700	2620900	0	0
DHEQQVASAASSQR	HARIQAKAAQLRAMKDHEQQVASAASSQRR	KDHEQQVASAASSQRRGRTDAELLSEKTNS	14	0	1512.69	tr|T5A940|T5A940_OPHSC	3	0.00096413	39.685	0	415100	0	0	614730	0	0	0	0	0	0	0	561710	848120	0	1390900
DHGDVSNQLYAK	SRLMKSAIGEGMTRKDHGDVSNQLYAKYAI	TRKDHGDVSNQLYAKYAIGRDAAAMKAVVG	12	0	1345.63	tr|T5AAY0|T5AAY0_OPHSC	2	0.0065546	49.715	0	0	0	533060	691870	705000	0	0	0	0	564790	0	0	449400	0	0
DHGSVQISIAK	VPRKCSATNRIIKSKDHGSVQISIAKVDEN	IKSKDHGSVQISIAKVDENGRAVAGENHVY	11	0	1153.61	tr|T5AAQ0|T5AAQ0_OPHSC	2	3.26e-11	102.62	0	0	0	0	0	692080	0	0	0	0	0	0	0	0	0	0
DHLALSWNFR	YRAVSACFAEGGFWRDHLALSWNFRTVQGQ	GGFWRDHLALSWNFRTVQGQGDILRFLGDC	10	0	1257.63	tr|T5AHW7|T5AHW7_OPHSC	2	6.11e-06	99.139	0	0	0	0	1232100	0	0	0	0	0	0	0	0	0	0	0
DHSSGLNCGR	ILAAFEMDEIIYELRDHSSGLNCGRWDYIF	IYELRDHSSGLNCGRWDYIFSTIKKFRNNA	10	0	1101.46	tr|T5AB17|T5AB17_OPHSC	2;3	1.14e-06	143.12	1507900	1596700	672110	731080	3009000	1447200	667100	0	0	0	236220	385090	763480	986540	917560	1206600
DHTSAGDCAATSGK	IAAPTELETRTAHTRDHTSAGDCAATSGKQ	RDHTSAGDCAATSGKQVCCTGLTCLVQILG	14	0	1376.56	tr|T5ADW8|T5ADW8_OPHSC	2;3	1.02e-300	231.05	4723400	6666800	14189000	7144300	7523700	5422700	16882000	0	8145100	15027000	8426000	8664500	6009300	7258300	8782900	8131800
DHTTDQLNPSGDEYLPR	TTPTKSTLKALPTVRDHTTDQLNPSGDEYL	TTDQLNPSGDEYLPREMDEFGEKKVMANGH	17	0	1956.88	tr|T5A9Y1|T5A9Y1_OPHSC	3	0.00062988	43.37	0	0	0	0	1481200	1106100	2370000	0	0	0	0	0	0	0	0	0
DHVFQVYAAEVK	RSLILLPLNKGIEGRDHVFQVYAAEVKKTE	EGRDHVFQVYAAEVKKTEQQGIVAQGMAAV	12	0	1404.7	tr|T5A8Z4|T5A8Z4_OPHSC	2	2.04e-13	111.06	0	0	0	0	808900	2241200	0	1569700	2670600	3740600	3367200	2463200	0	477970	0	1311800
DIADVGVVGVWDPER	QVPPAELEDKLLGHKDIADVGVVGVWDPER	DIADVGVVGVWDPERHTEIPRAYIVPRPGV	15	0	1625.8	tr|T5A444|T5A444_OPHSC	2	0.00011134	59.542	0	0	0	0	234880	135570	0	0	0	0	0	0	189710	0	0	0
DIADVTGGHVK	GLSADGLSEHEGWIKDIADVTGGHVKFPII	GWIKDIADVTGGHVKFPIIADPHRKVAHLY	11	0	1110.57	tr|T4ZWU2|T4ZWU2_OPHSC	2	0.0015635	73.233	0	0	5978800	3671400	0	1086200	0	0	3599400	9035000	5747500	1179100	0	0	2207900	0
DIADYVANKPIDSELAFDTAR	PPSAMASREYDPEIKDIADYVANKPIDSEL	ANKPIDSELAFDTARWVLLDTLGCGLEGLR	21	1	2323.13	tr|T5ANY4|T5ANY4_OPHSC	3	2.89e-05	50.883	0	0	0	0	594180	0	867990	338650	520750	0	0	0	0	0	0	0
DIDDIVLVGGSTR	RPVEQVLKDAKVEKKDIDDIVLVGGSTRIP	KKDIDDIVLVGGSTRIPKVQKLIEEYFGGK	13	0	1358.7	tr|T5AQC8|T5AQC8_OPHSC	2	6.64e-20	115.18	349740	2593600	3204900	1381600	1948300	7718300	2424500	3721300	11006000	15197000	14901000	14844000	1772700	3117100	2808200	3405700
DIDTQASVIVLLLR	RPTLLVALRTAVLRKDIDTQASVIVLLLRN	KDIDTQASVIVLLLRNYLLTSHINQADLLV	14	0	1554.9	tr|T5AAY4|T5AAY4_OPHSC	2	0.0017929	53.237	0	0	0	0	0	0	0	33684	0	0	0	0	0	0	0	0
DIDTYVSKPTDYPHAPAR	TPGGQASTGEIVQIKDIDTYVSKPTDYPHA	TYVSKPTDYPHAPARLLLLLTGGTGIRSVN	18	1	2044.99	tr|T5ACF2|T5ACF2_OPHSC	3;4	0.0010144	45.14	0	0	0	0	0	8523300	5136700	11301000	4330800	6101000	6976600	12687000	0	4055400	0	4146600
DIEEDKLTGR	IGGLVGNRLINGSKKDIEEDKLTGRSRSRS	NGSKKDIEEDKLTGRSRSRSRAPSRSHGAP	10	1	1174.58	tr|T5A7N6|T5A7N6_OPHSC	2	0.018009	73.985	0	0	0	974480	0	0	0	0	0	1205600	0	656480	0	0	0	0
DIEKDTPVGLGPSR	PVGDHQAVASSGLPRDIEKDTPVGLGPSRD	RDIEKDTPVGLGPSRDHPPRDAERQTSVGH	14	1	1482.77	tr|T5A6S1|T5A6S1_OPHSC	2;3	1.25e-27	127.17	0	0	4669500	1145700	876710	0	717360	1702500	0	0	0	0	1054700	0	4295100	569680
DIEQLATFASIR	ANNKYFNRKAEVMLRDIEQLATFASIRDKS	MLRDIEQLATFASIRDKSYKYPSEEIDDMW	12	0	1362.71	tr|T5AJ36|T5AJ36_OPHSC	2	2.89e-16	145.89	0	0	16906000	19868000	11658000	12750000	5169100	6275900	2702100	4478500	14881000	5836900	9017500	7779100	5751100	4617500
DIERDEVEFICK	LSLHFLAKLGILAIKDIERDEVEFICKSTG	AIKDIERDEVEFICKSTGCKPVADIDSFTE	12	1	1551.72	tr|T5A7Z5|T5A7Z5_OPHSC	2	0.033216	47.261	0	0	0	0	944080	1080200	0	0	0	0	0	0	0	0	0	0
DIFHAGDGAAR	ITDTNLFQTYVPLFRDIFHAGDGAARLLTY	PLFRDIFHAGDGAARLLTYVIPPGETSKCR	11	0	1128.53	tr|T5A311|T5A311_OPHSC	2	0.015131	47.187	0	0	0	0	0	1158400	545990	948090	0	0	0	0	0	0	0	0
DIIHDPGR	LDYAERHGYVRGVVRDIIHDPGRGAPLAKV	YVRGVVRDIIHDPGRGAPLAKVVFRHPYRF	8	0	921.467	tr|T5AMC7|T5AMC7_OPHSC	2	0.012564	77.058	141620	10809000	28532000	0	0	0	0	0	0	7740100	7916100	3661900	4719100	0	5813000	4769300
DIIQPATR	EQLLAENKIDPSFARDIIQPATRVNYASNL	IDPSFARDIIQPATRVNYASNLAYIHGLEA	8	0	912.503	tr|T5AAU3|T5AAU3_OPHSC	2	0.010744	89.142	0	1457600	0	1995400	9385500	3589100	0	0	42335000	0	0	0	3973300	3309600	21396000	17727000
DILNDGGVDPR	ESQDAFESGLPDEIKDILNDGGVDPREWVA	DEIKDILNDGGVDPREWVAEWIEETLSLAM	11	0	1169.57	tr|T5AGX2|T5AGX2_OPHSC	2	0.026962	40.002	0	0	0	0	0	0	378450	0	0	0	0	3744700	0	2414500	0	0
DILSQSTPTQSDSTQRPPETATHVKPK	GDHGPIRVATRGAGKDILSQSTPTQSDSTQ	STQRPPETATHVKPKTEIKELETPAQSSKE	27	2	2948.48	tr|T5A8S2|T5A8S2_OPHSC	4	0.017284	13.407	0	0	0	0	2123200	0	0	2467800	0	0	0	0	0	469310	0	499290
DILTGDEVISDSYELK	______________________________	ILTGDEVISDSYELKEIDGIVYEADCAMIT	16	0	1795.87	tr|T5A8T0|T5A8T0_OPHSC	2	7.61e-05	67.022	0	971770	178420	515950	0	0	516720	0	812020	0	1440800	1054000	2179700	2091300	2499500	1681900
DINESTTSYTYR	TVATDSSIKSERIFKDINESTTSYTYRSPT	IFKDINESTTSYTYRSPTGLLSATQFTQPA	12	0	1448.64	tr|T5A2W2|T5A2W2_OPHSC	2	0.0022954	61.353	0	0	0	0	0	0	0	0	0	888360	0	0	0	0	0	0
DINEVPYK	KRLMGRKFTDAEVQRDINEVPYKIVQHSNG	TDAEVQRDINEVPYKIVQHSNGDAWVSARD	8	0	976.487	tr|T5ALS5|T5ALS5_OPHSC	2	0.010783	79.469	0	0	0	0	5906500	0	0	0	0	0	0	0	0	0	0	0
DINVALAER	LAERWILDRMNTAARDINVALAEREFSKST	MNTAARDINVALAEREFSKSTIIVYRYWYA	9	0	999.535	tr|T5A8W0|T5A8W0_OPHSC	2	0.013491	79.906	0	0	0	0	0	0	1222900	0	0	0	0	0	0	0	0	2384200
DIPDSTDIESFITK	AKSSKLVRQLLDLFKDIPDSTDIESFITKD	KDIPDSTDIESFITKDCIEWATAERRAFQR	14	0	1579.76	tr|T5A6X1|T5A6X1_OPHSC	2	1.3e-08	89.548	0	0	0	585700	693450	0	0	0	0	0	134960	0	489190	0	306030	700330
DIPVPEGGYNK	GIPEEQSKVLCMDYRDIPVPEGGYNKITCL	MDYRDIPVPEGGYNKITCLEMAEHVGVRHF	11	0	1187.58	tr|T4ZYY4|T4ZYY4_OPHSC	2	0.022889	41.876	0	0	0	0	0	0	0	0	0	0	0	0	2865800	2760500	2384300	0
DIQEVILVGGMTR	DPVRKALKDANLQPKDIQEVILVGGMTRMP	PKDIQEVILVGGMTRMPKVAESVKSIFGRD	13	0	1429.76	tr|T5ALS5|T5ALS5_OPHSC	2	0.0025797	52.79	0	0	0	0	0	0	0	282200	0	0	0	0	0	0	0	0
DITYFVQSLLR	YVIGSSIKSIPIAGRDITYFVQSLLRDRGE	IAGRDITYFVQSLLRDRGEPDSSLKTAQEI	11	0	1353.73	tr|T5A1E7|T5A1E7_OPHSC	2	2.04e-08	87.913	0	0	0	0	0	0	0	0	0	0	0	0	0	0	0	0
DIVESHYK	GPYYCGVGSGKVVMRDIVESHYKACLYAGI	SGKVVMRDIVESHYKACLYAGINISGTNAE	8	0	989.482	tr|T5A9P8|T5A9P8_OPHSC	2	0.012109	77.674	2379900	0	0	3805100	2087100	0	2792000	0	0	399510	10151000	6339100	9549400	9042600	8988200	13275000
DIVMQIVTSEITGDK	YNAPKYRLVVRFTNKDIVMQIVTSEITGDK	DIVMQIVTSEITGDKVFMAAYAHELRAYGI	15	0	1647.84	tr|T5AIL4|T5AIL4_OPHSC	2	1.09e-07	78.096	0	0	0	0	334360	385980	0	352180	0	0	0	0	235790	0	0	0
DIVQSGLSR	NYEYSPPTGFKFNSKDIVQSGLSRAFKGIF	FKFNSKDIVQSGLSRAFKGIFKENFVPWKL	9	0	973.519	tr|T5A8X3|T5A8X3_OPHSC	2	0.00048891	95.531	0	0	0	9984400	19120000	29739000	10905000	12588000	3404400	0	9684200	9901000	11052000	37459000	34557000	28689000
DKADLQFGCK	NLPNTDVDLPALSEKDKADLQFGCKNKVDM	ALSEKDKADLQFGCKNKVDMVFASFIRRAQ	10	1	1180.55	tr|T5ABE2|T5ABE2_OPHSC	2	2.91e-15	157.96	0	0	2416800	1861200	1955300	2798900	3097500	2263500	4952800	6905400	1675900	2149000	0	1849700	0	819030
DKASGQSVPLGLHPSNVVITK	VYRLKYVIHVERVTRDKASGQSVPLGLHPS	SVPLGLHPSNVVITKLKLDKDREDILARSK	21	1	2146.17	tr|T5A7B9|T5A7B9_OPHSC	3	0.013254	16.379	0	0	0	0	0	0	0	2214200	0	0	0	0	0	0	0	0
DKCDSSNTSSTAGILK	NKQGGEKEFSIQPIKDKCDSSNTSSTAGIL	KCDSSNTSSTAGILKAQPGPAIPKEMPEKE	16	1	1682.78	tr|T5A487|T5A487_OPHSC	3	0.00097903	40.237	0	1203800	2683900	1211700	0	0	3076700	1316700	0	1274200	0	0	0	0	0	0
DKDIPIVHR	WKDTEVGEVVVYNVKDKDIPIVHRVVRKFG	VVYNVKDKDIPIVHRVVRKFGVGDKARLLT	9	1	1091.61	tr|T4ZYY1|T4ZYY1_OPHSC	3	0.028807	44.318	0	0	0	0	0	0	0	0	0	0	0	0	0	0	0	2341400
DKEVLSVPGNTGAR	AYLDAAESPSSFKGKDKEVLSVPGNTGARA	KDKEVLSVPGNTGARAHEDLAGADGLRAAE	14	1	1441.75	tr|T5ACQ4|T5ACQ4_OPHSC	2	0.0051408	65.395	0	0	0	0	0	0	0	0	0	1693500	0	0	0	0	0	0
DKFQNLGAR	ITKDGVTVAKAVTLKDKFQNLGARLLQDVA	KAVTLKDKFQNLGARLLQDVASKTNEVAGD	9	1	1047.55	tr|T5AK78|T5AK78_OPHSC	2;3	4.56e-05	133.6	439210	1533600	0	2106800	3994900	6131000	2812700	13631000	2656000	3506600	2893900	2405700	937630	877690	978780	2439300
DKHVVVIGGGDTGNDCIGTSVR	LLDSELADKVYISARDKHVVVIGGGDTGND	GGGDTGNDCIGTSVRHGAKSVTNFELLPQP	22	1	2255.1	tr|T5A7N7|T5A7N7_OPHSC	3	2.19e-05	37.856	0	0	554250	1316800	0	1736500	0	1530900	879770	0	1066400	0	994680	0	2014400	1222900
DKLVAAVR	WLDTNGFPVPQPSSRDKLVAAVRRSSRLAY	VPQPSSRDKLVAAVRRSSRLAYLKAQRDSA	8	1	870.529	tr|T5ANJ3|T5ANJ3_OPHSC	2	0.0057645	124.34	5358000	3028300	6395200	6210800	0	0	944520	835560	725510	0	944880	543230	2057000	3102200	995820	3535500
DKNVSLTVWALHETLVSLVGK	VTGHAVQYVERPNPRDKNVSLTVWALHETL	TVWALHETLVSLVGKAAAGEAVSLDHVKGV	21	1	2308.28	tr|T5AHB4|T5AHB4_OPHSC	3	2.89e-05	50.883	0	0	691740	371720	4413800	0	0	1705000	0	0	0	0	0	138540	0	0
DKSDEGEASTVSVSDASSR	AHPIDSAGTVSFSVKDKSDEGEASTVSVSD	EGEASTVSVSDASSRYMRRLVNSASEYIGK	19	1	1925.85	tr|T5ACW6|T5ACW6_OPHSC	3	0.00032781	38.271	1780500	2162000	2981300	5611600	0	0	0	0	1590400	1961600	3177700	5300500	5793300	7759800	5843400	6259900
DKTVAGQTGPTK	AYKAAGLERVFGKEKDKTVAGQTGPTKGDT	KEKDKTVAGQTGPTKGDTTTGTEPLPGVKS	12	1	1201.63	tr|T5AGJ4|T5AGJ4_OPHSC	2;3	6.31e-68	180.07	46179000	2783900	6902200	5914700	3645700	2491400	8075600	316930	1468700	10029000	1841200	1355900	712460	736140	907250	885020
DKTVAGQTGPTKGDTTTGTEPLPGVK	AYKAAGLERVFGKEKDKTVAGQTGPTKGDT	KGDTTTGTEPLPGVKSADEKTG________	26	2	2555.31	tr|T5AGJ4|T5AGJ4_OPHSC	3	1.95e-16	65.213	5308200	0	0	1112400	0	0	2640000	1815400	2399300	2737100	0	1177500	0	0	0	0
DKVCIVTGSSSGLGR	______________________________	DKVCIVTGSSSGLGRAISLAYAREGGLVVC	15	1	1534.78	tr|T5ABX3|T5ABX3_OPHSC	3	0.00078069	43.592	0	0	0	0	0	0	0	0	2531500	0	0	2541700	0	0	0	0
DLAAPDDVSLVRPDVDTLCSSVVVDLSHNDVSLTIPK	PVLAFTGSNAVRHGRDLAAPDDVSLVRPDV	VVDLSHNDVSLTIPKLDDGGRYFVVAFHDV	37	1	3961	tr|T5ABC1|T5ABC1_OPHSC	3;4;5	1.3e-195	122.35	0	0	3524100	13743000	6871200	6915500	5017600	10944000	11350000	2135100	7559400	255750	1424900	484510	12052000	13014000
DLAGQCHVVAVSPGLIPNTGLGR	ESKFVQLLGAHWWRRDLAGQCHVVAVSPGL	VAVSPGLIPNTGLGRSSAFRPTMDMPDAKG	23	0	2330.22	tr|T5A8W6|T5A8W6_OPHSC	3	0.0013788	19.549	0	0	76723	291170	0	0	809290	0	0	1822800	0	944320	372250	0	0	0
DLALAFVTGLVK	AVTTFSYGLHECVGKDLALAFVTGLVKLVA	VGKDLALAFVTGLVKLVAGLKKLRPAPGQM	12	0	1245.73	tr|T5AC53|T5AC53_OPHSC	2	0.0020217	54.608	0	0	2610500	744730	0	0	1745600	0	0	0	0	0	258270	715150	0	1112400
DLATAVAASAPK	MTRDDLFNTNASIVRDLATAVAASAPKAKV	IVRDLATAVAASAPKAKVLIISNPVNSTVP	12	0	1113.6	tr|T5AEM1|T5AEM1_OPHSC	2	7.19e-10	98.943	0	0	1284200	9607200	17650000	2293900	9795200	8209400	25951000	38350000	23013000	13555000	0	4257300	4914200	6303000
DLDAVAVEQK	DEEIVREEAPTDEARDLDAVAVEQKLHDTT	TDEARDLDAVAVEQKLHDTTKVESIVNGGD	10	0	1086.56	tr|T5AC88|T5AC88_OPHSC	2	5.22e-05	93.649	0	0	0	488340	9158500	0	4331200	0	6551800	9471800	1783900	1931100	4560900	0	11461000	4131000
DLDIASLSPLTPEIIAR	QSVPRPPLPPQTDPKDLDIASLSPLTPEII	DIASLSPLTPEIIARQATINIGTIGHVAHG	17	0	1823	tr|T5ABV3|T5ABV3_OPHSC	2	1.58e-50	119.39	1206800	692510	1001300	989230	1186000	769460	1227000	978830	834010	0	747130	381710	508520	340500	709190	618600
DLEAYNYR	QQAIDTINQTYEVSRDLEAYNYRAGVIFTE	QTYEVSRDLEAYNYRAGVIFTELREQVERY	8	0	1042.47	tr|T5AB96|T5AB96_OPHSC	2	0.00321	111.28	0	16226000	0	0	8165000	8047000	3733400	0	0	0	0	0	0	31815000	38731000	34490000
DLEEDHAGIPLTISDPVVQYR	IVAGAGELHLEICLKDLEEDHAGIPLTISD	AGIPLTISDPVVQYRETVQNKSTMTALSKS	21	0	2366.18	tr|T5AI66|T5AI66_OPHSC	3	2.79e-08	64.83	9359800	1725300	0	2223800	1134700	2342100	4484900	648280	1344800	5466900	2468600	3061100	1615200	735290	950590	1635800
DLEQGPTGSADK	SAEDSKKDKKVQFAKDLEQGPTGSADKAKP	FAKDLEQGPTGSADKAKPGAKASVGVKVVQ	12	0	1216.56	tr|T5AIY6|T5AIY6_OPHSC	2	8.79e-06	75.387	133550	0	0	459910	0	0	0	0	0	0	0	411280	0	278690	239640	443550
DLERPGAK	TAAMGYKAGMTTIVRDLERPGAKANKKEVV	GMTTIVRDLERPGAKANKKEVVEAVTVIDT	8	1	884.472	tr|T5AG73|T5AG73_OPHSC	2	0.017111	116.73	12160000	16132000	0	4370100	10136000	6002300	9328800	0	0	4647900	0	0	6972500	3320200	0	1774600
DLFEKPVSIDTIFEQDEMIDVIAVTK	QVNGGSVADKVQFGKDLFEKPVSIDTIFEQ	IFEQDEMIDVIAVTKGHGFNGVTARWGTKK	26	1	2994.51	tr|T5AG73|T5AG73_OPHSC	3	8.23e-44	85.467	0	0	0	0	0	24276	0	101040	0	0	0	0	0	0	0	0
DLFTIFYEPLVR	MLHLIEEPVTLQLLRDLFTIFYEPLVRVYK	LLRDLFTIFYEPLVRVYKSANVYNSVTDFA	12	0	1511.8	tr|T5A711|T5A711_OPHSC	2	0.00013286	84.213	0	0	341580	0	0	0	0	0	0	0	0	0	0	0	0	0
DLGCLAANDLQK	VDETDPRQVLPVVPRDLGCLAANDLQKGYD	VPRDLGCLAANDLQKGYDSMKANKLEDGRA	12	0	1316.64	tr|T5A8S5|T5A8S5_OPHSC	2	0.0097793	44.318	0	0	0	0	0	453410	0	0	0	0	1093700	940260	0	0	0	0
DLGEVVIPGILQNINYIPIPR	TDETGKSVFKPHLLKDLGEVVIPGILQNIN	IPGILQNINYIPIPRIEYSDAQFDAIIENL	21	0	2332.32	tr|T5AED7|T5AED7_OPHSC	2;3	0	248.32	24843000	15112000	11859000	19767000	10671000	6381300	4674400	14182000	5550200	6296100	9211900	5164900	4521700	6577000	8126200	5914200
DLGFDQAVILKPGVILGQR	APYSKMKNGVEDVVRDLGFDQAVILKPGVI	DQAVILKPGVILGQREQGRLVEGIAQTVAR	19	1	2038.16	tr|T5AEX3|T5AEX3_OPHSC	2;3	1.88e-129	177.1	2035200	0	3282800	4492300	174790	396240	422550	7719200	756600	639430	0	332920	6814600	5499100	6609700	828860
DLGGGGQDKVNDAIYVPSDAVGMIIGK	AKKPPVGGRSEAPMRDLGGGGQDKVNDAIY	AIYVPSDAVGMIIGKGGETIREMQNSTGCK	27	1	2688.34	tr|T5AHX0|T5AHX0_OPHSC	3	0.038835	11.105	0	0	0	0	0	0	0	417900	0	0	0	0	0	0	0	0
DLGSGLASR	QNVEGQQQEAKGQLKDLGSGLASRAQGTVG	AKGQLKDLGSGLASRAQGTVGGAVASITGD	9	0	874.451	tr|T5AJK4|T5AJK4_OPHSC	2	0.0010945	91.069	25027000	1646900	17133000	23010000	9071200	6004700	14276000	6326700	2881600	5279100	0	0	0	13824000	0	13793000
DLGSIVIGQGRPGAETSGFGDSVSASR	NAALVNEASPQYAVKDLGSIVIGQGRPGAE	GAETSGFGDSVSASRGEPEAGRTLGDACFV	27	1	2619.29	tr|T5AJS8|T5AJS8_OPHSC	3	0.0014675	17.907	0	0	0	0	0	0	0	0	0	206350	0	0	0	0	0	0
DLGSQSTVEGSASR	GTADDVFKRVTDGLRDLGSQSTVEGSASRL	RDLGSQSTVEGSASRLITAHSALTTHLAHQ	14	0	1392.65	tr|T5A565|T5A565_OPHSC	2	8.67e-07	79.693	0	575420	0	0	735600	0	872250	0	0	0	0	0	0	1174900	1165400	1432100
DLIAVNQDK	LAAIRDDEVEYLTNRDLIAVNQDKLVQQAT	EYLTNRDLIAVNQDKLVQQATLVSSDENWH	9	0	1014.53	tr|T5AGD0|T5AGD0_OPHSC	2	0.00042405	101.54	0	0	0	7033600	3353700	0	0	0	12286000	0	9426800	0	0	0	4597200	3607500
DLIIVEESGIAK	EFCGGTHVKNTRLIKDLIIVEESGIAKGIR	LIKDLIIVEESGIAKGIRRIIAYTGAAAQL	12	0	1285.71	tr|T5AJR1|T5AJR1_OPHSC	2	0.0020217	54.608	0	0	0	0	0	0	0	587790	0	0	0	0	0	0	0	0
DLLAQCQTAAAR	ASLYLGKFSASSGCKDLLAQCQTAAARQPW	GCKDLLAQCQTAAARQPWEGSGNQTDADAV	12	0	1316.65	tr|T5AB31|T5AB31_OPHSC	2	9.29e-06	79.974	0	1543300	0	1332400	0	955150	0	0	0	0	0	0	1108700	763860	0	1015100
DLLDKIPDGLFGGK	GALQESKNADTSMLRDLLDKIPDGLFGGKN	RDLLDKIPDGLFGGKNQSNRIDKIQSDANA	14	1	1486.8	tr|T5A9P7|T5A9P7_OPHSC	2	2.32e-27	115.57	3983000	3268400	3331900	2437000	1788300	1613900	465740	0	0	0	1142000	780270	856860	1361900	891000	1291200
DLLVNVGSGGGAAAAATSGAPAAGGADAPAAEEK	WTTIFAQALEGKDVKDLLVNVGSGGGAAAA	APAAGGADAPAAEEKKEEEKEESDEDMGFG	34	0	2893.41	tr|T5ANZ8|T5ANZ8_OPHSC	3	1.13e-05	19.636	0	188840	501930	343590	0	0	389370	0	0	582430	0	0	505000	328910	235490	273860
DLMACAQTGSGK	TPVQKYSIPIVSSGRDLMACAQTGSGKTGG	SGRDLMACAQTGSGKTGGFLFPILSQAFLN	12	0	1237.54	tr|T5AEZ0|T5AEZ0_OPHSC	2	0.014571	48.44	0	0	0	0	0	0	0	0	0	0	0	0	0	0	0	0
DLNEDVSAFQR	EVVTALGEIGLCQFRDLNEDVSAFQRTYTQ	CQFRDLNEDVSAFQRTYTQEIRRLDNVERQ	11	0	1292.6	tr|T5AM98|T5AM98_OPHSC	2	0.0057562	55.461	0	0	0	0	984320	1301500	0	0	0	0	0	0	0	568120	443540	1114400
DLNSGDSSTELK	AKFPKGLKPLVDGIRDLNSGDSSTELKFGL	GIRDLNSGDSSTELKFGLWFEPEMVNPNSS	12	0	1264.58	tr|T5AP68|T5AP68_OPHSC	2	0.00057874	72.006	1634000	0	0	1963000	0	0	0	0	0	0	0	0	624540	0	593290	0
DLNTAVR	GNDTTYGLAAAVHTKDLNTAVRVSNALKAG	LAAAVHTKDLNTAVRVSNALKAGTVWVNCY	7	0	787.419	tr|T5AQG8|T5AQG8_OPHSC	2	0.0012101	118.06	1777000	2963700	2328900	2002900	0	1724000	5479100	0	0	0	0	4325800	0	0	0	0
DLPANLLQAQR	AFSTALSWFDGYRTKDLPANLLQAQRDYFG	YRTKDLPANLLQAQRDYFGAHTFRIKPECA	11	0	1237.68	tr|T5ARB6|T5ARB6_OPHSC	2	0.00021485	86.011	4324900	2863600	0	1908600	7066300	3855000	3866400	1715200	3851700	1910800	2993700	2065100	0	779520	0	691920
DLPAQYSGDFGNNYAVR	AETDKLLQTYSNGWRDLPAQYSGDFGNNYA	PAQYSGDFGNNYAVRASVALRGYGRLVQSE	17	0	1885.86	tr|T5ABC1|T5ABC1_OPHSC	2;3	7.84e-129	182.41	103910	24626000	12617000	11871000	39147000	22780000	10336000	17109000	52862000	31238000	71731000	78501000	8897400	8402400	7035800	13724000
DLPGGQGDGR	______________________________	MTSLRDLPGGQGDGRHQRNLGVDYVIHFKV	10	0	970.447	tr|T5AI54|T5AI54_OPHSC	2	0.023238	50.04	0	0	0	0	0	0	0	0	0	0	0	0	383580	0	0	0
DLPTLGFTHYQAAQPITLGR	ARVISSLSKFACQYKDLPTLGFTHYQAAQP	GFTHYQAAQPITLGRRAAQWLQDLVFDLDD	20	0	2198.15	tr|T5AL37|T5AL37_OPHSC	3	0.015645	14.77	312970	416240	0	0	0	0	0	0	0	85335	0	0	0	0	0	0
DLQAWEYVPLGPFTAK	EYVFGYVLVNDWSARDLQAWEYVPLGPFTA	LQAWEYVPLGPFTAKNMGTSISPWVVLADA	16	0	1833.93	tr|T5ACE1|T5ACE1_OPHSC	2	1.4e-12	84.718	408330	298260	0	0	183520	0	249330	78846	0	0	672950	1577200	0	0	0	159520
DLQGDHGQVAIK	EKMGDGAFSNVYRARDLQGDHGQVAIKVVR	RARDLQGDHGQVAIKVVRKYEMNNMQRSNI	12	0	1279.65	tr|T5AKY9|T5AKY9_OPHSC	2	7.94e-05	88.496	1252300	0	0	833390	1305900	1528200	1269800	0	0	0	0	0	896660	1126400	908130	1117500
DLQMVNITCR	VRAKPRNVASLTGTKDLQMVNITCRVLSRP	LTGTKDLQMVNITCRVLSRPQIEALPQIYR	10	0	1248.6	tr|T5ARC0|T5ARC0_OPHSC	2	0.039289	46.158	0	0	0	0	0	0	0	792020	0	0	0	0	0	0	0	0
DLQYGQTK	WEAWDVEVYHLDTQRDLQYGQTKVHESMPH	YHLDTQRDLQYGQTKVHESMPHKVTLVTDI	8	0	951.466	tr|T5AJ36|T5AJ36_OPHSC	2	0.0012964	139.68	6727300	12008000	13031000	7393600	0	3631400	0	0	3708600	3827900	14859000	5166700	10105000	13834000	11380000	15718000
DLQYTQCK	VIREKVQDGVTGETRDLQYTQCKIVGNGSF	GVTGETRDLQYTQCKIVGNGSFGVVFQTKL	8	0	1054.48	tr|T5AAC0|T5AAC0_OPHSC	2	0.007156	100.19	589780	0	0	0	0	768300	0	0	1139300	1236600	0	0	1329100	1601100	1763400	2296000
DLRPNKPYR	FSKKAQTAGYYYRSKDLRPNKPYRQFNTWM	YYYRSKDLRPNKPYRQFNTWMGDPAKALLF	9	2	1157.63	tr|T5AAL4|T5AAL4_OPHSC	3	0.035896	53.756	0	0	0	0	0	0	0	325540	0	0	0	0	0	0	0	0
DLSGVANAAGGGGTPTK	ESALRQHVQKLRKGRDLSGVANAAGGGGTP	SGVANAAGGGGTPTKTTPSKAGGRGRKTPS	17	0	1471.73	tr|T5AHV6|T5AHV6_OPHSC	2	0.0036037	43.544	2973600	0	0	0	0	0	0	0	0	1160700	0	0	0	0	0	0
DLSHLSVNFAHPK	SRVVTVEGPRGKLVKDLSHLSVNFAHPKKN	VKDLSHLSVNFAHPKKNTISIEIHHGARKD	13	0	1463.75	tr|T5A7I3|T5A7I3_OPHSC	2	0.013176	37.191	0	0	0	0	1195600	0	0	0	0	0	0	0	0	0	0	0
DLSIEDVEVAAPK	QPITCKAAVAWEAGKDLSIEDVEVAAPKAH	GKDLSIEDVEVAAPKAHEVRIEIHFTGVCH	13	0	1384.71	tr|T5AA31|T5AA31_OPHSC	2	1.64e-05	84.17	0	0	0	133950	1536200	1071200	0	0	1535400	691080	0	0	0	0	0	0
DLSPNTAIGILVDK	VQLIFDGKTFHSSTKDLSPNTAIGILVDKT	KDLSPNTAIGILVDKTNFYAESGGQVADTG	14	0	1454.8	tr|T5AJR1|T5AJR1_OPHSC	2	3.45e-06	59.542	0	0	0	828470	603920	0	714850	459180	333600	0	589450	0	578140	0	0	0
DLSQMVIENTLGYARELETIV	FPDAVETGENGGQDKDLSQMVIENTLGYAR	IENTLGYARELETIV_______________	21	1	2393.21	tr|T5AAZ5|T5AAZ5_OPHSC	3	0.032818	12.663	0	0	0	0	0	0	0	0	0	0	237150	0	0	0	0	0
DLSTKPLFDLK	RDSNPDNKLKFAITKDLSTKPLFDLKCPTK	AITKDLSTKPLFDLKCPTKFETKSRSASEL	11	1	1275.71	tr|T5AEI8|T5AEI8_OPHSC	2	0.042441	41.448	0	0	0	0	0	0	0	0	0	0	0	0	0	0	0	0
DLTFLSQFSGQR	DSTMKHLASHPTSRKDLTFLSQFSGQRVEP	SRKDLTFLSQFSGQRVEPVSTHLASFAGGS	12	0	1397.69	tr|T5AD63|T5AD63_OPHSC	2	1.34e-13	132.01	3537200	2481300	7556900	1319000	2311900	0	0	2544200	0	0	0	0	2445400	4501100	3365700	962810
DLTKPHEAIEGR	KQDKIFTKPGIGMPKDLTKPHEAIEGRAAG	MPKDLTKPHEAIEGRAAGALPVLLVGAVEG	12	1	1364.7	tr|T5AE63|T5AE63_OPHSC	2;3	1.64e-12	100.48	922710	0	13111000	14453000	8119700	9142400	9652700	10134000	0	0	6880300	8254300	20467000	21788000	20643000	5432400
DLTQVACSDGPNGLITR	ATTVTFDPGYDNGDRDLTQVACSDGPNGLI	TQVACSDGPNGLITRKGWRKQGDIPTFPFI	17	0	1815.88	tr|T5A9X9|T5A9X9_OPHSC	2	0.0045158	36.284	0	0	1355400	360970	0	0	0	0	0	0	0	0	0	0	0	0
DLVEGQAFISR	EEALNQLEGFTYKVRDLVEGQAFISRSTEG	YKVRDLVEGQAFISRSTEGERTKLSEKASE	11	0	1233.64	tr|T5ANC1|T5ANC1_OPHSC	2	0.0012293	75.294	0	0	0	0	0	1250000	0	2152800	0	0	0	0	0	1854100	2119200	1940000
DLVLSGDEAK	VKSLQRYITEELNLRDLVLSGDEAKYNVQL	ELNLRDLVLSGDEAKYNVQLSVTADWAVLG	10	0	1045.53	tr|T5ACI0|T5ACI0_OPHSC	2	0.0099214	65.224	0	1468200	0	0	0	0	0	0	1559600	0	1271400	0	0	0	0	0
DLVQHGAEQVLR	SKTKILLSLQIKCFKDLVQHGAEQVLRREY	CFKDLVQHGAEQVLRREYGDYMAELVEPGY	12	0	1363.72	tr|T5AN59|T5AN59_OPHSC	2	0.00048867	72.928	0	0	0	0	0	0	0	509810	0	0	0	0	0	0	0	0
DLVQQIGTR	FDATGPQDVAQQALKDLVQQIGTRTSVKVP	AQQALKDLVQQIGTRTSVKVPIPHSARAHI	9	0	1028.56	tr|T5AKL5|T5AKL5_OPHSC	2	0.00034452	107.66	0	0	2598900	2996600	1644400	0	0	4767900	4526100	5745900	3058700	1435600	918560	0	0	0
DLYDFADSFTQEIAR	ANFPDFPIGVCGPVRDLYDFADSFTQEIAR	DLYDFADSFTQEIARGKVSMYSVVARRLAD	15	0	1789.82	tr|T5AMH7|T5AMH7_OPHSC	2	1.55e-34	108.37	323460	281320	917960	210440	233810	171380	0	156890	0	0	0	22102	258940	0	0	151500
DLYGNIVMSGGTTMYPGLSDR	TTYNSIIKCDVDVRKDLYGNIVMSGGTTMY	VMSGGTTMYPGLSDRMQKEITGLAPSSMKI	21	0	2246.03	tr|T5AHR3|T5AHR3_OPHSC	3	0.013438	14.015	103530	0	0	0	0	0	0	621270	0	0	0	0	0	0	0	0
DMAGDAATNAASR	GQFRKILKDSTTLLRDMAGDAATNAASRVR	LRDMAGDAATNAASRVRPSEGELSQVDRPA	13	0	1249.54	tr|T5AED7|T5AED7_OPHSC	2	2.03e-05	79.82	2525800	0	560170	0	1381700	2582900	0	0	0	2436700	1053000	0	1281000	0	1441800	0
DMANLVQEMLTDPGFFDDAEER	VEAGRSDADFDKLAKDMANLVQEMLTDPGF	EMLTDPGFFDDAEERLKQLRVRAKKMASAS	22	0	2542.1	tr|T5A6Y1|T5A6Y1_OPHSC	3	2.52e-67	103.95	0	0	0	0	0	21398	0	233520	0	0	0	0	0	0	0	0
DMEYETMTPVQAMTINPALK	AQLGVHENLLSAIVRDMEYETMTPVQAMTI	TMTPVQAMTINPALKGNDIVAQAKTGTGKT	20	0	2282.06	tr|T5ANW2|T5ANW2_OPHSC	3	0.015147	14.928	73632	0	0	0	0	0	0	96243	0	0	0	0	0	0	0	0
DMIVVPEMIGSVIGIYSGK	AKPNEKPDLVKTHLRDMIVVPEMIGSVIGI	VPEMIGSVIGIYSGKEFNQVEIKPEMVGHY	19	0	2007.04	tr|T5AEK1|T5AEK1_OPHSC	2	2.01e-43	104.17	0	0	0	0	13789	0	0	167150	35255	0	0	0	0	0	0	0
DMIYEALPAIDGIGPEGVK	IGVDGSLVEHYPFFRDMIYEALPAIDGIGP	EALPAIDGIGPEGVKKIRIGIAKDGSGVGA	19	0	1987	tr|T5AFE3|T5AFE3_OPHSC	2	0.0022033	35.737	0	0	0	0	0	0	0	181530	0	0	0	0	0	0	0	0
DNAHMLGTTQGELGLR	VKVLCVLYDGGEAAKDNAHMLGTTQGELGL	NAHMLGTTQGELGLRRWLEEQGHTLVTTAD	16	0	1711.83	tr|T5AKS6|T5AKS6_OPHSC	2;3	0.00010724	53.252	0	140550	0	0	6366000	458530	0	25535000	0	1960700	0	0	0	0	0	0
DNAPEASESSGEKPSGGESSPK	APNDDKAPNDDKTPKDNAPEASESSGEKPS	ESSGEKPSGGESSPKDSSDNSPAGTSNGAN	22	1	2145.93	tr|T5A8R7|T5A8R7_OPHSC	3	1.24e-19	74.047	0	0	0	0	0	0	0	0	0	0	0	0	1021500	1014400	775580	1183900
DNFWEMGDQGPCGPCSEVHYDK	AIGVPEAHIIPGNMKDNFWEMGDQGPCGPC	DQGPCGPCSEVHYDKIGGRDAAHMVNQDDP	22	0	2627.02	tr|T5AJR1|T5AJR1_OPHSC	3	0.00021107	26.84	0	0	0	0	0	0	0	328580	0	0	0	0	0	0	0	0
DNIHYGHWEHR	NEPSVFNGPETTMPKDNIHYGHWEHRDVHN	TMPKDNIHYGHWEHRDVHNLNGLTFHNATF	11	0	1462.65	tr|T5ALD9|T5ALD9_OPHSC	3	0.003409	43.544	0	0	1797600	0	1812400	2155800	0	2137100	0	0	1007200	0	0	0	0	0
DNIITNWTTTGQELSR	KKNELDLKRHVQDLRDNIITNWTTTGQELS	NIITNWTTTGQELSRELKQFWPASRPASPA	16	0	1847.9	tr|T5AQH6|T5AQH6_OPHSC	2	0.0032478	42.041	0	0	0	0	181680	0	0	0	0	0	0	0	0	0	0	0
DNIQGITKPAIR	GLGKGGAKRHRKILRDNIQGITKPAIRRLA	ILRDNIQGITKPAIRRLARRGGVKRISAMI	12	1	1324.75	tr|T5A8E7|T5A8E7_OPHSC	2;3	2.26e-09	99.653	7328500	39776000	631680	333420	30880000	113190000	1559500	43348000	1904800	0	122080000	19052000	0	0	0	19145000
DNLDQIVVWNPWTEK	VIVSDGGQPRFRIVRDNLDQIVVWNPWTEK	DNLDQIVVWNPWTEKVEGMSDFVPKSGYKN	15	0	1855.91	tr|T5A7H2|T5A7H2_OPHSC	2	3.46e-47	149.41	2876400	593980	2459300	1744600	1163700	633040	3055000	986510	441960	1703200	400350	0	799050	2050300	792800	702850
DNLDQIVVWNPWTEKVEGMSDFVPK	VIVSDGGQPRFRIVRDNLDQIVVWNPWTEK	PWTEKVEGMSDFVPKSGYKNMVCVEAGSVK	25	1	2945.43	tr|T5A7H2|T5A7H2_OPHSC	3	9.85e-07	30.249	281510	0	0	0	0	0	0	559720	0	0	0	0	0	22635	0	0
DNNFSSDEFSDAVLR	GRMGELKVETDALLRDNNFSSDEFSDAVLR	DNNFSSDEFSDAVLRNVGLQDWSLDKEEES	15	0	1714.74	tr|T5AMK1|T5AMK1_OPHSC	2	0.00011134	59.542	0	0	0	0	0	0	0	0	0	0	0	355660	0	0	0	0
DNNLAHPLCQNLR	AGIQGWWSVLRDIIRDNNLAHPLCQNLRDG	IRDNNLAHPLCQNLRDGKWALDYVVGRVER	13	0	1563.76	tr|T5AFY6|T5AFY6_OPHSC	3	0.045435	15.545	0	0	0	0	0	0	0	282160	0	0	0	0	0	0	0	0
DNNLLGK	GVLIQVYEGERQRTKDNNLLGKFELTGIPP	EGERQRTKDNNLLGKFELTGIPPAPRGVPQ	7	0	772.408	tr|T5A2W7|T5A2W7_OPHSC	2	0.01444	110.61	0	0	0	0	0	0	0	0	4622100	3779300	0	7271500	0	0	0	0
DNPFGPPRPAPGGVAGWFSDQMR	LPPPSLSSYLPWRQRDNPFGPPRPAPGGVA	PAPGGVAGWFSDQMRKFKSRNKRSAGGAYE	23	1	2455.15	tr|T5A830|T5A830_OPHSC	3	0.033872	12.314	1334000	0	0	0	0	0	0	248120	0	0	0	0	0	0	0	0
DNPPSTPFSSAAALEYYVSQGVAPSK	WDSLSGHQANLFPSRDNPPSTPFSSAAALE	AALEYYVSQGVAPSKIVLGMPLYGRAFENT	26	0	2682.28	tr|T5AFU2|T5AFU2_OPHSC	3	3.99e-12	46.66	0	0	0	51538	785300	0	0	152390	0	0	14252	0	896220	0	917620	0
DNPQFQQLR	AQAQGGDMGDLDFLRDNPQFQQLRQVVQQQ	DLDFLRDNPQFQQLRQVVQQQPQMLEPILQ	9	0	1144.56	tr|T5ABE3|T5ABE3_OPHSC	2	0.00038977	96.19	0	0	0	0	0	0	0	1294500	0	0	1481700	0	0	0	0	0
DNPQWSTELYTR	YVVSDLGEPSLSINRDNPQWSTELYTRYTK	INRDNPQWSTELYTRYTKVVDELGQYSNVI	12	0	1508.69	tr|T5AIM3|T5AIM3_OPHSC	2	0.0029843	53.569	0	0	1575300	0	3930900	0	4084300	2541100	0	0	0	0	7263300	0	7424200	7026900
DNTITVSPFANSFK	TGGVRFDIFKGPFTRDNTITVSPFANSFKF	RDNTITVSPFANSFKFVPDVPYGVAKRVLG	14	0	1539.76	tr|T5A9C7|T5A9C7_OPHSC	2	0.012842	33.409	0	0	0	0	0	0	404160	0	0	0	0	0	0	0	0	0
DNVQIEFTDPQTMLVR	GDNYELHGELPGMSKDNVQIEFTDPQTMLV	NVQIEFTDPQTMLVRGRVERTYSAGTPPTG	16	0	1904.93	tr|T5AGM5|T5AGM5_OPHSC	2;3	0	233.32	0	0	0	804720	1431900	1375600	0	22405000	0	767660	0	0	1509100	1730000	2563800	1614500
DNVVAMTGDGVNDAPSLK	TTPEQKLRIVREFQRDNVVAMTGDGVNDAP	VAMTGDGVNDAPSLKAADVGISMGSGSDIA	18	0	1801.85	tr|T5A8U9|T5A8U9_OPHSC	2	0.0066074	30.828	0	0	0	0	0	0	0	0	0	0	0	0	435970	0	0	0
DNYAYLHNETLR	EGQEKLVVTFLEEQRDNYAYLHNETLRQLN	EQRDNYAYLHNETLRQLNDGKTPVEIAEDI	12	0	1507.71	tr|T5AHB4|T5AHB4_OPHSC	2;3	5.54e-15	130.94	649370000	669490000	294700000	734650000	204740000	184580000	168780000	44066000	251660000	186780000	285070000	267640000	157120000	172030000	188880000	58797000
DNYLYGTQHNILVR	KHPAKQVDAVGYNPKDNYLYGTQHNILVRI	KDNYLYGTQHNILVRIFANGTTEDVLKLPI	14	0	1704.86	tr|T5AN47|T5AN47_OPHSC	2;3	1.91e-23	107.06	0	0	623070	6985700	2016700	1134200	1290800	1382900	48628000	51596000	42367000	51493000	1591600	2608200	2835300	11716000
DPAAIPWKDTGAEYVIESTGVFTTTDK	DLSINKKKVKFYTERDPAAIPWKDTGAEYV	EYVIESTGVFTTTDKAKAHLQGGAKKVIIS	27	1	2911.41	tr|T5AFQ7|T5AFQ7_OPHSC	3	1.19e-20	61.602	0	466920	0	833590	73586	33687	261550	231290	0	0	213680	634190	0	0	0	0
DPACYSCDYNR	EPCPSLTECADRCAKDPACYSCDYNRKNAI	RCAKDPACYSCDYNRKNAICFFKKTPSETT	11	0	1419.52	tr|T5ADX7|T5ADX7_OPHSC	2	6.37e-09	113.22	5754600	4114500	0	3087600	0	2721400	0	0	0	1131000	824210	0	2326200	2682500	2414700	2767800
DPAGTFGPR	FKDEDLVRILDEAMKDPAGTFGPRTVPKAL	LDEAMKDPAGTFGPRTVPKALKMVEVLGII	9	0	916.44	tr|T5AC53|T5AC53_OPHSC	2	2.55e-07	150.84	8052500	6500800	8355300	6769500	12530000	14205000	7995800	8368100	2365100	0	3620200	3275700	14208000	13351000	8064000	12762000
DPDSDLVLADFGIAK	VHRDLKPENLLYLTRDPDSDLVLADFGIAK	DPDSDLVLADFGIAKTLDNSEDTLRTMVGS	15	0	1574.78	tr|T5AAB0|T5AAB0_OPHSC	2	0.0063876	33.886	0	642100	0	0	0	0	0	0	0	0	0	0	0	0	0	0
DPECYSCDQHHTSNTCSFK	EPCPSLRECADRCAKDPECYSCDQHHTSNT	YSCDQHHTSNTCSFKKAPAVTAVWADGDTW	19	0	2371.89	tr|T5AAZ9|T5AAZ9_OPHSC	2;3;4	0	257.8	22519000	52109000	64207000	121680000	59825000	22680000	68477000	0	51639000	76968000	11002000	48776000	272580000	242570000	179180000	208690000
DPELDPATHTK	GDFDIASDAICFVAKDPELDPATHTKTDLY	FVAKDPELDPATHTKTDLYYVPIKSFARVP	11	0	1222.58	tr|T5APB8|T5APB8_OPHSC	2	0.043819	41.448	0	0	0	0	0	0	0	0	0	0	0	0	0	0	0	0
DPFSAEVNPQQPK	FLPMLSDVLQEPICRDPFSAEVNPQQPKEL	CRDPFSAEVNPQQPKELKLSTGGFLCLLAY	13	0	1455.7	tr|T5A9R7|T5A9R7_OPHSC	2	0.0029903	51.528	0	0	1121800	0	0	742860	0	0	0	0	0	0	2139800	0	0	0
DPGLDPQTLVGYIGEVR	EDLYRESPIGKVKGKDPGLDPQTLVGYIGE	GLDPQTLVGYIGEVRKAVKGTCLEKAPIGH	17	0	1827.94	tr|T4ZZF7|T4ZZF7_OPHSC	2	2.34e-49	116.01	0	0	0	0	133260	444930	252280	113690	72653	78957	0	0	0	0	0	0
DPHSTTVIGIR	HLEDFGRNAHNRVKKDPHSTTVIGIRGSEV	RVKKDPHSTTVIGIRGSEVVFTPMKELEEE	11	0	1194.64	tr|T5ABH8|T5ABH8_OPHSC	2;3	0.0011452	75.825	0	0	0	0	0	0	0	2131400	0	0	0	0	0	0	0	0
DPIQGPDVIR	YTMEGNYDLPVFFCRDPIQGPDVIRSQYRN	VFFCRDPIQGPDVIRSQYRNPSNFLLDHDA	10	0	1108.59	tr|T5A5N4|T5A5N4_OPHSC	2	6.61e-06	117.04	0	0	0	1544900	0	0	3058900	2181500	2367100	9864000	11919000	19190000	0	0	0	0
DPLNLTNK	FLSKRNCNGGVQFSRDPLNLTNKSSRKHAG	GGVQFSRDPLNLTNKSSRKHAGFVNEKALG	8	0	913.487	tr|T5AC90|T5AC90_OPHSC	1;2	0.0053652	121.05	0	0	0	2099000	21507000	0	0	38413000	0	0	23745000	0	0	0	0	35002000
DPPNFPFVVLGNK	LDSWRDEFLIQASPRDPPNFPFVVLGNKID	PRDPPNFPFVVLGNKIDVEESKRVISNKRA	13	0	1442.76	tr|T5A7V0|T5A7V0_OPHSC	2	0.013789	36.693	0	0	0	0	0	0	152390	0	0	0	0	0	834240	0	0	685810
DPPTSNTVK	KKGQVAILSFLDDTRDPPTSNTVKALKNWY	FLDDTRDPPTSNTVKALKNWYVCKTYYTGY	9	0	957.477	tr|T5APH5|T5APH5_OPHSC	2	0.00045124	103.74	0	0	8645600	4675300	0	2299700	0	0	0	0	0	0	3836900	3611800	3852400	5256500
DPSFGLGQYHPAR	IHHADNQYQQHRHARDPSFGLGQYHPARIH	ARDPSFGLGQYHPARIHQPAPAGADPTGLL	13	0	1443.69	tr|T5A8S2|T5A8S2_OPHSC	3	0.0014262	45.257	0	0	0	0	0	0	0	1729000	0	0	0	0	0	0	0	0
DPTDAAQVPPSVLR	KTFSQSQDMSARASKDPTDAAQVPPSVLRQ	KDPTDAAQVPPSVLRQHVGGIAVHHNDPNH	14	0	1464.76	tr|T5A8Y9|T5A8Y9_OPHSC	2	0.015806	32.606	0	408400	0	423830	0	0	0	0	0	0	0	0	0	0	0	0
DPTQGYGK	QAAGVDAMKRAGENRDPTQGYGKVEELAGK	KRAGENRDPTQGYGKVEELAGKVVGCEGME	8	0	864.398	tr|T5A7F7|T5A7F7_OPHSC	2	0.011025	84.244	0	999710	0	0	0	275690	2543300	0	0	0	0	0	0	1863400	1876700	2272100
DPVFVPGVWGPYR	AAVAGTSTCHLAMSKDPVFVPGVWGPYRDV	SKDPVFVPGVWGPYRDVLLPDYWLAEGGQS	13	0	1487.76	tr|T5A6X4|T5A6X4_OPHSC	2	0.011806	38.303	0	0	0	0	280870	0	19918	0	0	0	384760	326250	183750	207320	0	398920
DQCNQLDTLLYQIK	VLRPPIQKAVEKAIKDQCNQLDTLLYQIKQ	KDQCNQLDTLLYQIKQDADRAAKEGQTDVE	14	0	1750.86	tr|T5AED7|T5AED7_OPHSC	2	1.73e-28	138.25	0	1888900	3798500	5773000	2011200	581480	805510	1652500	1236400	1077100	1545100	1819100	643850	2023100	1604500	2544500
DQDVYMPISGLR	LVKRTLGLLFGDEVRDQDVYMPISGLRSHP	EVRDQDVYMPISGLRSHPGGIETMFDWMTS	12	0	1392.67	tr|T5AMT5|T5AMT5_OPHSC	2	2.19e-13	112.75	85691	0	0	0	0	914190	0	6578700	0	0	0	0	0	0	140430	0
DQEGQDVLLFIDNIFR	ARVALTGLTVAEYFRDQEGQDVLLFIDNIF	QEGQDVLLFIDNIFRFTQAGSEVSALLGRI	16	0	1920.96	tr|T5ADZ3|T5ADZ3_OPHSC	2	6.26e-115	184.1	0	0	0	206150	96630	0	0	124680	2327200	0	222300	609600	0	0	0	0
DQELAGCSAR	FGDGHKSYDKNTDGKDQELAGCSARGIRHA	NTDGKDQELAGCSARGIRHATVPTKLRLTY	10	0	1105.48	tr|T5AL98|T5AL98_OPHSC	2	0.0078968	67.897	0	0	0	0	0	0	0	0	0	0	0	0	0	329330	0	405670
DQESGDASLKPVQPETQPAVPR	KDRASRLEPEKKRHRDQESGDASLKPVQPE	SLKPVQPETQPAVPRDEGQGKPHGKSPDTS	22	1	2348.16	tr|T5AEK0|T5AEK0_OPHSC	3	0.00029371	27.72	0	0	1047500	622950	1074600	881640	1267600	0	0	0	0	0	0	536850	0	752280
DQEVLLSR	QAHFSRMQLPIDLAKDQEVLLSRVLSLLSA	LPIDLAKDQEVLLSRVLSLLSAVIDILSSD	8	0	958.508	tr|T5AM57|T5AM57_OPHSC	2	0.0099121	81.548	0	0	0	0	0	0	0	0	0	0	0	0	0	0	1430900	0
DQGASFPK	KDAIKPVDEGHLGHKDQGASFPKNLIQSKE	EGHLGHKDQGASFPKNLIQSKEFFFFGSDA	8	0	848.403	tr|T5AKU5|T5AKU5_OPHSC	2	0.010783	79.469	43949000	55830000	24604000	18904000	19625000	30175000	31627000	0	0	3898600	8443000	3366800	15488000	16560000	17230000	24566000
DQGGTIGHEYTLIK	DATPEQLQAAKKQARDQGGTIGHEYTLIKG	RDQGGTIGHEYTLIKGFSVSFPEGSVHTLD	14	0	1530.77	tr|T5AAF2|T5AAF2_OPHSC	2;3	3.25e-28	116.54	0	12937000	0	21195000	8570200	34902000	0	45606000	7288500	0	22509000	11063000	12324000	463930	0	2381000
DQGIQFFSSK	KGVVEPTFVDSPLYKDQGIQFFSSKVELGP	SPLYKDQGIQFFSSKVELGPNGVEKILPLG	10	0	1155.56	tr|T5AEM1|T5AEM1_OPHSC	2	0.0091391	66.299	0	0	0	2574100	0	4440600	0	0	0	0	0	0	0	0	0	0
DQGLDVAMMADSTSR	EASIYTGITVAEYFRDQGLDVAMMADSTSR	DQGLDVAMMADSTSRWAEALREISGRLGEM	15	0	1595.69	tr|T5AQL2|T5AQL2_OPHSC	2	2.39e-05	73.848	0	0	0	0	0	0	0	419210	0	0	0	0	0	0	0	0
DQGLVMAGHR	EVSGSSPRDVAKQLKDQGLVMAGHRDQSMY	AKQLKDQGLVMAGHRDQSMYKELKRIIPTA	10	0	1082.53	tr|T5AAM8|T5AAM8_OPHSC	2	4.58e-05	94.302	0	0	0	0	0	726320	0	0	0	0	0	0	0	1160800	0	0
DQHSAYLR	VNNDRCWDPIVKYIKDQHSAYLRKELTAQR	PIVKYIKDQHSAYLRKELTAQRERYIQDTR	8	0	988.473	tr|T5ANL6|T5ANL6_OPHSC	2	0.0039093	108.92	520520	0	0	204230	0	0	0	0	112340	613990	0	755870	0	776390	0	1464400
DQIDAPTVDLYTK	QRRQKDLEAAVQVLKDQIDAPTVDLYTKAA	LKDQIDAPTVDLYTKAALVAEWALLLWKFK	13	0	1477.73	tr|T4ZZU2|T4ZZU2_OPHSC	2	0.020682	33.229	0	0	0	0	0	0	510730	1064100	0	0	0	0	766130	0	0	0
DQITGDLR	GVADITKYLKETATKDQITGDLRNSPNLVG	LKETATKDQITGDLRNSPNLVGNNNVQDSR	8	0	916.461	tr|T5AHG4|T5AHG4_OPHSC	2	0.0077917	94.874	12357000	0	0	4182100	44326000	31031000	46669000	0	40711000	7019000	67065000	111130000	0	80167000	86975000	86913000
DQLTNQNVAVK	QPVGMGAFGLVCSARDQLTNQNVAVKKIMK	CSARDQLTNQNVAVKKIMKPFSTPVLAKRT	11	0	1228.64	tr|T5AIB8|T5AIB8_OPHSC	2	0.0032973	64.04	0	0	0	0	0	0	0	0	0	0	0	0	2345100	0	0	0
DQNAQGGTGTEQKDDYVDK	MDFVKKAVQGSGEKKDQNAQGGTGTEQKDD	QGGTGTEQKDDYVDKAFGMASKRSGHNIDR	19	1	2067.9	tr|T5ABC4|T5ABC4_OPHSC	2;3	7.92e-116	170.74	0	0	741750	61762000	0	0	0	0	0	0	0	0	37861000	40692000	39773000	53697000
DQNQDLVPSNK	FFNGGVEKVFPLETRDQNQDLVPSNKSVAT	LETRDQNQDLVPSNKSVATYDKAPEMSADG	11	0	1256.6	tr|T4ZZU7|T4ZZU7_OPHSC	2	0.00048471	80.755	0	0	0	1042100	0	0	0	0	1548800	4072700	0	0	0	388080	0	0
DQPENIVDR	MFRGETVGVYWNNERDQPENIVDRQQWTET	YWNNERDQPENIVDRQQWTETFLQWSPLGT	9	0	1084.51	tr|T5A8V0|T5A8V0_OPHSC	2	0.00034035	99.802	0	0	5538600	2638200	0	0	0	0	2951500	3078700	5191600	9661100	7702600	7839200	8420000	9344000
DQQQYGGGHQGGAYGQAQPQYSQGGPGQNQQTGPGQPGGPDGER	GYGYDGRSHSPQPPRDQQQYGGGHQGGAYG	QQTGPGQPGGPDGERGLGATLVGGGAAGWA	44	0	4423.92	tr|T5AE07|T5AE07_OPHSC	4	2.1e-104	80.125	0	0	0	4807000	1427800	1595200	3824300	0	0	0	0	0	829740	1693600	1857400	1481800
DQQVGVVIPHGR	ALIQTWKFGQGVSVRDQQVGVVIPHGRSDG	SVRDQQVGVVIPHGRSDGLIISVNLDGELN	12	0	1303.7	tr|T5AJV6|T5AJV6_OPHSC	2;3	0.00019417	76.827	1188800	0	0	1037400	1790900	5264800	1356100	8842400	0	1210100	0	936710	1372900	4310500	1127600	1230100
DQTRPAYTSEIR	LVHRDIDQIVEYLTRDQTRPAYTSEIRQIY	LTRDQTRPAYTSEIRQIYQKRKEWYDECSN	12	1	1435.71	tr|T5A311|T5A311_OPHSC	3	0.0039748	42.209	0	0	1441000	0	0	0	1523200	0	0	0	1385200	1531600	0	1597000	0	1574900
DREAAAAAAAR	FLDQEIKTETQADRRDREAAAAAAARAKAA	ADRRDREAAAAAAARAKAAKAKDDVVHKAR	11	1	1071.54	tr|T5AN86|T5AN86_OPHSC	2;3	1.51e-08	117.02	0	1759300	1184000	1143000	2062200	4685000	0	0	0	2538600	1950400	1123400	3314700	2900000	3023600	5185700
DREDILAR	LHPSNVVITKLKLDKDREDILARSKVGREL	TKLKLDKDREDILARSKVGRELRAKNKVTA	8	1	986.515	tr|T5A7B9|T5A7B9_OPHSC	2	0.013499	111.17	0	0	0	0	1331900	0	2267100	0	0	0	1165200	0	0	0	0	0
DRFVDALNATR	IKVGGSSEVEVSEKKDRFVDALNATRAAVE	SEKKDRFVDALNATRAAVEEGILPGGGTAL	11	1	1276.65	tr|T5AK78|T5AK78_OPHSC	2	0.0044101	76.465	0	0	0	0	0	0	0	506100	0	0	0	0	0	0	0	0
DRLPETPGIR	TTKTARKIILATGLRDRLPETPGIRENWGE	ATGLRDRLPETPGIRENWGEGIYWCPWCDG	10	1	1152.63	tr|T5AE75|T5AE75_OPHSC	2;3	6.25e-07	134.68	11641000	0	15464000	73357000	45553000	29957000	34273000	35943000	58233000	97556000	88242000	61595000	19634000	19662000	22695000	19508000
DRPIAVQGK	INLSQSAVLGLHAIKDRPIAVQGKVEIRPM	GLHAIKDRPIAVQGKVEIRPMMYLALTYDH	9	1	982.556	tr|T5ALS1|T5ALS1_OPHSC	2	0.042428	71.692	0	0	0	0	0	0	0	0	0	0	0	0	0	0	469820	0
DRPSPLRPMVVQSNK	QDAISGLDVKAHDARDRPSPLRPMVVQSNK	DRPSPLRPMVVQSNKKRYADASDYRAAIGT	15	2	1722.92	tr|T5A5D4|T5A5D4_OPHSC	3	0.0041595	40.315	0	0	0	481860	0	0	2029500	1407400	0	0	0	0	0	0	0	0
DRTHSPNIDTNYALEGNPNIQGIEIK	PTGTAYVKWDVKGGRDRTHSPNIDTNYALE	YALEGNPNIQGIEIKSTVNVKVSCWSGSSP	26	1	2908.43	tr|T5AKX8|T5AKX8_OPHSC	3;4	3.14e-05	24.927	0	25174000	0	0	0	0	489040	0	0	0	0	0	0	0	0	0
DRVAYLGPCCEGAR	AAGLGGRVDVEFYTKDRVAYLGPCCEGARQ	KDRVAYLGPCCEGARQESAFGG________	14	1	1622.73	tr|T5AEN8|T5AEN8_OPHSC	3	0.024113	22.365	0	0	0	0	0	0	0	1293500	0	0	1447000	0	0	0	0	0
DRWEECR	MMMLLPESPRWLARKDRWEECRAVLALVHG	SPRWLARKDRWEECRAVLALVHGKGDPDHP	7	1	1049.43	tr|T5AFJ0|T5AFJ0_OPHSC	2	0.00052933	123.69	0	0	0	0	0	0	0	0	0	0	0	0	0	0	0	0
DRYWFGYVFR	ESTLSLSAINSGTPKDRYWFGYVFRGGPTT	SGTPKDRYWFGYVFRGGPTTQSDYVRVEGV	10	1	1407.67	tr|T5ADP6|T5ADP6_OPHSC	2	0.00024638	93.551	0	3073900	0	0	1019600	2584700	0	2021300	0	4548900	8672500	3569000	0	0	0	31464
DSACSGQVLIR	GGDVEAASTGGQTAKDSACSGQVLIRRVPP	QTAKDSACSGQVLIRRVPPKVEDVIETRIA	11	0	1204.59	tr|T5ABG4|T5ABG4_OPHSC	2	0.0029996	64.711	0	0	0	0	0	0	0	1755600	0	0	0	0	0	0	0	0
DSAQAAVIQR	VQASKFKGIRDLEERDSAQAAVIQRKEGLL	DLEERDSAQAAVIQRKEGLLWALNRPGGHV	10	0	1057.55	tr|T5AAX1|T5AAX1_OPHSC	2	1.55e-10	113.89	0	0	2799800	606790	1135500	1803900	1747800	0	0	914240	884750	728350	0	0	0	0
DSAQNAQEQSIHVESCR	MENLVKTAESCNTKKDSAQNAQEQSIHVES	AQNAQEQSIHVESCRTMDKKRQEVNGDLIA	17	0	1957.85	tr|T5AMK1|T5AMK1_OPHSC	3	0.0099893	20.65	0	0	0	0	0	0	0	0	1609400	0	0	0	0	0	0	0
DSAVNAVCYGAK	PLETLLTTYKRLVVKDSAVNAVCYGAKLML	VVKDSAVNAVCYGAKLMLPGLLRYETAVEH	12	0	1253.57	tr|T5ALH4|T5ALH4_OPHSC	2	2.28e-05	90.657	0	0	0	0	661900	1216900	727740	0	1476600	744130	0	993080	0	0	0	0
DSCPHIIVGTPGR	GGTPIKTDVEALRSKDSCPHIIVGTPGRLK	SKDSCPHIIVGTPGRLKALVRDKALRLGSV	13	0	1407.69	tr|T5AHV1|T5AHV1_OPHSC	3	0.0094991	26.942	0	0	0	0	0	0	0	862410	0	0	0	0	0	0	0	0
DSDPAHGNPWPR	RSEVPDLKESFEMGRDSDPAHGNPWPRDEG	MGRDSDPAHGNPWPRDEGKLEGFRADMVDF	12	0	1347.6	tr|T5A1V3|T5A1V3_OPHSC	2	0.002523	59.35	0	0	0	0	0	0	0	0	0	0	0	1151900	0	0	0	0
DSDVGLQEFASYDDPVQALTEECLR	TPFALLRRAGHFQYRDSDVGLQEFASYDDP	SYDDPVQALTEECLRVLKSISAANQSQVSS	25	0	2856.28	tr|T5A940|T5A940_OPHSC	3	1.1e-26	75.646	0	0	0	0	121010	262630	0	198350	0	0	0	0	580060	647070	851210	1000200
DSDYAPSEPK	VGSPEQCPSPLPLPKDSDYAPSEPKTSTTS	LPLPKDSDYAPSEPKTSTTSERAKLHKSNK	10	0	1107.47	tr|T5A940|T5A940_OPHSC	2	5.31e-06	98.033	0	0	0	2088900	0	315360	0	0	0	0	0	190240	4769400	5267800	4432400	4824000
DSDYGHLLDPDLPHGK	DSNPSGKLSYTVAKKDSDYGHLLDPDLPHG	SDYGHLLDPDLPHGKYRKFPQSDFSEGTYL	16	0	1777.83	tr|T5AE63|T5AE63_OPHSC	3	0.018899	17.917	0	0	0	0	0	0	0	0	0	0	0	0	2061500	0	0	0
DSFLVIGGDGR	SFIASILLSIPEGVKDSFLVIGGDGRYWNP	EGVKDSFLVIGGDGRYWNPEVIQLIAKIGA	11	0	1134.57	tr|T5AH27|T5AH27_OPHSC	2	0.034632	38.086	0	0	0	0	4570500	0	0	0	0	0	481250	878330	3277600	2991600	0	2664200
DSGCTMPWSR	DIDSFCLDANVRALRDSGCTMPWSRLLYNG	VRALRDSGCTMPWSRLLYNGMYFSPEREFL	10	0	1195.47	tr|T5A2U1|T5A2U1_OPHSC	2	0.0091613	66.27	0	0	0	0	0	0	0	2293400	0	0	0	0	0	0	0	0
DSGDKDVPIGSPIAILVEEGTDLSAFEK	DFEFQEEGVIAKILKDSGDKDVPIGSPIAI	AILVEEGTDLSAFEKYTLKDAGGDAKPAQP	28	1	2901.45	tr|T5ANT6|T5ANT6_OPHSC	3	1.76e-108	110.89	617050	3017900	0	3626400	427070	542720	1327400	1131000	2452400	1448700	371640	281510	1032200	945250	575280	571880
DSGDKTALR	AAVLDKAREYVKGAKDSGDKTALRFAATLL	YVKGAKDSGDKTALRFAATLLNKLVFSDAD	9	1	961.483	tr|T5AHB4|T5AHB4_OPHSC	2	0.0015037	98.458	0	8466200	2264800	895810	0	0	0	0	0	0	887080	0	0	0	0	0
DSGEALVSLLYGDSNPSGK	HPNVTAVIFAHLPGRDSGEALVSLLYGDSN	ALVSLLYGDSNPSGKLSYTVAKKDSDYGHL	19	0	1907.91	tr|T5AE63|T5AE63_OPHSC	2	3.11e-62	113.25	0	674430	743010	994480	716230	372160	0	503860	0	0	0	231180	2546500	1762900	2101300	1302600
DSGPDLIAGYTTK	EPRLELRSLPPMSRRDSGPDLIAGYTTKDD	RRDSGPDLIAGYTTKDDIGDDGDDTVHEPL	13	0	1336.65	tr|T5A9C7|T5A9C7_OPHSC	2	0.0060001	47.288	0	0	0	0	0	0	0	1054200	0	0	0	0	0	0	0	0
DSGSALSK	LQEALQLLPAVDRLRDSGSALSKELVARRA	PAVDRLRDSGSALSKELVARRAVVQATGQC	8	0	763.371	tr|T5AJ71|T5AJ71_OPHSC	2	0.0069514	98.523	0	0	0	0	0	0	0	0	473150	3223600	0	7137500	0	0	0	0
DSHGVAQVK	ARKGATPSQIGVILRDSHGVAQVKIVTGNK	IGVILRDSHGVAQVKIVTGNKILRILKSSG	9	0	939.477	tr|T5ACI7|T5ACI7_OPHSC	2	0.014416	68.383	0	0	0	0	0	0	0	0	0	0	763140	0	0	0	0	0
DSIGYGIGSAR	GKLVNFEQVVMELERDSIGYGIGSARSLGD	ELERDSIGYGIGSARSLGDPDGFMIQFQVE	11	0	1094.54	tr|T5A4B3|T5A4B3_OPHSC	3	0.043936	18.335	5122200	6180600	0	0	10058000	0	383720	0	0	0	0	0	0	0	0	0
DSITTEPYQPLQLDIGSPDVR	FGGLLRSEFRVPGLKDSITTEPYQPLQLDI	PYQPLQLDIGSPDVRNVLDALRGLTRPERL	21	0	2343.16	tr|T4ZWH9|T4ZWH9_OPHSC	3	0.0019426	21.2	89870	231940	0	0	0	103820	0	0	0	0	0	0	194330	266200	35985	0
DSKYEEPDVHLK	HVALFYGPDVWNRARDSKYEEPDVHLKLMR	RARDSKYEEPDVHLKLMRKYKEAPEWWFLA	12	1	1458.7	tr|T5ALD5|T5ALD5_OPHSC	2	4.52e-09	97.456	0	956750	0	0	0	730330	0	0	0	0	0	0	1511500	0	2264000	1510700
DSLEAEESSSRPTSR	AQLQQPAIHPYLERRDSLEAEESSSRPTSR	DSLEAEESSSRPTSRLGHNRAPSYQRPEFG	15	1	1649.75	tr|T5AF97|T5AF97_OPHSC	3	0.00010676	63.894	0	0	0	3435100	0	0	0	0	0	0	622190	0	0	0	2360900	1277700
DSLEPPGAQGR	GPAAADGKRYALTLKDSLEPPGAQGRDQAG	LTLKDSLEPPGAQGRDQAGISWEADFVADR	11	0	1125.54	tr|T5AKA3|T5AKA3_OPHSC	2	4.8e-06	91.069	4549400	0	0	0	1671100	1238800	3126900	0	0	0	0	0	2609700	1765300	0	3348000
DSLPASGAGVSDAR	QSPARHPSSAHRPARDSLPASGAGVSDARQ	RDSLPASGAGVSDARQAAAASGSARHVQAA	14	0	1301.62	tr|T5AGE6|T5AGE6_OPHSC	2	0.0054265	39.917	0	0	0	0	1136000	0	1318900	0	1938800	0	1009300	996590	0	0	0	0
DSLVAQVK	YAKGKEATMEAGETKDSLVAQVKANWYETD	MEAGETKDSLVAQVKANWYETDDNARQAWA	8	0	858.481	tr|T5ANJ3|T5ANJ3_OPHSC	1;2	0.00036139	113.5	0	0	24512000	17378000	362180	0	0	1195600	0	18858000	10891000	5973500	0	0	14860000	0
DSNASISTR	ATSGVSKEANKEVAKDSNASISTRASAAKD	NKEVAKDSNASISTRASAAKDALGDKAQET	9	0	949.446	tr|T5A7Q7|T5A7Q7_OPHSC	2	1.53e-98	199.29	0	106900000	87669000	0	29353000	35184000	43221000	0	4370200	0	0	5578200	50581000	53860000	18841000	88582000
DSNITWTILGHSER	PNGAFTGEISVSQLRDSNITWTILGHSERR	RDSNITWTILGHSERRTILKETDEVVASKS	14	0	1627.8	tr|T5AKX9|T5AKX9_OPHSC	2	1.01e-07	81.475	0	0	0	0	0	401720	0	0	0	0	1136400	1033100	0	0	0	0
DSPQPSNTDQEASTEVK	RASQYEGSASVDQGRDSPQPSNTDQEASTE	PQPSNTDQEASTEVKFKELLIKYKNVKRLY	17	0	1831.81	tr|T4ZWG5|T4ZWG5_OPHSC	2	7.75e-20	90.731	0	0	0	1066700	0	0	0	0	0	0	0	0	424200	615650	692510	606050
DSPVAVIDPDDVGSLAAHLLLEK	RKTGKLDTLWLMAAKDSPVAVIDPDDVGSL	PDDVGSLAAHLLLEKDVAVHNKAKYVLNGP	23	0	2373.24	tr|T5AP71|T5AP71_OPHSC	3	0.00013811	26.477	0	0	0	0	0	0	0	106210	0	0	0	0	0	0	0	0
DSQGLYSK	KTSRIQYVFFILTEKDSQGLYSKIKSLADC	FFILTEKDSQGLYSKIKSLADCTFGIHTSV	8	0	896.424	tr|T5AN58|T5AN58_OPHSC	2	0.026726	69.198	0	0	0	0	0	0	0	0	0	0	0	0	940380	0	0	0
DSSFDPNKETELFPIAGLAAAELNK	KPLLRIPTLAIHLDRDSSFDPNKETELFPI	ELFPIAGLAAAELNKGGPKDDEQATADKDD	25	1	2676.33	tr|T5AD06|T5AD06_OPHSC	3	2.72e-11	49.25	593630	625440	164940	634960	138030	256560	725980	1208200	151840	0	519880	547900	188310	276060	205690	270510
DSSSYSVVPR	______________________________	MGDPRDSSSYSVVPRIRYNTVGGVNGPLVI	10	0	1095.52	tr|T5AAY0|T5AAY0_OPHSC	2	7.87e-06	101.54	0	0	0	0	0	0	0	2470700	6954600	0	2478900	4098700	1910200	4459400	5169400	4615600
DSTILVFNLPHQFIGNVCNQVR	PSNIVANPSLVDAVRDSTILVFNLPHQFIG	NLPHQFIGNVCNQVRGHILPYARGISCIKG	22	0	2570.31	tr|T5A5Q7|T5A5Q7_OPHSC	3	0.0001123	29.444	0	0	0	0	0	0	0	0	0	313470	868620	0	0	0	0	0
DSTTLLR	GTLLITNGQFRKILKDSTTLLRDMAGDAAT	GQFRKILKDSTTLLRDMAGDAATNAASRVR	7	0	804.434	tr|T5AED7|T5AED7_OPHSC	2	0.039672	100.07	51619000	0	0	0	11194000	0	8948700	0	0	0	0	0	0	0	0	0
DSVQNNDNYDAVGLAGR	VNDLLIEEEDYKTLRDSVQNNDNYDAVGLA	VQNNDNYDAVGLAGRLEKHDLIFFRQIAAN	17	0	1806.81	tr|T5AFP4|T5AFP4_OPHSC	2	0.0019047	48.004	0	0	0	0	0	846970	0	0	0	0	0	0	0	0	0	0
DSVVSGFQWASR	LIDQTKAVQYLNEIKDSVVSGFQWASREGP	EIKDSVVSGFQWASREGPVAEEPMRSIRFN	12	0	1337.64	tr|T5AI66|T5AI66_OPHSC	2	0.00012126	86.898	0	0	2307300	1351400	0	8607800	1963000	4746600	2822800	2923500	2084200	2545200	2945200	3028000	2499200	3648100
DSWASSVKPGGK	AARFEKAGFALIRERDSWASSVKPGGKYYL	RERDSWASSVKPGGKYYLTRNGSSIVAFAV	12	1	1217.6	tr|T5AD06|T5AD06_OPHSC	2;3	0.00024961	75.509	0	717390	623220	1172700	0	1341800	0	5511200	0	0	3622400	6115200	2029900	2255200	1895400	8984100
DSWMPIIEFLDDQHESYMLQEQQPR	TVIDTPGFGDYVNNRDSWMPIIEFLDDQHE	DDQHESYMLQEQQPRRQDKIDLRVHACLYF	25	0	3134.41	tr|T5A5Z0|T5A5Z0_OPHSC	3;4	4.34e-19	67.614	0	0	0	0	0	0	0	1214000	0	0	0	0	0	0	0	0
DSYADGWGVMVSHR	VNQIGTLTESIQAAKDSYADGWGVMVSHRS	KDSYADGWGVMVSHRSGETEDVTIADIVVG	14	0	1578.69	tr|T5A6Y5|T5A6Y5_OPHSC	2	1.34e-10	91.855	0	0	0	0	0	0	0	1432400	0	0	533360	0	0	0	0	0
DSYESCMSACDLMPECR	CNMRFGTAYLKIDRRDSYESCMSACDLMPE	YESCMSACDLMPECRSVEYEPRTKKCYYGT	17	0	2109.76	tr|T5AAZ9|T5AAZ9_OPHSC	2;3	8.81e-55	146.5	0	0	0	0	0	0	0	14764000	0	0	0	0	0	0	0	0
DSYGFANQAAK	TVENQVETNFNSWTRDSYGFANQAAKENWQ	SWTRDSYGFANQAAKENWQLINKQVDVQAN	11	0	1170.53	tr|T5AM05|T5AM05_OPHSC	2	5.1e-09	104.44	0	0	18637000	40306000	10856000	27193000	16959000	13109000	10101000	8686300	19138000	17771000	37675000	37299000	38640000	36946000
DSYISQSITDR	TITLDDSGTQQSSSRDSYISQSITDRQGVE	SSSRDSYISQSITDRQGVEYTLVGLGMRTV	11	0	1283.6	tr|T5AR56|T5AR56_OPHSC	2	0.0002667	89.08	0	0	0	1208100	1738000	0	0	2130000	739510	0	0	951140	2094000	2041700	2071100	1341900
DSYNPTNKPQACPDSK	LQEQVTSARPKGVERDSYNPTNKPQACPDS	SYNPTNKPQACPDSKSESWKANSALPPTPD	16	1	1820.8	tr|T5AIM3|T5AIM3_OPHSC	2;3	1.11e-38	138.45	25477000	39830000	37792000	21424000	8416200	7366400	10312000	0	14741000	20692000	10116000	8671400	24335000	27309000	28466000	27010000
DSYVGDEAQSK	GRPRHHGIMIGMGQKDSYVGDEAQSKRGIL	MGQKDSYVGDEAQSKRGILTLRYPIEHGVV	11	0	1197.52	tr|T5AHR3|T5AHR3_OPHSC	2	6.81e-11	133.32	0	0	0	0	0	0	126720	0	0	0	0	0	1873200	2394600	2355700	3467400
DTAADLVAAR	FPTIYGLVAPRILVRDTAADLVAARNIQDM	RILVRDTAADLVAARNIQDMIKVDVVSRPG	10	0	1001.51	tr|T5ABC1|T5ABC1_OPHSC	1;2	4.71e-08	136.27	137650000	5131700	81853000	187840000	211090000	221100000	220980000	10226000	503400000	456790000	491990000	678190000	116300000	104500000	121870000	127920000
DTAEEVVGALGELAGAVR	LVRPSKSIDFHAGAKDTAEEVVGALGELAG	EEVVGALGELAGAVRAEGLREVIMAGSQRA	18	0	1755.9	tr|T4ZWH4|T4ZWH4_OPHSC	2	7.59e-24	81.494	0	0	0	0	0	0	0	0	0	0	0	0	0	0	0	0
DTAFADGLFICGQR	MKAISAIVRGEVKAKDTAFADGLFICGQRY	KDTAFADGLFICGQRYVMARAEDRSIYARS	14	0	1569.72	tr|T5AHU0|T5AHU0_OPHSC	2	1.03e-07	81.338	0	218050	0	0	605990	539430	292690	807570	934240	0	485050	0	0	219690	0	0
DTALSEPLVDTVDIK	GFWDNVYGFDYTPLKDTALSEPLVDTVDIK	DTALSEPLVDTVDIKTVVTDPTPVLTLDLY	15	0	1614.84	tr|T5AHQ7|T5AHQ7_OPHSC	2	0.0063876	33.886	0	1010500	0	0	0	0	0	0	0	0	0	0	1119700	0	0	558350
DTALTLADVSR	LFLADLSTIGREVFRDTALTLADVSRKAGD	EVFRDTALTLADVSRKAGDQLKPSDEATET	11	0	1160.6	tr|T5A6Y1|T5A6Y1_OPHSC	2	1.95e-09	119.68	0	3721300	0	2666400	3907200	0	0	0	0	0	0	0	5095700	4353400	3517300	0
DTASSTPGEVSEK	QDGKQTAADMCTQARDTASSTPGEVSEKLP	ARDTASSTPGEVSEKLPDKGTNVMNEFSE_	13	0	1306.59	tr|T5ADP3|T5ADP3_OPHSC	2	2.12e-06	90.685	0	0	0	0	0	0	0	0	0	0	0	0	0	962700	721390	0
DTDPKDENITVVGGHSGVTIVPLFSQSK	TLDVVRASRFVSEIKDTDPKDENITVVGGH	GHSGVTIVPLFSQSKHPELSSNAELVKRVQ	28	1	2939.49	tr|T5AEM1|T5AEM1_OPHSC	3	0.0043654	16.276	0	0	0	0	398300	0	297810	0	0	0	0	0	361780	306350	370780	0
DTETSSGTPFWSGPK	EFSNKIQQLLHNFPKDTETSSGTPFWSGPK	DTETSSGTPFWSGPKRAPDALKFDPNNATH	15	0	1595.71	tr|T5ABX0|T5ABX0_OPHSC	2	6.55e-12	84.658	0	0	0	0	1176500	0	0	709870	0	0	0	0	0	0	0	0
DTFSTDPFLQAVITGLK	PTPREDMRAMMRHYRDTFSTDPFLQAVITG	FSTDPFLQAVITGLKTGLFYCPRDLHCYGA	17	0	1851.96	tr|T5AIG0|T5AIG0_OPHSC	2	2.44e-42	107.09	649250	108280	0	36009	0	0	0	0	0	324170	686880	657810	0	0	0	0
DTGAEYVIESTGVFTTTDK	VKFYTERDPAAIPWKDTGAEYVIESTGVFT	EYVIESTGVFTTTDKAKAHLQGGAKKVIIS	19	0	2032.95	tr|T5AFQ7|T5AFQ7_OPHSC	2;3	0	262.43	5294300	12267000	0	12517000	10159000	6476600	11719000	9525600	3175100	2287600	2914500	7238500	15071000	12415000	15585000	10254000
DTGIGMTK	IDIIPDKENKTLTIRDTGIGMTKADLVNNL	NKTLTIRDTGIGMTKADLVNNLGTIARSGT	8	0	821.395	tr|T5AEC8|T5AEC8_OPHSC	2	0.010744	89.142	0	0	0	0	858250	0	0	4723900	129080	1395200	836280	0	0	0	0	0
DTIYVGGQFK	GLEGEVNAVYCDQERDTIYVGGQFKGANST	CDQERDTIYVGGQFKGANSTNALAWSGEKR	10	0	1126.57	tr|T5ACJ1|T5ACJ1_OPHSC	2	0.0085692	67.032	0	0	0	1935700	2516300	0	0	4859800	0	0	0	0	2017300	0	0	0
DTKFPCPER	YSTDPFLQGLISGFRDTKFPCPERLKCQDT	LISGFRDTKFPCPERLKCQDTTPNLGTIYT	9	1	1148.53	tr|T5A5D2|T5A5D2_OPHSC	2;3	0.0014677	110.87	0	0	360910	0	0	0	0	0	8065400	0	15297000	18645000	0	0	0	0
DTNTFASACLDR	EGHSHYVMGLAINPKDTNTFASACLDRTVK	NPKDTNTFASACLDRTVKIWSLGSATANFT	12	0	1369.59	tr|T4ZZP9|T4ZZP9_OPHSC	2	0.012221	42.743	0	2111500	0	2880500	0	1711600	1418800	0	0	0	0	0	1877200	1016000	1304900	0
DTPVGLGPSR	HQAVASSGLPRDIEKDTPVGLGPSRDHPPR	RDIEKDTPVGLGPSRDHPPRDAERQTSVGH	10	0	997.519	tr|T5A6S1|T5A6S1_OPHSC	2	0.037885	46.462	0	0	0	1219100	716550	0	0	0	0	0	0	0	1019800	547120	0	511100
DTPVSLWGQETK	QQLLVETVAQLTKKRDTPVSLWGQETKVWS	KKRDTPVSLWGQETKVWSELPMLGPCMRDA	12	0	1359.67	tr|T5AQI6|T5AQI6_OPHSC	2	0.00039953	73.841	0	0	0	0	0	2891100	0	0	0	0	1536700	0	0	1274500	0	0
DTQVPIPR	QPVLSSSQSLPPAKKDTQVPIPRQTAVPIP	SLPPAKKDTQVPIPRQTAVPIPPVPSSSQL	8	0	924.503	tr|T5AAN6|T5AAN6_OPHSC	2	0.0067729	97.071	0	0	0	0	0	1538200	0	1385300	0	0	0	0	0	0	0	0
DTSCPIYPGDQLVVPCTEPK	GITLPELYRLNPGIKDTSCPIYPGDQLVVP	IYPGDQLVVPCTEPKRLVVPRLDGVCTETY	20	0	2275.05	tr|T5ANK0|T5ANK0_OPHSC	2;3	0.0010282	37.55	0	542150	273470	419320	147470	0	0	380050	0	2713100	0	314280	0	0	0	0
DTSFVVEDGPLK	SAITSVPADGGDIGKDTSFVVEDGPLKGKT	IGKDTSFVVEDGPLKGKTIKLVFGDYADQM	12	0	1305.65	tr|T5AGR2|T5AGR2_OPHSC	2	0.0082328	46.819	0	0	0	0	0	0	0	0	0	0	0	0	1645900	0	0	0
DTSMSSYMSSK	WAANMERIMKAQALRDTSMSSYMSSKKTFE	QALRDTSMSSYMSSKKTFEISPKSPIVQEL	11	0	1222.48	tr|T5AEC8|T5AEC8_OPHSC	2	0.0023948	67.726	0	0	0	0	0	474760	0	15757000	0	521810	0	0	0	0	0	0
DTSSKADEATEHEQTLSR	LPSVLRRLSVLPGARDTSSKADEATEHEQT	SKADEATEHEQTLSRSFLVSADMAHAVHPN	18	1	2003.9	tr|T5AD06|T5AD06_OPHSC	3	0.0079067	23.799	808960	1417200	0	0	0	0	0	0	0	0	0	0	0	0	0	0
DTTTELAYSVGGSSPQPDAAVTNLEDR	GRGGGFRGGRGGRPRDTTTELAYSVGGSSP	SSPQPDAAVTNLEDRLIKGQVSSADGLASQ	27	0	2793.29	tr|T5AN58|T5AN58_OPHSC	3	0.0018143	17.158	0	0	256680	494990	0	0	175720	155910	0	0	0	0	601460	429550	322070	214130
DTVNKYTEEK	ARIDMVQELLSKTDRDTVNKYTEEKVPLRV	SKTDRDTVNKYTEEKVPLRVGPTKEVQITG	10	1	1225.58	tr|T5A7D4|T5A7D4_OPHSC	2	3.39e-05	111.95	919410	0	0	1283300	0	0	0	0	0	424920	0	0	0	0	0	0
DTVNKYTEEKVPLR	ARIDMVQELLSKTDRDTVNKYTEEKVPLRV	RDTVNKYTEEKVPLRVGPTKEVQITGMGYT	14	2	1690.89	tr|T5A7D4|T5A7D4_OPHSC	3	0.024637	25.647	0	0	0	0	0	0	3615400	0	0	0	0	0	0	0	0	0
DTVPVLDLLPLGYSK	VPIEIRDAYMSGSKKDTVPVLDLLPLGYSK	DTVPVLDLLPLGYSKVLGKGRLPEVPLVVR	15	0	1628.9	tr|T5A0X8|T5A0X8_OPHSC	2	3.69e-12	85.522	8792600	1160900	0	1737600	168850	269780	0	251080	0	536720	0	0	0	0	0	96633
DVAADVVLGSR	MSSEFQATLNSKGMKDVAADVVLGSRVTIR	KGMKDVAADVVLGSRVTIRHVNTQGGYLHS	11	0	1100.58	tr|T5AAJ8|T5AAJ8_OPHSC	2	0.0016592	72.643	0	0	0	0	0	0	0	0	0	0	0	0	2915700	2808700	2884300	2364900
DVALITDGR	MLKPSSAIMGAGLGKDVALITDGRFSGGSH	GAGLGKDVALITDGRFSGGSHGFIIGHVVP	9	0	958.508	tr|T5AK87|T5AK87_OPHSC	2	0.032686	60.436	0	0	0	0	0	0	0	1644900	0	0	0	0	1317700	0	672930	0
DVASGQPNPESWGR	EHIAVWFFPRSAIPRDVASGQPNPESWGRP	RDVASGQPNPESWGRPMARFAGGSGCDIDS	14	0	1498.68	tr|T5AI64|T5AI64_OPHSC	2	0.0060474	42.743	0	0	782910	755010	0	0	0	657780	0	0	0	0	0	0	0	0
DVAVFEPGCR	LVGGPGIVPGCNMGRDVAVFEPGCRHVGLD	CNMGRDVAVFEPGCRHVGLDIKGKDQANPT	10	0	1148.53	tr|T5A5Y2|T5A5Y2_OPHSC	2	0.00016525	90.657	1692300	0	0	0	869070	609520	7497700	2458600	6666500	9332900	2538700	3498400	2311200	0	1673100	0
DVAVGTLSTR	EAEEIGVEHLLRDIRDVAVGTLSTRVTNQL	LRDIRDVAVGTLSTRVTNQLQSLQGLHLRL	10	0	1017.55	tr|T5A0P7|T5A0P7_OPHSC	2	0.0067585	56.729	0	0	0	0	0	0	0	0	0	1431400	0	0	0	0	0	0
DVAVHSSAPAITSK	AEIQREEQVRKQKAKDVAVHSSAPAITSKS	KDVAVHSSAPAITSKSYANLAGKPNQLPVS	14	0	1381.72	tr|T5A2T4|T5A2T4_OPHSC	2	0.044374	25.938	0	0	0	639380	733920	0	1285600	0	0	0	0	526360	0	0	0	0
DVAWSPTVLQK	KQEREPLTGHSDWVRDVAWSPTVLQKSYIA	DWVRDVAWSPTVLQKSYIASASQDKTVRIW	11	0	1242.66	tr|T5ADT6|T5ADT6_OPHSC	2	0.014623	47.823	0	0	0	1487600	0	0	0	0	0	0	0	0	0	0	0	0
DVCHIDSSCDQPAVR	QDKLVRSGLHMSKLKDVCHIDSSCDQPAVR	DVCHIDSSCDQPAVRLFLQHNSGWFDISHP	15	0	1757.75	tr|T5AMK9|T5AMK9_OPHSC	2;3	1e-05	74.962	4108600	1353300	51438000	20635000	4333600	0	6056600	0	668790	5411300	7723900	12662000	4843900	8460600	2242500	7321600
DVDAAVAAAR	ATEEVITSVCEATEKDVDAAVAAARLTFET	EATEKDVDAAVAAARLTFETTWKQVTPQAR	10	0	957.488	tr|T5AQG8|T5AQG8_OPHSC	2	6.45e-06	105.14	6909100	6089300	4846600	2037400	9397400	9771400	11224000	0	15065000	6827800	8016000	14548000	10598000	8817000	8153600	10303000
DVDQQVFQHVFDALDGFTNAEHTTAEYDR	TEIPHYEHLDFLWARDVDQQVFQHVFDALD	DGFTNAEHTTAEYDRYRLVRNESLIGSGYS	29	0	3367.5	tr|T5ALP5|T5ALP5_OPHSC	4	2.87e-29	63.029	0	0	0	0	39235	0	0	207980	0	0	0	0	0	0	0	0
DVEKEWETGVFSLVPGVDEDIHTANER	ILTSQEFELMEKGLRDVEKEWETGVFSLVP	LVPGVDEDIHTANERRLSELIGKQVAGKLH	27	1	3070.45	tr|T5AC46|T5AC46_OPHSC	3;4	4.3e-17	52.97	99201	1350300	0	362830	0	1046900	0	1704100	0	0	0	443040	0	97595	679010	193010
DVEQAAFSPGSMVPGIEDSPDPLLQFR	FGKLVLNKNPENFHRDVEQAAFSPGSMVPG	VPGIEDSPDPLLQFRMFFYRDAQYHRIGVN	27	0	2901.39	tr|T5A5N4|T5A5N4_OPHSC	3	2.48e-05	23.223	0	0	0	57166	0	0	0	112470	0	0	0	0	0	0	0	0
DVEVAENVK	TGFGSEGQLGLGSERDVEVAENVKVKELKG	GLGSERDVEVAENVKVKELKGRAMTWAGAG	9	0	1001.5	tr|T5ACS4|T5ACS4_OPHSC	2	0.030985	51.066	0	0	0	0	0	0	0	0	0	0	0	0	0	0	0	0
DVGATLHFALSGK	KRESSRFWTIDSSDRDVGATLHFALSGKND	DRDVGATLHFALSGKNDSSNTAENTVLNDL	13	0	1314.69	tr|T5A562|T5A562_OPHSC	2	0.0096127	42.336	0	0	0	0	2253100	4067500	0	0	0	0	1156300	0	502530	0	0	941330
DVGGGQATTQQQSSGGK	ASDEDYMAFLDRANKDVGGGQATTQQQSSG	GGGQATTQQQSSGGKAVFKALDEGSQVPKA	17	0	1604.74	tr|T5A7F5|T5A7F5_OPHSC	2	5.5e-49	134.99	5465900	2047300	4569900	729850	609410	776060	2896000	0	0	0	0	0	0	673210	566770	635950
DVGPFMGSELCTAVETGYSLAYTFQVHGR	HGSASGSVLADEKERDVGPFMGSELCTAVE	ETGYSLAYTFQVHGRGEHADGAERTMFNAF	29	0	3191.47	tr|T5ANR4|T5ANR4_OPHSC	3	7.59e-87	96.338	0	0	0	0	0	130220	0	124350	0	0	0	0	0	0	0	0
DVGSDSINSGR	______________________________	AIIRDVGSDSINSGRRTYTLYIMYTPYYRT	11	0	1105.5	tr|T5AF51|T5AF51_OPHSC	2	0.0038373	62.823	0	0	0	0	415700	0	709170	0	0	0	0	0	0	0	0	0
DVGTSGSELIPTSADTFR	SGGSYDISCWAVLPRDVGTSGSELIPTSAD	TSGSELIPTSADTFRFSGTYSQPDISLAQV	18	0	1851.88	tr|T5AKX3|T5AKX3_OPHSC	2;3	7.62e-105	169.62	0	16134000	13642000	0	565310	0	0	0	341120	0	0	0	25005000	17046000	15645000	19744000
DVGYVLDPHSAVGVAAAER	VTDSQTIETMKKYYKDVGYVLDPHSAVGVA	VLDPHSAVGVAAAERSICRAGEQMPHISLS	19	0	1924.96	tr|T5AKL1|T5AKL1_OPHSC	3	0.0042671	22.435	0	0	378340	0	961170	0	0	812300	0	510040	0	0	0	0	0	933230
DVHGFATR	FSTVAGSRGSADTVRDVHGFATRFYTDQGN	GSADTVRDVHGFATRFYTDQGNFDIVGNNI	8	0	901.441	tr|T5AL96|T5AL96_OPHSC	2	0.0013306	127.12	14078000	5555800	9366700	13455000	6032600	7855000	3485700	5914900	2386600	2303200	6527900	3105100	25056000	25241000	24819000	27207000
DVILDGTSASAPVFAAMIALVNDAR	ISAVGTQFLTVVSGRDVILDGTSASAPVFA	APVFAAMIALVNDARLRQGKPSLGWLNKRL	25	0	2516.29	tr|T5ABU4|T5ABU4_OPHSC	3	9.73e-53	88.222	0	0	899750	342910	266320	0	0	964270	0	253630	0	0	0	0	0	0
DVLAGDTVHYGHLAK	VTLRAGGLGSASAARDVLAGDTVHYGHLAK	DVLAGDTVHYGHLAKALLVSLERLTGAAAQ	15	0	1594.81	tr|T5AJC0|T5AJC0_OPHSC	3	0.021724	18.596	0	0	0	0	925380	0	0	0	0	0	0	0	0	0	0	0
DVLAQADEKDKER	PLVQKLHDDSLTQGRDVLAQADEKDKERWL	GRDVLAQADEKDKERWLAKDGTDWSGAFGK	13	2	1515.75	tr|T5A7W3|T5A7W3_OPHSC	3	2.19e-06	89.959	0	0	3449800	5348900	0	0	0	0	0	0	0	0	4593100	4916700	4514300	2968600
DVLIFGPDGFLEHAVSENVYAGPAMSR	DHFGGAQAIADKAGKDVLIFGPDGFLEHAV	HAVSENVYAGPAMSRRSIYMYGEALNKGPA	27	0	2890.4	tr|T5AHB4|T5AHB4_OPHSC	3;4	2.3e-120	113.4	2961600	919700	2093300	1019900	956900	1796800	0	20350000	0	605700	562930	232280	2658700	3172300	1315600	1666700
DVLLQAGPR	GVLTSENRDVWADARDVLLQAGPRNKAALE	VWADARDVLLQAGPRNKAALEAIESASFVV	9	0	967.545	tr|T5A775|T5A775_OPHSC	2	0.00048704	117.93	0	2906500	0	1081400	4439300	0	0	674090	6831600	0	2476500	0	0	1695300	2140800	2409800
DVLQHKDSDDATDAHVEDGVK	SGTGRTTFVNTLCGKDVLQHKDSDDATDAH	DSDDATDAHVEDGVKIKPVTVELELDEEGT	21	1	2293.05	tr|T5AI60|T5AI60_OPHSC	3	0.0011306	29.766	0	907870	0	0	0	0	0	0	0	0	1125700	1104800	0	1781500	1198400	1008700
DVLSHHEVLSR	VLRKWAPDGLAVEQRDVLSHHEVLSRLDGY	VEQRDVLSHHEVLSRLDGYDPDRGVKVVGH	11	0	1290.67	tr|T5A929|T5A929_OPHSC	3	0.0025006	48.44	0	0	0	196940	2689000	0	3290600	1212000	0	3805400	1987100	0	493070	0	0	0
DVPPSSQSGQSLIIEASK	APSDKLLKWVGQFFKDVPPSSQSGQSLIIE	PSSQSGQSLIIEASKYHGGEQRIEHAGGNS	18	0	1841.94	tr|T5AF82|T5AF82_OPHSC	2	0.001943	40.577	0	0	0	0	710720	0	722040	471190	0	0	0	0	412590	0	0	0
DVPVPSAPGPGQLLVR	VQMAKTGGVDVFEYKDVPVPSAPGPGQLLV	VPVPSAPGPGQLLVRNRFAGVNYRDTYFRT	16	0	1600.89	tr|T5AA62|T5AA62_OPHSC	2	2.13e-16	94.616	2476100	6557600	6884700	5134600	4760100	2632100	3003500	3624700	1537200	2689200	4662700	5369600	4564200	5220700	4226300	4408600
DVQDSTVLKPSSPAIPTHIQTENYIPPVLDDASEAITNEK	SPRVSSPAGSQIFERDVQDSTVLKPSSPAI	PPVLDDASEAITNEKLNPDAVEIVTHMSHQ	40	1	4332.16	tr|T5A9X7|T5A9X7_OPHSC	4	2.44e-70	69.154	0	0	191100	739790	0	0	1320200	0	0	0	0	0	583400	629010	816630	353860
DVSEQQIK	FAIGESKVIVSNLPKDVSEQQIKEYFVQAV	IVSNLPKDVSEQQIKEYFVQAVGPIKRIDL	8	0	945.477	tr|T5A8A5|T5A8A5_OPHSC	2	0.0087779	93.262	0	1062800	1529200	2014300	0	0	0	0	0	141150	0	722610	329560	886550	1190100	1114200
DVSNWDVVAQNWVVTK	APGQSIEFHAELTRRDVSNWDVVAQNWVVT	VSNWDVVAQNWVVTKQPKKVWVGSSSRKLP	16	0	1858.92	tr|T5AM05|T5AM05_OPHSC	2	3.83e-16	93.011	3346200	3008400	793730	2074000	786210	0	1686400	481410	422720	943920	0	1272900	477400	423190	697590	338920
DVSTGLVPVRDDLATVGPLDTWHIK	PAAAYAIFMRAMFNRDVSTGLVPVRDDLAT	DDLATVGPLDTWHIKSKPPSDVPAPRCYVL	25	1	2703.42	tr|T5AMK9|T5AMK9_OPHSC	3	2.83e-11	45.011	0	0	0	857070	324280	0	450660	0	0	950840	608580	0	0	0	0	0
DVSWSDLGAALVDFEAK	FFLKLFPGRKAEDLKDVSWSDLGAALVDFE	SWSDLGAALVDFEAKTPKPSARTFGGLVRQ	17	0	1821.88	tr|T5AC53|T5AC53_OPHSC	2;3	4.22e-43	111.39	3490400	2350100	6448700	2596500	3374100	4514500	1365900	1940900	829950	0	986830	0	7475900	7677700	6677800	8146700
DVTDNEVAQAVHVLQLFLSSPR	EMVNFEAAKAICDMRDVTDNEVAQAVHVLQ	AQAVHVLQLFLSSPRAVTKFAALRILHRFA	22	0	2437.26	tr|T5AQ41|T5AQ41_OPHSC	3	2.52e-67	103.95	0	0	0	0	0	0	0	392440	0	0	0	0	0	0	0	0
DVTGMLDDPSLIFTHPLAVSVINR	RSQCLMANLNQFANKDVTGMLDDPSLIFTH	SLIFTHPLAVSVINRNRLGSSTPRMPIFVY	24	0	2609.35	tr|T5A8G8|T5A8G8_OPHSC	3	4.38e-19	68.88	1015300	0	0	0	139340	0	0	954600	0	0	702140	0	0	0	0	60891
DVTITGPLDPLVDVDR	ADKQIHEPAKLGGPRDVTITGPLDPLVDVD	VTITGPLDPLVDVDRQIKTSVSWITGDTTD	16	0	1723.9	tr|T5AEP5|T5AEP5_OPHSC	2	0.0006465	49.5	0	0	0	0	0	0	0	201250	0	0	0	0	0	0	0	0
DVTQGSLR	DVTSGSIRVDGKDIRDVTQGSLRNVLGVVP	VDGKDIRDVTQGSLRNVLGVVPQDPLLFNA	8	0	874.451	tr|T5AA66|T5AA66_OPHSC	2	0.010595	89.55	0	0	0	445930	1988600	0	0	0	0	0	0	0	0	0	0	0
DVVGIAETGSGK	TAIQSQGWPMALTGRDVVGIAETGSGKTLT	TGRDVVGIAETGSGKTLTYCLPAIVHINAQ	12	0	1131.58	tr|T5AC04|T5AC04_OPHSC	2	1.58e-13	132.78	0	0	327860	3232200	3661800	3071800	6973800	0	6391900	7183600	2460800	4819900	1672400	1496300	1411300	2152400
DVVLSPEVFVDQADAK	EQRQKHPKNPSVGMKDVVLSPEVFVDQADA	VVLSPEVFVDQADAKSFKANEEVTLMGWGN	16	0	1730.87	tr|T5ACE4|T5ACE4_OPHSC	2	3.09e-08	77.305	382520	0	0	0	281270	0	918570	404860	0	0	242200	0	221930	0	0	268780
DVWEDAPSSVHYTAEVSTPERPEQIMR	EPADENHLRHHFPSRDVWEDAPSSVHYTAE	TAEVSTPERPEQIMRRPSTQHEDRPITPAQ	27	1	3128.45	tr|T5AF97|T5AF97_OPHSC	4	0.003089	17.216	0	0	0	0	0	0	0	1287100	0	0	0	0	0	0	0	0
DVYALLSLFFHQFPEYAK	SYGGGSVSDTVAAGKDVYALLSLFFHQFPE	ALLSLFFHQFPEYAKQDFHIAGESYGGHYL	18	0	2187.1	tr|T5AJU2|T5AJU2_OPHSC	3	7.01e-12	74.141	0	0	0	0	33892	177810	0	225470	0	0	0	0	0	0	0	0
DVYGVHVDLVR	TYFGDIVHNLDLLPKDVYGVHVDLVRNPEQ	LLPKDVYGVHVDLVRNPEQLQTVIGALGPK	11	0	1270.67	tr|T5ANC7|T5ANC7_OPHSC	2	3.74e-09	114.5	0	0	0	1893400	3567500	1637000	2595100	0	4299500	4005300	3067300	1473900	0	0	0	0
DWGEESQER	GNARKVVNCSCVVVKDWGEESQERSILLNY	SCVVVKDWGEESQERSILLNYFQTSQ____	9	0	1134.46	tr|T5ALA0|T5ALA0_OPHSC	2	0.028066	61.999	0	0	0	0	0	0	0	0	0	0	0	0	0	1277100	0	0
DWGGSCVPSQAK	SCIDNARVCCPSSQKDWGGSCVPSQAKTCS	SQKDWGGSCVPSQAKTCSGKLMNKPKICWI	12	0	1290.57	tr|T5AM46|T5AM46_OPHSC	2	5.03e-10	99.815	0	0	10414000	2768800	2484800	1895600	0	1904200	0	0	0	902510	10998000	10575000	8862500	5603100
DWIFDTWTESQLK	YETDDNARQAWASVKDWIFDTWTESQLKAF	VKDWIFDTWTESQLKAFCDKNDIPVPQPRH	13	0	1667.78	tr|T5ANJ3|T5ANJ3_OPHSC	2	1.56e-20	117.67	720550	455490	708230	1226000	335280	491960	0	537800	0	0	0	0	247550	351900	200990	386950
DWIRLVAEGNQFMIR	PADSFVARTSRQRYRDWIRLVAEGNQFMIR	DWIRLVAEGNQFMIRVWGGGIYEEQAFYDA	15	1	1846.95	tr|T5AJB2|T5AJB2_OPHSC	3	0.035081	19.075	0	0	0	0	0	0	0	0	0	0	0	0	0	707500	0	0
DWNDEEDGDWEAPQVPNPK	DEPTTVPDPESQKPKDWNDEEDGDWEAPQV	EEDGDWEAPQVPNPKCADVSGCGPWSKPLK	19	0	2239.93	tr|T5A5J7|T5A5J7_OPHSC	2;3	4.97e-09	69.451	482940	0	0	0	0	0	0	0	0	245610	0	0	1467400	1126900	1239800	875100
DWSAIQATEK	LRKIELDIDIGADAKDWSAIQATEKLKPVE	GADAKDWSAIQATEKLKPVEAELRRIEELT	10	0	1147.55	tr|T5AB67|T5AB67_OPHSC	2	0.032612	47.603	0	0	1900000	0	0	0	0	0	0	0	0	0	4191000	0	0	3257300
DYAADVVQYR	LLHRGKFNSSIKVMRDYAADVVQYRKEHPS	IKVMRDYAADVVQYRKEHPSDRQDLLWALM	10	0	1198.56	tr|T5AKK7|T5AKK7_OPHSC	2	0.00016525	90.657	0	6317900	2788000	0	0	0	2059100	2338700	1238000	0	4169200	0	1417500	0	0	1361900
DYACNWVGGER	LLDAGVKVHMMYGDRDYACNWVGGERASLA	YGDRDYACNWVGGERASLAVPYSRASEFAR	11	0	1325.55	tr|T5AMK9|T5AMK9_OPHSC	2	0.00089705	77.677	0	0	1510600	1598900	1299700	0	0	693140	0	0	0	1839600	1453600	1524100	1739000	1022000
DYDAIGVDTK	SGKITKLGRSYARSRDYDAIGVDTKFLQCP	YARSRDYDAIGVDTKFLQCPEGELQKRKEV	10	0	1095.51	tr|T5ABD0|T5ABD0_OPHSC	2	0.027106	48.794	0	0	0	0	0	0	0	0	0	0	0	0	0	1239000	0	0
DYENDDPALIANSR	GEYGYHIISTNSDTKDYENDDPALIANSRA	KDYENDDPALIANSRARFSDSVARQAGAQG	14	0	1591.71	tr|T5AHU3|T5AHU3_OPHSC	2	0.0012541	56.783	0	0	0	0	268120	0	0	0	1046200	0	1455300	1465700	0	0	464100	0
DYFGAHTFR	YRTKDLPANLLQAQRDYFGAHTFRIKPECA	LLQAQRDYFGAHTFRIKPECANSKYPEGQD	9	0	1112.5	tr|T5ARB6|T5ARB6_OPHSC	2	0.00048551	107.66	0	0	3561000	5690700	9168400	7362300	5118500	10406000	1876100	3012900	5903500	4375900	0	1931800	0	1403000
DYIHVVDLAK	VFGDDYASDDGTAIRDYIHVVDLAKGHLVA	GTAIRDYIHVVDLAKGHLVALNYLRNNKPG	10	0	1171.62	tr|T5A1K8|T5A1K8_OPHSC	2	0.023607	51.346	0	0	0	0	0	981340	0	0	0	0	0	0	0	0	0	0
DYIVGPGR	TERLYGVLDARLAERDYIVGPGRGRYTIAD	DARLAERDYIVGPGRGRYTIADIAMLGWVD	8	0	875.45	tr|T5AAG5|T5AAG5_OPHSC	2	0.046395	62.714	0	0	0	0	0	0	1926100	0	0	0	0	0	0	0	0	0
DYPSHTSHHTGSGLAMGAAAAGHGGSHASHGTHSATEANR	TTADKLDPRVDSSTRDYPSHTSHHTGSGLA	SHASHGTHSATEANRGLTDGPHSSNMANKM	40	0	3889.71	tr|T5A8Y9|T5A8Y9_OPHSC	4;5;6	0	209.48	0	0	0	0	42018000	17697000	0	373170000	0	0	0	0	2945600	1758700	1712800	1234300
DYQITQEPAAPK	VEAIARHVYLDVSKRDYQITQEPAAPKAVQ	SKRDYQITQEPAAPKAVQMAKTPEMGATAF	12	0	1359.67	tr|T5AL25|T5AL25_OPHSC	3	0.039581	17.666	0	0	0	0	0	0	0	0	0	0	0	0	0	0	549920	0
DYSQAIDVGTVK	TKMMVSRVYFGNWLRDYSQAIDVGTVKSVS	WLRDYSQAIDVGTVKSVSAEAIRLLLCILG	12	0	1294.64	tr|T5A9P7|T5A9P7_OPHSC	2	0.0011869	65.347	0	0	1438500	0	0	1207900	0	0	0	0	0	0	2606600	2365900	0	4057400
DYTPTAEER	NCKTVLYCDEAPFVRDYTPTAEERKIQECT	EAPFVRDYTPTAEERKIQECTSSCSERFTI	9	0	1080.47	tr|T5API6|T5API6_OPHSC	2	0.002353	79.906	0	0	0	0	0	0	0	0	0	0	0	641430	0	0	0	0
DYVDQLNQILHILGTPNEETLCR	ILAELLGGRPFFKGRDYVDQLNQILHILGT	ILHILGTPNEETLCRIGSPRAQEYVRNLPF	23	0	2740.35	tr|T5A650|T5A650_OPHSC	3	1.82e-35	85.248	478720	502290	0	578590	349500	424980	335010	332270	0	0	0	0	132340	0	0	39910
DYVLSCGALKPLLNLLGDSR	VWALGNIAGDSPHCRDYVLSCGALKPLLNL	CGALKPLLNLLGDSRKLSMLRNATWTLSNF	20	1	2203.17	tr|T5AEV6|T5AEV6_OPHSC	3	0.00031301	37.552	0	0	0	0	0	0	0	179730	0	0	0	0	0	0	0	0
DYYWYTDQR	EELLAAYDRQGIPAKDYYWYTDQRKYGTSP	QGIPAKDYYWYTDQRKYGTSPHGGYGMGLE	9	0	1308.54	tr|T5A5B2|T5A5B2_OPHSC	2	0.032232	60.59	0	0	0	0	864290	0	0	0	0	0	0	0	0	0	0	0
EAAAVLEALNR	QFPAVSLPASVQPAREAAAVLEALNRGVLG	QPAREAAAVLEALNRGVLGADYRAVSACFA	11	0	1155.62	tr|T5AHW7|T5AHW7_OPHSC	2	0.001011	76.827	0	0	0	0	7990500	1882200	0	4260900	2079300	90534	1240400	0	0	2551600	3512100	2720500
EAAIDESLIQEDSPYPEVR	LDNIDDALASGDAEKEAAIDESLIQEDSPY	DESLIQEDSPYPEVRSSVPPVDIELPVNTI	19	0	2160.02	tr|T5ALD5|T5ALD5_OPHSC	2;3	1.01e-52	111.12	0	0	0	0	0	1393400	0	0	0	0	0	0	1502100	361710	1856800	418360
EAALAAVEDPSK	DRRDGAWDKGKQSKREAALAAVEDPSKIKD	SKREAALAAVEDPSKIKDAVGSMMPHRKKG	12	0	1199.6	tr|T5A789|T5A789_OPHSC	2	0.010655	57.347	0	0	0	0	0	0	0	0	0	2376500	0	0	0	0	0	0
EAANGPLK	LEKSATYDQIKEAVKEAANGPLKGILAYSE	QIKEAVKEAANGPLKGILAYSEDALVSSDM	8	0	798.424	tr|T5AFQ7|T5AFQ7_OPHSC	2	0.010067	90.986	9541200	29338000	9839600	5399200	4697700	0	0	0	0	0	0	8404300	6145700	6486300	6376900	8829100
EAAVAVAGQTLPQDDEAAYQGEQGGK	EEELPDEEAAAHSAREAAVAVAGQTLPQDD	PQDDEAAYQGEQGGKRAVIQYDYEKAEDNE	26	0	2602.21	tr|T4ZXC3|T4ZXC3_OPHSC	3	1.82e-08	35.179	0	0	0	2162700	845990	734100	481590	0	0	0	0	281600	484330	917840	375720	0
EACWGATGR	QLVEGGRGVVMLDAREACWGATGRNGGHCQ	VMLDAREACWGATGRNGGHCQPGIWDSVPE	9	0	1006.43	tr|T5AM97|T5AM97_OPHSC	2	0.00012458	132.08	0	1772500	1787700	0	1532400	2841300	2064400	0	0	660300	0	0	5326100	4656900	3191000	5278100
EAEGCDSLQGFQITHSLGGGTGSGMGTLLISK	EGAELVDQVLDVVRREAEGCDSLQGFQITH	GGGTGSGMGTLLISKIREEFPDRMMATFSV	32	0	3207.52	tr|T5AHR1|T5AHR1_OPHSC	3	0.0023717	14.085	0	0	0	0	0	0	0	182120	0	0	0	0	0	0	0	0
EAEGVFSLYLEPR	EWQDWRAFCIVRKEREAEGVFSLYLEPRDR	EREAEGVFSLYLEPRDRRPLRRYLPGQYVS	13	0	1508.75	tr|T5AGV5|T5AGV5_OPHSC	2	0.0066918	46.606	0	0	0	0	0	404290	0	0	0	0	0	0	0	0	0	0
EAENKYDLDFKNPDSDK	KMNIAMDVASSEFYKEAENKYDLDFKNPDS	ENKYDLDFKNPDSDKSKWITYEELAAMYSD	17	2	2026.91	tr|T5A6Y5|T5A6Y5_OPHSC	3	0.037875	19.071	0	0	0	0	0	3386700	0	0	0	0	0	0	0	0	0	0
EAFDAVFEEVPPTFTAEER	DLLVSGQLPQDGPEREAFDAVFEEVPPTFT	AVFEEVPPTFTAEERQSWMKQLKDVCVSSD	19	0	2183.01	tr|T5AQ25|T5AQ25_OPHSC	2;3	4.27e-36	97.551	0	0	416270	0	0	134980	0	0	0	0	0	0	0	0	0	0
EAFGQFNIAFFQQAK	FQMVNISQTVQIRDREAFGQFNIAFFQQAK	EAFGQFNIAFFQQAKLRVRVQGKTRVQPEG	15	0	1744.86	tr|T4ZZS1|T4ZZS1_OPHSC	2	0.00011413	59.426	0	0	242500	351400	307210	0	0	0	0	0	0	0	24787	0	98313	252380
EAFQTSGPVWTK	FGVLDATTYIADMEKEAFQTSGPVWTKLYS	MEKEAFQTSGPVWTKLYSAKEAYGKALSPP	12	0	1349.66	tr|T5AQL2|T5AQL2_OPHSC	2	0.0045056	51.927	0	0	0	0	1130200	1683600	0	0	1385600	0	1069300	0	0	1366100	1214900	1749000
EAGAETVQIDEPVLVFDLPAK	EKLLPVYEQLLARLKEAGAETVQIDEPVLV	VQIDEPVLVFDLPAKTKAAFKPAYEKFAGL	21	0	2240.16	tr|T5ANC7|T5ANC7_OPHSC	3	0.0019426	21.2	0	198710	0	234690	0	0	506820	100280	0	0	0	0	381160	0	0	50763
EAGAQVAGLVQR	AQYFGFLQGAWFEGREAGAQVAGLVQRRCV	EGREAGAQVAGLVQRRCVQLADGPEQCGSR	12	0	1197.65	tr|T5AQY4|T5AQY4_OPHSC	2	0.01988	38.086	699680	524210	0	0	0	0	0	0	1880400	0	0	1638800	266860	0	0	0
EAGFPPGVFNLLSGFGK	EQTPLSALVFANFVKEAGFPPGVFNLLSGF	GFPPGVFNLLSGFGKVAGAAISSHMDIDKV	17	0	1735.89	tr|T5AQG8|T5AQG8_OPHSC	2	1.83e-50	120.55	0	1784000	0	842010	1488800	836680	504630	2068600	775000	93005	1842400	939870	0	267320	0	0
EAGITTRPVLVGPVSFLHLGK	LVDSPKALVEFKEAKEAGITTRPVLVGPVS	RPVLVGPVSFLHLGKADRDQSVDPIDLLEK	21	1	2190.25	tr|T5ANC7|T5ANC7_OPHSC	3	0.0012428	29.126	0	1230600	0	0	0	0	0	0	3067700	0	0	6117800	0	0	968420	1664700
EAGQGLLTALGSYAR	VYSTKGVLKEPNLAKEAGQGLLTALGSYAR	EAGQGLLTALGSYARGDLGGVASTIFGFAK	15	0	1505.78	tr|T5AK74|T5AK74_OPHSC	2	0.0013819	47.288	0	1061300	0	438400	0	315760	0	0	351280	0	740490	0	184010	475270	330830	433830
EAGSGDFDGAGR	DDDDMFAVNVDKQPKEAGSGDFDGAGRKKK	QPKEAGSGDFDGAGRKKKGVHFLDASEIQG	12	0	1137.47	tr|T5AK88|T5AK88_OPHSC	2	0.011659	50.108	0	0	0	331490	0	0	0	0	0	0	0	0	297460	601880	300730	0
EAINIDQAFEVIAR	CQSKGDIPYFETSAKEAINIDQAFEVIARN	KEAINIDQAFEVIARNALAQEESEEFSGEY	14	0	1587.83	tr|T5A7V0|T5A7V0_OPHSC	2	3.71e-28	128.01	0	977550	0	239380	188220	0	0	192110	0	0	0	0	705010	650360	1001600	483070
EAISQAYGETQR	NLSAQLEYPIGSPTREAISQAYGETQRLML	PTREAISQAYGETQRLMLISAMCVLSLAVV	12	0	1351.64	tr|T5AIS2|T5AIS2_OPHSC	2	0.0017565	63.283	0	3313200	0	783250	0	2135100	0	0	0	0	0	0	2360700	1111900	1239700	2412000
EALASGQFR	LLASHQKMVADVDMKEALASGQFRPLVRKE	ADVDMKEALASGQFRPLVRKEIEIHCANFG	9	0	977.493	tr|T5A853|T5A853_OPHSC	2	0.0016761	81.191	0	0	0	1162400	0	0	0	0	0	669160	0	0	0	0	0	0
EALLELKPR	VIGNVSTSKFRSGKREALLELKPRYPIFGG	FRSGKREALLELKPRYPIFGGWKYPFTIGW	9	1	1067.63	tr|T5AEM2|T5AEM2_OPHSC	2	0.0015092	98.523	0	0	0	0	0	0	0	0	0	1860800	0	1172000	0	0	0	0
EALTAHATCGPVVSMWR	RGGPPPGFDISSLSKEALTAHATCGPVVSM	LTAHATCGPVVSMWREVENKCDAEGMREKY	17	0	1884.9	tr|T5AQ59|T5AQ59_OPHSC	2;3	0.0028896	40.725	0	0	0	244060	1194500	3519200	0	15860000	0	0	0	0	0	0	0	0
EALTNMVNAAK	DPDCGLKTRQWKETKEALTNMVNAAKEFRA	KETKEALTNMVNAAKEFRAKYSK_______	11	0	1160.59	tr|T5ANC7|T5ANC7_OPHSC	2	0.0020402	70.256	0	0	0	0	0	0	0	4033200	0	0	0	0	0	0	0	0
EAMSPQEVTEALQLSK	KDSLLLVFANKQDLKEAMSPQEVTEALQLS	AMSPQEVTEALQLSKLKDKVWYVVPSCATT	16	0	1759.87	tr|T5A8H7|T5A8H7_OPHSC	2	0.011341	29.936	0	0	0	0	0	0	0	307710	0	0	0	0	0	0	0	0
EANENRPEIPGVDEAALLAFELIR	TRWGNALATTLLALKEANENRPEIPGVDEA	PGVDEAALLAFELIRFGLLGGKRGGDLPGM	24	1	2665.37	tr|T5ABZ5|T5ABZ5_OPHSC	3	2.27e-11	53.266	0	0	0	0	225330	0	0	0	0	0	0	0	0	0	0	0
EANTVGGGKPVVSFIAGISAPPGR	EIGGSAEEDAAEFLKEANTVGGGKPVVSFI	PVVSFIAGISAPPGRRMGHAGAIVSGGKGG	24	1	2280.22	tr|T5A666|T5A666_OPHSC	3	0.0018255	20.199	0	0	0	804940	425790	0	472940	0	0	971720	726530	0	696690	873760	1010400	596640
EAPEEVGAVIK	______________________________	VIEKEAPEEVGAVIKYNLSESAISDQTLAS	11	0	1140.6	tr|T5AK26|T5AK26_OPHSC	2	0.014257	48.283	0	0	0	0	0	0	0	0	7921000	0	1866800	4778300	0	0	0	0
EAPSLVGLVASIDKDLAQWPAVSWEQPSK	DVTHPTNMATGRDAREAPSLVGLVASIDKD	DLAQWPAVSWEQPSKQEMLSGQLVDAFKTR	29	1	3120.61	tr|T5AN58|T5AN58_OPHSC	3;4	1.72e-25	55.852	0	0	253480	1508700	763040	0	0	214140	0	54139	0	0	0	0	247560	315180
EAPSLVGLVASIDKDLAQWPAVSWEQPSKQEMLSGQLVDAFK	DVTHPTNMATGRDAREAPSLVGLVASIDKD	SKQEMLSGQLVDAFKTRLELWQRHNQGHFP	42	2	4567.33	tr|T5AN58|T5AN58_OPHSC	5	0.00030346	15.975	0	0	0	0	0	0	0	59939	0	0	0	0	0	0	0	0
EASQIFGGLSYSR	SLKAQSTVTFEFCAREASQIFGGLSYSRGG	AREASQIFGGLSYSRGGQGGKVERLYRDVR	13	0	1413.69	tr|T5AMY0|T5AMY0_OPHSC	2	0.0015739	64.297	0	0	0	2077100	3533100	4233800	85399	3455100	2098400	0	2126100	2330300	1388600	0	1351900	1804700
EASYVNIPVIALCDTDSPTEYVDLAIPTNNK	LIVVTDPRTDAQAIKEASYVNIPVIALCDT	SPTEYVDLAIPTNNKGRNAIGTIWWLLARE	31	0	3421.66	tr|T5AQ94|T5AQ94_OPHSC	3	7.97e-25	51.539	0	0	0	0	0	0	0	116970	0	0	0	0	0	0	0	0
EATSELQAK	SQKAIAQGQSWAKVREATSELQAKLRQLKF	SWAKVREATSELQAKLRQLKFELPTDGEET	9	0	975.487	tr|T5AQL2|T5AQL2_OPHSC	2	0.0055697	75.213	0	0	0	0	0	0	0	0	0	0	0	0	0	326100	424400	0
EAVAAIEHDANLDGGR	SQAVITTGVGGWLSKEAVAAIEHDANLDGG	AVAAIEHDANLDGGRRYTFEQLFDCDPQGD	16	0	1636.78	tr|T5APQ3|T5APQ3_OPHSC	2;3	0.0012478	42.338	5201500	2162900	0	0	2519300	1468900	0	0	0	0	2140200	1184600	4840600	840310	1587300	562530
EAVGAEVESYDSCNFDINR	ALGWISSWLNKPEVREAVGAEVESYDSCNF	AEVESYDSCNFDINRNFLFAGDWMKPYFRL	19	0	2173.92	tr|T5AJU2|T5AJU2_OPHSC	2;3	7.37e-69	145.6	243750	1864900	495300	0	1285800	1680400	2370400	0	0	0	0	0	1306000	282580	317570	1726300
EAVGGLIGNESLK	DRPKGSWNQTVGSAKEAVGGLIGNESLKIS	AKEAVGGLIGNESLKISGREQNVEGQQQEA	13	0	1285.69	tr|T5AJK4|T5AJK4_OPHSC	2	1.45e-05	85.958	0	12261000	28716000	31071000	9658900	6216000	6858800	9023200	0	5220800	0	236700	11579000	13405000	10942000	12526000
EAVLAGFPNPIPVVADR	______________________________	VLAGFPNPIPVVADRSEVQWDLAKAWDQEL	17	0	1763.96	tr|T5A849|T5A849_OPHSC	2	3.22e-15	83.617	0	0	0	0	0	883260	660630	439060	0	0	0	75120	0	0	0	0
EAVSHDFNETGTGASFGPAWSTHWFR	LHVWSAPGQDRPTFKEAVSHDFNETGTGAS	TGASFGPAWSTHWFRVHLTVPEAIKDEELV	26	0	2893.28	tr|T5AJ36|T5AJ36_OPHSC	3;4	2.09e-12	52.79	0	0	0	1564100	751910	538670	652380	0	512040	0	5600900	0	572640	501200	737720	1131100
EAYPGDVFYLHSR	AYRQMSLLLRRPPGREAYPGDVFYLHSRLL	GREAYPGDVFYLHSRLLERAAKLNDKHGGG	13	0	1552.73	tr|T5ANU3|T5ANU3_OPHSC	2;3	0.0031321	51.092	1053800	0	0	751050	938400	3838200	0	2399100	1532900	2848300	911430	6418700	0	0	0	3358200
EAYPGGSVYCASK	GGRGDIINVGSVAGREAYPGGSVYCASKAA	GREAYPGGSVYCASKAAMRSFTESLRKELV	13	0	1387.61	tr|T5APX4|T5APX4_OPHSC	2	0.0018734	59.542	0	0	0	0	525610	0	0	0	0	0	0	0	1066300	773510	981790	0
ECAEAWER	TGECKNRSYAMDIVRECAEAWERLITGKTQ	YAMDIVRECAEAWERLITGKTQPGGISIAN	8	0	1049.42	tr|T5A3Z6|T5A3Z6_OPHSC	2	0.0069239	98.299	0	1244900	0	8145100	0	0	0	0	0	0	0	5231900	3408100	4422500	0	4725100
ECAHDCGKDASYNDYDK	SKTCSCTDGKTWNGRECAHDCGKDASYNDY	AHDCGKDASYNDYDKQCVCRDQGKHFDDKS	17	1	2046.77	tr|T4ZZ45|T4ZZ45_OPHSC	3	0.0082397	32.191	0	0	0	921530	0	0	0	0	0	0	0	0	0	0	0	0
ECGMLCGGSTLEYCGASNR	CGEALDASSKETPQKECGMLCGGSTLEYCG	LCGGSTLEYCGASNRLSVYTKKAATPPPPP	19	0	2120.84	tr|T5ACE9|T5ACE9_OPHSC	2;3	1.34e-103	166.38	0	0	0	414250	4033600	8480100	6355200	46167000	0	0	0	0	5201800	3473700	4945100	5746000
ECHGSCIDKER	SCIDNAMMCCPSNLKECHGSCIDKERVCCP	SNLKECHGSCIDKERVCCPSSQKDCHGSCI	11	1	1389.58	tr|T5AM46|T5AM46_OPHSC	2;3	1.67e-08	91.584	700410	833490	4183300	829670	0	0	0	0	0	0	0	0	1160200	1133400	2794400	2798700
ECNFPSIAVHSGVSQDER	VKSTIRATELDKLLRECNFPSIAVHSGVSQ	FPSIAVHSGVSQDERIKRYKEFKEFKKRIC	18	0	2030.91	tr|T5AHV1|T5AHV1_OPHSC	3	0.00073262	44.391	0	0	0	1599800	2666900	2978300	2600300	1137100	507980	0	0	2135000	1804100	0	0	0
ECPICHQPR	EDLGDDREEHVVEIRECPICHQPRLNKRSD	HVVEIRECPICHQPRLNKRSDSDIITHIAT	9	0	1195.52	tr|T5AQ91|T5AQ91_OPHSC	3	0.020879	40.002	0	1409600	2194600	0	0	0	0	0	0	0	0	677520	0	0	0	2238900
ECYCGDPANVQTAGAK	CGDFGYMAAGMEYGKECYCGDPANVQTAGA	CYCGDPANVQTAGAKYVDDSECGIPCTGNA	16	0	1739.72	tr|T5A7H8|T5A7H8_OPHSC	2	4.52e-35	107.09	1616800	8340400	0	10456000	6969000	9811100	10109000	0	2151000	6794700	4488800	5879700	5858100	6716200	6417400	6010800
ECYCGEALDASSK	EFCKDSKYFGTEYGRECYCGEALDASSKET	GRECYCGEALDASSKETPQKECGMLCGGST	13	0	1488.59	tr|T5ACE9|T5ACE9_OPHSC	2;3	1.27e-19	112.15	281480000	295490000	175860000	337930000	144710000	256670000	548570000	0	46766000	93342000	46417000	64134000	338760000	376630000	361140000	373610000
ECYCGNSIQEGSVK	KFCDAFTYFATEYGRECYCGNSIQEGSVKA	RECYCGNSIQEGSVKAINQNDCSFPCAGDG	14	0	1629.68	tr|T5AML1|T5AML1_OPHSC	2	1.12e-27	113.22	0	1217100	0	2756700	1885900	1985500	7049600	0	0	1303200	0	899060	5152200	3603700	3285000	5366500
EDAANNYAR	PYRQLFHPELLISGKEDAANNYARGHYTIG	LLISGKEDAANNYARGHYTIGKEMVDSVID	9	0	1022.44	tr|T5AC57|T5AC57_OPHSC	2	0.0015084	92.187	0	0	0	0	0	0	0	0	120690	0	0	2801100	0	0	0	0
EDAATLDSLR	PNIPIILVGTKLDLREDAATLDSLRQKRME	KLDLREDAATLDSLRQKRMEPVSYEQALVC	10	0	1089.53	tr|T5ALS6|T5ALS6_OPHSC	2	0.04747	44.203	0	1333700	2269600	0	0	0	0	0	0	0	0	0	1223000	0	1350100	2680600
EDDGEYFTNNEGIPFPDAAHSK	DVIAKVSGASAGGKREDDGEYFTNNEGIPF	TNNEGIPFPDAAHSKNVGGLPLASDVFLFQ	22	0	2452.05	tr|T5A5N4|T5A5N4_OPHSC	3	2.73e-05	36.166	5104800	1437000	1625100	5327100	0	0	0	0	0	0	0	0	0	0	0	0
EDHPPVVAGK	QIRKNAAQRAATRPKEDHPPVVAGKAAEGE	ATRPKEDHPPVVAGKAAEGEEDASGEETIE	10	0	1047.53	tr|T5A940|T5A940_OPHSC	2;3	6.01e-06	109.86	0	0	2013200	613480	0	0	487900	0	0	588500	312100	0	1050300	2852200	1356200	1207700
EDKPLSVETMPGVICGR	DVSFDNIEKFHSAQKEDKPLSVETMPGVIC	KPLSVETMPGVICGRFSRPIERVGLYIPGG	17	1	1886.92	tr|T5AND7|T5AND7_OPHSC	2;3	0.0050827	54.143	0	0	0	0	0	0	0	3885500	0	0	0	0	0	0	0	0
EDLYQSFSR	INKVDRALLELQVSKEDLYQSFSRTIESVN	ELQVSKEDLYQSFSRTIESVNVSISTYFDK	9	0	1143.52	tr|T5AI66|T5AI66_OPHSC	2	0.0021965	80.165	0	0	0	1099300	2599800	5721700	3277600	5973900	0	0	0	0	0	0	0	0
EDNDIVHPVTLDLK	LHFIVEEKEHPLFQREDNDIVHPVTLDLKE	REDNDIVHPVTLDLKEALTGWKRTVTTIEG	14	0	1606.82	tr|T4ZZI7|T4ZZI7_OPHSC	2	0.011152	33.866	0	0	0	0	0	0	0	404830	0	0	0	0	0	0	0	0
EDNDSPLANGTAHECGISQQNGVSGAGGHEEANGSQTPPPPR	PTETSPSTFVFEDAREDNDSPLANGTAHEC	GHEEANGSQTPPPPRETSTSVIRRVVVDEQ	42	0	4238.85	tr|T5A743|T5A743_OPHSC	7	0.046523	1.0154	0	0	0	0	0	411670	0	0	0	0	0	0	0	0	0	0
EDRCDIIANDQGNR	GIDLGTTYSCVGIFREDRCDIIANDQGNRT	REDRCDIIANDQGNRTTPSFVAFTDTERLI	14	1	1674.74	tr|T5A2W7|T5A2W7_OPHSC	2;3	4.16e-87	179.35	0	2892000	31165000	26316000	19049000	23299000	50554000	0	21902000	37321000	17644000	23385000	31652000	34194000	30170000	34553000
EDVAAALDDGR	GSYLINTARGAIVVKEDVAAALDDGRLAGY	IVVKEDVAAALDDGRLAGYGGDVWFPQPAP	11	0	1130.52	tr|T5AKS6|T5AKS6_OPHSC	2	1.58e-05	91.867	9571900	2807900	0	9507500	0	331340	0	0	0	0	3378200	2944100	0	2944400	0	3182100
EDVIQEGTHLLIPWLQR	GGTRAIIFDRLSGVKEDVIQEGTHLLIPWL	VIQEGTHLLIPWLQRSVHFDVRTKPRNITT	17	0	2046.09	tr|T4ZY27|T4ZY27_OPHSC	3	0.020232	16.88	499300	0	0	0	0	0	0	94019	0	0	0	0	0	0	36388	0
EDVNVDQFAR	IPSNPDNEAQKAEIREDVNVDQFARVIRRS	KAEIREDVNVDQFARVIRRSWETIA_____	10	0	1191.55	tr|T5AHD5|T5AHD5_OPHSC	2	0.0056785	70.919	0	0	819440	0	0	0	0	0	0	0	0	0	1357500	1910700	1441600	1664100
EDVVENLSFDHMIQHAR	MESEFQYSNPHIHSREDVVENLSFDHMIQH	VVENLSFDHMIQHARMTLGLVYELGFHEFD	17	0	2038.95	tr|T5A9B0|T5A9B0_OPHSC	3	0.00021979	54.598	0	0	248590	0	874570	1195100	0	8992400	0	0	0	0	0	0	0	188050
EDWISHVK	GSWPPEASHHKLSTREDWISHVKEHVTTCY	HHKLSTREDWISHVKEHVTTCYHASGTCAM	8	0	1012.5	tr|T5AP38|T5AP38_OPHSC	2	0.010221	80.229	0	0	0	0	5302200	0	0	0	12058000	0	0	0	0	0	0	0
EDYVVDEALQYLR	NTPIDLSEPKNHAEREDYVVDEALQYLRAA	EREDYVVDEALQYLRAAKHPVILVDACAIR	13	0	1611.78	tr|T5A8Z6|T5A8Z6_OPHSC	2	0.0022891	53.683	0	0	0	0	513790	0	0	0	0	0	0	0	0	0	0	0
EEDGSYTQTQTEFGR	AFGRDEKEKQSSHRREEDGSYTQTQTEFGR	EEDGSYTQTQTEFGRHEGRFAQAEYSQTQH	15	0	1746.73	tr|T5A9P7|T5A9P7_OPHSC	2	6.67e-36	112.13	0	7208200	2953800	5067700	2340000	2764900	2933300	0	3475000	3196200	1065700	3652300	4924600	4700300	5608200	5674800
EEDPGVVSVK	ILDWFKAANKKEYTKEEDPGVVSVKNIFDY	KEYTKEEDPGVVSVKNIFDYYKKFGYKTIV	10	0	1057.53	tr|T5A5T7|T5A5T7_OPHSC	2	0.045782	44.753	0	685790	0	0	0	0	0	0	0	0	0	0	0	0	1943500	0
EEEEKEYESLAK	KDFELEETEDEKKAREEEEKEYESLAKSLK	KAREEEEKEYESLAKSLKNVLGDKVEKVVV	12	1	1482.67	tr|T5AEC8|T5AEC8_OPHSC	2	0.0026758	71.349	0	0	0	0	0	0	0	0	0	0	0	0	1380500	1881600	0	1958900
EEGATVEIGGER	QLQYDRIMGYIKSGKEEGATVEIGGERHGD	SGKEEGATVEIGGERHGDKGYFIQPTIFSN	12	0	1245.58	tr|T5AQG8|T5AQG8_OPHSC	2	4.15e-14	118.18	0	0	2410900	7222600	0	0	0	0	0	0	1260700	3202100	7370800	7062500	7799500	7491300
EEIMEGLANVSGQIK	ALSLSEDRASKKTRREEIMEGLANVSGQIK	EEIMEGLANVSGQIKQILDLDKPIKELCQK	15	0	1616.81	tr|T5A6W4|T5A6W4_OPHSC	2	0.00018174	61.353	0	0	0	0	0	468250	0	931870	0	0	0	0	94470	0	0	197910
EEKPVEDAPQAEEPVK	RKTLESLRPAAIVAKEEKPVEDAPQAEEPV	EKPVEDAPQAEEPVKVDDAPKEGEAAKDEV	16	1	1793.87	tr|T5AKU5|T5AKU5_OPHSC	2;3	0.00018996	53.395	0	0	0	1912700	0	0	0	0	0	0	0	0	6405100	7765100	0	9330100
EEKPVEDAPQAEEPVKVDDAPK	RKTLESLRPAAIVAKEEKPVEDAPQAEEPV	APQAEEPVKVDDAPKEGEAAKDEVKDEESK	22	2	2419.18	tr|T5AKU5|T5AKU5_OPHSC	3;4;5	6.08e-42	88.071	0	0	75589000	630840000	223270000	154980000	258920000	0	62764000	229360000	159920000	203370000	65968000	57379000	53954000	248460000
EEQAVVQPISQDYGAK	PQKSLPDAVTIIEPKEEQAVVQPISQDYGA	EQAVVQPISQDYGAKAAQAQASQDARVAEE	16	0	1760.86	tr|T5AFN2|T5AFN2_OPHSC	2;3	4e-55	156.69	12474000	7244400	2920700	20541000	8700700	11934000	11354000	0	13360000	19884000	15902000	19961000	17462000	16842000	14569000	17774000
EEQQVEIR	KAKNTFKPEELRRRREEQQVEIRKAKREEN	EELRRRREEQQVEIRKAKREENLAKRRGIG	8	0	1029.51	tr|T5AEV6|T5AEV6_OPHSC	2	0.0013734	128.48	0	0	0	0	0	0	0	0	0	0	0	0	0	823150	888660	0
EERLVGDSAK	DQGNRITPSYVAFTKEERLVGDSAKNQAAA	VAFTKEERLVGDSAKNQAAANPTNTIFDIK	10	1	1102.56	tr|T5AQC8|T5AQC8_OPHSC	2	0.044881	60.436	0	0	0	0	0	0	0	0	0	0	1160900	497230	0	0	0	0
EESAPEPSPEPEQYAPSEGR	KPAQPNEGKSESQPKEESAPEPSPEPEQYA	EPSPEPEQYAPSEGRLQTALDREPNASPAA	20	0	2184.94	tr|T5ANT6|T5ANT6_OPHSC	3	0.0032777	21.006	1565300	0	0	0	0	0	2314400	0	1833000	3204500	0	1871100	1205700	1792600	1463600	0
EETESLIVR	IMRKRKTAEQLKAAREETESLIVRFLERTA	QLKAAREETESLIVRFLERTATPSDGQ___	9	0	1074.56	tr|T5A849|T5A849_OPHSC	2	0.024328	72.485	0	0	0	0	0	3343100	0	0	0	0	0	1138500	0	0	0	821250
EETVDGASVQDLADGK	APDEGMMQYRVSVKREETVDGASVQDLADG	ETVDGASVQDLADGKVPGLVSNKLFREYAE	16	0	1632.75	tr|T5AGV5|T5AGV5_OPHSC	2	0.02696	32.498	0	0	0	0	0	0	462650	0	0	0	0	0	0	328010	0	0
EFAATGSCQNSLTK	EALTEIAECTLRNLREFAATGSCQNSLTKD	REFAATGSCQNSLTKDTPIKKPEPLPVRTV	14	0	1512.69	tr|T5ALH3|T5ALH3_OPHSC	2	0.0010412	60.434	959740	0	553700	991200	504470	536750	1626900	1585500	0	1389700	0	0	0	0	0	0
EFAGDNAELFIVEK	DKFRLNLRDFLISLKEFAGDNAELFIVEKE	KEFAGDNAELFIVEKEQQERDAKTADMERR	14	0	1580.77	tr|T4ZX30|T4ZX30_OPHSC	2	0.0013473	55.426	96513	0	0	42060	597590	626070	452340	673880	0	0	0	0	845780	0	0	538070
EFDDRHPSR	YGARVRGGRGSRRPREFDDRHPSRAGGHGG	GSRRPREFDDRHPSRAGGHGGSDKQAAQSW	9	1	1157.52	tr|T5AGP8|T5AGP8_OPHSC	2;3	1.22e-22	168.27	0	1199700	21357000	12209000	4261200	4606400	22839000	0	0	18876000	12710000	7236300	0	1514200	0	2498600
EFEIYQGPAK	KDKDVLYNITGQWTKEFEIYQGPAKKNSKS	GQWTKEFEIYQGPAKKNSKSTLVAVYDAAG	10	0	1180.58	tr|T5AAX2|T5AAX2_OPHSC	2	0.0078318	67.981	0	0	0	0	0	0	0	0	0	0	0	899530	0	0	0	0
EFFFFGSDAVDPK	KDQGASFPKNLIQSKEFFFFGSDAVDPKSL	SKEFFFFGSDAVDPKSLAHYQKSEKSAETA	13	0	1504.69	tr|T5AKU5|T5AKU5_OPHSC	2	1.05e-05	87.568	36978000	0	29672000	50157000	22891000	22382000	25598000	42976000	12451000	12575000	27989000	7105200	0	0	0	4636400
EFGATHFVNPNDLK	IIAVDVNPRKEAWAKEFGATHFVNPNDLKD	KEFGATHFVNPNDLKDQSIVEKLVEMTDGG	14	0	1587.77	tr|T5AA31|T5AA31_OPHSC	2	0.024326	46.844	0	0	0	0	769190	0	0	502150	0	0	0	0	0	0	0	0
EFHQCDFDIAGVYDPMIPDAETLR	VYRRDQPAIARGRLREFHQCDFDIAGVYDP	AGVYDPMIPDAETLRIIVEVFEALDLGITI	24	0	2838.26	tr|T5A7K4|T5A7K4_OPHSC	3	0.020612	12.314	0	0	0	0	0	0	0	149880	0	0	0	0	0	0	0	0
EFITGYALGLVGGVR	ARSPTGSTGGPGNSKEFITGYALGLVGGVR	EFITGYALGLVGGVRTWMTKNRRTIAGSHP	15	0	1550.85	tr|T5AQH6|T5AQH6_OPHSC	2	0.026099	33.886	0	0	0	0	0	0	0	117100	0	0	0	0	0	0	0	0
EFLDNSIVFSQQNVQGEVR	WSRLLYNGMYFSPEREFLDNSIVFSQQNVQ	NSIVFSQQNVQGEVRMMAYKGNAYVLGRSS	19	0	2208.08	tr|T5A2U1|T5A2U1_OPHSC	3	0.0071327	18.784	0	0	0	0	0	0	0	0	0	0	1040100	0	0	0	0	0
EFLESQK	______________________________	DKLINAGKEFLESQKQNQSSNQGQGGQSNS	7	0	879.434	tr|T5A9F0|T5A9F0_OPHSC	2	0.036883	97.068	0	0	0	0	0	0	17606000	0	0	0	0	0	0	0	0	0
EFLGSSVATLLR	PIYTPDQAQAGTSNKEFLGSSVATLLRNAF	SNKEFLGSSVATLLRNAFPNLQPAQVTSFV	12	0	1291.71	tr|T4ZX30|T4ZX30_OPHSC	2	0.00057874	72.006	0	0	0	0	0	0	0	0	0	0	0	0	1469800	0	0	0
EFLNAYHDPLLK	FDTRRGRIPFDIANKEFLNAYHDPLLKSLQ	ANKEFLNAYHDPLLKSLQDQGVDFWWIDWQ	12	0	1458.75	tr|T5AKV5|T5AKV5_OPHSC	2	0.01593	40.352	0	0	438630	0	0	0	0	0	0	0	0	0	0	0	1246300	0
EFQAVAASGSR	PSDKMPAILAQDPSKEFQAVAASGSRDLEK	DPSKEFQAVAASGSRDLEKLALPYLRVVSQ	11	0	1121.55	tr|T5A4Z5|T5A4Z5_OPHSC	2	0.013405	49.35	0	0	0	0	509620	552130	0	0	0	0	284110	0	0	0	0	0
EFQIVDTFLPK	INSMEEIYLHSLPIKEFQIVDTFLPKLKDE	LPIKEFQIVDTFLPKLKDEVMKIKPVQKQT	11	0	1335.71	tr|T5A7S2|T5A7S2_OPHSC	2	0.014145	48.423	0	0	0	0	2782000	0	0	0	0	0	0	0	0	0	0	0
EFTPNVIEPSFGIGR	DSIKIEFRKRIENTREFTPNVIEPSFGIGR	EFTPNVIEPSFGIGRILYALIEHNFWTRGI	15	0	1661.84	tr|T5A8P8|T5A8P8_OPHSC	2	0.00031825	63.408	691830	0	288200	382100	747610	0	0	1117300	839980	0	0	292330	0	0	0	32771
EFVEAAVPIVR	VRALALRTMSYIHVKEFVEAAVPIVRHMLR	IHVKEFVEAAVPIVRHMLRDSDPYVRKTAA	11	0	1228.68	tr|T5ADE8|T5ADE8_OPHSC	2	0.023819	41.448	0	0	0	0	0	0	0	485260	0	0	0	0	0	0	0	0
EFVEQIVFR	LALGAEKMVIENLQKEFVEQIVFRAIQCNA	IENLQKEFVEQIVFRAIQCNAIYEDRYLLG	9	0	1165.61	tr|T5AAZ7|T5AAZ7_OPHSC	2	0.02369	63.48	0	0	0	0	3015600	0	0	3893200	0	0	0	0	0	0	0	0
EFVGQNFR	ERGLSITFTGETLIKEFVGQNFRGMLATLQ	TGETLIKEFVGQNFRGMLATLQKEHGIQIQ	8	0	995.482	tr|T5A6C4|T5A6C4_OPHSC	2	0.014428	75.311	0	0	12987000	0	0	0	0	9240100	0	1633200	0	0	0	0	8696300	9464000
EGAGFVAPESLAAESYSGEGGFATNR	AGTKVSQGQDAPVTREGAGFVAPESLAAES	AAESYSGEGGFATNRNAQPDQGSSQSGTGS	26	0	2573.17	tr|T5A777|T5A777_OPHSC	2;3	2.08e-72	85.619	4389900	0	3562500	5426300	1955200	0	2594100	2578700	0	0	0	0	0	604630	1511500	462610
EGAPSATSTVER	SSASASGQNLAPPTKEGAPSATSTVERDVL	PTKEGAPSATSTVERDVLNSFKSFASQQRM	12	0	1203.57	tr|T5AFH5|T5AFH5_OPHSC	2	3.39e-10	100.48	0	0	0	0	231150	440580	1002500	0	0	511010	0	0	0	0	0	0
EGASGSQCLGAK	HFHAGVEHCVGGDEKEGASGSQCLGAKREY	DEKEGASGSQCLGAKREYNVGLRVGLLFAI	12	0	1163.52	tr|T5AG08|T5AG08_OPHSC	2	0.0019654	62.463	1177200	0	0	145600	494460	607070	266850	0	0	0	1142000	0	978050	815940	1027800	951790
EGDAGVTDGSGEVDKEYR	LRPIQWRVWAGKIEREGDAGVTDGSGEVDK	AGVTDGSGEVDKEYRGSPFGALDSRPGFVD	18	1	1882.82	tr|T5AB91|T5AB91_OPHSC	3	0.00045425	49.559	0	0	0	0	0	0	0	0	0	0	0	0	1566400	1464800	2324400	2398900
EGDSVDGSDLVCR	ISAPHSGKVASLQVKEGDSVDGSDLVCRIT	VKEGDSVDGSDLVCRITKG___________	13	0	1407.59	tr|T5ACL2|T5ACL2_OPHSC	2	0.0012605	66.595	0	0	0	2019000	0	0	1511200	0	10781000	3096600	5205800	6303900	1969800	1694400	3187400	2679400
EGEDGPITGFVR	SVFGEDALANLSIEKEGEDGPITGFVRIRS	IEKEGEDGPITGFVRIRSRSQGLALSLGSL	12	0	1275.61	tr|T5ACY1|T5ACY1_OPHSC	2	0.014485	41.283	0	0	0	0	836440	0	0	0	0	0	0	0	0	0	0	0
EGEDWAYVGEWAVEEPVK	WKPSHAKKDMKDAAKEGEDWAYVGEWAVEE	DWAYVGEWAVEEPVKYKGIEGDKGLVVKNP	18	0	2091.94	tr|T5A5J7|T5A5J7_OPHSC	2	2.97e-64	139.89	0	0	291840	589810	230220	0	1119400	0	331610	557380	135870	0	521040	519830	413440	776330
EGEQFANAFFDTETK	LSNTNKFQIIESTLREGEQFANAFFDTETK	EGEQFANAFFDTETKIKIATALSDFGVEYI	15	0	1732.76	tr|T5AHR2|T5AHR2_OPHSC	2	0.0024075	38.634	0	0	0	0	0	0	0	342700	0	0	0	0	0	0	0	0
EGGAGGGFGNHER	GERLTVQFARGSRNREGGAGGGFGNHERAP	NREGGAGGGFGNHERAPPRPRRTPHRMQIT	13	0	1243.53	tr|T5AKU2|T5AKU2_OPHSC	2	0.0020741	54.343	0	0	0	0	0	699030	1421100	0	0	0	0	0	0	0	0	0
EGGLVVCTDVRPQAR	SSSGLGRAISLAYAREGGLVVCTDVRPQAR	EGGLVVCTDVRPQARAEVKLEGETSTDELI	15	1	1655.84	tr|T5ABX3|T5ABX3_OPHSC	3	0.01199	24.558	0	0	0	0	844290	0	0	802790	0	0	0	0	0	0	0	0
EGGSFGGGGFGGGR	ARNIRLDYASSRPPREGGSFGGGGFGGGRS	REGGSFGGGGFGGGRSFGGNRGGGRGRGGD	14	0	1197.52	tr|T5AAK8|T5AAK8_OPHSC	2	1.38e-27	110.38	0	0	0	0	0	0	7472000	2428200	0	0	0	0	0	0	0	0
EGGSIPVTLTFEEATGK	KATERVWGVKPDFTREGGSIPVTLTFEEAT	GSIPVTLTFEEATGKNVLLLPMGSSTDGAH	17	0	1734.87	tr|T5AD62|T5AD62_OPHSC	2	2.53e-22	93.766	10019000	28511000	21480000	33032000	10856000	3271300	14419000	11958000	3605900	0	5263800	6621100	13186000	13659000	9386200	10127000
EGHWTAEPGTQAWAWIR	IDVYGPIPGDAVRAREGHWTAEPGTQAWAW	HWTAEPGTQAWAWIRAQIDLGNDHGPESKP	17	0	1994.94	tr|T5ACM3|T5ACM3_OPHSC	2;3	0.020232	22.198	0	0	0	76326	0	0	0	0	3111400	0	0	854850	0	0	0	53910
EGIPPDQQR	SSDTIDNVKSKIQDKEGIPPDQQRLIFAGK	SKIQDKEGIPPDQQRLIFAGKQLEDGRTLS	9	0	1038.51	tr|T5AFC4|T5AFC4_OPHSC	2	0.00051568	95.352	0	464340	0	2416500	0	949820	190130	0	539670	0	415940	712200	4007400	4585000	3558100	4411400
EGLFDNEIVPLK	AFAASSYQKAVKAQKEGLFDNEIVPLKVKF	AQKEGLFDNEIVPLKVKFEDPKSGETKEIM	12	0	1372.72	tr|T5A9T8|T5A9T8_OPHSC	2	2.09e-06	93.111	0	0	0	0	2295300	2009200	3725100	1166200	282540	0	2573000	1403100	0	844150	0	0
EGLSSGHMPASLSIPFGALLDPETK	ARPNGRFSGKDPEPREGLSSGHMPASLSIP	SLSIPFGALLDPETKAYPSPDKLRAIFEER	25	0	2553.28	tr|T5A5I7|T5A5I7_OPHSC	3	5.14e-05	25.213	0	0	0	0	0	0	0	186310	0	0	0	0	0	0	0	0
EGLVDNETLGYFLAR	GKTTTRKIAVGRAVKEGLVDNETLGYFLAR	EGLVDNETLGYFLARIHLFLERVGVDLSKM	15	0	1695.85	tr|T5A8P8|T5A8P8_OPHSC	2	5.96e-05	70.977	0	0	0	0	302660	0	0	113490	0	0	0	0	0	0	0	0
EGNDLYHEMQETSVIQLDGESK	HGGYSVFTGVGERTREGNDLYHEMQETSVI	EMQETSVIQLDGESKVALVFGQMNEPPGAR	22	0	2521.13	tr|T5ADZ3|T5ADZ3_OPHSC	3	0.01185	13.321	0	0	0	0	0	250340	0	0	0	0	0	0	0	0	0	0
EGPGGEVENDSASGGKPSVGGESR	DGEVGDAVEEEARIREGPGGEVENDSASGG	DSASGGKPSVGGESRKTGHVHKHFKWAPRL	24	1	2258	tr|T5AK18|T5AK18_OPHSC	3	1.88e-18	66.401	2508500	0	0	5838200	1685500	1077000	3265800	0	4504000	0	3201100	2831900	3405200	0	0	483370
EGPITDAIYK	TVDDYLKWVKAMINREGPITDAIYKELTTK	AMINREGPITDAIYKELTTKRIQQDPAEDR	10	0	1105.57	tr|T5AJN2|T5AJN2_OPHSC	2	0.012805	59.35	0	0	0	0	8790300	0	0	0	12678000	0	0	0	0	0	0	0
EGPVAEEPMR	EIKDSVVSGFQWASREGPVAEEPMRSIRFN	QWASREGPVAEEPMRSIRFNILDVTLHADA	10	0	1113.51	tr|T5AI66|T5AI66_OPHSC	2	0.034484	47.198	0	0	0	0	0	0	0	0	0	0	0	0	0	0	519770	0
EGQIITAGCANEATHTTVK	PSYGSTVVNVGGILKEGQIITAGCANEATH	ITAGCANEATHTTVKGDPDNEWLEPSHVKF	19	0	1999.96	tr|T5AG88|T5AG88_OPHSC	3	0.00021037	38.017	0	0	0	2864200	0	0	0	0	3454700	0	0	3393800	8555700	8016400	0	7645200
EGSADDDFANISR	LDDLDDDFEGLEDAKEGSADDDFANISRDD	AKEGSADDDFANISRDDFNPVFDSSPPASQ	13	0	1395.59	tr|T5A5Q4|T5A5Q4_OPHSC	2	0.00062251	69.979	1246600	822120	0	1479300	0	0	0	0	0	0	0	0	0	800250	0	0
EGSNVVIADVADEAGQAAAK	GASGFGKGIAAKFVREGSNVVIADVADEAG	VIADVADEAGQAAAKELGCKFVTADVSSKS	20	0	1913.93	tr|T5AAM3|T5AAM3_OPHSC	2;3	2.58e-06	62.042	0	0	0	1018500	927670	0	971680	0	656910	0	1353600	699730	1399200	0	1268100	3051300
EGTGSGNWIYTR	KRYDWCIIGESQGEKEGTGSGNWIYTREGE	GEKEGTGSGNWIYTREGESLSHLMFKELQV	12	0	1339.62	tr|T4ZY48|T4ZY48_OPHSC	2	0.00012859	83	0	0	136370	1280800	2477400	0	2844700	2260400	2608500	2810500	1183200	2350700	1155700	4032700	1353000	4349800
EGTIVPQAEPIVPK	DMPAVLKNVYDKLVKEGTIVPQAEPIVPKI	KEGTIVPQAEPIVPKIPIDYSWAQELGLIR	14	0	1476.82	tr|T5ANM0|T5ANM0_OPHSC	2	0.0090976	35.541	0	0	1745200	0	2203200	2979100	2184200	1641100	1971500	0	481090	0	0	1146200	0	3182800
EGTPSSQGYPGAPQR	GQMENMLAIMSVLVKEGTPSSQGYPGAPQR	EGTPSSQGYPGAPQRRAVETDEIAEEQGWL	15	0	1530.71	tr|T5AB42|T5AB42_OPHSC	2	0.031975	35.414	0	0	0	0	0	0	0	0	0	0	0	0	0	0	0	0
EGTRGEYLDDPYKQYGNVPVGPGWR	EQGGWADHVVPKVPKEGTRGEYLDDPYKQY	PYKQYGNVPVGPGWRTPRYIISPWTRGGNV	25	2	2852.35	tr|T5A6G1|T5A6G1_OPHSC	4	0.0027025	18.403	0	0	0	0	0	0	0	308340	0	0	0	0	0	0	0	0
EGVTTIGAK	LVPSPGGVMAGALQKEGVTTIGAKYDFRMS	AGALQKEGVTTIGAKYDFRMSTFRAQVDSK	9	0	874.476	tr|T5AFV3|T5AFV3_OPHSC	2	0.012504	69.905	0	0	0	0	0	0	0	0	0	0	0	0	0	746930	0	994700
EGYCKDPAWK	RCHKSCGYTIMGAVKEGYCKDPAWKELQEA	MGAVKEGYCKDPAWKELQEACNECALTQDN	10	1	1252.55	tr|T5AKA5|T5AKA5_OPHSC	2	2.2e-05	98.009	0	0	0	3363200	1825900	2190300	0	0	0	0	2621600	0	0	0	6014900	8321400
EHAALEPR	WVVVGDWNYGEGSSREHAALEPRHLGGLAI	YGEGSSREHAALEPRHLGGLAIITRSFARI	8	0	921.467	tr|T5A7X2|T5A7X2_OPHSC	2	0.006802	96.492	0	0	2812200	999160	0	3140700	2125500	0	0	3768700	0	0	1411200	0	1117900	1466700
EHEWVDLSADCK	SLSTTTMSLARRYTKEHEWVDLSADCKTGI	YTKEHEWVDLSADCKTGIVGISEFASEQLG	12	0	1487.64	tr|T5A9Q9|T5A9Q9_OPHSC	3	0.0095298	29.299	0	0	0	0	0	784820	0	0	0	0	0	3126000	0	0	0	0
EHFAAVDPDELFAAGR	PLLRAPPTAYSYNPKEHFAAVDPDELFAAG	HFAAVDPDELFAAGRQLVLASTVQSQNSAR	16	0	1743.82	tr|T5AQE3|T5AQE3_OPHSC	2	0.0006465	49.5	55499	0	117660	0	0	0	0	0	0	0	0	0	222450	208480	0	180060
EHILDIVK	GVKVTGRPEKVAEAKEHILDIVKQQQGETM	EKVAEAKEHILDIVKQQQGETMQVPRSVHH	8	0	965.555	tr|T5AKL5|T5AKL5_OPHSC	2	0.011153	88.029	3167100	0	0	506330	0	0	0	0	0	1354700	0	0	671940	0	0	1155800
EHLFTPMYLMVGR	DSLALAADCLVAGGREHLFTPMYLMVGRKP	GREHLFTPMYLMVGRKPAN___________	13	0	1592.78	tr|T5AJX4|T5AJX4_OPHSC	2	0.013176	37.191	0	0	0	0	0	0	0	113340	0	0	0	0	0	0	0	55371
EHLLLAR	IIVVAASDGQMPQTREHLLLARQVGVKRIV	DGQMPQTREHLLLARQVGVKRIVVFVNKID	7	0	850.502	tr|T5AAR8|T5AAR8_OPHSC	2	0.039369	96.048	0	0	317390	0	0	0	0	854270	0	0	0	0	0	0	0	0
EHNVPAFK	EYAKSMLDKHNEARREHNVPAFKWNNELAQ	KHNEARREHNVPAFKWNNELAQAAQSSAQN	8	0	940.477	tr|T5AAG4|T5AAG4_OPHSC	2	0.011025	85.265	0	0	0	0	0	0	0	0	0	0	0	0	820830	886570	734040	933310
EHSWTGVVTTK	TPATGDDGEAKPRAREHSWTGVVTTKSAKS	PRAREHSWTGVVTTKSAKSQALDAMRALIA	11	0	1243.62	tr|T5A9E1|T5A9E1_OPHSC	2;3	2.99e-08	98.055	0	0	0	0	1256800	0	1864800	7632900	0	0	0	0	0	0	0	0
EHVAQFDVDDGQGFLTSDAGGPIQDQQSLR	NPQHLAARADPGSSREHVAQFDVDDGQGFL	TSDAGGPIQDQQSLRAGGRGSTLLEDFMFR	30	0	3229.49	tr|T5AL96|T5AL96_OPHSC	3;4	7.73e-272	188.41	1949000	0	3467500	8375600	3375900	1707200	2821600	2685900	2697900	750930	3028800	3804200	10733000	8349700	11186000	8636500
EHVASLIGADPK	HAYGWESEKAVEEAREHVASLIGADPKEII	EAREHVASLIGADPKEIIFTSGATESNNMS	12	0	1235.65	tr|T5AAT5|T5AAT5_OPHSC	2;3	1.15e-05	91.087	0	0	0	0	1443300	1789500	1943600	1191300	1596700	2192200	0	915480	0	942990	825430	1014400
EHVNEFK	YEGSVRLLEIAQVPKEHVNEFKSIKKFRYF	LEIAQVPKEHVNEFKSIKKFRYFNTNNIWL	7	0	901.429	tr|T5AKZ8|T5AKZ8_OPHSC	2	0.041183	101.69	0	0	4064200	0	0	0	0	0	0	0	0	1360300	0	0	0	0
EHVTTCYHASGTCAMGK	HHKLSTREDWISHVKEHVTTCYHASGTCAM	VTTCYHASGTCAMGKESDAKAVVDENLCVK	17	0	1908.79	tr|T5AP38|T5AP38_OPHSC	2;3;4	2.31e-17	75.819	0	0	0	0	0	998810	0	16608000	472670	5760900	1666800	0	0	0	0	0
EIALIGTR	KINVAQSSGPGEVQREIALIGTRDSIARAK	GPGEVQREIALIGTRDSIARAKQAIDEKVD	8	0	871.513	tr|T5AHX0|T5AHX0_OPHSC	2	0.02253	71.342	0	0	0	0	0	0	0	1394000	0	0	0	0	0	0	0	0
EIAVSTDEGNHR	KSLRRASQMAVNKIKEIAVSTDEGNHRETL	KIKEIAVSTDEGNHRETLSKLAATAMTSKL	12	0	1326.62	tr|T5AEA7|T5AEA7_OPHSC	2	0.0049827	54.608	0	0	328780	446980	0	0	0	0	0	0	0	0	0	341180	0	336320
EICSLGPDQDR	LLNRFCPLLPPKLSREICSLGPDQDRLTVS	KLSREICSLGPDQDRLTVSVVFRVNPHNGS	11	0	1288.57	tr|T5AMK1|T5AMK1_OPHSC	2	0.0014415	73.985	0	1532200	0	822150	2646500	4027400	3253500	0	4357000	5015000	3251300	4471200	2868500	1406400	3795300	4605600
EIDPVVPR	VVVMDWTSFWNANKKEIDPVVPRHTALLRK	FWNANKKEIDPVVPRHTALLRKDMVKAKLT	8	0	923.508	tr|T5ACE4|T5ACE4_OPHSC	2	0.036533	64.803	0	0	0	1741100	0	0	0	0	0	0	0	0	0	0	0	0
EIELAENEMPGLMATR	KFKVADLSLAAFGRKEIELAENEMPGLMAT	IELAENEMPGLMATRAKYADDQPLKGARIA	16	0	1802.85	tr|T5AEP7|T5AEP7_OPHSC	2	9.84e-13	85.288	0	0	0	0	0	0	180120	4368600	0	0	0	0	49655	0	0	0
EIEQFYSTQIEEMPMNVADLI	VAINFVVAEDVRMMREIEQFYSTQIEEMPM	STQIEEMPMNVADLI_______________	21	0	2499.15	tr|T5AA58|T5AA58_OPHSC	3	0.0013499	22.902	0	0	0	0	0	0	0	104690	0	0	0	0	0	0	0	0
EIEVSHPAAK	MGGIVLTNDGHAILREIEVSHPAAKSMIEL	HAILREIEVSHPAAKSMIELSRTQDEEVGD	10	0	1079.56	tr|T5A6G0|T5A6G0_OPHSC	2	0.020395	49.423	0	0	0	0	0	0	0	0	0	0	0	0	0	0	0	0
EIFEQPESVVNTMR	LQEIMKGKFDHFMQKEIFEQPESVVNTMRG	KEIFEQPESVVNTMRGRLDIANKTVTLGGL	14	0	1677.8	tr|T5A6W4|T5A6W4_OPHSC	2	1.72e-11	96.015	0	0	0	0	0	0	0	15324000	0	0	0	0	293980	0	0	0
EIFISQPILLELEAPIK	QLLEAEIRYLCTKAREIFISQPILLELEAP	FISQPILLELEAPIKICGDIHGQYYDLLRL	17	0	1952.12	tr|T5A1Y7|T5A1Y7_OPHSC	2	8.38e-16	85.522	0	0	0	0	0	145140	0	0	0	0	20754	0	0	0	0	0
EIGAVITTLTTGSPAEQQGILQSVFLSDASFSHPFCR	CNRSTPTTDLALTVREIGAVITTLTTGSPA	SVFLSDASFSHPFCRVPSFPKGTIPLFPDA	37	0	3963.97	tr|T5APZ3|T5APZ3_OPHSC	3;4;5	8.61e-217	148.02	0	1231000	2185400	1478500	471780	870880	0	971140	0	0	0	247410	1204600	3142000	291230	942880
EIGCSPDHLQGTFK	GRGLMRKMTGKELAKEIGCSPDHLQGTFKT	KEIGCSPDHLQGTFKTYNAIADGKQKDPWG	14	0	1587.74	tr|T5A686|T5A686_OPHSC	2;3	0.00044702	68.069	0	0	0	1367100	952980	9429600	3426700	6318600	13930000	6411800	1125400	2446400	0	0	0	0
EIGNAIR	YNLKNFKYILQFKGREIGNAIRNPARVREF	YILQFKGREIGNAIRNPARVREFINAMYGG	7	0	771.424	tr|T5AKV4|T5AKV4_OPHSC	2	0.011643	126.04	0	0	0	472860	0	0	0	185200	8160300	5844900	6411700	11225000	0	0	0	0
EIIDEFLGVPVAER	TNSDSGGAIVNILMREIIDEFLGVPVAERV	REIIDEFLGVPVAERVDWKRTETKPHHAKD	14	0	1585.84	tr|T5ADN0|T5ADN0_OPHSC	2	2.31e-07	80.763	0	0	0	438640	0	0	0	0	0	0	0	0	0	0	0	0
EILALPAPAER	______________________________	MTFREILALPAPAERITRYNETRKYFASAE	11	0	1178.67	tr|T5ADM7|T5ADM7_OPHSC	2	1.58e-05	91.867	0	0	0	0	0	0	0	745390	0	0	0	0	0	0	0	0
EINPCFNIYNIPDHCPRPDDAVGPAGPYFDR	RVHNRLFVDVYEAMREINPCFNIYNIPDHC	RPDDAVGPAGPYFDRADVKRAMHAPAEVRW	31	1	3615.63	tr|T5A8K5|T5A8K5_OPHSC	4	3.7e-05	21.023	0	0	0	614940	0	0	0	0	0	0	0	0	0	0	0	0
EIQDELKEK	AHVRTESQATPKTAKEIQDELKEKIKQATQ	TPKTAKEIQDELKEKIKQATQANHQVSTEG	9	1	1130.58	tr|T5ACK0|T5ACK0_OPHSC	2	0.026255	52.867	0	0	0	0	0	0	0	0	0	0	0	0	0	0	0	0
EIQSALPQALSR	AVKDLLPSVASSVQKEIQSALPQALSRSLR	VQKEIQSALPQALSRSLRSADFVNAISDRV	12	0	1311.71	tr|T5A8S2|T5A8S2_OPHSC	2	0.023274	36.334	0	0	0	0	0	0	0	726510	0	0	0	0	0	0	0	0
EIQTSVR	SKLAAYNKKSTISSREIQTSVRLILPGELA	KKSTISSREIQTSVRLILPGELAKHAVSEG	7	0	831.445	tr|T5AA47|T5AA47_OPHSC	2	3.66e-10	162.51	0	98546000	8885300	115220000	161560000	145210000	180070000	21861000	52569000	68667000	14532000	55291000	127660000	140030000	127610000	166100000
EISAAEVQEWR	QGAITGKPAHINKLREISAAEVQEWRATQT	NKLREISAAEVQEWRATQT___________	11	0	1316.64	tr|T5A8U4|T5A8U4_OPHSC	2	0.00046431	81.338	0	7320200	0	3905900	0	0	0	0	4264700	0	4192700	16442000	2466400	0	0	0
EISIPDSGHPALSIDDEGK	AFSPSEKYLVTWSRREISIPDSGHPALSID	PDSGHPALSIDDEGKNYVIWDIATAAPLRS	19	0	1978.95	tr|T5A8V0|T5A8V0_OPHSC	3	0.0042671	22.435	0	0	0	0	0	0	0	0	722400	0	820580	0	0	0	0	0
EISSQLGASVAFIPHVASWFR	DNFMPYSLTDHIHEREISSQLGASVAFIPH	GASVAFIPHVASWFRGIHHTINIPLNKTMT	21	0	2301.19	tr|T4ZX60|T4ZX60_OPHSC	3	0.013438	14.015	0	0	0	0	0	348960	0	0	0	0	0	0	0	0	0	0
EISWGTTGPR	DIGSAVKVNPLPAPREISWGTTGPRCVEHL	LPAPREISWGTTGPRCVEHLSYRAESNGDN	10	0	1102.54	tr|T5A6P2|T5A6P2_OPHSC	2	5.81e-05	93.143	5979600	3734800	0	17679000	0	0	0	0	0	0	3425600	6097400	3689300	0	3071900	0
EISYLHCEAVMSGELK	GSQFSTALEGALKIKEISYLHCEAVMSGEL	ISYLHCEAVMSGELKHGVLALVDENMPIIM	16	0	1864.87	tr|T5A6W4|T5A6W4_OPHSC	3	0.027216	16.139	0	0	0	0	0	0	0	1131400	0	0	0	0	0	0	0	0
EITDGHGVDVIFDGVGK	WTLDSRSDDMVARVKEITDGHGVDVIFDGV	TDGHGVDVIFDGVGKATFDAGLEMIAIKGH	17	0	1756.86	tr|T5AA62|T5AA62_OPHSC	2;3	2.09e-42	107.85	0	0	0	2160100	602860	718950	0	451270	229710	651520	2546800	388410	1341500	979920	477670	899910
EITGLAPSSMK	GGTTMYPGLSDRMQKEITGLAPSSMKIKII	RMQKEITGLAPSSMKIKIIAPPERKYSVWI	11	0	1132.58	tr|T5AHR3|T5AHR3_OPHSC	2	0.00046431	81.338	0	0	0	0	638990	2873200	0	46432000	0	0	4028900	0	0	561740	0	433020
EITHDFLYENYR	AIRSALLHSHLADLKEITHDFLYENYRTEK	DLKEITHDFLYENYRTEKLSKSVDGASGNA	12	0	1598.74	tr|T5AI60|T5AI60_OPHSC	2;3	1.41e-13	134.68	7944200	0	0	2071700	1558600	1998000	4027300	8386800	1278500	3255300	934980	0	820840	792820	881780	1142100
EIVNESLEALK	GMSGTEYEVYQDEYREIVNESLEALKGGG_	DEYREIVNESLEALKGGG____________	11	0	1243.67	tr|T5AIS0|T5AIS0_OPHSC	2	0.019334	43.512	0	0	0	0	0	0	0	0	0	0	0	1132500	0	0	0	0
EIVPTGNSTVPTFPR	AGERRKVVLHDDHGREIVPTGNSTVPTFPR	EIVPTGNSTVPTFPRTITLDDSGTQQSSSR	15	0	1613.84	tr|T5AR56|T5AR56_OPHSC	2	8.76e-08	78.653	0	0	1398800	820300	714930	912670	702520	1061300	0	861990	714800	414180	2382000	2653800	1300700	1694500
EIVSIPVQVVLENAGLPSLTK	DAEAKPEVKPEAKRKEIVSIPVQVVLENAG	VQVVLENAGLPSLTKAELNRVKDRLKSFAV	21	0	2205.26	tr|T5ANC1|T5ANC1_OPHSC	3	3.38e-05	41.136	0	0	0	112630	0	0	0	339530	0	0	0	72689	0	0	0	0
EIVSNASDALDK	LIINTVYSNKEIFLREIVSNASDALDKIRY	FLREIVSNASDALDKIRYKSLSDPSQLDSG	12	0	1260.62	tr|T5AEC8|T5AEC8_OPHSC	2	1.2e-06	94.616	49589000	2181400	944350	43198000	90241000	81645000	104680000	0	40751000	47208000	40433000	34181000	60689000	63958000	52859000	68381000
EIVSNASDALDKIR	LIINTVYSNKEIFLREIVSNASDALDKIRY	REIVSNASDALDKIRYKSLSDPSQLDSGKD	14	1	1529.8	tr|T5AEC8|T5AEC8_OPHSC	2	3.97e-07	81.865	0	0	0	0	2389900	2477100	0	4122100	0	0	0	0	0	0	0	0
EIVTPTIIEEVSFR	WTSTNAVTWGVFPGKEIVTPTIIEEVSFRA	KEIVTPTIIEEVSFRAWSEEAFGIWGEWAK	14	0	1631.88	tr|T5AGT4|T5AGT4_OPHSC	2	0.049883	24.855	0	81420	0	0	0	0	0	0	0	0	0	0	0	443640	493400	292310
EIVVEGGK	EGGCITSLYDRINEREIVVEGGKANKFVMF	YDRINEREIVVEGGKANKFVMFDDIPLFWE	8	0	829.455	tr|T5AJ36|T5AJ36_OPHSC	2	0.010783	79.469	0	11301000	4666500	11840000	1833300	0	0	0	2337100	0	6789900	4010800	0	4172200	4998200	14422000
EIYSAQHVQTILDYAR	ILAYPQLTRDAYSPREIYSAQHVQTILDYA	IYSAQHVQTILDYARARAVRVIPEIVMPSH	16	0	1905.96	tr|T5A6P2|T5A6P2_OPHSC	3	3.42e-06	70.281	0	0	775300	0	2297300	0	1575200	668010	0	0	0	0	0	642960	0	400550
EKPAVSSTAVLR	NASSGVASEVLDAQREKPAVSSTAVLRGES	AQREKPAVSSTAVLRGESGASLLPIGHDGL	12	1	1256.71	tr|T5AB87|T5AB87_OPHSC	3	0.010884	32.567	0	0	0	0	0	0	0	1054000	0	0	0	0	0	0	0	0
EKSPVPADNEDK	KEKRKSSLPFAFGKREKSPVPADNEDKSGM	GKREKSPVPADNEDKSGMSAFSKLRATIKG	12	1	1327.63	tr|T5AKU5|T5AKU5_OPHSC	2;3	2.03e-19	150.15	0	0	0	0	0	0	1008100	0	0	0	199420	0	12965000	18494000	16888000	13858000
EKSPVPADNEDKSGMSAFSK	KEKRKSSLPFAFGKREKSPVPADNEDKSGM	PADNEDKSGMSAFSKLRATIKGKSASKTEE	20	2	2122.98	tr|T5AKU5|T5AKU5_OPHSC	3	0.0046971	29.172	0	0	0	0	0	1096700	0	11830000	0	4493100	1332300	0	0	0	0	0
ELAEEGYSGVEVR	ADGVFFAELNEFFQRELAEEGYSGVEVRVT	QRELAEEGYSGVEVRVTPTVTDIIIRATHT	13	0	1436.68	tr|T5AFN2|T5AFN2_OPHSC	2	1.34e-20	118.4	35842000	48563000	21681000	29522000	24795000	29932000	33275000	0	27462000	18740000	21463000	22370000	34315000	27687000	26242000	28112000
ELAEIEADPECLR	VERRKRHCIKYENTKELAEIEADPECLRSD	TKELAEIEADPECLRSDWERYEHKSRMWQR	13	0	1543.72	tr|T5AC98|T5AC98_OPHSC	4	0.022864	20.106	0	0	0	0	0	0	0	0	0	0	0	0	0	1689800	0	0
ELAEIHRPNTK	TLPQLLEAGSWKGGRELAEIHRPNTKEPPI	KGGRELAEIHRPNTKEPPILIESDGTVF__	11	1	1306.7	tr|T5AFI3|T5AFI3_OPHSC	3	0.034414	26.969	0	0	0	0	0	0	0	0	0	1551500	0	0	0	0	0	0
ELAELQEK	LIGSGVVFHVPSFFKELAELQEKGLDTTDR	HVPSFFKELAELQEKGLDTTDRILVSDRAQ	8	0	958.497	tr|T5AB04|T5AB04_OPHSC	2	0.010822	84.916	0	0	0	0	0	0	0	0	0	0	3499100	7190500	0	0	0	0
ELAEQIATEAR	ASSDDIRGIILSPTRELAEQIATEARRVTK	SPTRELAEQIATEARRVTKNTGLVIQSAVG	11	0	1229.63	tr|T5ANW2|T5ANW2_OPHSC	2	5.07e-05	79.148	0	0	0	0	1980500	3444600	0	0	0	0	0	2158800	0	0	0	0
ELAGQELEGYTK	LNAHPFMDLRHVSSRELAGQELEGYTKRKV	SSRELAGQELEGYTKRKVIYENLGPEDVGK	12	0	1336.65	tr|T4ZX60|T4ZX60_OPHSC	2	6.29e-07	95.573	0	0	0	0	0	612000	0	0	4335800	1785600	2047000	3417400	0	0	0	885990
ELAQQIQK	HDLKQCQALILAPTRELAQQIQKVVVAIGD	LILAPTRELAQQIQKVVVAIGDFMKIECHA	8	0	956.529	tr|T5AA58|T5AA58_OPHSC	2	0.0014471	129.16	4115900	3666500	3074900	2392800	4665600	5984400	2853400	6194700	1481700	1732200	2113500	3343600	2794600	3343000	2961000	4593400
ELASGLSFPVGFK	VGAIGARTTESQLHRELASGLSFPVGFKNG	HRELASGLSFPVGFKNGTDGNLGVAIDAIG	13	0	1350.72	tr|T5ABF2|T5ABF2_OPHSC	2	0.00037799	72.006	209050	2244600	1392200	2025600	3016700	1783900	2280900	1632100	368860	1613600	916260	0	0	0	0	0
ELASLTDSQEGLEAR	LAGVDAMTLPAEVLRELASLTDSQEGLEAR	ELASLTDSQEGLEARSVFRGAAPAPVPRLS	15	0	1617.78	tr|T5AF35|T5AF35_OPHSC	2	7.46e-39	119.39	5237500	0	6487600	4982000	0	3748200	1044000	0	10966000	1346100	16273000	14133000	9462500	7482700	8938700	8897300
ELATWQADSMTGFDGK	DTKQGYVSQIVDICKELATWQADSMTGFDG	LATWQADSMTGFDGKYLSDHYLTPSWNRNH	16	0	1755.78	tr|T5A5R5|T5A5R5_OPHSC	2	0.011286	30.004	0	0	0	0	0	0	0	321470	0	0	0	0	0	0	0	0
ELAVQIQQEITK	AQGDGPIVLVLAPTRELAVQIQQEITKFGR	PTRELAVQIQQEITKFGRSSRIRNTCVYGG	12	0	1398.77	tr|T5AC04|T5AC04_OPHSC	2	0.00020467	76.228	0	0	179270	433490	2623200	823350	2361500	0	0	0	0	1235300	0	0	0	0
ELCTTLLGACAYPAVTPWDVPFPSPKPK	AKALRKMTVGSRASKELCTTLLGACAYPAV	AVTPWDVPFPSPKPKRQRPPPSGKKPLKIV	28	1	3114.56	tr|T5AQL2|T5AQL2_OPHSC	3	1.58e-12	38.386	0	0	0	0	0	0	0	49818	0	0	0	0	264840	205440	334350	459130
ELDEIVSR	VLDEADRMLDVGFEKELDEIVSRLPRPQEK	LDVGFEKELDEIVSRLPRPQEKVRQTMLVS	8	0	959.492	tr|T5ANW2|T5ANW2_OPHSC	2	0.037545	77.923	0	0	0	0	0	0	0	0	0	0	0	0	0	0	0	0
ELDEPGSGEGHDGSTSSLIGAFK	WGVELGKVLAKKILKELDEPGSGEGHDGST	EGHDGSTSSLIGAFKKYAKI__________	23	0	2289.04	tr|T5A9X1|T5A9X1_OPHSC	3	1.53e-07	46.982	0	0	2762900	5598100	168080	35274	0	0	0	5630500	0	12191000	5082500	5377700	4524600	5722400
ELDHVIPDPYASMLIPVPIVEEK	DWGNDVSKFDPHKERELDHVIPDPYASMLI	PYASMLIPVPIVEEKRYHVRNNDKARAHLG	23	0	2603.36	tr|T5A6P6|T5A6P6_OPHSC	3	0.0001187	27.035	0	0	0	0	0	0	0	189170	0	0	0	0	0	0	0	0
ELDQSADGCPQPR	DDEGVDVEALQGMMRELDQSADGCPQPRPL	MRELDQSADGCPQPRPLKTPGPARKLYRHV	13	0	1471.64	tr|T5AQ48|T5AQ48_OPHSC	2	2.46e-21	129.85	656770	903690	2250100	2238400	649420	549770	1423900	0	973490	0	684230	0	1479100	1289200	1053900	1899800
ELDWVAIHAYR	GWIRTAQMDVDTGRRELDWVAIHAYRERVA	TGRRELDWVAIHAYRERVASWPAWRRLLHL	11	0	1371.69	tr|T5AI62|T5AI62_OPHSC	2	0.004219	61.962	0	0	0	295790	502980	444640	0	241960	0	0	0	0	0	0	0	0
ELDYVDTSR	SPYEDLVKCFEYLEKELDYVDTSRAVALGA	FEYLEKELDYVDTSRAVALGASYGGYMINW	9	0	1096.5	tr|T5APB8|T5APB8_OPHSC	2	0.022668	57.96	0	0	0	0	0	0	0	0	0	1192400	0	2136500	2784100	0	2755800	550110
ELEAAFLER	HKAVLERARSAAYERELEAAFLERCVALGA	SAAYERELEAAFLERCVALGAKEMAYHPIL	9	0	1076.55	tr|T5AA19|T5AA19_OPHSC	2	0.014616	68.224	0	0	0	0	0	1552500	0	1979500	0	0	1221400	0	0	779420	0	1265800
ELEAIANPIMMK	DSQQATREEYEEHQKELEAIANPIMMKFYG	HQKELEAIANPIMMKFYGSGGEGGMPGMPG	12	0	1358.69	tr|T5A2W7|T5A2W7_OPHSC	2	1.27e-13	105.78	0	0	0	0	0	0	0	1037700	0	0	0	0	0	0	0	0
ELEEQAQK	RQVQDDVNKLRPRVKELEEQAQKLRREKTA	KLRPRVKELEEQAQKLRREKTALQEEGEFK	8	0	973.472	tr|T5A202|T5A202_OPHSC	2	0.01272	76.847	0	0	0	3879600	0	0	0	0	0	0	0	1395200	8605700	7683800	9886800	14614000
ELELPSPPTDDPVK	SASPEATTKPEPTVKELELPSPPTDDPVKS	KELELPSPPTDDPVKSTEPEGKVPAGPVVP	14	0	1535.77	tr|T5AB24|T5AB24_OPHSC	2	2.6e-15	100.48	2714400	0	2096500	938640	0	2661400	0	0	0	417370	1317800	0	4035600	3802300	3168000	3383100
ELELPSPPTDDPVKSTEPEGK	SASPEATTKPEPTVKELELPSPPTDDPVKS	PPTDDPVKSTEPEGKVPAGPVVPEQEPLIA	21	1	2264.11	tr|T5AB24|T5AB24_OPHSC	3	0.0081711	17.595	0	0	0	0	0	979660	0	0	0	0	995590	0	0	0	1593400	0
ELEQGEITETSR	VTILSDPNDYAGFLKELEQGEITETSRNRY	FLKELEQGEITETSRNRYALKAFEHTADYD	12	0	1390.66	tr|T5AQ25|T5AQ25_OPHSC	2	7.46e-05	88.681	0	0	0	1650600	0	0	0	0	2451300	730780	2795600	3987300	2070000	1443700	1467500	1487000
ELETPAQSSK	PPETATHVKPKTEIKELETPAQSSKESQVE	KTEIKELETPAQSSKESQVEKSERKPRKKK	10	0	1088.54	tr|T5A8S2|T5A8S2_OPHSC	2	0.019713	56.729	0	0	717940	0	0	0	955000	0	0	0	0	0	0	0	210730	93756
ELETVWLSDTR	IMSCVRSLASFKEKKELETVWLSDTRKAFR	KEKKELETVWLSDTRKAFRAMVQVEEKKRA	11	0	1347.67	tr|T5ACY1|T5ACY1_OPHSC	2	0.0068029	60.518	0	0	0	0	946330	0	0	0	0	0	0	0	0	0	340910	379850
ELEVDAELLR	ALAEGGMVRIRELARELEVDAELLRQTADL	RELARELEVDAELLRQTADLGRLPVVNFAA	10	0	1185.62	tr|T5AHM3|T5AHM3_OPHSC	2	0.013778	58.981	0	0	0	91416	0	1703500	0	0	0	0	0	0	0	85259	0	0
ELFGATVDDPSK	DGKHVPGPPNARLERELFGATVDDPSKQHT	LERELFGATVDDPSKQHTGINFEKYDDIPV	12	0	1277.61	tr|T5AEZ0|T5AEZ0_OPHSC	2	0.0028154	53.751	0	0	0	0	3062600	4987000	0	0	0	3624500	2116500	0	0	0	0	1875000
ELFTDSGAGTMIR	RTSSVAIIHPTDLQRELFTDSGAGTMIRRG	QRELFTDSGAGTMIRRGDKIQKVTSVSGFG	13	0	1396.67	tr|T4ZX60|T4ZX60_OPHSC	2	0.00047592	70.977	0	0	0	0	0	0	0	911330	0	0	0	0	0	0	0	0
ELGEEALASYTETK	HETPFGGYKQSGIGRELGEEALASYTETKS	RELGEEALASYTETKSVAIRLGGAMFG___	14	0	1539.73	tr|T5AQG8|T5AQG8_OPHSC	2	0.0011682	63.408	0	0	0	0	2431000	0	0	0	3992400	0	6986200	0	0	1862300	0	2599600
ELGFDAGFNYHK	IGSVGADDKLDFITKELGFDAGFNYHKEKP	ITKELGFDAGFNYHKEKPLDALRRLAPQGV	12	0	1396.64	tr|T5AM34|T5AM34_OPHSC	2	0.011028	43.512	0	0	0	0	568810	0	0	0	0	0	0	0	0	0	0	0
ELGGEYFEMAGPVVER	GGLVFPDGVDAIEGKELGGEYFEMAGPVVE	LGGEYFEMAGPVVERLVAIAGYRMAAWLDR	16	0	1781.83	tr|T5AFQ5|T5AFQ5_OPHSC	2	3.12e-12	82.362	440770	328620	0	184780	111500	247880	0	1027900	0	0	0	19196	328890	428610	413780	428930
ELGIGQIATVVGR	KSGAGYMQELVDYIKELGIGQIATVVGRYY	IKELGIGQIATVVGRYYAMDRDKRWERVEL	13	0	1311.75	tr|T4ZZU7|T4ZZU7_OPHSC	2	0.036783	29.767	0	0	0	0	0	0	0	0	0	0	0	764870	0	0	0	0
ELGTMDQYTLDDPKPPPKPVVVFTSAAIK	MQPMFTKKVNEEIARELGTMDQYTLDDPKP	PPPKPVVVFTSAAIKQALGSPKQFAVPWLQ	29	2	3156.64	tr|T5AC53|T5AC53_OPHSC	4	0.0069117	15.764	0	0	0	0	141190	0	0	5548400	0	0	0	0	0	0	0	0
ELGTNTIR	LADADNCKRDIPFLKELGTNTIRTYAINPE	RDIPFLKELGTNTIRTYAINPESDHSACMK	8	0	902.482	tr|T5AIM3|T5AIM3_OPHSC	2	0.0030503	111.82	34584000	29716000	34111000	42432000	43863000	56543000	77916000	4427800	8745200	44498000	41897000	34332000	35740000	38921000	35462000	40320000
ELGVNTIR	LADTKTCTRDIKKFKELGVNTIRVYAVDNS	RDIKKFKELGVNTIRVYAVDNSVKHDDCMK	8	0	900.503	tr|T5AI41|T5AI41_OPHSC	2	0.030853	82.671	12776000	2549600	1711000	3510400	0	0	0	0	0	2379900	1236100	0	0	0	0	0
ELGVTQITDQALDAIR	STWRQLWLWLAEAEKELGVTQITDQALDAI	LGVTQITDQALDAIRANLVVSDRAFKVAAD	16	0	1741.92	tr|T5AL37|T5AL37_OPHSC	2	5.57e-17	96.103	426200	0	0	0	146890	235680	0	188030	0	0	0	0	0	0	0	0
ELGYGFFDGIAGLVTQPIR	EKVTDLSSGIRIAGKELGYGFFDGIAGLVT	GFFDGIAGLVTQPIRGAEKEGAGGFVKGFG	19	0	2052.07	tr|T5AMB8|T5AMB8_OPHSC	2	3.56e-52	108.17	0	0	230740	0	0	0	0	0	0	0	0	0	0	0	0	0
ELIDGVLDK	DASNNYARGHYTVGKELIDGVLDKIRRVAD	HYTVGKELIDGVLDKIRRVADNCVGLQGFL	9	0	1000.54	tr|T5AAG8|T5AAG8_OPHSC	2	0.010444	71.501	0	764860	0	0	0	0	0	0	0	0	18874000	0	0	0	24387000	0
ELIGAQGGQINR	DETTHVLKIDPKYHRELIGAQGGQINRLQN	YHRELIGAQGGQINRLQNRYKVLIFFPRSA	12	0	1254.67	tr|T5AKL5|T5AKL5_OPHSC	2	2.72e-06	92.062	0	0	1002300	3263500	3048600	878690	3063700	1618900	5130800	8592700	1896800	2840000	675610	729640	1270200	1576800
ELKEEYWPR	INQTSKNIEIKLQKKELKEEYWPRLLKDSK	IKLQKKELKEEYWPRLLKDSKKPHFLKTNF	9	1	1248.61	tr|T4ZZR7|T4ZZR7_OPHSC	2	0.00024352	100.45	0	0	0	17992000	0	0	34555000	0	0	0	0	0	0	798880	0	7829400
ELLGSQVTGR	KVVDISVDPAGPGARELLGSQVTGRVVRCG	GPGARELLGSQVTGRVVRCGSEVADFQKGQ	10	0	1058.57	tr|T5AAZ8|T5AAZ8_OPHSC	2	6.11e-06	99.136	0	0	0	0	0	2112900	1557400	1215400	0	1340500	0	0	0	0	0	0
ELLPANVVPR	DMTGGGGASASDHGRELLPANVVPRHYHLT	SDHGRELLPANVVPRHYHLTLEPDFDKLSF	10	0	1106.64	tr|T5AMT5|T5AMT5_OPHSC	2	0.00064762	85.212	0	0	10713000	3970900	0	0	11823000	8986900	3273700	16445000	16325000	10379000	5563500	4900600	0	0
ELLQNIVTWDEHSLLIHGER	QDGRPLQMVYEPERRELLQNIVTWDEHSLL	IVTWDEHSLLIHGERAMMFSGEFHPFRLPV	20	0	2401.24	tr|T5A9E4|T5A9E4_OPHSC	3	8.08e-21	76.539	0	0	0	0	0	0	0	1030000	0	0	0	0	0	0	0	0
ELNAIIDPGLR	EIDAEKDAQVLAAKKELNAIIDPGLRGDDG	AAKKELNAIIDPGLRGDDGANQSGIYELRG	11	0	1209.67	tr|T5AB93|T5AB93_OPHSC	2	0.022542	49.444	0	0	0	0	0	477070	0	0	0	0	0	0	0	0	0	0
ELPGVVALSSK	VSTGGGASLELLEGKELPGVVALSSK____	LEGKELPGVVALSSK_______________	11	0	1098.63	tr|T5A6F4|T5A6F4_OPHSC	2	0.012183	50.353	0	0	0	0	0	0	0	0	0	0	0	10144000	0	2541100	3702800	0
ELPTSVELAGVNMR	TRIEEGGWTRQTTIRELPTSVELAGVNMRL	RELPTSVELAGVNMRLDSGVIRELHWHKEA	14	0	1514.78	tr|T5AML3|T5AML3_OPHSC	2	1.03e-06	61.353	0	0	0	0	0	0	0	360590	0	0	0	0	0	0	0	0
ELQAAGGLQALGR	KWFLYKLQNIVNCTRELQAAGGLQALGRDQ	TRELQAAGGLQALGRDQILSAKKMGFSDRQ	13	0	1282.7	tr|T5ADD7|T5ADD7_OPHSC	2	0.041726	28.727	0	0	0	0	0	0	0	391320	0	0	0	0	0	0	0	0
ELQEACNECALTQDNIAK	MGAVKEGYCKDPAWKELQEACNECALTQDN	EACNECALTQDNIAKDYHNDLEAALTPCHL	18	0	2105.94	tr|T5AKA5|T5AKA5_OPHSC	2;3	9.06e-83	158.11	0	0	0	2577000	2862400	3664200	1895200	0	3485900	1781400	2223300	3404500	24891000	16528000	5678500	5833900
ELRPTALVGVPQVWETIR	TLSDNSVKNCAGDMRELRPTALVGVPQVWE	PTALVGVPQVWETIRKGVMAKLETSSPVLR	18	1	2063.15	tr|T5AQC4|T5AQC4_OPHSC	2;3	1.45e-07	46.159	0	0	0	706540	4079000	810820	0	0	0	0	0	0	0	71546	102290	80584
ELSGHAGYLSCCR	YNLNQQRDGPTRVARELSGHAGYLSCCRFI	ARELSGHAGYLSCCRFINDRAILTSSGDMT	13	0	1508.65	tr|T5A9X0|T5A9X0_OPHSC	2	0.026395	41.399	0	0	0	0	0	0	0	0	0	0	0	0	0	0	0	0
ELSIAVPAR	FPKLLSEIKLAIGEKELSIAVPARKPDLIA	LAIGEKELSIAVPARKPDLIAYTAEQMPKI	9	0	954.55	tr|T5AEW0|T5AEW0_OPHSC	2	0.00043993	102.72	0	0	0	1502000	1920600	5034900	1999000	1612500	122890000	76729000	26201000	112260000	706490	0	0	3231900
ELSQALPSTPWHGFNWFCTFAER	LDYPGTGHSCKYMARELSQALPSTPWHGFN	TPWHGFNWFCTFAERAREFWDLATHGWDTL	23	0	2780.28	tr|T5AKE7|T5AKE7_OPHSC	3	6.25e-08	53.342	384380	0	0	0	0	214380	0	0	0	0	0	0	250390	415610	344740	428940
ELSYQAMGDLSPMAALFGGIAAQEVLK	ELEKLEMELDEKLLKELSYQAMGDLSPMAA	MAALFGGIAAQEVLKAVSGKFHPIQQWMYF	27	0	2809.4	tr|T5ABX0|T5ABX0_OPHSC	3	1.14e-17	54.3	0	0	0	0	0	0	0	297590	0	20400	0	0	0	0	0	0
ELTGTVSQTIDNAR	RDATPEEHHLAEVLKELTGTVSQTIDNARR	KELTGTVSQTIDNARRKIEGMPHAKKELNP	14	0	1503.75	tr|T5ACP9|T5ACP9_OPHSC	2	1.67e-06	78.342	0	0	3744600	1076800	828240	2809400	0	0	0	0	1319600	0	3275800	2400000	2108700	2823300
ELTLVDDTGYSVR	GEITSKKDGRPFQKRELTLVDDTGYSVRIT	KRELTLVDDTGYSVRITVWGKTASSFDANP	13	0	1466.73	tr|T5ACN6|T5ACN6_OPHSC	2	1.43e-11	98.943	1421200	0	2249400	2113500	3225400	5286600	1291300	2090600	1364700	0	632080	1602800	1326700	1714400	794930	1261700
ELTQVYLDFLVR	DEFRSKSRLSPAVKKELTQVYLDFLVRHGG	VKKELTQVYLDFLVRHGGKDSMDEYIGVDR	12	0	1494.81	tr|T4ZZU2|T4ZZU2_OPHSC	2	0.022577	36.693	0	0	0	0	233120	0	0	0	20876	0	0	0	38314	0	0	0
ELTSFDEAR	SRMLDRIEVDQPTWKELTSFDEAREFCKTV	DQPTWKELTSFDEAREFCKTVGYPVLVRPS	9	0	1066.49	tr|T5AL25|T5AL25_OPHSC	2	0.040663	58.981	0	0	0	0	0	0	0	0	0	0	725320	0	0	0	0	0
ELVDAEIIITTPFHPGYLTAER	VTTADKDGVNSKFDRELVDAEIIITTPFHP	IITTPFHPGYLTAERLAKAKKLKLAVTAGI	22	0	2484.29	tr|T5AKS6|T5AKS6_OPHSC	3	2.19e-07	49.528	1427400	1852500	719810	1285100	927800	2013400	1308900	123480	1190700	226570	2215200	3897300	252320	182430	199630	502720
ELVSCSNCTDYQSR	KLDLEAWFPFQGEYKELVSCSNCTDYQSRS	KELVSCSNCTDYQSRSLEIRFGAKSQTDTK	14	0	1717.7	tr|T5A929|T5A929_OPHSC	2	1.49e-06	78.653	0	0	0	0	520660	480880	0	0	0	0	0	0	0	0	0	0
ELVSQIYDESR	QRKAYPTSLILAPTRELVSQIYDESRKFAY	APTRELVSQIYDESRKFAYRSWVRPCVVYG	11	0	1337.65	tr|T5AEZ0|T5AEZ0_OPHSC	2	0.0038373	62.823	0	0	641450	955880	1415000	607600	0	0	1285500	0	762540	0	0	0	0	0
ELVTTVAESETYR	DSWVAQLKLKIAEAKELVTTVAESETYRKT	AKELVTTVAESETYRKTLESLRPAAIVAKE	13	0	1496.74	tr|T5AKU5|T5AKU5_OPHSC	2;3	8.65e-21	141.93	73105000	62403000	54155000	107560000	68681000	70293000	57551000	1024800	52542000	64165000	52362000	48992000	41932000	46161000	40112000	50101000
ELVTTVAESETYRK	DSWVAQLKLKIAEAKELVTTVAESETYRKT	KELVTTVAESETYRKTLESLRPAAIVAKEE	14	1	1624.83	tr|T5AKU5|T5AKU5_OPHSC	2;3	9.99e-28	136.02	3579500	0	92971000	131690000	58443000	64755000	119150000	79697000	85363000	79880000	99769000	82776000	36476000	34645000	29481000	38294000
ELYAETAEWQDWR	AAYAQLADVFVRRERELYAETAEWQDWRAF	ERELYAETAEWQDWRAFCIVRKEREAEGVF	13	0	1695.75	tr|T5AGV5|T5AGV5_OPHSC	2	2.17e-11	97.456	0	0	0	0	546740	1139600	0	0	0	0	0	0	0	0	0	0
ELYSTDPFLQGLISGFR	LSPAWRVENEPSRLRELYSTDPFLQGLISG	YSTDPFLQGLISGFRDTKFPCPERLKCQDT	17	0	1941.98	tr|T5A5D2|T5A5D2_OPHSC	2	3.63e-55	147.87	0	0	0	0	0	120520	0	0	439980	0	271240	388820	0	0	0	0
EMAPLTFSEAYTR	LTGSHKAFAAGADIKEMAPLTFSEAYTRSF	IKEMAPLTFSEAYTRSFIESWSLLTTQIKK	13	0	1514.71	tr|T5A7J4|T5A7J4_OPHSC	2	0.0021392	54.143	0	0	0	0	0	0	0	288750	0	0	0	0	0	0	0	0
EMLPQSTER	KHIQDVSGVRMVAQKEMLPQSTERIVEVQG	RMVAQKEMLPQSTERIVEVQGTPEGIQRAI	9	0	1089.51	tr|T5AF08|T5AF08_OPHSC	2	0.038293	70.919	0	0	0	0	0	0	0	0	0	0	0	0	0	0	0	0
EMPAPVVIDEMIPLFQHLVQDDQDSVR	MVRRQAAANLAKLVKEMPAPVVIDEMIPLF	PLFQHLVQDDQDSVRLLTVEILISIAEVVP	27	0	3120.53	tr|T5A782|T5A782_OPHSC	3;4	1.11e-25	67.778	0	0	0	0	0	0	0	1051600	0	0	0	0	30169	0	0	0
EMVELPLR	YDDIGGCRKQMAQIREMVELPLRHPQLFKS	KQMAQIREMVELPLRHPQLFKSIGIKPPRG	8	0	985.527	tr|T5A7X9|T5A7X9_OPHSC	2	0.03152	66.682	0	0	0	0	0	0	0	4348200	0	0	0	0	0	0	0	0
EMVILGTEYAGEMK	GMTSPTSVAINFAQKEMVILGTEYAGEMKK	KEMVILGTEYAGEMKKGVFTVLFYEMPIKH	14	0	1569.74	tr|T5AQV1|T5AQV1_OPHSC	2	0.037306	27.329	0	0	0	0	0	0	0	1473300	44437	0	0	0	0	0	0	0
ENAIEGPR	GKQSALHCTCDKAARENAIEGPRCSCRARP	TCDKAARENAIEGPRCSCRARPAGECTCDR	8	0	884.435	tr|T5AF75|T5AF75_OPHSC	2	0.0018189	132.57	12814000	19547000	18671000	21689000	0	0	0	0	0	0	0	5641000	0	0	0	0
ENDHTVALVYDTSK	FINLSFIENQYHYQKENDHTVALVYDTSKS	KENDHTVALVYDTSKSSQGHLTLRAFRLTT	14	0	1590.75	tr|T5AEE6|T5AEE6_OPHSC	3	0.0090933	24.558	0	0	0	0	0	0	0	0	0	0	0	1923400	0	0	0	0
ENEYFTNK	EYLDKPGFRLIFEFRENEYFTNKTITKTYF	RLIFEFRENEYFTNKTITKTYFYQNESGYG	8	0	1043.46	tr|T5A8S7|T5A8S7_OPHSC	2	0.014566	75.243	0	0	0	0	0	2989800	0	0	1923600	0	0	5635300	1457400	0	1677900	1889400
ENHTTALLVQDQGAITGIFTSK	VSVRTSVKEAAALMKENHTTALLVQDQGAI	LVQDQGAITGIFTSKDVVLRVIAPGLDPAN	22	0	2343.21	tr|T5A7R6|T5A7R6_OPHSC	3	1.42e-07	52.909	0	330470	0	0	412300	0	0	0	902760	0	0	0	0	80493	286790	222040
ENISLGPSVR	______________________________	PAAPKENISLGPSVRDGELVFGVARIFASF	10	0	1070.57	tr|T5AB37|T5AB37_OPHSC	2	0.0081108	66.621	0	0	3397900	0	2954000	7554600	5194100	6268800	14621000	21160000	6773300	3910500	5000900	4626500	0	7846700
ENISNADLHSPAAQQSLLGLLQAPLSR	DYVDQIFGYATTKTRENISNADLHSPAAQQ	AQQSLLGLLQAPLSRYASIFTALSLPTYVP	27	0	2842.49	tr|T5AB42|T5AB42_OPHSC	3	2.84e-10	33.835	0	0	0	0	147940	0	0	0	0	0	0	0	0	0	0	0
ENPDAQFAQLK	AKNLDAADTYIELSRENPDAQFAQLKKDNP	ELSRENPDAQFAQLKKDNPYGFDIVVEATG	11	0	1259.61	tr|T5A413|T5A413_OPHSC	2	0.001011	76.827	0	6678400	0	684770	0	0	0	2163000	45393000	25235000	16856000	29553000	0	0	1786200	0
ENPFVLGLPTGSSPQGVYR	ANYIVDRIKAFNPSRENPFVLGLPTGSSPQ	VLGLPTGSSPQGVYRILVDKYKAGEMSFEN	19	0	2017.03	tr|T5ADX9|T5ADX9_OPHSC	2	0.0021272	43.991	0	0	0	0	0	0	0	98575	0	0	0	0	0	0	0	0
ENQAGLSSMFLYHASIIIHDIFNTHR	LLFDLLMARDDDHFKENQAGLSSMFLYHAS	YHASIIIHDIFNTHRTDPNKSDTSSYLDLA	26	0	3013.49	tr|T5AC53|T5AC53_OPHSC	4	7.83e-08	32.04	0	0	0	0	134150	236120	0	0	0	0	0	126280	0	0	0	0
ENSIAEVGTLVLEWTR	SAVFLKPTKRISGSKENSIAEVGTLVLEWT	NSIAEVGTLVLEWTRLSDLTGNPKYGELVD	16	0	1815.94	tr|T5AD63|T5AD63_OPHSC	2;3	1.51e-212	208.82	6221800	6693000	6613600	4922000	1854600	2135800	1096600	2212900	1342900	347590	931440	1136800	6492300	2497900	5411300	3752000
ENSNDFAIR	NKAFGSALDFVWASKENSNDFAIRESPMSV	FVWASKENSNDFAIRESPMSVKVYKNFVEK	9	0	1064.49	tr|T4ZZP9|T4ZZP9_OPHSC	2	0.001363	83.206	0	0	0	0	0	0	0	0	0	0	1504700	1570600	0	0	0	0
ENSPAIIFIDEIDAIATK	GEGPRMVRDVFRMARENSPAIIFIDEIDAI	PAIIFIDEIDAIATKRFDAQTGADREVQRI	18	0	1959.02	tr|T5APM9|T5APM9_OPHSC	2;3	3.71e-31	95.981	0	0	0	0	0	0	0	280100	0	0	0	0	0	0	0	0
ENTEGEYSGLEHQSVPGVVESLK	GYETRHRGVDLCIIRENTEGEYSGLEHQSV	GLEHQSVPGVVESLKIITRAKSERIARFAF	23	0	2487.18	tr|T5A5Y2|T5A5Y2_OPHSC	3	0.00012848	26.754	0	0	0	415100	0	0	973470	958900	781910	0	0	0	0	0	0	0
ENVLQPLLVSTSAIELAAETVK	GVSIKSGGVNTNISKENVLQPLLVSTSAIE	LVSTSAIELAAETVKMILRIDDIALTR___	22	0	2324.28	tr|T5A7Z5|T5A7Z5_OPHSC	3	6.18e-09	59.814	0	0	0	0	153480	0	76138	0	0	45840	350180	0	0	0	0	0
ENVRDENPGISFGQVGK	KRGLSAYMFFANEQRENVRDENPGISFGQV	VRDENPGISFGQVGKLLGERWKALNDKQRG	17	1	1844.9	tr|T5AGK8|T5AGK8_OPHSC	2;3	2.44e-48	113.65	206880000	19070000	1143000	4186400	968560	18022000	2848200	29823000	7423500	81468000	2218500	9088500	15519000	10979000	22715000	953840
ENWGEGIYWCPWCDGK	ATGLRDRLPETPGIRENWGEGIYWCPWCDG	NWGEGIYWCPWCDGKEHADQRLGLIGPLES	16	0	2055.82	tr|T5AE75|T5AE75_OPHSC	2	5.46e-27	102.4	667230	0	403100	770320	360040	256590	0	394330	0	0	320140	431970	250250	0	279530	271920
ENWGEGIYWCPWCDGKEHADQR	ATGLRDRLPETPGIRENWGEGIYWCPWCDG	YWCPWCDGKEHADQRLGLIGPLESIPGLVR	22	1	2792.15	tr|T5AE75|T5AE75_OPHSC	3;4	0.0021023	20.657	0	0	0	405780	2267000	0	0	129940	0	0	0	0	0	0	0	0
ENYQPQLYLR	YVLSKDEGGRHTGFRENYQPQLYLRTADES	HTGFRENYQPQLYLRTADESVNLSFPEGTE	10	0	1322.66	tr|T5AAR8|T5AAR8_OPHSC	2	6.23e-06	105.57	0	0	0	0	0	0	0	0	1160000	0	1857500	2248400	1303400	0	0	0
EPAPKEPEPSYPAGGNLDEYAK	EPAPKQPTPKQPAPKEPAPKEPEPSYPAGG	EPSYPAGGNLDEYAKSMLDKHNEARREHNV	22	1	2358.1	tr|T5AAG4|T5AAG4_OPHSC	3	0.020399	13.321	717020	0	0	577120	0	0	0	0	0	0	0	0	1957000	1013800	1103300	1148900
EPAPVAVTPAR	GQQPPAFQGKKAVPREPAPVAVTPARAPAP	AVPREPAPVAVTPARAPAPSPSPARDVAGG	11	0	1106.61	tr|T5A2L2|T5A2L2_OPHSC	2	0.0039969	62.463	1373500	0	2030100	1280400	0	0	0	0	0	0	0	0	0	0	0	0
EPEIASNLTCPTNDGK	FPVACPDVRATQAVKEPEIASNLTCPTNDG	PEIASNLTCPTNDGKIWEGSDGTWFYLQCC	16	0	1744.79	tr|T5AAZ9|T5AAZ9_OPHSC	2	2.01e-76	169.65	0	3828200	1317300	2027800	738870	0	4011600	0	0	1253300	0	0	4933300	4919900	6200900	5583900
EPGICETTPGVR	ILRSKFHPNVTISFKEPGICETTPGVRSFA	SFKEPGICETTPGVRSFAGHVHLPPHLVDN	12	0	1314.62	tr|T5AMK9|T5AMK9_OPHSC	2	1.15e-06	94.692	29417000	3707600	7399000	7890200	3637600	2596100	8588200	0	3836500	14254000	4121500	3538400	0	0	0	3316400
EPGLAVAATPTDQTPR	TIEALSHKASHSSTREPGLAVAATPTDQTP	PGLAVAATPTDQTPRSAENGPVGDHQAVAS	16	0	1622.83	tr|T5A6S1|T5A6S1_OPHSC	2	2.87e-06	74.76	802220	2201300	3385300	3384500	830100	637640	664000	551460	0	0	0	0	667500	0	1151400	0
EPGSSPHPHQPSYAAPQQQHQSPGYGYDGR	PQSHSSSYHQPPPGREPGSSPHPHQPSYAA	PQQQHQSPGYGYDGRSHSPQPPRDQQQYGG	30	0	3259.45	tr|T5AE07|T5AE07_OPHSC	4;5	2.76e-12	30.602	1379000	2550900	7011800	4220500	14460000	1348000	6505100	8167800	0	0	2101100	0	1876600	0	0	0
EPGSTTYVYDSSAGQGTCAYVIDTGVEANHR	EQPGAPWGLGRISHREPGSTTYVYDSSAGQ	TCAYVIDTGVEANHREFEGRATMVRSFIAG	31	0	3304.46	tr|T4ZXQ6|T4ZXQ6_OPHSC	3	6.38e-87	95.823	91550	0	391640	545370	0	0	0	0	0	0	0	0	4454000	3588500	3778700	2605100
EPGTNAYGCVK	SHLNDVQNRWSSDTKEPGTNAYGCVKRLFI	SDTKEPGTNAYGCVKRLFILKKQNRNLKTL	11	0	1194.53	tr|T5AFP3|T5AFP3_OPHSC	2	0.021319	42.599	0	0	0	0	0	0	0	0	0	0	0	364740	0	0	0	0
EPGVHNIYVQDYCPIDPVGHVGVAVDLNVWR	RFDEIVTPTTTSFVREPGVHNIYVQDYCPI	PVGHVGVAVDLNVWRLALNSLERNIGRKFF	31	0	3516.72	tr|T5ADR7|T5ADR7_OPHSC	4	1.21e-08	24.404	0	0	0	0	0	0	0	0	0	0	0	669120	0	0	0	0
EPLTGHSDWVR	IWAFAPASQSYKQEREPLTGHSDWVRDVAW	KQEREPLTGHSDWVRDVAWSPTVLQKSYIA	11	0	1295.63	tr|T5ADT6|T5ADT6_OPHSC	2	0.017602	45.997	0	0	0	0	0	1101700	0	0	0	0	1139000	827470	0	0	0	0
EPTPSSQAGGTVK	______________________________	AREPTPSSQAGGTVKAVSPSSSSSAAKGGA	13	0	1257.62	tr|T5A626|T5A626_OPHSC	2	0.00062251	69.979	769060	618550	0	484170	0	480000	0	0	0	0	0	0	1845600	1512000	1624400	1355200
EPWNLSQGPR	PILRLHSTKSRWSGKEPWNLSQGPREVVMD	RWSGKEPWNLSQGPREVVMDFLRLRHRLIP	10	0	1182.58	tr|T5AKV5|T5AKV5_OPHSC	2	0.00046901	80.165	0	0	0	0	2128300	0	0	811380	0	367470	2272500	1554400	0	0	12187000	5611200
EQAAAINTVTNAK	TGEGVSVPDDPKAMKEQAAAINTVTNAKSL	MKEQAAAINTVTNAKSLPTPLNPVTELKRA	13	0	1329.69	tr|T5ADQ8|T5ADQ8_OPHSC	2	3.38e-10	83.862	596770	0	980780	917990	1612000	0	0	2530000	0	0	0	0	0	1021400	0	924720
EQAASLIAAGVDGLR	EFPKIDVIGGNVVTREQAASLIAAGVDGLR	EQAASLIAAGVDGLRIGMGSGSACITQEVM	15	0	1469.78	tr|T5AAE4|T5AAE4_OPHSC	2	2.53e-16	96.103	0	0	0	422770	1672700	1744700	0	1465500	0	0	185860	0	0	0	425030	1322000
EQAQQAVAQLSNQNLMGR	NGMSKGCGIVEYATREQAQQAVAQLSNQNL	QQAVAQLSNQNLMGRLVYVREDREAEPRFI	18	0	1984.97	tr|T5AFV1|T5AFV1_OPHSC	3	0.029827	14.041	0	0	0	0	0	0	0	1870800	0	0	0	0	0	0	0	0
EQFFVPLMDGILR	RYSSWAANLANQGQKEQFFVPLMDGILRKM	QKEQFFVPLMDGILRKMLDKNKKVQEAGAS	13	0	1563.81	tr|T5ABJ4|T5ABJ4_OPHSC	2	2.09e-05	77.379	0	0	0	0	0	0	0	103830	0	0	0	0	0	0	0	0
EQGPQNNQWQR	ILASAGYDGKVFIWKEQGPQNNQWQRIYDF	FIWKEQGPQNNQWQRIYDFPLHKASVNIFK	11	0	1383.63	tr|T5ADT6|T5ADT6_OPHSC	2	7.49e-10	136.16	777740	0	0	450240	599960	988930	1099400	0	1472900	1348700	947710	1874400	537220	432830	0	829570
EQGVSSYPTIMFFPAGSK	AKVDAEASDSKAVAKEQGVSSYPTIMFFPA	VSSYPTIMFFPAGSKDGVAYDGNRGEADFL	18	0	1944.93	tr|T5A918|T5A918_OPHSC	2	0.00037113	59.227	0	0	0	0	0	259000	0	180800	0	0	0	0	0	0	0	0
EQHASITFWTLDDVQR	QPVNEQTQQPQPQPKEQHASITFWTLDDVQ	QHASITFWTLDDVQRTIYFVGNPGASEMAP	16	0	1944.93	tr|T5ABR5|T5ABR5_OPHSC	3	0.0014331	33.947	0	0	0	0	0	0	0	0	0	0	1088100	0	0	0	0	1274400
EQIDGLGLSK	MIDTARNFISVDKIKEQIDGLGLSKMNVLH	VDKIKEQIDGLGLSKMNVLHWHLTDSQSWP	10	0	1058.56	tr|T5A6P2|T5A6P2_OPHSC	2	0.02393	52.49	0	0	0	14241000	0	43508000	0	0	0	0	5315800	0	4324900	0	0	0
EQIEAAEPASVVSPYAGNRPR	ALRDPHASLELFAPREQIEAAEPASVVSPY	EPASVVSPYAGNRPRQRGFTEIFGDEPHGE	21	1	2240.12	tr|T5AQ20|T5AQ20_OPHSC	3	2.89e-05	50.883	0	0	1215200	5373300	0	1874100	4298600	964020	0	0	0	0	3089900	3023400	3109400	2515000
EQINVLVENVSK	ANLVHVISLEKNYVKEQINVLVENVSKGPQ	YVKEQINVLVENVSKGPQDEYFVPFTADQM	12	0	1370.74	tr|T5AEM2|T5AEM2_OPHSC	2	0.00072718	61.213	0	553030	0	0	715660	679620	853100	0	0	0	0	1140600	0	0	0	0
EQIVAVGITNQR	IDGAVAKFETQGHSREQIVAVGITNQRETT	HSREQIVAVGITNQRETTLVWDRKTGKALH	12	0	1326.73	tr|T5ACP1|T5ACP1_OPHSC	2	1.23e-09	96.89	518130	1104200	0	2376500	6038500	6210500	4949400	9060400	4175200	1194800	6123700	7655700	5888100	6273500	7366500	7198400
EQLAAYDKER	KQKDKKKGGLTKEQREQLAAYDKERARIRK	TKEQREQLAAYDKERARIRKERVDSLARKL	10	1	1221.6	tr|T5A391|T5A391_OPHSC	2;3	0.0072623	78.934	532320	2414700	0	2154600	586590	0	1872400	0	0	1331600	0	532580	5091300	5114700	5012700	6921700
EQLLECQDK	YEDLMHNFTRPGGCKEQLLECQDKLVRSGL	RPGGCKEQLLECQDKLVRSGLHMSKLKDVC	9	0	1161.53	tr|T5AMK9|T5AMK9_OPHSC	2	0.00038863	99.802	7721300	5952300	0	11922000	0	0	0	0	15398000	17189000	1830400	0	0	0	8704000	0
EQLLTGLLDCDLIGFHTYDYAR	TPFPSSEIYRILPVREQLLTGLLDCDLIGF	LDCDLIGFHTYDYARHFLSSCSRILGTSTT	22	0	2612.26	tr|T5A1V8|T5A1V8_OPHSC	3	8.09e-07	40.756	152730	409780	0	0	200620	0	0	0	189210	0	0	0	0	0	0	0
EQLNTSAVDDEHETAAKPGSGSK	EAKAAALSGQGNGAKEQLNTSAVDDEHETA	DDEHETAAKPGSGSKHGKSSFSDERPSRVI	23	1	2370.09	tr|T5A7G6|T5A7G6_OPHSC	3;4	2.77e-06	38.933	3676200	3497500	0	0	1107500	0	0	0	1766700	0	0	0	1401600	3873600	0	5368800
EQLPTGDAAVSVAK	STEGKPKEEKPGSSKEQLPTGDAAVSVAKP	KEQLPTGDAAVSVAKPSSDEKKAAAEPEAA	14	0	1384.72	tr|T5ACK0|T5ACK0_OPHSC	2	0.005494	39.917	0	0	0	0	0	0	0	969550	0	0	0	0	0	0	0	0
EQLPTGDAAVSVAKPSSDEK	STEGKPKEEKPGSSKEQLPTGDAAVSVAKP	GDAAVSVAKPSSDEKKAAAEPEAATDSPAA	20	1	2028	tr|T5ACK0|T5ACK0_OPHSC	3	0.0042027	22.902	0	0	0	0	0	0	0	0	0	0	0	0	1540100	4123000	1634600	0
EQLPTGDAAVSVAKPSSDEKK	STEGKPKEEKPGSSKEQLPTGDAAVSVAKP	DAAVSVAKPSSDEKKAAAEPEAATDSPAAI	21	2	2156.1	tr|T5ACK0|T5ACK0_OPHSC	3;4	0.0025614	27.542	0	0	0	0	0	0	0	5403200	0	0	0	0	0	0	0	0
EQPQGLTCPNAK	AYNFLRGNIQGICTKEQPQGLTCPNAKTFY	CTKEQPQGLTCPNAKTFYNASVIWGVIGPA	12	0	1341.63	tr|T5ALD5|T5ALD5_OPHSC	2	6.53e-14	117.01	0	0	0	1085500	1445100	1233700	836630	715140	0	0	2111500	1092100	6051200	6595300	5408100	7088500
EQQIAQVHQLR	HTALEPQDGHAGNLKEQQIAQVHQLRMMLE	GNLKEQQIAQVHQLRMMLEADGFTERLDTL	11	0	1348.72	tr|T5AMF9|T5AMF9_OPHSC	2;3	8.19e-09	101.64	1595900	265610	0	1038900	3378600	0	3638800	916760	11296000	7007600	1042500	12050000	4222000	0	924440	562390
EQQSSHGVLLTSLR	LTVEILISIAEVVPKEQQSSHGVLLTSLRN	KEQQSSHGVLLTSLRNLIEDKSWRVRYMIA	14	0	1553.82	tr|T5A782|T5A782_OPHSC	2;3	0.001124	58.676	1445500	0	0	0	5702700	4053000	0	5605200	1773100	0	2677300	0	0	0	0	0
EQVVVLAGTNR	TLNQILTEMDGFNTREQVVVLAGTNRVDIL	FNTREQVVVLAGTNRVDILDKALMRPGRFD	11	0	1184.65	tr|T5A953|T5A953_OPHSC	3	0.041439	19.132	0	0	0	0	0	0	0	0	0	0	0	1695200	0	0	0	0
ERELSLNIDGR	PLDTKVSLRMSAKNRERELSLNIDGRHCAN	AKNRERELSLNIDGRHCANVMSGAEICIEG	11	1	1300.67	tr|T5AKG2|T5AKG2_OPHSC	2	0.0011687	88.948	0	0	0	0	0	0	0	0	0	0	1023800	0	0	0	0	0
ERENLAYDAPWQIPYLPLDPQDIGR	SGSHQDAIKKGFQLRERENLAYDAPWQIPY	WQIPYLPLDPQDIGRTYEAVIRVNSQSGKG	25	1	2968.47	tr|T5AD58|T5AD58_OPHSC	3	8.18e-05	25.485	738270	0	0	0	0	129530	337980	132380	0	0	209600	0	0	0	0	0
ERPTKPVDVPTESSSLR	NFSTPAKPSDARAARERPTKPVDVPTESSS	PTKPVDVPTESSSLRSHHHQGSHPYSREAP	17	2	1896.99	tr|T5A8A3|T5A8A3_OPHSC	3	2.36e-22	91.657	0	0	2987500	2002100	0	1054600	1839500	641610	0	2288500	1424400	1053500	0	0	0	0
ERPWTFFEPR	ASQGFHAEAECLASRERPWTFFEPREGCNL	CLASRERPWTFFEPREGCNLFGAEAAGHEE	10	1	1363.67	tr|T5AKH6|T5AKH6_OPHSC	2	0.018009	73.985	0	0	0	0	0	0	0	0	0	0	0	3338300	0	0	0	0
ERYPTCEEADLAFK	TLVTKNLTATVVAMKERYPTCEEADLAFKV	KERYPTCEEADLAFKVAFELSSGNGEVQVA	14	1	1727.78	tr|T5ANC1|T5ANC1_OPHSC	3	0.0083449	29.467	0	0	0	0	1245900	0	0	0	0	0	0	0	679580	0	0	871650
ESAALAGPGQER	RQRPSQESSSSPEARESAALAGPGQERNRY	EARESAALAGPGQERNRYFIASQEDLYTFN	12	0	1184.58	tr|T5APZ3|T5APZ3_OPHSC	2	4.62e-20	150.35	14016000	66738000	81227000	20262000	11788000	19330000	6173500	0	4993300	1849800	11944000	10208000	42920000	46537000	48203000	67311000
ESAGLIPAGILGLANQYPELDR	TVPNIATTVKMVNKKESAGLIPAGILGLAN	AGILGLANQYPELDRLLDQHVLPQHRAGFY	22	0	2296.21	tr|T5A8G8|T5A8G8_OPHSC	2;3	1e-101	144.12	2215700	1981200	2791900	8009000	0	1967400	0	642280	0	0	2904200	639420	0	456780	702200	494080
ESAQEAGITLPR	NTQTREDEDMQRALRESAQEAGITLPRQES	ALRESAQEAGITLPRQESGVLDPSTSVPSF	12	0	1270.65	tr|T5A806|T5A806_OPHSC	2	0.0020217	54.608	0	0	0	0	0	0	0	0	0	1066100	0	0	0	0	0	0
ESDTGLAPPHLWDVAADR	IKEKQQSVDEKIGVKESDTGLAPPHLWDVA	TGLAPPHLWDVAADRQRMAEEQPFQVARCT	18	0	1948.93	tr|T5A637|T5A637_OPHSC	3	0.0033733	25.824	0	0	0	0	226900	0	0	404570	0	0	0	0	50685	0	0	106820
ESDTVQLYK	IVENDEGEIVREFVKESDTVQLYKTIRECL	VREFVKESDTVQLYKTIRECLVYLTHLDVV	9	0	1081.53	tr|T4ZX30|T4ZX30_OPHSC	2	0.0037012	77.674	0	0	0	2820500	3688800	3461400	2956300	0	0	0	2263300	0	13046000	13113000	13251000	12456000
ESELLGGQLAASHTR	AFKNTQRRSALRITRESELLGGQLAASHTR	ESELLGGQLAASHTREALVLEASFLRNDLP	15	0	1567.8	tr|T5AF82|T5AF82_OPHSC	3	0.0089807	23.138	0	3766400	0	0	0	1062300	0	0	2167700	2099600	0	2969000	986080	0	1086700	1021100
ESGHSVQSDNPGAPNR	NPNAAVSQPGAHFRRESGHSVQSDNPGAPN	SGHSVQSDNPGAPNRSIFPPQGGRGRGGFN	16	0	1650.73	tr|T5ACK0|T5ACK0_OPHSC	2;3	8.38e-64	160.18	5273800	9536200	9381100	3037200	8257800	8347700	10696000	0	2633800	8370600	1913100	3366000	4525000	2925500	5080600	3359300
ESGVPTDAYFAVEEIKDDGTTTSR	YTPNPLLVIIDVQPKESGVPTDAYFAVEEI	FAVEEIKDDGTTTSRTFVHTPSIIEAEEAE	24	1	2587.19	tr|T5A0P7|T5A0P7_OPHSC	3	5.06e-11	44.632	0	0	0	0	222030	0	292620	0	422860	0	0	0	0	0	0	0
ESHGYSGHLHTEPFELGPISGLLR	KAESFTSKPWFQASKESHGYSGHLHTEPFE	HTEPFELGPISGLLRKSMESKGLPFDSDMF	24	0	2632.3	tr|T5AP38|T5AP38_OPHSC	3;4	4.73e-10	42.612	1379100	0	0	334540	287410	4087500	354030	2267200	1367200	7390500	2293200	618770	297670	170470	240730	419860
ESIPGHVQQGGVPSPMDR	ASIIREEAHGRFESRESIPGHVQQGGVPSP	PGHVQQGGVPSPMDRCRAVRLAIKCIKHLE	18	0	1889.91	tr|T5ABH8|T5ABH8_OPHSC	3	0.021579	15.942	0	0	0	0	0	488180	0	4298300	0	0	0	0	0	0	0	0
ESIVGGATLGEAR	AELARWIEECEADIRESIVGGATLGEAREE	IRESIVGGATLGEAREEFKYFQLQRRG___	13	0	1258.65	tr|T5A7N8|T5A7N8_OPHSC	2	9.28e-20	108.67	0	456070	1321500	0	810450	0	0	0	0	0	0	0	896430	0	0	0
ESLDMEPEPLHLLTK	REDIFKLVDAVYATRESLDMEPEPLHLLTK	ESLDMEPEPLHLLTKERQKYIRNGLLIPAG	15	0	1750.88	tr|T5AB02|T5AB02_OPHSC	2	0.012877	31.348	0	0	0	0	0	0	0	666520	0	0	0	0	0	0	0	0
ESLVQDKELTVDNTSVGLVGVETTPK	CTREELVKHGLQALRESLVQDKELTVDNTS	DNTSVGLVGVETTPKKGIESFKLYDEFEVK	26	1	2757.43	tr|T5A1B3|T5A1B3_OPHSC	3	0.002745	17.647	0	112780	0	0	0	0	319750	240940	0	0	0	0	0	0	0	103840
ESNVFVIGQDKPWISLPK	IVHIKDAIDNSFATRESNVFVIGQDKPWIS	VFVIGQDKPWISLPKGKGVKLTIAEERDRR	18	1	2056.1	tr|T5AJJ6|T5AJJ6_OPHSC	2;3	2.51e-36	101.6	0	0	0	0	3971400	414130	464280	333520	0	822520	336990	0	420590	450790	309430	401240
ESNVVVQTCPGSWELPLAVQR	LVAGARERLISHGVKESNVVVQTCPGSWEL	QTCPGSWELPLAVQRVFSASQIQSTSSAGP	21	0	2368.18	tr|T5ACV9|T5ACV9_OPHSC	2;3	1.45e-199	191.06	5862600	3806600	5370000	4765900	3425500	4092800	4098200	6437000	0	0	360610	77536	6004000	4732200	6199800	2759100
ESPEEPVVTTEVSDPK	PKPELKIPDEPATAKESPEEPVVTTEVSDP	SPEEPVVTTEVSDPKAAPAVSAPESDAAPP	16	0	1741.83	tr|T5AAP2|T5AAP2_OPHSC	2	0.0037376	38.634	0	0	0	952090	0	0	1266200	0	0	0	0	0	0	0	0	0
ESSGWQTAGADSK	ATATAPAAAADATARESSGWQTAGADSKRQ	ARESSGWQTAGADSKRQNRPLSISGNFTEK	13	0	1322.57	tr|T5AC88|T5AC88_OPHSC	2	1.37e-20	118.28	8932900	14801000	18936000	10145000	8499400	7859000	9081700	0	4805600	8419800	3552100	3756200	6559500	7814900	7154400	9181400
ESSSLEKDTTIR	GMTYCAVMGLISSVRESSSLEKDTTIRLAA	SVRESSSLEKDTTIRLAACFDHEEIGSQSA	12	1	1364.68	tr|T5AD06|T5AD06_OPHSC	3	0.025202	26.13	0	0	0	0	0	0	1177100	0	0	0	0	0	0	0	0	0
ESSVEEVMQEALQR	DDTWFPTDDPRAYSKESSVEEVMQEALQRH	KESSVEEVMQEALQRHASGMKYREANAGPQ	14	0	1633.76	tr|T5AFY6|T5AFY6_OPHSC	2	0.005494	39.917	0	0	0	0	0	0	0	240000	0	0	0	0	0	0	0	0
ESTDSRASLAGAVTAWALFSWQR	QAVAMAEAMDLFTKKESTDSRASLAGAVTA	LAGAVTAWALFSWQRRALMHVPEPQWLANL	23	1	2509.24	tr|T5A6J0|T5A6J0_OPHSC	3	0.022734	13.188	0	0	0	0	0	0	0	0	0	3246900	0	0	0	0	0	0
ESTLHLVLR	QLEDGRTLSDYNIQKESTLHLVLRLRGGGK	DYNIQKESTLHLVLRLRGGGKKRKKKVYST	9	0	1066.61	tr|T5AFC4|T5AFC4_OPHSC	2	1.1e-05	130.22	0	0	0	0	40901000	69799000	0	68760000	36732000	28066000	35557000	14303000	32956000	27994000	31823000	0
ESVISVVFGLPYNHAEYAGNIPLQQEITNTFMPR	FPLNRVENSVNPALRESVISVVFGLPYNHA	NIPLQQEITNTFMPRLEALTPGGGSYLNEG	34	0	3833.91	tr|T5A763|T5A763_OPHSC	4	4.11e-15	29.264	0	0	0	0	0	0	0	188180	0	0	0	0	0	0	0	0
ESVPQAPDGLHQYR	DTIQFTVPDSDVVLRESVPQAPDGLHQYRT	RESVPQAPDGLHQYRTPDGSFNNILQPDLG	14	0	1595.77	tr|T5AC53|T5AC53_OPHSC	2;3	1.4e-27	109.42	626200000	56208000	623170000	613120000	540090000	574720000	872430000	362400000	329130000	394790000	428740000	309210000	557970000	388570000	388700000	530560000
ESYLILDTLPAEYDSR	DSDKLKPGDLIGVHKESYLILDTLPAEYDS	SYLILDTLPAEYDSRVKAMEVDEKPTEQYT	16	0	1883.92	tr|T5ALM0|T5ALM0_OPHSC	2	0.008908	32.946	0	0	0	0	0	0	29198	0	0	38633	0	253830	0	0	0	0
ETADTLEIMTR	TRNDLIKSVPRYQVRETADTLEIMTRRFHM	YQVRETADTLEIMTRRFHMTYNKQEFSAHG	11	0	1278.61	tr|T5AKV5|T5AKV5_OPHSC	2	1.67e-05	91.584	0	0	792090	557990	806660	0	0	1783000	0	0	0	0	713580	135240	0	131870
ETAEAYMSKPVK	YSPSQIGGFVLNKMRETAEAYMSKPVKNAV	KMRETAEAYMSKPVKNAVVTVPAYFNDAQR	12	1	1352.66	tr|T5ALS5|T5ALS5_OPHSC	2	0.008415	54.608	0	0	0	0	0	0	0	1940200	0	941390	0	0	0	0	0	0
ETAEMELAAFDK	SGKRTAVFVHVQLERETAEMELAAFDKSGS	LERETAEMELAAFDKSGSPAKRSLHEEARS	12	0	1353.61	tr|T5AE75|T5AE75_OPHSC	2	0.032082	33.225	0	0	0	656860	0	0	0	0	0	0	0	0	0	0	0	0
ETAESYLGCTVNNAVVTVPAYFNDSQR	FTPEEISSMVLTKMRETAESYLGCTVNNAV	NAVVTVPAYFNDSQRQATKDAGLISGLNVL	27	0	3004.39	tr|T5A2W7|T5A2W7_OPHSC	3	4.37e-17	50.945	49593	0	0	0	0	392020	0	25340	497370	617210	283070	560710	401330	226140	1274300	411940
ETAGLSPPSR	MAGTSSMPEATPGQKETAGLSPPSRLPTMH	TPGQKETAGLSPPSRLPTMHGEASASQHGA	10	0	1013.51	tr|T5A9J4|T5A9J4_OPHSC	2	0.0067585	56.258	0	0	0	0	0	0	0	0	0	0	0	0	0	0	0	0
ETAPIFGGFPHVVDDEGYLTFR	TPINAGWYLENFLSKETAPIFGGFPHVVDD	GFPHVVDDEGYLTFRVPHWGGDEQVPFLSI	22	0	2466.19	tr|T5ADL5|T5ADL5_OPHSC	3	3.18e-08	58.457	191680	385760	2200000	550790	791090	0	3180300	260270	2148400	7213900	932110	4972300	776460	1458400	974000	952910
ETDLYDFQR	NDLEKLSLTQAWSLRETDLYDFQRQLDKID	QAWSLRETDLYDFQRQLDKIDESRQHGNFY	9	0	1185.53	tr|T5AM20|T5AM20_OPHSC	2	0.029209	59.245	0	0	0	0	0	0	0	0	0	0	0	0	0	0	0	0
ETDWNIVSEPGASINNR	ETVHMAGGWTQNFDKETDWNIVSEPGASIN	DWNIVSEPGASINNRRVNLSRGKFLGGSSG	17	0	1900.89	tr|T5AP38|T5AP38_OPHSC	2	0.0012468	54.7	506200	0	0	348380	0	294560	145950	0	0	0	0	0	385340	500970	0	311680
ETDYPPPTSR	TGISMLPRSLEKLLKETDYPPPTSRQMMSS	EKLLKETDYPPPTSRQMMSSTNKLAMVVDA	10	0	1161.53	tr|T5A940|T5A940_OPHSC	2	6.11e-06	114.5	0	2860100	2866100	1269800	893420	181010	0	0	0	0	0	0	5161200	5368400	5450400	7022900
ETFNNEIR	SKTSLLLGVWCSAGKETFNNEIRALKNTAK	VWCSAGKETFNNEIRALKNTAKEYCGNGLD	8	0	1021.48	tr|T4ZZF7|T4ZZF7_OPHSC	2	0.0030503	111.82	0	0	0	0	13877000	25336000	18187000	0	13712000	0	0	2066600	11690000	8791000	0	14800000
ETGDNYELHGELPGMSK	RRSGLPSWQPKFDIRETGDNYELHGELPGM	GDNYELHGELPGMSKDNVQIEFTDPQTMLV	17	0	1875.83	tr|T5AGM5|T5AGM5_OPHSC	2;3	1.37e-229	208.27	0	0	0	690250	0	5319200	0	1674800	0	10508000	1321900	0	0	764880	553640	293100
ETGGITFAAQDK	QAYTRVPMANYSAHKETGGITFAAQDKLPK	AHKETGGITFAAQDKLPKLPIPDLESTCKR	12	0	1236.6	tr|T5AD81|T5AD81_OPHSC	2	0.028001	33.961	0	0	0	0	0	0	0	0	0	923880	0	0	0	0	0	0
ETGGTADVEHGLK	TLDLGNPQLSMHSIRETGGTADVEHGLKLF	IRETGGTADVEHGLKLFHHFYHNYGRLEPK	13	0	1312.63	tr|T5AD06|T5AD06_OPHSC	2;3	3.35e-17	104.52	2283700	7850200	921540	5183700	4463500	660620	14601000	0	9044700	14981000	8885700	7346100	5445100	1954600	4458700	6126000
ETGIINQMLDHIAK	GVTVVDALSTAIVMRETGIINQMLDHIAKI	RETGIINQMLDHIAKIDFTTTAMPDDRISV	14	0	1581.82	tr|T5AD63|T5AD63_OPHSC	2	0.005545	45.359	0	0	0	0	0	59202	0	752390	181580	0	0	0	230370	242070	0	243990
ETGKDVAVDEFLVTK	AESPFGGIKESGWGKETGKDVAVDEFLVTK	ETGKDVAVDEFLVTKCGTLTIEDHW_____	15	1	1649.85	tr|T5AA56|T5AA56_OPHSC	2	0.00071662	64.55	0	0	0	0	2280000	2709600	0	1951800	0	0	3980700	0	0	0	0	0
ETGSDSAQSTGAEILPVR	______________________________	SDSAQSTGAEILPVRSADHNPDRELRRFRM	18	0	1816.88	tr|T5ALD5|T5ALD5_OPHSC	2;3	4.19e-62	115.14	1855800	1997700	1201500	1616600	1119200	2023800	0	765860	2525400	2322100	1370400	5343700	6542000	5465300	6722400	5904700
ETKVPFAEHAGDAVIITGMAVEALK	RQGVTTDEEWLAMLRETKVPFAEHAGDAVI	GDAVIITGMAVEALKYAERGQSQQELLDTY	25	1	2596.36	tr|T5A5D4|T5A5D4_OPHSC	3	1.16e-07	35.546	0	0	0	0	0	0	0	0	0	855480	1450400	0	0	0	0	0
ETLDNVAQDR	GVLVNLAKTRVNELRETLDNVAQDRTRLQS	VNELRETLDNVAQDRTRLQSKVDELQTVLT	10	0	1159.55	tr|T5ADA1|T5ADA1_OPHSC	2	0.0006054	85.731	0	0	870400	0	0	0	0	0	0	0	1311500	0	687800	0	582830	0
ETLDTAIEFCK	VQKGVEIISGLQTSKETLDTAIEFCKKLGK	QTSKETLDTAIEFCKKLGKVPSVSADSPGF	11	0	1325.62	tr|T5A2V3|T5A2V3_OPHSC	2	5.29e-09	104.17	1321100	0	0	3953700	2995600	3218100	4691500	6053300	0	1506200	0	3326300	2964400	2558900	2538000	725030
ETMAVTLGR	HLAGGSVPAYAPNTKETMAVTLGRSRGTGQ	YAPNTKETMAVTLGRSRGTGQAGSMKLFSL	9	0	976.501	tr|T5A9B4|T5A9B4_OPHSC	2	0.00041968	101.33	0	0	0	0	0	0	0	2577100	0	0	0	0	0	0	0	0
ETPLNSTPGAIAAFGSFVAAGADK	TVSGVTAYADGKLLKETPLNSTPGAIAAFG	AIAAFGSFVAAGADKNSVSIYKTDPSGSLD	24	0	2291.14	tr|T5AJV6|T5AJV6_OPHSC	3	8.65e-08	36.576	0	0	0	0	0	0	253440	0	0	0	0	0	0	0	0	0
ETPQKECGMLCGGSTLEYCGASNR	GRECYCGEALDASSKETPQKECGMLCGGST	LCGGSTLEYCGASNRLSVYTKKAATPPPPP	24	1	2704.14	tr|T5ACE9|T5ACE9_OPHSC	3	2.11e-18	65.901	4662200	0	3687500	6015000	1969200	8640100	17163000	44495000	0	2862500	577520	644340	2549400	4875900	2382100	3862300
ETPSGTTAPSGVR	GRPKKKGRKAQAASRETPSGTTAPSGVRKR	SRETPSGTTAPSGVRKRVVAENGKILVVDS	13	0	1258.62	tr|T5ACD5|T5ACD5_OPHSC	2	0.0012605	66.595	0	1128200	1373500	322590	243180	481920	268210	0	0	0	0	0	0	733170	582710	1503400
ETPTTPIYR	VAPPPSRNAYVPPPRETPTTPIYRREEDPE	YVPPPRETPTTPIYRREEDPEIKEREAANL	9	0	1076.55	tr|T5AIT3|T5AIT3_OPHSC	2	0.00051485	114.6	0	1566900	0	0	0	0	0	0	2406300	3456400	1783100	1476300	0	1018400	0	0
ETPWDVMPDLYFYRDPEAEAEEK	LAREVLRLRGTIYNRETPWDVMPDLYFYRD	DLYFYRDPEAEAEEKADEEKLPGGEQEGPA	23	1	2829.25	tr|T5AQ94|T5AQ94_OPHSC	3	0.021633	13.475	0	0	0	0	0	0	0	151020	0	0	0	0	0	0	0	0
ETQSKPVEQTAAVNAVDGR	NKADMGTRDKTQAAKETQSKPVEQTAAVNA	KPVEQTAAVNAVDGRPARAPGAPQASGPAG	19	1	1999	tr|T5AFH5|T5AFH5_OPHSC	3	0.00034623	44.816	1220700	0	0	1438300	1925600	0	2013300	0	0	1135300	0	0	0	0	0	0
ETTGVAAPSSEPAPESGSHGLAPR	DQPAAKEINENHKPRETTGVAAPSSEPAPE	SEPAPESGSHGLAPRGAGDSTGNRDLSPHP	24	0	2304.1	tr|T5ALJ4|T5ALJ4_OPHSC	3	5.44e-07	32.337	0	0	1166400	2219200	780310	0	2099700	0	703760	1216400	0	0	0	0	0	1434400
ETTLVWDR	HSREQIVAVGITNQRETTLVWDRKTGKALH	VGITNQRETTLVWDRKTGKALHNAIVWTDM	8	0	1018.51	tr|T5ACP1|T5ACP1_OPHSC	2	0.0042836	107.66	0	0	0	0	0	0	0	0	10790000	0	0	10480000	0	0	0	0
ETTQATELSACHGR	RETTQTKDLSDCRGRETTQATELSACHGRE	RETTQATELSACHGRETTQATELSKCRADL	14	0	1559.7	tr|T5ALT4|T5ALT4_OPHSC	3	0.00059561	47.774	0	1411500	8771900	0	0	0	0	0	0	0	0	0	1263200	1601200	0	1676000
ETTQATELSK	RETTQATELSACHGRETTQATELSKCRADL	ACHGRETTQATELSKCRADLATASKPRTCG	10	0	1106.55	tr|T5ALT4|T5ALT4_OPHSC	2	0.0033771	76.1	0	0	1917900	0	0	0	0	0	0	0	0	0	0	0	0	0
ETVTLKPGAAVFGSEESFGMIR	PKRGQEDADLINAGKETVTLKPGAAVFGSE	GAAVFGSEESFGMIRSGRIDLSILGAMQVS	22	1	2325.17	tr|T5A6V3|T5A6V3_OPHSC	3	0.019937	13.455	0	0	0	0	0	0	0	149260	0	0	0	0	0	0	0	0
EVAAFAQFGSDLDAATK	KQVAGSLKLFLAQYREVAAFAQFGSDLDAA	AAFAQFGSDLDAATKQTLSRGERLTELLKQ	17	0	1739.84	tr|T5ANU3|T5ANU3_OPHSC	2	1.12e-06	69.864	141460	139770	119290	0	237770	0	0	124920	306400	55299	0	265590	118590	308070	644000	395030
EVAEAPGYDHVDWTEGGTR	IWGAGWHWEKQQAPREVAEAPGYDHVDWTE	APGYDHVDWTEGGTRFVGPMFLYFFYGFFD	19	0	2087.92	tr|T5A8N2|T5A8N2_OPHSC	3	0.00015804	54.288	0	0	0	0	0	1696000	688160	0	0	0	0	0	2348600	2842100	2384400	4312600
EVAESYLGK	FTPEEISAMVLGKMKEVAESYLGKKVTHAV	VLGKMKEVAESYLGKKVTHAVVTVPAYFND	9	0	994.497	tr|T5AQC8|T5AQC8_OPHSC	2	0.028066	61.999	0	0	0	0	3542200	0	0	0	3566000	3430200	0	0	7103200	9002300	5042200	7875600
EVALGTPTGPLTPNLNK	LIGMQGTAADEKTMKEVALGTPTGPLTPNL	ALGTPTGPLTPNLNKTSGLDRSSSNASAGA	17	0	1720.94	tr|T5ABI0|T5ABI0_OPHSC	2	0.042392	22.232	141580	0	0	0	317640	0	0	0	0	0	0	0	0	0	0	0
EVALLDYIYSHPDVEQFR	YLQWEVDGKYFGDGREVALLDYIYSHPDVE	LLDYIYSHPDVEQFRGNPEKVLGAIDAFAQ	18	0	2193.07	tr|T5A7C9|T5A7C9_OPHSC	3	0.021579	15.942	0	0	0	0	0	0	0	0	0	0	0	463590	0	0	0	0
EVASQRPAYQYR	RQSMSLLAAAEAESREVASQRPAYQYRSLI	ESREVASQRPAYQYRSLIPEPEIKITDTTK	12	1	1466.73	tr|T5ADQ8|T5ADQ8_OPHSC	3	0.015991	29.544	0	0	1468500	0	0	0	0	1600400	0	0	0	0	0	0	0	0
EVATAIR	GDSEGHVGLGIKTSKEVATAIRAAIIIAKL	GLGIKTSKEVATAIRAAIIIAKLSVIPVRR	7	0	758.429	tr|T5A7S2|T5A7S2_OPHSC	2	0.010808	117.56	0	0	0	4916500	10310000	5605400	0	3610000	0	0	0	4692600	0	6841200	6096800	0
EVAVVEVPNVR	NFRFALGVSNPSALREVAVVEVPNVRWEDI	SALREVAVVEVPNVRWEDIGGLEGVKQDLR	11	0	1209.67	tr|T5A7X9|T5A7X9_OPHSC	2	2.33e-11	138.1	4427700	0	1775300	3150900	4036600	4779600	3093200	4537100	3640600	7183600	3393200	2442000	2390500	1874600	1980000	1671100
EVCDLVLGQVEGIR	MSAEQIKEIFEPVVKEVCDLVLGQVEGIRA	KEVCDLVLGQVEGIRAKGGIVSGIVLVGGF	14	0	1585.81	tr|T5AHN3|T5AHN3_OPHSC	2	6.8e-08	83.862	0	0	89924	149650	120590	0	0	0	0	0	0	0	269900	365380	662260	565140
EVCSDLYGER	VAIGSGYLYKTTFEKEVCSDLYGERGCLMG	TTFEKEVCSDLYGERGCLMGGIHGMFLAHP	10	0	1226.52	tr|T5A9Z5|T5A9Z5_OPHSC	2	1.02e-07	126.41	0	992310	0	2178400	1762100	2890200	1096700	0	7536600	5113900	3637800	6219800	3160800	4095800	2972100	3108200
EVCWPFGEAASEGWELEVAAAVAR	VDADGGRGKTKIPMREVCWPFGEAASEGWE	ASEGWELEVAAAVARPAKDTKDKFEAKFDH	24	0	2633.22	tr|T5A6X3|T5A6X3_OPHSC	3	7.93e-25	71.527	415620	221210	504280	506750	515990	550910	0	1265800	1230500	0	133110	0	316260	0	261080	235650
EVDIGIPDPTGR	NSIDPALRRFGRFDREVDIGIPDPTGRLEI	FDREVDIGIPDPTGRLEILQIHTKNMKLGD	12	0	1267.64	tr|T5A7X9|T5A7X9_OPHSC	2	0.00019676	76.679	0	0	0	3226300	1841500	0	2286900	2098800	2412600	0	0	1269500	1393500	1165200	1923400	1774800
EVDIQLQYR	GKNEISIPFMRASVREVDIQLQYRYCNTWP	MRASVREVDIQLQYRYCNTWPRAIRLVESG	9	0	1162.6	tr|T5A6G2|T5A6G2_OPHSC	2	0.0010754	91.626	0	0	0	0	4876800	0	0	0	3676200	0	6231000	4588300	0	0	0	0
EVDPGHTCVPIENAPSSVK	ANTDFSTLIDAKAFREVDPGHTCVPIENAP	GHTCVPIENAPSSVKAGDKATLQIKYSSEF	19	0	2034.97	tr|T5AK37|T5AK37_OPHSC	3	0.0011102	31.514	0	0	0	0	0	1175300	0	0	0	0	0	0	3094300	5026600	3081500	1846200
EVEAALTCNSR	RRAEAGVKIYVIVYKEVEAALTCNSRHTKH	IVYKEVEAALTCNSRHTKHALQALCPEGSP	11	0	1248.58	tr|T5A959|T5A959_OPHSC	2	5.07e-05	76.465	611990	0	0	562200	0	0	0	0	0	0	0	0	0	0	0	0
EVELDSSR	QSENQPYDVVRQALKEVELDSSRRVELEDY	VVRQALKEVELDSSRRVELEDYVGLIARVR	8	0	933.44	tr|T5AIJ1|T5AIJ1_OPHSC	2	0.01484	75.109	941540	1768100	167600	0	0	0	0	0	0	0	0	0	834820	541580	1058100	1122000
EVEVDGIKDAK	LKDVSSLAIAPGTKREVEVDGIKDAKVLLV	GTKREVEVDGIKDAKVLLVNVAGKVQALSA	11	1	1201.62	tr|T5AG17|T5AG17_OPHSC	2	0.0016298	87.913	0	990840	0	1274700	0	276890	0	0	0	0	0	0	0	0	0	0
EVFENATR	HKYLECSAKTNEGVREVFENATRAALLSRN	KTNEGVREVFENATRAALLSRNNRKSSHRK	8	0	964.461	tr|T5AKF5|T5AKF5_OPHSC	2	0.001347	138.24	9830000	39703000	17761000	16526000	16560000	23964000	11049000	0	4646100	0	4789400	6513900	33821000	38445000	30418000	51822000
EVFGDGLASSLTER	SHPYLKLDPPKTTGREVFGDGLASSLTERG	REVFGDGLASSLTERGLAKGLSPDDIVATI	14	0	1479.72	tr|T5AJB9|T5AJB9_OPHSC	2	1.31e-10	91.961	0	422120	379720	459220	996130	579600	574590	1582100	665020	349860	0	984520	448580	0	0	0
EVFYLQGSFGELR	YHRCAAILPDNPCVREVFYLQGSFGELRRS	VREVFYLQGSFGELRRSCGPAGLLSGQDTI	13	0	1543.77	tr|T5AKZ0|T5AKZ0_OPHSC	2	9.48e-78	180.07	0	0	304280	119250	881770	1949700	912500	0	17342000	4917600	5160500	14388000	247030	296870	0	233200
EVGEVGEITSK	SVEKDNTVDVIGVLKEVGEVGEITSKKDGR	GVLKEVGEVGEITSKKDGRPFQKRELTLVD	11	0	1146.58	tr|T5ACN6|T5ACN6_OPHSC	2	0.0043001	61.78	0	2500400	0	4821700	5486900	10225000	8757000	0	4982000	4469900	7182100	7582600	4824800	4820400	4924600	6352600
EVGLQESLPR	NSDNEKYMAHLLLEREVGLQESLPRDYVEP	LLLEREVGLQESLPRDYVEPIKALWQDSGV	10	0	1126.6	tr|T4ZWZ7|T4ZWZ7_OPHSC	2	0.013778	58.981	0	0	0	0	384430	0	0	1346700	0	0	0	0	0	0	0	373800
EVIVSGGAYCSPNILNR	AVLADGTALEAQAKKEVIVSGGAYCSPNIL	IVSGGAYCSPNILNRSGIGAKNELERHAIT	17	0	1847.92	tr|T5AP38|T5AP38_OPHSC	2	3.38e-27	98.353	324720	0	0	0	0	0	0	630250	539290	1303100	0	772440	0	0	0	0
EVKPLIEEGHR	ERKPKDELDEEQLVKEVKPLIEEGHRVLTE	QLVKEVKPLIEEGHRVLTETNGAIRGLDPD	11	1	1305.7	tr|T5ACP9|T5ACP9_OPHSC	2;3	0.0050517	65.305	0	6780600	177020	0	0	0	0	0	0	0	0	0	0	0	0	4216300
EVNYDDSTLTENTR	YGSVLENVVFEPETREVNYDDSTLTENTRC	REVNYDDSTLTENTRCAYPIEYISNAKIPC	14	0	1655.73	tr|T5AQV1|T5AQV1_OPHSC	2	3.12e-29	129.84	5916400	0	2477600	3897600	1628200	3244200	5276500	0	20363000	14321000	4056900	8398100	4041900	3230900	4685500	3019400
EVQIESEGR	DKIIMVGAPSAWDRKEVQIESEGRKWTVKA	SAWDRKEVQIESEGRKWTVKAEYHAAEKGR	9	0	1045.5	tr|T5ALD9|T5ALD9_OPHSC	2	0.00067342	94.302	0	0	0	375600	0	0	0	0	0	0	0	0	916210	851270	885630	864300
EVSHAYEILSDPQK	PDKNAHNPEAEDKFKEVSHAYEILSDPQKR	KEVSHAYEILSDPQKRQFFGGSGFGGMGGM	14	0	1614.79	tr|T5AII3|T5AII3_OPHSC	3	0.001032	41.644	0	0	0	0	3407600	0	4781100	0	0	0	0	0	0	0	0	0
EVSTTAAASK	FLDQPVNTGFSYSSREVSTTAAASKDVYAL	SYSSREVSTTAAASKDVYALLTLFFYEFPQ	10	0	963.487	tr|T5AFD9|T5AFD9_OPHSC	2	0.0074876	62.823	0	0	0	0	0	0	0	0	0	0	1061000	521580	0	0	0	479370
EVSWQEGDALAK	MVVVGNKCDLDEREREVSWQEGDALAKSFG	REREVSWQEGDALAKSFGCKFLETSAKSRI	12	0	1331.64	tr|T5AA69|T5AA69_OPHSC	2	0.0017565	63.283	0	0	0	0	6984000	0	0	0	0	0	0	0	0	0	5699000	0
EVVDASAPYWDYIIGNETEMAAYAESHNLPSK	FVLSLSAPFIPQFFKEVVDASAPYWDYIIG	TEMAAYAESHNLPSKDLKDIAKHLANLPKE	32	0	3569.63	tr|T5APA7|T5APA7_OPHSC	4	0.045807	6.6597	0	0	0	0	0	0	0	204590	0	0	0	0	0	0	0	0
EVVDFAQR	AVEALAAMLEISTEKEVVDFAQRTTAGRPA	LEISTEKEVVDFAQRTTAGRPAAAPSRSST	8	0	962.482	tr|T5AMJ9|T5AMJ9_OPHSC	2	0.027265	68.915	0	0	1473400	0	0	1534100	0	0	0	0	0	0	0	0	0	1114900
EVVEMPLLSPER	YGDVGGCKEQVEKLREVVEMPLLSPERFVS	KLREVVEMPLLSPERFVSLGIDPPKGALLY	12	0	1397.72	tr|T5A637|T5A637_OPHSC	2	0.0081915	46.891	0	0	0	0	0	0	0	307860	0	0	0	0	0	0	0	0
EVVIATNNR	SIMPYAWDFPAAKFREVVIATNNRERHVQL	PAAKFREVVIATNNRERHVQLAEIGNQIPM	9	0	1014.55	tr|T5AN73|T5AN73_OPHSC	2	0.00041968	101.33	0	0	0	0	0	584980	0	0	0	0	0	0	0	730420	647460	672890
EVVTALGEIGLCQFR	EMSMVQLYVSNEIGREVVTALGEIGLCQFR	EVVTALGEIGLCQFRDLNEDVSAFQRTYTQ	15	0	1690.87	tr|T5AM98|T5AM98_OPHSC	2	0.00056197	49.5	0	0	0	0	0	0	0	0	0	0	0	0	0	0	0	0
EVYDFLSTACAK	VGGEKDLERAISTNKEVYDFLSTACAKYNI	TNKEVYDFLSTACAKYNIGFWRPGSGIIHQ	12	0	1402.64	tr|T5A7X2|T5A7X2_OPHSC	2	0.0011869	65.347	0	0	0	0	0	1402800	0	0	0	0	972660	0	0	0	0	0
EVYFVHSGNLPLAPPVLPSVR	VAGELGFEYAKSGVKEVYFVHSGNLPLAPP	SGNLPLAPPVLPSVRKQVATELKKLNVKVI	21	0	2290.25	tr|T5A9B4|T5A9B4_OPHSC	3	5.8e-11	67.866	0	7282000	5577000	4499700	5511100	1218400	4096700	510090	4623800	3465200	5681500	6162200	7473000	7887300	1083500	5283900
EWVENEIEPNVTEWDEAK	PYFDETHAALRAEVREWVENEIEPNVTEWD	ENEIEPNVTEWDEAKHVPEEIYKEMGRRGY	18	0	2215.99	tr|T5APW7|T5APW7_OPHSC	2	1.83e-19	83.314	0	0	0	0	171240	281830	289550	0	0	0	0	0	0	0	0	0
EYAEGAEVELSPPR	ADGKVPGLVSNKLFREYAEGAEVELSPPRG	REYAEGAEVELSPPRGEFFFDAAAVGPEAP	14	0	1545.73	tr|T5AGV5|T5AGV5_OPHSC	2	3.41e-37	112.13	0	0	724150	1221100	0	1042100	1169700	0	1062100	912650	1184000	0	0	0	0	0
EYAGITGVPEFPALAAK	VRQAERRVVDAKLNKEYAGITGVPEFPALA	AGITGVPEFPALAAKLAYAADSPALDRVAI	17	0	1732.9	tr|T5AAR1|T5AAR1_OPHSC	2	0.044044	22.046	0	0	0	495160	0	0	0	0	0	0	0	0	0	0	0	0
EYANISKPQK	DCGSKLSGIPALRPREYANISKPQKTVQRA	ALRPREYANISKPQKTVQRAYGGSRCGGCV	10	1	1176.61	tr|T5A451|T5A451_OPHSC	2;3	5.17e-07	143.28	14651000	0	11614000	763490	2616200	0	2117900	1828000	0	11550000	0	0	1365200	2526100	799210	4371600
EYDPEIKDIADYVANKPIDSELAFDTAR	AARHSGAPPSAMASREYDPEIKDIADYVAN	ANKPIDSELAFDTARWVLLDTLGCGLEGLR	28	2	3197.54	tr|T5ANY4|T5ANY4_OPHSC	4	7.28e-18	55.049	0	0	0	0	1446400	1200800	0	824280	0	0	0	0	0	0	0	0
EYESALISLGQLYR	MTSKAPQATSEAATREYESALISLGQLYRD	REYESALISLGQLYRDERKSQELVNLVRES	14	0	1640.84	tr|T5A6X1|T5A6X1_OPHSC	2	0.00082685	67.726	0	0	0	0	211220	256810	47667	0	0	0	0	0	0	0	55123	0
EYETLVLQIGSGLR	WQFFELTKYSFLTYKEYETLVLQIGSGLRK	KEYETLVLQIGSGLRKIGLTSDHKLHLFAT	14	0	1576.85	tr|T5AQC4|T5AQC4_OPHSC	2	0.010281	34.378	0	0	0	0	144160	0	0	0	0	0	0	0	0	0	0	0
EYFVQAVGPIK	IVSNLPKDVSEQQIKEYFVQAVGPIKRIDL	QQIKEYFVQAVGPIKRIDLVYGPNSLSRGI	11	0	1249.67	tr|T5A8A5|T5A8A5_OPHSC	2	0.0014503	73.931	0	0	0	979790	0	0	0	242130	0	825380	0	0	0	0	0	0
EYGPTAGIR	CFKRPETISISVNAREYGPTAGIRPLREAV	ISVNAREYGPTAGIRPLREAVAKLYNEMHR	9	0	962.482	tr|T5A874|T5A874_OPHSC	2	0.0056004	75.189	0	0	0	1530000	0	0	0	0	0	0	0	0	0	1222800	1690900	0
EYGTPFQQDKMKFLK	TAKLCGQIVREAMKKEYGTPFQQDKMKFLK	EYGTPFQQDKMKFLKVGRVAIITRGRFAGK	15	2	1858.93	tr|T5AGU3|T5AGU3_OPHSC	2	0.033096	41.399	0	0	0	0	0	0	1484100	0	0	0	0	0	0	0	0	491070
EYGVQFEPGFAR	DHVKSLRFSEDPYLKEYGVQFEPGFARTEA	YLKEYGVQFEPGFARTEARLLPPPKVDFAQ	12	0	1398.66	tr|T5ADW2|T5ADW2_OPHSC	2	2.35e-05	90.629	3126100	0	0	4380200	3524300	2246000	1910500	6861600	4667100	2201600	7371400	1266600	186670	0	0	391920
EYGVWEPEAIK	TWGVNGDTGAIVDMKEYGVWEPEAIKLQSI	VDMKEYGVWEPEAIKLQSIKTAVESACLLL	11	0	1319.64	tr|T5A6G0|T5A6G0_OPHSC	2	0.0025948	66.299	0	0	1660300	395120	0	0	593730	991980	0	0	1031800	0	2068000	0	0	0
EYPEEMISTGISAIDTMNSIAR	EYLDINGSAINPFSREYPEEMISTGISAID	STGISAIDTMNSIARGQKIPIFSAAGLPHN	22	0	2427.13	tr|T5AAY0|T5AAY0_OPHSC	3	2.9e-07	47.808	0	0	0	0	0	16133	0	621840	0	0	0	0	0	0	0	0
EYPKPQPPR	QPPKKEYPRPQPPKKEYPKPQPPRKEYPKP	PQPPKKEYPKPQPPRKEYPKPQPPKKEYPK	9	1	1110.58	tr|T5AHN8|T5AHN8_OPHSC	2;3	0.0072708	79.597	0	0	1564700	632700	0	0	0	0	0	14404000	0	0	483280	0	0	0
EYQEYYANESGPSR	QDRLAKLHNEHMKSREYQEYYANESGPSRH	REYQEYYANESGPSRHRFSVAAKLRRRLSD	14	0	1691.71	tr|T5A8F5|T5A8F5_OPHSC	2	0.0034057	50.284	0	0	0	0	0	0	0	0	0	0	0	0	0	0	0	0
EYQLNDSAR	LWKDRGVQECFKRSREYQLNDSARYYFDNI	CFKRSREYQLNDSARYYFDNISRIAAPDYM	9	0	1094.5	tr|T5A836|T5A836_OPHSC	2	0.00038039	107.66	0	0	0	1903400	2317800	4507400	0	0	781630	0	1927100	1556500	10933000	8868000	10635000	8375700
EYQPTHGETKPAPVLGHNSPNLDDYK	TFEYSDLRVEKHKVREYQPTHGETKPAPVL	APVLGHNSPNLDDYKFPPYIRKIYQWIYPW	26	1	2906.38	tr|T5AM05|T5AM05_OPHSC	3;4	6.76e-12	48.489	780450	0	0	7874000	0	1163500	644550	635300	0	0	0	0	1756300	1021100	9825100	1124900
EYSGIHEGLR	NPPKPGDPSYDLYNKEYSGIHEGLRERATA	DLYNKEYSGIHEGLRERATALRNAFSQMEG	10	0	1159.56	tr|T5A747|T5A747_OPHSC	2;3	0.019713	56.729	0	0	0	0	0	1332600	0	0	1462900	0	0	1377500	0	0	0	0
EYTGHNAPTTVAR	KSIFVRSIDDPADCKEYTGHNAPTTVARFA	CKEYTGHNAPTTVARFAPNGLKVASGDASG	13	0	1415.68	tr|T5AJV6|T5AJV6_OPHSC	3	0.00049783	52.071	0	1140300	1970000	673610	0	1277700	1193500	0	0	897680	717000	3653500	2740100	3298100	1368300	2856000
EYTKEEDPGVVSVK	FVGRILDWFKAANKKEYTKEEDPGVVSVKN	KEYTKEEDPGVVSVKNIFDYYKKFGYKTIV	14	1	1578.78	tr|T5A5T7|T5A5T7_OPHSC	2;3	0.00053504	73.781	3791300	2967000	0	16376000	11309000	15565000	11883000	0	32217000	7863100	33481000	28995000	4838500	16806000	10618000	17550000
EYTLGDPSKPDPDK	FPQGFRMLSGDTERREYTLGDPSKPDPDKS	REYTLGDPSKPDPDKSSWASLKQTTQAALA	14	1	1560.73	tr|T5AKA2|T5AKA2_OPHSC	2;3	0.00092186	72.321	0	0	0	0	648520	2628900	1068000	0	0	0	6237400	10360000	0	0	0	0
EYTLGDPSKPDPDKSSWASLK	FPQGFRMLSGDTERREYTLGDPSKPDPDKS	PSKPDPDKSSWASLKQTTQAALAQRAIGFN	21	2	2320.12	tr|T5AKA2|T5AKA2_OPHSC	3	0.0020058	29.729	0	0	0	0	0	0	0	696470	0	0	1462000	1956200	0	0	0	0
FAADAVTLK	EDQMAVEKLREGISKFAADAVTLKDILKAK	REGISKFAADAVTLKDILKAKLS_______	9	0	934.512	tr|T5A5T7|T5A5T7_OPHSC	2	0.014616	68.224	0	0	0	0	0	0	0	14481000	0	0	0	0	0	0	0	0
FAAENNIPVSSSPK	PEFIKRFQGRQDLLKFAAENNIPVSSSPKA	KFAAENNIPVSSSPKAPWSMDDNLVHCSYE	14	0	1459.73	tr|T5A2U1|T5A2U1_OPHSC	2	5.65e-11	94.616	0	5735800	0	15055000	13869000	10313000	14122000	12019000	18156000	20563000	15052000	13807000	3831800	0	654890	3946600
FAAHTGASSIAGR	CVISARPYGQRAVLKFAAHTGASSIAGRFT	LKFAAHTGASSIAGRFTPGSFTNYITRSFK	13	0	1244.63	tr|T5AQ94|T5AQ94_OPHSC	2;3	5.99e-22	130.44	48160000	31485000	41781000	65823000	55182000	32152000	38358000	34951000	46007000	48460000	51218000	57215000	36334000	21700000	38118000	42869000
FAANDEWGR	ISAPILMEAPKRATKFAANDEWGRAYRNMF	PKRATKFAANDEWGRAYRNMFGMPQMTQSL	9	0	1064.47	tr|T5AR43|T5AR43_OPHSC	2	0.00048551	107.66	1032400	0	0	0	0	0	0	0	0	0	0	0	6750500	4564400	5996100	6202700
FAAPPVGSLR	GVSLENGISQWLGIRFAAPPVGSLRFMPPR	WLGIRFAAPPVGSLRFMPPRDPPRTAEVQE	10	0	1013.57	tr|T5AP86|T5AP86_OPHSC	2	7.81e-06	113.71	0	0	0	638990	12941000	7899000	2487000	4170700	0	1675100	0	1005100	4639400	2552400	6868900	3161500
FAATLLNK	YVKGAKDSGDKTALRFAATLLNKLVFSDAD	GDKTALRFAATLLNKLVFSDADNKDAKAEL	8	0	876.507	tr|T5AHB4|T5AHB4_OPHSC	1;2	1.96e-33	156.16	0	22498000	12270000	4573000	144070000	2370100	5419500	23669000	0	0	82358000	0	0	0	1012600	745750
FACNSTIVQHLVPTSSLNRPR	ISESTPHGVSSPSFKFACNSTIVQHLVPTS	IVQHLVPTSSLNRPRGGTEIKKEEPYISTS	21	1	2396.24	tr|T4ZZF2|T4ZZF2_OPHSC	4	0.0084297	17.595	0	0	0	0	0	0	0	0	0	0	690890	0	0	0	0	0
FADAEVQADMK	PHNTVFDAKRLIGRKFADAEVQADMKHFPF	IGRKFADAEVQADMKHFPFKIIDKAGKPVI	11	0	1223.55	tr|T5A2W7|T5A2W7_OPHSC	2	0.0025758	66.435	0	0	1158400	0	2429200	7817500	0	0	0	10307000	0	0	0	2307500	0	2413300
FADENFK	TRGNGTGGKSIYGEKFADENFKLKHERPGL	GKSIYGEKFADENFKLKHERPGLLSMANAG	7	0	869.392	tr|T5AKY4|T5AKY4_OPHSC	2	0.0090927	122.79	0	0	0	6227200	18788000	0	9133600	0	87458000	0	0	106940000	0	0	0	12778000
FADFSEHNYGVSILNDSK	NTSWDMAKFEVCCHKFADFSEHNYGVSILN	FSEHNYGVSILNDSKYGFATAGKVMRLSLL	18	0	2041.94	tr|T5AJ36|T5AJ36_OPHSC	2;3	4.8e-05	62.338	0	0	245460	868080	8388600	0	2918500	6071300	7306700	3383100	16697000	3305400	0	0	314660	0
FADLVDGYPDLVK	GTIYELVRGCGHTSRFADLVDGYPDLVKLL	SRFADLVDGYPDLVKLLNSTRADHTLFVPT	13	0	1450.73	tr|T5API4|T5API4_OPHSC	2	0.0025797	52.79	10767000	0	2345800	1109100	5688400	1120300	0	5612300	44772	0	0	0	3692800	1898800	2982200	0
FADTVSPCTNEASGPGR	LEEIMYQLTSFRARKFADTVSPCTNEASGP	DTVSPCTNEASGPGRLNAAEWLRTAFHDMS	17	0	1764.77	tr|T5ACE9|T5ACE9_OPHSC	2	1.84e-15	84.718	1555200	0	0	0	0	0	1065600	0	1512400	1195500	0	0	0	0	0	0
FAEHGRPSMGDAR	LLVNNAGIALDHGTRFAEHGRPSMGDARAV	TRFAEHGRPSMGDARAVSEHFMRSAPGDWT	13	1	1429.65	tr|T5ACX9|T5ACX9_OPHSC	3	0.00054782	61.11	0	0	0	0	0	0	0	419530	0	1953500	520470	0	0	0	0	0
FAEPDAKPGPASPTGSSSNPHSR	______________________________	GPASPTGSSSNPHSRYESKPPPPVPRPHSQ	23	1	2293.07	tr|T5AG86|T5AG86_OPHSC	3;4	4.21e-14	68.369	3513300	0	5273600	4505200	0	4074400	0	2773500	0	6837700	1184000	1000100	4991500	6043500	0	4313900
FAEVVAAGTAAALVPIR	WKTEKRPIKYAELPRFAEVVAAGTAAALVP	EVVAAGTAAALVPIRSITRRHSPGLLPAGP	17	0	1654.94	tr|T5ANA3|T5ANA3_OPHSC	2	1.43e-42	109.24	0	0	0	176870	0	0	92417	0	0	0	0	109420	312870	240600	349580	279900
FAGLIHPGILGCAPSAELLAEWNR	FDGIYCTSRHIPGVRFAGLIHPGILGCAPS	LGCAPSAELLAEWNRRESALISACAHSHPG	24	0	2591.33	tr|T5APZ1|T5APZ1_OPHSC	3	2.44e-11	50.539	0	0	156950	430870	803990	803300	0	381280	0	0	0	0	0	0	315580	0
FAGPGSQR	AKWRQPDSRPMILSRFAGPGSQRYAIGFSG	RPMILSRFAGPGSQRYAIGFSGDTVISWAS	8	0	818.404	tr|T5AKV5|T5AKV5_OPHSC	2	0.01001	81.784	0	1857100	4384900	0	0	0	0	0	0	0	0	0	3058600	3694200	2923200	0
FAGQADEQK	PTFICDELYKECKVKFAGQADEQKGCDTNI	KECKVKFAGQADEQKGCDTNIRALCGTTPP	9	0	992.456	tr|T5A824|T5A824_OPHSC	2	4.05e-05	138.9	29056000	2328600	33552000	9454100	0	459570	6328600	0	4303800	6350700	9169400	10860000	40341000	46183000	46766000	67723000
FAGVNYR	VPSAPGPGQLLVRNRFAGVNYRDTYFRTGL	GQLLVRNRFAGVNYRDTYFRTGLYAAPVLP	7	0	825.413	tr|T5AA62|T5AA62_OPHSC	2	0.012206	126.05	0	0	0	24665000	0	15123000	18262000	0	0	0	19880000	0	0	0	0	0
FAIEGTSSICR	YVYLAPKSHDPITLRFAIEGTSSICRHGSL	ITLRFAIEGTSSICRHGSLWVNIPAKGAQF	11	0	1239.59	tr|T5AFY6|T5AFY6_OPHSC	2	0.0014415	73.985	0	0	0	0	434220	0	0	402870	0	0	0	0	0	0	0	0
FALAGAICCSVTHGSLTPVDVVK	AAEPAKLSGAALYSRFALAGAICCSVTHGS	CSVTHGSLTPVDVVKTRIQLDPKTYNRGLI	23	0	2401.21	tr|T5AH87|T5AH87_OPHSC	3	0.011636	13.892	0	0	0	475650	0	0	0	0	0	0	0	0	0	0	246190	965160
FALDDAVAAMQLVGGR	GLIDQARLESLVSHRFALDDAVAAMQLVGG	ALDDAVAAMQLVGGRHGSSARPVIKVQIVD	16	0	1632.83	tr|T5AHI0|T5AHI0_OPHSC	2	0.0032415	41.704	0	0	0	35733	0	0	0	0	0	0	215690	0	0	0	0	0
FALGVSNPSALR	AEVLDSLGVTMENFRFALGVSNPSALREVA	NFRFALGVSNPSALREVAVVEVPNVRWEDI	12	0	1230.67	tr|T5A7X9|T5A7X9_OPHSC	2	0.0025522	60.434	0	0	0	0	2207400	0	3304800	251530	0	0	0	0	0	0	0	0
FALSDNNIHR	QARYLLERSDAELWRFALSDNNIHRRSVVD	AELWRFALSDNNIHRRSVVDQVISTAVPES	10	0	1185.59	tr|T5AFP4|T5AFP4_OPHSC	3	0.016251	35.511	0	0	0	0	0	0	0	1427100	0	0	0	0	0	0	0	0
FANVDIR	RFKVYEPLLVVGLDKFANVDIRVRVTGGGH	LLVVGLDKFANVDIRVRVTGGGHTSQIYAI	7	0	833.44	tr|T5AL62|T5AL62_OPHSC	2	0.020445	108.24	0	0	0	0	0	0	0	12012000	0	0	0	0	0	0	0	0
FAQAEYSQTQHPDGGSTSQYSR	SYTQTQTEFGRHEGRFAQAEYSQTQHPDGG	QTQHPDGGSTSQYSRYEQQESHGGGQTAGY	22	0	2444.06	tr|T5A9P7|T5A9P7_OPHSC	2;3	0	225.7	27432000	22538000	35737000	57614000	29717000	39352000	39672000	27959000	28737000	29922000	15902000	27362000	48938000	53272000	55908000	49889000
FASDVYTDTILR	INFEHTGVDGHTVLRFASDVYTDTILRFAR	VLRFASDVYTDTILRFARSINGQAPTLWTS	12	0	1399.7	tr|T5AD81|T5AD81_OPHSC	2	0.022577	36.693	0	1082700	0	0	0	0	0	0	0	0	0	0	0	581580	433800	529450
FASENYGAHVTGVTLGR	EKMLDIGCGWGTLARFASENYGAHVTGVTL	SENYGAHVTGVTLGRNQTAWGNSAMRKIGI	17	0	1777.87	tr|T4ZYY4|T4ZYY4_OPHSC	3	0.00019162	51.147	0	0	0	2066800	2790600	0	0	0	0	0	2822600	3391600	5207600	0	0	1784900
FASFKPSAVSACNPDIELLISNSNR	PRAVTKFAALRILHRFASFKPSAVSACNPD	ACNPDIELLISNSNRSIATFAITTLLKTGN	25	1	2736.35	tr|T5AQ41|T5AQ41_OPHSC	3	9.31e-05	25.021	105030	0	0	0	0	0	0	131670	0	0	0	0	0	0	0	0
FASPVMPGDK	FGGGDPANISEYQARFASPVMPGDKLVTRV	EYQARFASPVMPGDKLVTRVWRTKTKRGEW	10	0	1047.51	tr|T5AM86|T5AM86_OPHSC	2	0.031758	57.55	0	0	0	0	0	0	0	2879200	0	0	0	0	0	0	0	0
FASQGNAPMNR	RPPYSPSPNMPQNQRFASQGNAPMNRYPGQ	QNQRFASQGNAPMNRYPGQPGPTQNPGLTG	11	0	1191.55	tr|T5APN9|T5APN9_OPHSC	2	0.00056369	80.165	0	0	0	0	0	0	0	261950	0	0	0	0	0	0	0	0
FASTASNSTTR	QFNHGLEVDHQGVNRFASTASNSTTRATRG	GVNRFASTASNSTTRATRGSPPPPETPMVE	11	0	1141.54	tr|T5ABH0|T5ABH0_OPHSC	2	0.029694	39.022	0	0	0	0	0	0	0	116960	0	0	0	0	0	0	0	0
FATASADQTVK	TGTIFSVSWSQDGKRFATASADQTVKLWDA	DGKRFATASADQTVKLWDAEARALIQTWKF	11	0	1137.57	tr|T5AJV6|T5AJV6_OPHSC	2	6.64e-11	123.35	0	0	646770	1308600	2762700	2761200	3625800	932840	2031000	1387600	2884600	3209700	1057000	1131100	884100	819540
FATHPFIEGR	AVHPNDARYKHLVGKFATHPFIEGRKLPIV	HLVGKFATHPFIEGRKLPIVADEYVDMGFG	10	0	1173.59	tr|T5A8W0|T5A8W0_OPHSC	2	0.019713	57.859	0	0	783730	0	0	0	0	1502200	0	0	1100200	0	0	0	0	0
FATSCDTK	PISVGTVLNITTDDKFATSCDTKNMYVDYK	NITTDDKFATSCDTKNMYVDYKNITKVIQP	8	0	928.396	tr|T5ABE2|T5ABE2_OPHSC	2	0.011629	78.324	0	0	0	0	0	0	1655700	0	0	0	0	0	0	0	0	0
FATVTPINAGWYLENFLSK	QMKNEIEKYARQPGKFATVTPINAGWYLEN	TPINAGWYLENFLSKETAPIFGGFPHVVDD	19	0	2170.11	tr|T5ADL5|T5ADL5_OPHSC	2;3	1.06e-62	122.97	0	0	0	0	186080	53957	0	535420	1014100	3063000	1068100	3628800	0	0	0	0
FAVAGFLDQFANYADTDEFLR	YSLYYRAPKGKSPSRFAVAGFLDQFANYAD	LDQFANYADTDEFLRRTSPKLADKGYNFSV	21	0	2409.13	tr|T5ABU4|T5ABU4_OPHSC	2;3	5.89e-121	166.38	422820	0	864950	872440	523820	2598900	330470	729940	3266900	1519500	1079200	235330	0	0	0	44439
FAVLDTSNQTVDIK	KRGSGNAAIFVARNRFAVLDTSNQTVDIKD	RFAVLDTSNQTVDIKDLSNNTTRSFKPPPG	14	0	1549.8	tr|T5A8S5|T5A8S5_OPHSC	2	1.03e-06	61.353	0	0	0	0	890490	0	0	0	0	0	0	484310	0	0	0	0
FCAGHSYFGIEYSR	NSYSASDMTLAACAKFCAGHSYFGIEYSRE	KFCAGHSYFGIEYSRECFCGSKLNDGAAKR	14	0	1692.74	tr|T5A7H8|T5A7H8_OPHSC	3	0.027468	18.364	0	0	247710	0	0	0	0	2128800	0	0	0	0	0	0	0	0
FCDAFTYFATEYGR	SSYADDKMTLEACAKFCDAFTYFATEYGRE	KFCDAFTYFATEYGRECYCGNSIQEGSVKA	14	0	1746.73	tr|T5AML1|T5AML1_OPHSC	2	1.38e-27	110.66	474870	1576900	798230	921780	1090400	1015800	1808500	1698100	92479	111530	81396	211650	812500	647580	1160100	802410
FCDDLGHR	LRGEGGLLLNADGDRFCDDLGHRDYVSGMM	LNADGDRFCDDLGHRDYVSGMMWKEKDKGK	8	0	1018.43	tr|T5A686|T5A686_OPHSC	2	0.010225	85.265	0	0	0	0	536070	0	0	0	2037900	0	3444600	2173300	0	0	0	0
FCNDENLR	DCVSKTDENCTGTIRFCNDENLRASQGFHA	NCTGTIRFCNDENLRASQGFHAEAECLASR	8	0	1066.45	tr|T5AKH6|T5AKH6_OPHSC	2	0.0040614	116.54	906970	0	0	0	0	1538700	0	0	2640100	13529000	14997000	29737000	0	0	0	0
FCNWIPLGYIFETPLIDTLR	DQSSLIKATLETLLRFCNWIPLGYIFETPL	PLGYIFETPLIDTLRTRFLSVPEFRNITLQ	20	0	2467.26	tr|T4ZX30|T4ZX30_OPHSC	3	2.8e-07	63.302	0	0	0	0	148960	0	0	0	0	0	0	0	0	0	0	0
FCQVNYGVSFPIMQK	QFGSQEPGSDDDIQKFCQVNYGVSFPIMQK	FCQVNYGVSFPIMQKVEVNGDAASPLYQWL	15	0	1816.86	tr|T5A9V1|T5A9V1_OPHSC	2	0.0049741	35.414	0	0	0	0	58647	0	0	3556000	0	1177800	0	0	0	0	0	0
FDATGPQDVAQQALK	RANVTMATASNGRLRFDATGPQDVAQQALK	FDATGPQDVAQQALKDLVQQIGTRTSVKVP	15	0	1587.79	tr|T5AKL5|T5AKL5_OPHSC	2	0.0063876	33.886	0	0	0	0	0	0	0	0	0	0	571950	0	0	0	0	0
FDAYLDAENK	NDESWRPIVDNIEQRFDAYLDAENKVNRMN	NIEQRFDAYLDAENKVNRMNIVDNRIHACV	10	0	1184.54	tr|T5A1E2|T5A1E2_OPHSC	2	0.0047926	72.928	0	0	1073800	0	0	0	0	0	0	0	0	3640300	1724800	0	1619500	1709200
FDDGAGGDNEVQR	CIIFFDEIDAVGGARFDDGAGGDNEVQRTM	ARFDDGAGGDNEVQRTMLELITQLDGFDAR	13	0	1378.57	tr|T5A637|T5A637_OPHSC	2	2.27e-27	151.15	0	0	0	0	0	0	0	0	0	0	0	0	3168500	2148600	3063600	3524000
FDDPTVK	PRNTVFDAKRLIGRRFDDPTVKKDIESWPF	AKRLIGRRFDDPTVKKDIESWPFKVNDEGG	7	0	820.397	tr|T5ABL0|T5ABL0_OPHSC	2	0.048278	94.262	0	0	0	0	0	0	0	0	0	0	0	0	3556500	0	0	0
FDEIVTPTTTSFVR	PIVQPGNTVTIIASRFDEIVTPTTTSFVRE	RFDEIVTPTTTSFVREPGVHNIYVQDYCPI	14	0	1611.81	tr|T5ADR7|T5ADR7_OPHSC	2	0.0011629	63.283	182160	0	2254300	1429200	1127400	454610	1065200	1785200	2107000	3266200	5901700	5224000	6859900	7629200	8228600	8646100
FDFNEDQMAVEK	KLERRSYIKDEALFRFDFNEDQMAVEKLRE	LFRFDFNEDQMAVEKLREGISKFAADAVTL	12	0	1471.63	tr|T5A5T7|T5A5T7_OPHSC	2	0.015353	40.724	0	0	0	0	611380	0	0	0	0	0	0	0	626600	0	0	0
FDGILGLGFDSISVNHIVPPFYNMVK	AEATNEPGLAFAFGRFDGILGLGFDSISVN	ISVNHIVPPFYNMVKQNLLDKPVFAFYLSN	26	0	2878.47	tr|T5AMG4|T5AMG4_OPHSC	3	1.78e-05	25.021	0	0	0	0	0	395480	0	729930	0	192140	20828	0	0	0	0	0
FDGQVVVVTGAGGGLGK	______________________________	GQVVVVTGAGGGLGKAYALFFASRGASVVV	17	0	1559.83	tr|T5A5C0|T5A5C0_OPHSC	2	4.38e-17	65.395	0	0	1915900	1346000	0	0	1138100	1300600	6608500	2588900	2913100	4475900	2067700	1497700	517290	678210
FDGSLNVDLNEFQTNLVPYPR	RLIAQVVSSITASLRFDGSLNVDLNEFQTN	VDLNEFQTNLVPYPRIHFPLVAYAPVISAA	21	0	2437.19	tr|T5AAG8|T5AAG8_OPHSC	2;3	0	220.19	762330	1487200	1717800	1211100	1127200	2037500	1150000	79975	415040	0	642840	1233900	1477700	631850	1264400	3055200
FDHERVPER	STLLEDFMFRQKMTRFDHERVPERAVHARG	RQKMTRFDHERVPERAVHARGAGAYGTFTS	9	1	1183.57	tr|T5AL96|T5AL96_OPHSC	3	0.020402	64.04	0	0	0	1373600	0	0	0	0	0	0	3605100	645230	0	0	0	0
FDHFDVEWK	VARPAKDTKDKFEAKFDHFDVEWK______	DKFEAKFDHFDVEWK_______________	9	0	1221.55	tr|T5A6X3|T5A6X3_OPHSC	2	0.0012996	83.614	0	0	0	0	0	0	0	0	0	0	0	0	8562600	0	0	0
FDHFMQK	IQTLELELQEIMKGKFDHFMQKEIFEQPES	LQEIMKGKFDHFMQKEIFEQPESVVNTMRG	7	0	951.427	tr|T5A6W4|T5A6W4_OPHSC	2	0.03738	97.602	0	0	0	0	0	0	0	959590	0	0	0	0	0	0	0	0
FDKDCIIFPGQEVR	FGIEPAEFSRLNGGKFDKDCIIFPGQEVRV	KFDKDCIIFPGQEVRVPCDGKRHVDDVDVS	14	1	1722.84	tr|T5AJ79|T5AJ79_OPHSC	2;3	5.62e-27	112.13	0	922420	1018100	2585500	7196600	2159500	0	706460	0	0	4256600	0	2151700	29027000	4944200	27774000
FDLGAIQWNTLIASFDCLR	TGCTFGAVNFTYEHKFDLGAIQWNTLIASF	AIQWNTLIASFDCLRNPGT___________	19	0	2239.11	tr|T5A307|T5A307_OPHSC	3	3.57e-15	75.97	0	2163900	52548	0	0	0	0	167570	0	43788	142440	24488	0	0	0	0
FDLGDEDENPYIR	TDVIEDARYVVNNLRFDLGDEDENPYIRRK	LRFDLGDEDENPYIRRKSDSGRRPSNARKG	13	0	1581.69	tr|T5AEA8|T5AEA8_OPHSC	2	9.59e-06	87.913	0	330110	496790	5502600	7307400	7585900	14185000	0	3137500	6333300	3844800	4854500	3164600	5288900	6583200	4322300
FDLLDFAGPLEVITTAAHDFKDDSTK	ADQEPIEVLFALHPKFDLLDFAGPLEVITT	VITTAAHDFKDDSTKAFEATIAGNEPRVLS	26	1	2865.41	tr|T5AEA8|T5AEA8_OPHSC	3;4	4.61e-112	120.67	0	88282	0	0	135140	0	0	406270	832430	134080	510340	523810	25930	57339	0	34313
FDPDNVVAEIGDIVEWHFLPK	TGVTHSVVAGLGGLRFDPDNVVAEIGDIVE	VAEIGDIVEWHFLPKNHSVAQSNFAKPCEP	21	0	2439.21	tr|T5AEG8|T5AEG8_OPHSC	3	5.58e-05	44.729	0	0	0	570270	0	0	170070	0	0	0	0	52175	237380	0	86308	33647
FDPSYLGHAEEVSQER	GTLLSTLCDLNGDERFDPSYLGHAEEVSQE	DPSYLGHAEEVSQERISDDECILVKGTKAH	16	0	1862.84	tr|T5AFF1|T5AFF1_OPHSC	3	0.00057727	43.791	0	0	0	2417200	4456000	0	5088500	0	1954500	0	787170	0	0	0	2274800	2260300
FDPVYVQHFK	ALTEADIRLYVTLVRFDPVYVQHFKCNVRD	VTLVRFDPVYVQHFKCNVRDIRSGYPALHR	10	0	1278.64	tr|T5ABX0|T5ABX0_OPHSC	2	0.010755	60.59	0	0	0	0	731700	0	0	0	0	0	0	0	0	0	0	0
FDQGPLMDQPAFAPDGEDASPPPIAR	VDARDFAEANQEFSRFDQGPLMDQPAFAPD	FAPDGEDASPPPIARHQDASKAVPKKGLEE	26	0	2738.26	tr|T5A940|T5A940_OPHSC	3	1.56e-05	25.485	0	0	0	105470	0	0	0	521150	0	0	0	0	0	0	0	0
FDQYVDLDPGTAAEVIVR	PVQAFDRSGGGTNVRFDQYVDLDPGTAAEV	YVDLDPGTAAEVIVRTKTTAAANYGQGYAA	18	0	2006.99	tr|T5ABB5|T5ABB5_OPHSC	2	0.0083649	29.328	0	0	0	0	0	0	0	98315	0	0	0	0	0	0	0	0
FDRELVDAEIIITTPFHPGYLTAER	HTLVTTADKDGVNSKFDRELVDAEIIITTP	IITTPFHPGYLTAERLAKAKKLKLAVTAGI	25	1	2902.49	tr|T5AKS6|T5AKS6_OPHSC	3;4	2.85e-11	47.728	0	628150	0	0	594380	256790	0	0	102040	0	1631700	452900	0	0	0	0
FDSGLVNVTK	QADTIDISNNAKLTKFDSGLVNVTKTLRLT	AKLTKFDSGLVNVTKTLRLTNNGNNMQVNM	10	0	1078.57	tr|T5A8K2|T5A8K2_OPHSC	2	0.034534	47.187	0	0	2516800	2509900	0	0	0	0	0	0	0	0	0	0	0	0
FDSPETAETAIAK	QYEPSGRSRGSGVVRFDSPETAETAIAKFQ	VRFDSPETAETAIAKFQGYQYGGRPLNLSF	13	0	1378.66	tr|T5AFV1|T5AFV1_OPHSC	2	7.56e-08	94.297	0	0	17006000	18325000	10157000	14276000	17742000	0	9396900	15110000	7719500	7798300	11642000	12238000	15459000	12128000
FDSQVDAVTVVFQR	DNSESSRNGDYQPTRFDSQVDAVTVVFQRI	RFDSQVDAVTVVFQRITQGNPESSVGLMSM	14	0	1609.81	tr|T5A295|T5A295_OPHSC	2	6.71e-21	103.08	0	0	716830	2374500	1553700	887530	1582500	433240	0	0	970820	1336000	2936300	3315900	1998900	2025200
FDSTWTYGLPELTK	REKQSVVVDLSADYRFDSTWTYGLPELTKR	RFDSTWTYGLPELTKRSKIFPATRISNPGC	14	0	1656.8	tr|T4ZX60|T4ZX60_OPHSC	2	0.0011353	63.624	0	0	0	281730	0	664750	0	295140	569440	1843200	948370	440050	0	0	0	0
FDTGAIAMVTGGR	VKIELGTGKIADFIKFDTGAIAMVTGGRNM	IKFDTGAIAMVTGGRNMGRVGVITHRERHD	13	0	1294.63	tr|T5AJJ6|T5AJJ6_OPHSC	2	2.09e-05	77.379	320490	729320	0	0	2591400	0	0	3081300	999190	0	3111800	1820600	0	0	1307100	0
FDTVVGDGDCGIGLK	RALEKVVAAEPDITRFDTVVGDGDCGIGLK	FDTVVGDGDCGIGLKRGAQAILKHLNQTSL	15	0	1551.72	tr|T4ZYZ0|T4ZYZ0_OPHSC	2	0.030422	32.523	0	0	0	0	0	507460	0	0	0	0	0	0	0	0	0	0
FEDEAFPR	TAGDGTGGESIYGAKFEDEAFPRKHEKPFL	ESIYGAKFEDEAFPRKHEKPFLLSMANAGP	8	0	1009.45	tr|T5AKJ7|T5AKJ7_OPHSC	2	0.0035369	114.6	0	0	0	0	386360	7949700	17219000	0	27300000	27935000	9084200	20173000	0	0	2214900	9197500
FEDIGFASALDEDDTVEDGAAPPRPLQALR	SVKHSTSLRDASWSRFEDIGFASALDEDDT	VEDGAAPPRPLQALRSTPASGNDMGRPTTP	30	1	3214.54	tr|T5A940|T5A940_OPHSC	3;4	7.23e-73	90.097	65895	403580	0	0	332430	0	0	359360	0	0	114440	0	751190	1240200	967910	1479900
FEELCQDLFR	LFEGIDFYTSITRARFEELCQDLFRSTIQP	ITRARFEELCQDLFRSTIQPVDRVLTDAKI	10	0	1355.62	tr|T5A2W7|T5A2W7_OPHSC	2	1.02e-07	130.96	0	0	0	5567000	5994800	9129800	3202900	2761500	5931900	3072700	4906800	7139100	8860000	9053100	8555000	7450300
FEELNAK	LFDGEDFTMTITRARFEELNAKAFSGTLEP	TMTITRARFEELNAKAFSGTLEPVAQVLKD	7	0	849.423	tr|T5ABL0|T5ABL0_OPHSC	2	0.039535	99.919	0	0	0	0	0	6009500	0	0	0	0	0	0	0	0	3523400	0
FEGDKAQFLEDLEQALYASK	QASSRLKYVSRGSGKFEGDKAQFLEDLEQA	AQFLEDLEQALYASKIISYAQGFMLMQEAA	20	1	2301.12	tr|T5ARB6|T5ARB6_OPHSC	3	1.59e-05	58.997	44185	450090	175500	0	0	0	285950	395580	123280	0	24574	0	0	0	0	66496
FEGQEIEVAAR	DGNKDWKKIASELPKFEGQEIEVAAR____	ELPKFEGQEIEVAAR_______________	11	0	1247.61	tr|T5A8P8|T5A8P8_OPHSC	2	0.00072865	78.934	1957100	1041900	0	760730	1036400	1159600	0	0	2300600	0	1778000	1772900	0	0	0	1234900
FEHMAPGQSIEFHAELTR	GGDNEPVRVLRGFERFEHMAPGQSIEFHAE	MAPGQSIEFHAELTRRDVSNWDVVAQNWVV	18	0	2098.99	tr|T5AM05|T5AM05_OPHSC	3	0.00026769	50.653	0	0	0	0	0	0	0	708480	0	0	0	0	0	0	0	0
FEIWDTAGQER	FLTQTISLDENTTVKFEIWDTAGQERYKSL	TTVKFEIWDTAGQERYKSLAPMYYRNANCA	11	0	1350.62	tr|T5ACE8|T5ACE8_OPHSC	2	0.00089705	77.677	0	1111700	0	1461800	2201200	2696500	740800	1668500	0	443500	520620	691910	890670	1086600	1300600	1792600
FELPALDLNFGR	______________________________	PSRFELPALDLNFGRITDGTNIPPPPSPVQ	12	0	1390.72	tr|T5A4Z3|T5A4Z3_OPHSC	2	0.0018908	55.567	0	1029900	530620	641510	664500	0	527870	811650	0	0	0	0	888540	742420	0	475350
FELPTDGEETVCK	REATSELQAKLRQLKFELPTDGEETVCKKY	LKFELPTDGEETVCKKYEAIQQQMMDKFAS	13	0	1523.68	tr|T5AQL2|T5AQL2_OPHSC	2	0.0033923	50.292	0	936410	0	0	857190	1083000	0	0	0	0	1447600	692600	1280200	0	0	0
FELTGIPPAPR	EGERQRTKDNNLLGKFELTGIPPAPRGVPQ	LLGKFELTGIPPAPRGVPQIEVTFDLDANG	11	0	1196.66	tr|T5A2W7|T5A2W7_OPHSC	2	0.001011	76.827	314760	429510	432710	0	0	1233400	0	174980	9874400	8315000	1988800	4421300	0	382850	0	0
FELTSIPPAPR	EGERSMTKDNNMLGKFELTSIPPAPRGVPQ	MLGKFELTSIPPAPRGVPQIEVSFELDANG	11	0	1226.67	tr|T5AQC8|T5AQC8_OPHSC	2	0.0050928	59.8	0	0	0	0	0	0	0	0	0	0	0	2566000	0	0	0	0
FELTVACPAGAQNYQK	HELDAYAQKLGNCQRFELTVACPAGAQNYQ	ELTVACPAGAQNYQKMDISAMDKLLDFWNL	16	0	1795.86	tr|T5AFU2|T5AFU2_OPHSC	2	0.00057573	52.79	0	0	0	1490400	581000	1210600	0	0	1540700	0	0	1277700	0	793370	0	1209600
FEMSMLVVDEAR	EKLLTDDIAAAPDLRFEMSMLVVDEARQRV	DLRFEMSMLVVDEARQRVGCRIEFRCTPER	12	0	1425.66	tr|T5ADF2|T5ADF2_OPHSC	2	0.0020217	54.608	0	0	0	0	0	0	0	211200	0	0	0	0	0	0	0	0
FENLCSEAATR	LSGLSATTHPDHMTKFENLCSEAATRNLTE	HMTKFENLCSEAATRNLTERTDVIEDARYV	11	0	1296.58	tr|T5AEA8|T5AEA8_OPHSC	2	4.38e-09	109.42	0	6222300	5915900	13342000	6083400	5320800	10399000	4149200	18071000	19493000	10700000	11495000	7086800	7447400	7899800	8959000
FEPGSGAWEK	GVPVNIHATAEAAVRFEPGSGAWEKAGKGP	EAAVRFEPGSGAWEKAGKGPEQDIKTGEGS	10	0	1106.5	tr|T5AJ06|T5AJ06_OPHSC	2	0.038217	46.39	0	0	0	0	0	1865700	0	0	0	0	0	0	0	0	0	0
FEPILPSWEAFDTLGIAEMDDVK	QLVADFEEVTGRKSRFEPILPSWEAFDTLG	EAFDTLGIAEMDDVKLMFGFAQTTGGRYFG	23	0	2622.26	tr|T5ADL5|T5ADL5_OPHSC	3	9.62e-08	50.055	0	0	0	0	0	0	0	289830	0	0	0	0	0	0	0	0
FEQSLNYSLER	SEDGTIRVWHANTYRFEQSLNYSLERAWCI	NTYRFEQSLNYSLERAWCIAYQKGQQGVAV	11	0	1384.66	tr|T4ZZP9|T4ZZP9_OPHSC	2	0.00010078	90.629	0	0	0	0	2958500	0	759240	1353800	0	0	266970	743150	0	631500	0	561570
FETETDTECIAK	NYKELKTLLSSKGFKFETETDTECIAKLTK	GFKFETETDTECIAKLTKYIHDQHPQIGFT	12	0	1442.62	tr|T5A6W4|T5A6W4_OPHSC	2	3.39e-10	100.48	0	0	4050300	7303200	6866600	8715400	7377300	0	10193000	2463900	5429600	2151800	9216900	9246300	7743500	3409300
FETSQVGAPVQK	SLTKIEQQFLIDAIRFETSQVGAPVQKNVL	AIRFETSQVGAPVQKNVLAQLNKISHDIAV	12	0	1289.66	tr|T5AL96|T5AL96_OPHSC	2	1.92e-14	128.36	0	0	61829000	101460000	67695000	55952000	39828000	34280000	51826000	21802000	68414000	56049000	147850000	146930000	132580000	139330000
FFDTGEWR	GWWKDARFYMAENSRFFDTGEWRAGLGAMA	YMAENSRFFDTGEWRAGLGAMAMWSRSRPG	8	0	1056.47	tr|T5A5H4|T5A5H4_OPHSC	2	0.035426	65.038	0	0	0	0	0	0	0	0	0	0	3397900	0	0	0	0	0
FFEAAFGAR	PSGESLVRQFFYGQRFFEAAFGARCRTFWL	FFYGQRFFEAAFGARCRTFWLPDTFGYSSQ	9	0	1014.49	tr|T5AJ36|T5AJ36_OPHSC	2	0.0005564	116.54	0	0	0	34279000	19822000	0	0	0	0	0	20008000	7313500	0	0	0	375550
FFEEYSVPVFFAEYGCNVPGGASER	GKSDMKKSGYSTQAKFFEEYSVPVFFAEYG	FAEYGCNVPGGASERIFEETAALYEDEMTK	25	0	2857.27	tr|T5AIM3|T5AIM3_OPHSC	3	3.39e-25	72.532	873670	1054400	0	674560	344640	441300	0	211100	0	0	0	285860	673360	678650	473830	1094900
FFNNAIHK	AYRNDPNLLNLLFDKFFNNAIHKAQPGWRD	LNLLFDKFFNNAIHKAQPGWRDVVAKAAQL	8	0	989.508	tr|T5ARB6|T5ARB6_OPHSC	2	0.0072294	95.793	632750	0	0	0	2334800	0	0	0	3967900	0	2141200	1576600	0	0	0	0
FFPFGSDEASTNLFQDFHQLIAAR	PRSKLHDISAVGSARFFPFGSDEASTNLFQ	STNLFQDFHQLIAARGFFQSARLGTGRLLL	24	0	2757.32	tr|T5AN58|T5AN58_OPHSC	3	8.59e-25	71.174	299510	749650	419400	632940	524630	170010	133840	779740	0	0	0	0	0	223230	299600	0
FFQQQNDK	FAESYGGHYGPGFMRFFQQQNDKIVNGSLD	YGPGFMRFFQQQNDKIVNGSLDDATAHYLH	8	0	1053.49	tr|T5AMK9|T5AMK9_OPHSC	2	0.0013306	127.12	0	0	0	0	0	0	0	0	0	1057000	1229700	1369500	0	0	0	484810
FGADGPTDGPPTAR	VDETSEHSGPNSQAKFGADGPTDGPPTARS	KFGADGPTDGPPTARSAQSQDSYPAEYNFN	14	0	1357.63	tr|T5ANJ5|T5ANJ5_OPHSC	2	2.12e-39	112.15	17852000	19405000	42960000	25349000	4273300	9766200	41630000	6793600	495280	5932400	2159600	3197500	14716000	13415000	15955000	16572000
FGAQTAEPGTR	KIRRQQAKTAELMKRFGAQTAEPGTRIRRS	LMKRFGAQTAEPGTRIRRSKM_________	11	0	1133.55	tr|T5AGL8|T5AGL8_OPHSC	2	0.0088961	57.859	0	0	0	0	0	0	0	0	0	0	404160	1116800	0	0	0	0
FGASGAYK	MGWERYTHEQFGLNRFGASGAYKDVYKKFE	EQFGLNRFGASGAYKDVYKKFEFTPEGISK	8	0	799.386	tr|T5ADP8|T5ADP8_OPHSC	2	0.030853	67.032	4299900	1434200	0	0	0	0	1715200	0	0	0	787530	0	0	71569	0	730790
FGASGAYKDVYK	MGWERYTHEQFGLNRFGASGAYKDVYKKFE	LNRFGASGAYKDVYKKFEFTPEGISKRAVA	12	1	1304.64	tr|T5ADP8|T5ADP8_OPHSC	2;3	0.0034761	69.276	0	0	0	0	0	0	0	1080700	7635200	0	1829000	0	0	0	0	0
FGDMGYGSDFGGR	SGPGTAFGEGSMNQKFGDMGYGSDFGGR__	QKFGDMGYGSDFGGR_______________	13	0	1364.55	tr|T5A569|T5A569_OPHSC	2	2.12e-06	90.685	0	0	0	0	0	0	0	1909300	0	0	0	0	0	0	0	0
FGEDHETLGGSR	GLYVVVTGHTGTTWRFGEDHETLGGSRRTL	TWRFGEDHETLGGSRRTLDGVDGRADLGKS	12	0	1303.58	tr|T5AKV5|T5AKV5_OPHSC	2;3	8.75e-22	153.97	6679600	9496000	1042200	45224000	6084900	15359000	5665600	0	5435600	2671900	15568000	5924100	73033000	76741000	79477000	104790000
FGFNVDDNCNLIYR	DSEGGVEKFSRGTEKFGFNVDDNCNLIYRE	KFGFNVDDNCNLIYREWAPNATEAFLIGDF	14	0	1745.78	tr|T5AMN7|T5AMN7_OPHSC	2	0.0062484	43.77	0	0	0	0	0	239150	282870	421090	0	213250	0	0	0	0	0	39618
FGGALDGAADEFTR	LISALVSGLLTIGSRFGGALDGAADEFTRA	RFGGALDGAADEFTRAFDKNLSPREFVDSM	14	0	1425.65	tr|T5ANM0|T5ANM0_OPHSC	2	8.62e-21	101.95	0	824380	0	2143400	3793700	2157500	1793500	2049700	631520	0	0	633270	668160	791020	2446000	2538900
FGGASVFTGTK	SERISALPKPKVANKFGGASVFTGTKAHSP	VANKFGGASVFTGTKAHSPGGAGFGVPGAP	11	0	1070.54	tr|T4ZXC3|T4ZXC3_OPHSC	2	0.00056099	85.533	3372900	2905800	0	0	0	0	2671800	3773400	2727300	0	0	2934500	0	0	0	1013000
FGGELADGVNR	DDKVDDGKLVEDDPKFGGELADGVNRIRLK	DDPKFGGELADGVNRIRLKRAHSTEPDSRS	11	0	1133.55	tr|T5ANP8|T5ANP8_OPHSC	2	0.0012156	75.378	836650	0	0	958880	793130	1582500	1389200	0	0	1297500	0	676800	0	0	0	0
FGGGDPANISEYQAR	GLFQWNSACHAILGRFGGGDPANISEYQAR	FGGGDPANISEYQARFASPVMPGDKLVTRV	15	0	1580.72	tr|T5AM86|T5AM86_OPHSC	2	1.63e-07	76.655	1557900	0	0	2613600	710870	0	3557300	701290	3686500	0	0	0	0	0	0	0
FGGLTFDSSGR	LRAIQTARLPESVTKFGGLTFDSSGRIVSG	SVTKFGGLTFDSSGRIVSGEAPLQKGEPVG	11	0	1142.54	tr|T5AEX7|T5AEX7_OPHSC	2	0.0032973	64.04	0	0	0	846050	4261400	5158300	0	3035100	782620	0	735620	1995100	0	0	0	0
FGGPAASAYATR	TYYVGSTLLEQLNERFGGPAASAYATRSGA	NERFGGPAASAYATRSGAPAGSIPGGMQVV	12	0	1167.57	tr|T5AIZ1|T5AIZ1_OPHSC	2	0.0021885	59.426	2528100	0	2033800	2458000	1484100	1327300	1835500	1505400	0	0	1372800	1023600	0	0	0	0
FGGQVYSIPLGGSLHK	DRLSAGLIIAGWDERFGGQVYSIPLGGSLH	GGQVYSIPLGGSLHKQSYAIGGSGSTYIYG	16	0	1658.88	tr|T5AA86|T5AA86_OPHSC	2	0.0032674	43.084	0	0	0	0	0	0	0	0	0	0	788430	0	0	0	0	0
FGGVDVLINNAGAGGPEAR	ELEQVRRCAHGTLERFGGVDVLINNAGAGG	DVLINNAGAGGPEARVATSELTAESFEAAI	19	0	1812.91	tr|T5AAD7|T5AAD7_OPHSC	2	0.0008402	52.555	0	755050	0	311760	0	0	0	0	0	0	0	0	0	0	0	165150
FGGVIFSNSDQADTIVSLLMYK	EPGFQCNHFFIPDLKFGGVIFSNSDQADTI	NSDQADTIVSLLMYKLIDELVHASLGGKVQ	22	0	2404.2	tr|T5AJN2|T5AJN2_OPHSC	3	4.85e-52	93.684	0	0	0	0	168260	177700	0	739940	0	31612	0	0	0	0	0	0
FGIDESELATGLDSALPGK	DEDEDAKRRAERAKRFGIDESELATGLDSA	ESELATGLDSALPGKSLKRGRGRGGDDDAR	19	0	1918.95	tr|T5ACZ8|T5ACZ8_OPHSC	2	0.001075	40.577	0	0	0	205600	0	0	0	0	0	0	0	0	0	0	0	0
FGIEPAEFSR	TVQMDDNCYFIAVNRFGIEPAEFSRLNGGK	IAVNRFGIEPAEFSRLNGGKFDKDCIIFPG	10	0	1151.56	tr|T5AJ79|T5AJ79_OPHSC	2	0.023751	51.854	0	0	0	15682000	0	10220000	545280	0	2656600	0	0	0	23457000	0	0	26323000
FGITLPELYR	GVVPGDNCWAIATSKFGITLPELYRLNPGI	IATSKFGITLPELYRLNPGIKDTSCPIYPG	10	0	1207.66	tr|T5ANK0|T5ANK0_OPHSC	2	0.023238	50.878	9481700	0	0	3798100	0	0	0	0	0	0	0	0	0	0	0	0
FGLDASIGQAIQQAAK	AFGILKGAAATVNMRFGLDASIGQAIQQAA	GLDASIGQAIQQAAKEVADGKLLDHFPLVV	16	0	1616.85	tr|T5ACL3|T5ACL3_OPHSC	2	3.08e-12	82.417	2096500	2823200	0	2835600	57768	294620	2569400	368660	0	1090300	505700	383460	329980	0	0	756420
FGLELAESYFNNYR	FILGGVLLNEAKYKKFGLELAESYFNNYRQ	KFGLELAESYFNNYRQSPSGIGPEVFRWVD	14	0	1721.8	tr|T5AD63|T5AD63_OPHSC	2	2.03e-21	105.86	4085800	1002000	3613400	264460	1008000	886970	254680	282930	0	0	421140	0	1228900	1059000	763560	1037800
FGNQGEVTK	IWIAVGETLPKSKMRFGNQGEVTKVNADKK	PKSKMRFGNQGEVTKVNADKKIVTFADGKT	9	0	978.477	tr|T5A6F9|T5A6F9_OPHSC	2	4.14e-05	138.54	0	1724200	0	2591900	3440600	1912500	4358700	0	3559500	9246500	6396500	4867100	1294400	1239100	1285700	1898500
FGPGPGNDYTSGYGTK	LIEVALVRHHRKEKRFGPGPGNDYTSGYGT	GPGPGNDYTSGYGTKGAFAARFRRKPKTQT	16	0	1616.71	tr|T5AED3|T5AED3_OPHSC	2	0.008908	32.946	2111800	0	0	899800	487660	0	941190	753600	0	0	0	0	694990	0	0	1088500
FGQENQLLVFVYDPSDAEVIPVGK	GGYFRFSLDVTTQVKFGQENQLLVFVYDPS	FVYDPSDAEVIPVGKQTKNPRHIWYRPCSG	24	0	2663.35	tr|T5AB96|T5AB96_OPHSC	3	1.11e-11	53.779	0	0	0	102300	0	127950	0	22365	0	0	0	0	475430	654680	1079800	543770
FGQGVSVR	KLWDAEARALIQTWKFGQGVSVRDQQVGVV	ALIQTWKFGQGVSVRDQQVGVVIPHGRSDG	8	0	848.45	tr|T5AJV6|T5AJV6_OPHSC	2	0.007156	100.19	0	2625200	3219400	3383000	4983600	0	1318000	1124900	3124700	3326400	2911800	0	0	2684500	2194000	3386800
FGQHYEAK	DASYSDYDKKCVCNKFGQHYEAKSKTCSCA	KKCVCNKFGQHYEAKSKTCSCANGQVWDGG	8	0	978.456	tr|T4ZZ45|T4ZZ45_OPHSC	2	0.0048558	106.36	0	0	3255200	0	0	0	0	0	0	0	0	0	7701900	11585000	9536000	16312000
FGSAIEDLLSSTQFK	LGIMHTAWRDDELVRFGSAIEDLLSSTQFK	FGSAIEDLLSSTQFKRTLPTWRGARERNLP	15	0	1641.83	tr|T5AB47|T5AB47_OPHSC	2	1.2e-12	87.184	0	0	484020	210260	107710	59537	0	177390	0	0	0	0	0	0	0	0
FGTDLENPWGVLR	KTAPGFQAGQSGTTKFGTDLENPWGVLRHA	TKFGTDLENPWGVLRHAFWPRCAVEGTITT	13	0	1502.75	tr|T5AG88|T5AG88_OPHSC	2	4.2e-20	116.3	0	0	2763100	1591100	1159100	0	2062000	756740	0	0	0	732780	0	0	0	215740
FGTEDPYFEHVPATR	KVVSKKILGESLQNKFGTEDPYFEHVPATR	FGTEDPYFEHVPATRLDGRPTGKMKKRKKA	15	0	1764.81	tr|T5AA87|T5AA87_OPHSC	3	0.0053976	26.435	0	0	0	0	1803600	0	0	0	0	0	0	0	5981500	0	0	0
FHACISK	GVGNQVSVEFNLLYRFHACISKKDERWIND	VEFNLLYRFHACISKKDERWINDFFLKLFP	7	0	861.417	tr|T5AC53|T5AC53_OPHSC	2	0.01094	114.19	727370	2869800	17734000	0	0	26336000	7897300	536290	0	0	1092700	0	8650600	10789000	4806000	18413000
FHGEEGVDAGGVTR	FKSGDEMKFGKLNIRFHGEEGVDAGGVTRE	RFHGEEGVDAGGVTREWFQVLARQMFDPNY	14	0	1429.66	tr|T5AD97|T5AD97_OPHSC	3	0.00028219	51.009	0	1768800	0	1007300	0	782940	0	0	0	0	0	0	0	1672500	0	2749200
FHGHLDTQTLGGAGFASQR	PACFRLLREPLRTARFHGHLDTQTLGGAGF	LDTQTLGGAGFASQRTRGELSLDLSGHDGI	19	0	1998.97	tr|T5AKA3|T5AKA3_OPHSC	3	0.0041019	22.646	0	0	0	1237400	6830300	0	0	5511900	0	0	1143900	0	1896500	0	0	6663300
FHIEEEGSSK	NKADAGAVVLLENLRFHIEEEGSSKDKDGN	LENLRFHIEEEGSSKDKDGNKTKADKAKVD	10	0	1161.53	tr|T5A6F4|T5A6F4_OPHSC	2;3	3.58e-08	143.7	706910	1253400	0	6333900	1501900	759590	6743700	0	2026400	2118000	3576100	6844500	966860	0	2629200	0
FHNYVCDVLLK	GQPAGVNVMLVLYSRFHNYVCDVLLKINEN	LYSRFHNYVCDVLLKINENGRFTLACGPNA	11	0	1406.7	tr|T5AC53|T5AC53_OPHSC	2;3	3.17e-09	117.7	0	131730	0	3062600	46103000	45133000	0	6179500	237980	0	8539500	6005000	3933000	11171000	25236000	27567000
FHPSVAWEQGYPDRDQILDQVR	VNESSGLQIHSLMYRFHPSVAWEQGYPDRD	EQGYPDRDQILDQVRQLWKRYGLQNKTRFN	22	1	2655.28	tr|T5AN05|T5AN05_OPHSC	4	0.0022118	20.439	0	0	0	0	0	1616200	0	0	0	0	0	0	0	0	0	0
FIAAVGEDAGPNPK	VILKNSGVLPLHKPKFIAAVGEDAGPNPKG	KFIAAVGEDAGPNPKGPNGCPDRGCDDGTL	14	0	1384.7	tr|T5AM05|T5AM05_OPHSC	2	1.7e-29	121.83	23487000	61133000	20200000	29873000	23301000	43597000	23370000	15048000	20178000	5925500	19450000	15486000	49811000	56766000	52721000	48505000
FIADPTAGFTK	AWSEQLDPTGKTGIRFIADPTAGFTKALDL	TGIRFIADPTAGFTKALDLGFDGTAIFGGV	11	0	1166.6	tr|T5AE93|T5AE93_OPHSC	2	0.00061493	71.451	0	0	0	9337200	1057100	12114000	9718400	182650	3601200	0	0	0	8990400	7183400	2779600	11599000
FIAEQFDQDAQNK	DKYRTHTDHVLEELKFIAEQFDQDAQNKQF	LKFIAEQFDQDAQNKQFAQSVQRLFNHLGT	13	0	1552.72	tr|T5AED7|T5AED7_OPHSC	2	1.51e-05	85.377	0	0	0	15587000	16784000	7389300	9683300	23452000	15412000	3643800	1542900	7890400	16405000	14386000	10397000	11453000
FIAHSGNDFAAGTSQNER	RYEFVVAGRHETGWRFIAHSGNDFAAGTSQ	HSGNDFAAGTSQNERARLGGVGFMWKDVLQ	18	0	1920.87	tr|T5ABH0|T5ABH0_OPHSC	3	0.00041538	35.64	0	0	0	0	0	0	0	643460	0	0	0	0	0	0	0	0
FIEGAQEIDVDGVASK	AASNVSPDHPVVITKFIEGAQEIDVDGVAS	IEGAQEIDVDGVASKGELIIHAVSEHIEQA	16	0	1676.83	tr|T5ADD7|T5ADD7_OPHSC	2	0.0048638	37.426	0	0	0	0	404740	0	0	0	0	0	0	0	737450	0	1137700	0
FIGATAGNR	GRLVYVREDREAEPRFIGATAGNRGGFGGG	REAEPRFIGATAGNRGGFGGGMPGGFNPGY	9	0	905.472	tr|T5AFV1|T5AFV1_OPHSC	2	3.32e-05	124.83	0	0	0	0	0	0	178870	399540	0	0	0	0	0	0	0	0
FIGNFGETFAK	GSCLLNVRALASGDRFIGNFGETFAKEKYI	SGDRFIGNFGETFAKEKYIVLDFERNRVGV	11	0	1229.61	tr|T5AEU6|T5AEU6_OPHSC	2	0.041982	36.693	0	0	0	0	0	1387500	0	0	0	0	0	0	0	0	0	0
FIGPAAELAEK	RVGRAPLRKLSRKERFIGPAAELAEKDQSI	RKERFIGPAAELAEKDQSIKFLLDAVEMCF	11	0	1144.61	tr|T5AIP9|T5AIP9_OPHSC	2	0.0025948	66.299	0	0	8277700	3232400	3465200	699960	0	6253500	0	0	2136200	0	10609000	7447800	0	7931300
FIGPAAELAEKDQSIK	RVGRAPLRKLSRKERFIGPAAELAEKDQSI	IGPAAELAEKDQSIKFLLDAVEMCFRFQNV	16	1	1715.91	tr|T5AIP9|T5AIP9_OPHSC	3	0.0019831	35.659	0	0	0	0	0	1665800	0	1903400	0	0	0	0	0	0	0	0
FIIGGPQGDAGLTGR	YLDDKTIYHIQPSGRFIIGGPQGDAGLTGR	FIIGGPQGDAGLTGRKIIVDTYGGWGAHGG	15	0	1457.76	tr|T5A6G9|T5A6G9_OPHSC	2	2.12e-39	122.42	7169100	75047	8946400	13180000	21231000	30735000	16967000	13847000	7025200	23492000	8084400	12958000	13960000	15138000	15155000	13411000
FIINAQQPASDK	VQQKKSGKAQKVTKKFIINAQQPASDKIFD	TKKFIINAQQPASDKIFDVSAFEKFLQDRI	12	0	1330.69	tr|T5A5J2|T5A5J2_OPHSC	2	2.1e-13	102.06	0	0	0	834620	5591100	0	3061600	1518900	0	1650000	0	4002100	0	0	0	0
FILTDEAGAPK	ASLMMGAGTVWVGTRFILTDEAGAPKAHKD	VGTRFILTDEAGAPKAHKDAVRTAGHDDNV	11	0	1160.61	tr|T5AJL9|T5AJL9_OPHSC	2	0.00045642	87.308	752620	1171700	0	11645000	0	15483000	13305000	13154000	27550000	32200000	27290000	33102000	5376600	0	0	9772100
FIMESGAK	LNGLAVRRACYGVLRFIMESGAKGCEVVVS	ACYGVLRFIMESGAKGCEVVVSGKLRAARA	8	0	881.432	tr|T5AFN2|T5AFN2_OPHSC	2	0.0059158	104.45	0	0	0	0	0	0	0	11165000	0	0	0	0	0	0	0	0
FISGIGAEYDDSSINR	GDAVALAKNFKANVRFISGIGAEYDDSSIN	ISGIGAEYDDSSINRADLSDGPPPVGDARP	16	0	1742.81	tr|T5A7T0|T5A7T0_OPHSC	2	5.21e-38	128.67	0	973360	1031600	0	2391500	962930	0	1343200	0	0	0	0	1386400	656110	1001700	764610
FISPVPPDFDHPESNVDPIEYHLAVFMDEVK	SLPIFEELFRTACPKFISPVPPDFDHPESN	DPIEYHLAVFMDEVKTNMWSPTIKSYLRLY	31	0	3582.7	tr|T5AK47|T5AK47_OPHSC	4	1.74e-05	21.169	0	0	0	0	0	0	0	274480	0	0	0	0	0	0	0	0
FKDEDEAIK	IMQEEIFGPVCAIAKFKDEDEAIKLGNDTT	VCAIAKFKDEDEAIKLGNDTTYGLAAAVHT	9	1	1093.53	tr|T5AQG8|T5AQG8_OPHSC	2	0.019454	76.064	0	0	0	1578500	0	0	0	0	0	0	0	0	852300	282170	3021600	2981700
FKDEQLQADIK	PTNTIFDIKRLIGRKFKDEQLQADIKHLPY	IGRKFKDEQLQADIKHLPYKVTNKDGKPIV	11	1	1333.69	tr|T5AQC8|T5AQC8_OPHSC	2;3	2.68e-05	94.692	0	0	0	0	33584000	359330	13694000	0	12116000	1247300	7158900	33156000	0	14170000	0	0
FKNVAPIGSGAAPPVPQSAQEEAER	GPASPSGEVSALRDRFKNVAPIGSGAAPPV	AAPPVPQSAQEEAERSPAPPHAPDNSRPSG	25	1	2549.29	tr|T4ZXC3|T4ZXC3_OPHSC	3	0.0016885	18.699	0	0	0	0	0	0	246150	247370	0	0	0	0	0	0	0	0
FKTNDEAFSK	LSTDEIEKMISEAEKFKTNDEAFSKKFEAK	SEAEKFKTNDEAFSKKFEAKQQLESYIGRV	10	1	1185.57	tr|T5ABL0|T5ABL0_OPHSC	2	4.14e-10	109.29	0	0	0	0	0	0	0	427040	0	0	0	1499200	0	0	0	0
FLATNTVLATGGYGR	RGVLAYNQEDGTLHRFLATNTVLATGGYGR	FLATNTVLATGGYGRAYFSCTSAHTCTGDG	15	0	1539.8	tr|T5A486|T5A486_OPHSC	2	0.0096597	39.918	0	0	0	231120	236780	505160	0	0	0	0	0	636580	0	215280	128120	0
FLDALQGPGSK	AAGLHLAKPSLIHMRFLDALQGPGSKMSAS	IHMRFLDALQGPGSKMSASDNTSAIFLNDS	11	0	1131.59	tr|T5AHN4|T5AHN4_OPHSC	2	0.00049684	85.355	0	0	0	0	2526000	0	334570	1706900	0	0	0	1442900	1144900	0	1122700	1381400
FLDEDPIVVLGGPGNSYSHYCATPEEYEIQR	SGRRWKAAVAKEAARFLDEDPIVVLGGPGN	YSHYCATPEEYEIQRYEGASTLFGPHQLDA	31	0	3554.63	tr|T5A895|T5A895_OPHSC	3;4	8.46e-127	108.1	0	0	0	353530	0	0	251470	0	0	0	0	0	637240	532240	1127000	344240
FLDLVKPFVPFLPEVQQPETK	______________________________	PFVPFLPEVQQPETKIPFNQKMMWTALTLL	21	1	2470.35	tr|T5AAM8|T5AAM8_OPHSC	3	2.91e-05	52.318	0	683200	0	372530	512460	1003500	0	147830	0	0	0	101960	1540900	919210	1798300	1021900
FLEESVAASDTDALK	NAEFPAKTLQKAFHKFLEESVAASDTDALK	FLEESVAASDTDALKTTLEPLTEILDLYVD	15	0	1594.77	tr|T5AAY2|T5AAY2_OPHSC	2	0.037965	24.855	0	0	0	0	0	0	0	388050	0	0	0	0	0	0	0	0
FLENEAK	FTICAFNRTVSKVDRFLENEAKGKSIVGAQ	RTVSKVDRFLENEAKGKSIVGAQTIGEFVS	7	0	849.423	tr|T5ARB6|T5ARB6_OPHSC	2	0.010877	118.01	1904100	0	2951200	3694300	0	0	0	0	0	0	0	0	0	0	0	5173400
FLENMWSWEKPVVVSGK	YDFIKLDPKNADDRKFLENMWSWEKPVVVS	ENMWSWEKPVVVSGKEYPHACGKVFK____	17	1	2035.02	tr|T5A6C3|T5A6C3_OPHSC	2;3	5.86e-05	64.65	0	0	0	0	3964100	194460	0	691240	0	0	1270100	0	0	0	0	0
FLFEADAPNTTR	LDSLLVGPVPVGVNKFLFEADAPNTTRIPD	VNKFLFEADAPNTTRIPDADILGVTVILLT	12	0	1380.67	tr|T5APJ0|T5APJ0_OPHSC	2	0.00020051	76.465	0	0	0	0	898170	3131400	13255000	13780000	2775100	7014400	0	614920	0	0	0	1220600
[truncated: 5,756 more rows]
